# Supplementary material for: Decline of Tephroseris helenitis in Hessia (Germany) over the last 120 years: Modeling implies the gradual disappearance of its temperature niche for flower induction and germination
Source: Ecol Evol. 2023 Dec 6;13(12):e10769. doi: 10.1002/ece3.10769 (PMC10700670; doi:10.1002/ece3.10769)
Supplement: Supplementary file 2 — Data S1 [file ECE3-13-e10769-s003.csv]

TKnr	Name	DTKNR1	DTKNR2	Q	Presence	Precip_Jan	Precip_Feb	Precip_Mar	Precip_Apr	Precip_May	Precip_Jun	Precip_Jul	Precip_Aug	Precip_Sep	Precip_Oct	Precip_Nov	Precip_Dec	Tmean_Jan	Tmean_Feb	Tmean_Mar	Tmean_Apr	Tmean_May	Tmean_Jun	Tmean_Jul	Tmean_Aug	Tmean_Sep	Tmean_Oct	Tmean_Nov	Tmean_Dec	Tmax_Jan	Tmax_Feb	Tmax_Mar	Tmax_Apr	Tmax_May	Tmax_Jun	Tmax_Jul	Tmax_Aug	Tmax_Sep	Tmax_Oct	Tmax_Nov	Tmax_Dec	Tmin_Jan	Tmin_Feb	Tmin_Mar	Tmin_Apr	Tmin_May	Tmin_Jun	Tmin_Jul	Tmin_Aug
4321	Borgholz	43	21	1	NA	84,27254774	71,04476629	58,68334429	69,54575377	68,35813035	78,10796577	99,09677419	95,46017116	69,21000658	77,09150758	81,94733377	84,23699803	-0,062868481	0,57159864	3,639965986	7,35600907	12,14495465	14,8170068	16,56428571	15,84484127	12,82335601	8,349263039	3,863321995	1,008560091	7,5	8,7	13	17,4	22	26,1	26,4	26,9	23,6	17,9	10,7	8,1	-16	-14,4	-4,1	-0,5	3	6,7	9	9,1
4321	Borgholz	43	21	3	NA	63,67807768	54,98485845	45,64186965	54,38051348	55,99210006	64,46609613	80,25543119	77,5720869	55,85385123	60,81435155	63,08294932	64,0098749	-0,172380952	0,474965986	3,544353741	7,24170068	12,03571429	14,7207483	16,45544218	15,76040816	12,73142857	8,260204082	3,74829932	0,900068027	7,1	8,2	12,6	16,9	21,4	25,5	25,9	26,3	23,2	17,6	10,3	7,7	-15,8	-14,3	-4	-0,5	2,9	6,8	9	9,1
4321	Borgholz	43	21	2	NA	79,21988152	67,27649771	57,32982226	68,84068465	68,74588545	80,13890716	100,9341672	95,26793942	70,18104016	76,83805135	79,0520079	79,15075706	-0,088492064	0,547108844	3,6361678	7,355442177	12,16082766	14,82647392	16,58633787	15,88735828	12,85856009	8,350113379	3,839115646	0,977324263	7,4	8,6	13	17,3	21,9	26	26,3	26,8	23,6	18	10,6	8	-15	-14,4	-4,1	-0,5	3,2	6,7	9	9,2
4321	Borgholz	43	21	4	NA	63,31797235	55,26069784	47,82488481	56,10533245	57,22975642	67,21922316	82,59447003	79,29229755	58,73732719	63,61948652	63,46543777	63,90125084	-0,204897959	0,462585034	3,560408163	7,273877551	12,07863946	14,72503401	16,49455782	15,8047619	12,77061224	8,278979592	3,745782313	0,870884354	7,2	8,3	12,6	17	21,5	25,6	25,9	26,4	23,3	17,8	10,3	7,8	-15,1	-14,5	-4,1	-0,5	3,2	6,7	9	9,2
4322	Bad Karlshafen	43	22	1	NA	61,27188939	52,20934826	44,46938774	55,42396313	54,120474	64,10796577	81,0684661	75,83805135	54,52666229	60,00526661	60,85187623	60,36405529	0,286054422	0,990544218	4,185782313	7,925986395	12,76102041	15,39938776	17,17802721	16,40265306	13,32816327	8,722312925	4,254965986	1,377482993	7,6	8,8	13,2	17,7	22,2	26,4	26,6	27,1	23,8	18,2	10,8	8,3	-14,1	-14,2	-3,8	-0,2	3,6	7	9,3	9,4
4322	Bad Karlshafen	43	22	3	NA	54,42462145	46,87820935	39,71757735	48,67017774	48,62936142	57,21329823	71,49308755	67,24160632	49,5720869	53,46346281	54,55760368	54,5865701	-0,165959184	0,524734694	3,665061224	7,395265306	12,20497959	14,8715102	16,61322449	15,91534694	12,87134694	8,357959184	3,799510204	0,925632653	7,6	8,8	13,1	17,7	22,3	26,4	26,7	27,1	23,8	18,2	10,7	8,2	-14,2	-14,5	-4,1	-0,6	3,3	6,7	9	9,1
4322	Bad Karlshafen	43	22	2	NA	87,39433839	73,00065832	61,44239632	74,41606319	71,62738645	84,45490455	111,1435155	101,6905859	76,94140881	84,03357471	85,40552997	86,5701119	-0,307709751	0,377721088	3,514399093	7,262131519	12,08730159	14,74155329	16,48871882	15,77335601	12,76621315	8,247902494	3,691723356	0,811337869	7,5	8,7	13	17,5	22,1	26,3	26,5	26,9	23,7	18	10,6	8,2	-13,7	-14,9	-4,1	-0,5	3,5	6,7	8,9	8,8
4322	Bad Karlshafen	43	22	4	NA	64,19354839	54,42922974	46,51612903	58,16458197	56,61158658	67,40750494	85,31797235	79,29427255	58,32587229	64,76300197	64,22778142	64,42067148	0,104693878	0,851496599	4,080136054	7,846802721	12,65591837	15,28768707	17,06387755	16,31020408	13,23469388	8,629387755	4,131496599	1,213537415	7,5	8,7	13,1	17,5	22,1	26,2	26,5	26,9	23,8	18,1	10,6	8,1	-13,3	-14,5	-3,8	-0,1	3,8	7	9,2	9,2
4323	Uslar	43	23	1	NA	87,20013168	72,27847268	60,37063858	72,35023042	68,49440423	82,51086242	103,6096116	98,0901909	72,70572745	83,62936142	84,31402239	84,90190916	-0,231292517	0,45260771	3,629648526	7,389399093	12,2297619	14,86524943	16,62273243	15,88356009	12,85969388	8,332482993	3,785600907	0,898922903	7,5	8,6	12,9	17,5	22,1	26,3	26,5	26,9	23,6	18	10,5	8,1	-13,7	-15,1	-4,2	-0,5	3,5	6,6	8,8	8,7
4323	Uslar	43	23	3	NA	65,9697169	56,26398945	46,21198158	59,38117184	56,4114549	68,97761684	82,34825542	79,17774852	57,40026332	65,080316	65,88479261	64,67676103	0,049251701	0,807823129	4,050272109	7,829183673	12,65578231	15,28258503	17,0470068	16,29020408	13,22285714	8,617414966	4,09414966	1,174081633	7,6	8,8	13,1	17,7	22,2	26,4	26,7	27,1	23,9	18,1	10,6	8,2	-13,5	-14,9	-4	-0,3	3,7	6,9	9	9,1
4323	Uslar	43	23	2	NA	84,20276497	69,55628703	57,040158	66,70638577	62,14285713	74,83739303	96,09677419	89,4917709	67,70111916	78,69321923	80,50625413	83,48716261	-0,328324057	0,378354978	3,525231911	7,306679035	12,12832406	14,80624613	16,54162028	15,77513915	12,77019171	8,251762523	3,692145949	0,810018553	7,2	8,3	12,4	17	21,5	25,8	26	26,4	23,1	17,5	10,2	7,9	-14,1	-15,5	-4,7	-0,9	3,1	6,3	8,4	8,3
4323	Uslar	43	23	4	NA	72,66556945	61,91375906	50,68861094	62,9881501	60,40618829	73,04739961	88,59907835	85,50559577	63,21988152	72,10730745	73,04147465	70,99605003	-0,110513296	0,633085962	3,826716141	7,631910946	12,45726654	15,11076067	16,86314162	16,09369202	13,04180581	8,476994434	3,939332096	1,020841064	7,4	8,6	12,8	17,4	22	26,2	26,4	26,8	23,6	17,8	10,5	7,9	-13,6	-14,9	-4,1	-0,4	3,6	6,9	9	8,9
4324	Hardegsen	43	24	1	NA	61,98880842	50,93087558	42,31073074	49,49901252	47,21658987	55,73996052	71,6102699	67,42067148	50,23238974	59,51349571	59,85911784	60,85845952	-0,420326531	0,233469388	3,363755102	7,180489796	12,02195918	14,7197551	16,43722449	15,6682449	12,65428571	8,147510204	3,598693878	0,713142857	7,2	8,3	12,5	17	21,5	25,8	26	26,4	23,2	17,5	10,2	7,7	-14,4	-15,4	-4,5	-0,6	3,4	6,5	8,7	8,7
4324	Hardegsen	43	24	3	NA	82,95062542	70,82027648	56,78341013	68,40552997	65,51744568	76,5720869	97,56418697	92,42659645	70,1705069	81,56352865	82,10269913	81,50691245	-0,506482593	0,181392557	3,280372149	7,088835534	11,91320528	14,62268908	16,34657863	15,57214886	12,57178872	8,088715486	3,517106843	0,626470588	7,3	8,4	12,7	17,3	21,8	26	26,3	26,7	23,5	17,6	10,4	7,8	-14,8	-15,6	-4,6	-0,7	3,3	6,6	8,7	8,7
4324	Hardegsen	43	24	2	NA	74,55760368	61,51612903	49,8676761	59,02172481	57,59315339	66,47202106	86,28900594	81,4897959	60,55760368	71,99078342	71,98420013	72,96115865	-0,559931973	0,080612245	3,170748299	7,001156463	11,82278912	14,54938776	16,2647619	15,49598639	12,50612245	8,013673469	3,439659864	0,570748299	7,2	8,3	12,5	17,1	21,6	25,8	26,1	26,5	23,3	17,2	10,3	7,6	-14,7	-15,6	-4,7	-0,8	3,2	6,4	8,6	8,6
4324	Hardegsen	43	24	4	NA	72,80513497	62,84660961	49,9901251	61,58130348	59,65503619	70,08755761	88,14285713	84,0921659	61,39368006	72,88347597	71,93548387	71,87491771	-0,385140306	0,289413265	3,417155612	7,250318878	12,09241071	14,81256378	16,52123724	15,73354592	12,69081633	8,191262755	3,648469388	0,747321429	7,2	8,2	12,5	16,9	21,6	25,8	26	26,4	23,3	17,2	10,2	7,6	-14,8	-15,5	-4,4	-0,6	3,4	6,7	8,8	9
4419	Kleinenberg	44	19	1	NA	84,15141542	74,36734694	62,82620145	73,79986832	72,84726794	82,57669519	105,917709	96,43383806	77,14154048	84,74786042	85,65701119	86,87886768	-0,378968254	0,239965986	3,189342404	6,837188209	11,60873016	14,28475057	16,02630385	15,33888889	12,40289116	8,021995465	3,457936508	0,683956916	7	8,1	12,4	16,7	21,2	25,1	25,6	26	23,1	17,5	10,4	7,5	-15,2	-14,5	-4,4	-1	2,7	6,4	8,7	8,9
4419	Kleinenberg	44	19	3	NA	70,54772877	62,6668861	53,58064516	62,09809084	62,44042132	69,02567477	88,68400265	81,06714945	65,48716261	71,95128374	71,43778803	73,21132323	-0,645782313	-0,068979592	2,87537415	6,490680272	11,27360544	13,94965986	15,69557823	15,03081633	12,13557823	7,780204082	3,162721088	0,40292517	6,7	7,6	12,3	16,4	20,9	24,8	25,4	25,8	23	17,1	10	7,3	-15,1	-14,8	-4,5	-1,2	2,5	6,2	8,6	8,5
4419	Kleinenberg	44	19	2	NA	90,02369981	79,62014484	65,15273206	76,04937458	73,48650429	83,75181039	105,5905201	97,20473997	78,4917709	87,60105332	89,1724819	92,95852535	-0,555385488	0,053344671	2,988378685	6,645804989	11,43707483	14,10765306	15,86179138	15,18174603	12,24336735	7,874263039	3,292120181	0,491043084	6,8	7,7	12,3	16,5	20,9	24,8	25,5	25,9	22,9	17,2	10	7,3	-15,8	-14,6	-4,4	-1	2,5	6,4	8,6	8,8
4419	Kleinenberg	44	19	4	NA	61,41540487	54,52139565	47,04608294	56,15536539	55,93745884	64,22843977	79,11323239	73,7728769	56,83344306	63,76497697	62,54180381	63,42396313	-0,274285714	0,378639456	3,421972789	7,104829932	11,86176871	14,53829932	16,29394558	15,57108844	12,60204082	8,136870748	3,590748299	0,781768708	7	8	12,8	16,8	21,3	25,2	25,9	26,2	23,4	17,5	10,3	7,6	-15	-14,7	-4,5	-1	2,6	6,3	8,7	8,8
4420	Peckelsheim	44	20	1	NA	74,53061226	65,76168532	53,03686635	62,69453587	59,01777484	68,76300197	83,37656352	78,65174458	61,86372613	70,560237	72,759052	76,01053326	-0,403673469	0,251360544	3,25	6,93877551	11,73503401	14,40340136	16,16020408	15,46061224	12,48605442	8,058095238	3,469455782	0,658843537	6,8	7,9	12,2	16,5	21	24,9	25,5	25,9	22,8	17,3	10	7,4	-16,1	-14,7	-4,5	-1,1	2,3	6,3	8,5	8,7
4420	Peckelsheim	44	20	3	NA	47,50757077	41,73535219	35,79591835	43,81237655	43,83212639	51,04147465	61,05990784	57,94206716	43,29888084	48,53851219	48,11257406	48,83475971	-0,087183674	0,613632653	3,709795918	7,412326531	12,20497959	14,87787755	16,62881633	15,88432653	12,86693878	8,337469388	3,835510204	0,986693878	7,2	8,2	13	17,1	21,6	25,5	26,1	26,5	23,6	17,7	10,5	7,8	-14,9	-14,7	-4,1	-0,7	2,9	6,7	9,1	8,9
4420	Peckelsheim	44	20	2	NA	72,52271232	62,97959184	53,20013168	64,21132323	64,89795919	75,34167216	91,18828177	86,75641871	63,30414745	71,17116523	72,4134299	73,31665571	-0,088095238	0,608730159	3,707539683	7,407879819	12,18480726	14,87755102	16,61989796	15,8835034	12,84931973	8,346825397	3,854365079	0,993310658	7,1	8,1	12,7	16,9	21,5	25,5	26	26,4	23,4	17,6	10,4	7,7	-15,4	-14,3	-4	-0,6	3	6,8	9	9,2
4420	Peckelsheim	44	20	4	NA	52,39302171	45,91770903	39,39104674	49,29427255	51,70967742	59,45424623	72,29558919	67,28834761	49,17445687	54,20934826	53,74325213	54,18564845	-0,025238095	0,68462585	3,829795918	7,539931973	12,30197279	14,9907483	16,73217687	16,00163265	12,94959184	8,404489796	3,924353741	1,058843537	7,2	8,2	12,9	17	21,5	25,4	26,1	26,5	23,5	17,7	10,4	7,7	-14,5	-14,2	-3,8	-0,4	3,2	6,9	9,2	9,4
4421	Borgentreich	44	21	1	NA	63,17379855	54,98090848	47,69124423	57,79065174	61,04213297	73,78604345	87,25213958	84,439763	60,11125742	63,94601713	64,68861094	63,95457539	0,014285714	0,726190476	3,854761905	7,571768707	12,35226757	15,04642857	16,80170068	16,05668934	13,00028345	8,462641723	3,97154195	1,088492063	7,2	8,3	12,8	17,1	21,6	25,6	26	26,5	23,5	17,8	10,5	7,7	-15,1	-14,1	-3,8	-0,2	3,4	7	9,3	9,5
4421	Borgentreich	44	21	3	NA	47,2106649	41,93285055	36,85450955	47,07373271	50,6504279	57,70770245	71,31731403	65,80908494	47,20934826	51,35352206	49,56287032	48,76761026	0,086870748	0,816666667	4,012040816	7,740952381	12,51496599	15,18571429	16,95115646	16,2144898	13,12721088	8,52707483	4,05877551	1,164829932	7,2	8,3	13	17,2	21,7	25,7	26,2	26,6	23,7	18	10,6	7,7	-14,4	-14,2	-3,6	-0,1	3,5	7,1	9,4	9,5
4421	Borgentreich	44	21	2	NA	65,48650429	57,95325871	50,51152074	60,62343648	63,21790652	75,60697829	94,28834761	87,25213958	63,88808426	67,61487819	67,038183	67,01448323	-0,151530612	0,564965986	3,697165533	7,417403628	12,20561224	14,87947846	16,64535147	15,93826531	12,87930839	8,364002268	3,814115646	0,927494331	7,1	8,2	12,7	17	21,5	25,5	25,9	26,4	23,4	17,7	10,3	7,6	-14,5	-14,3	-3,9	-0,3	3,5	7	9,2	9,4
4421	Borgentreich	44	21	4	NA	50,84595129	45,58986174	39,47333771	50,23502303	53,19486503	61,49572087	76,64976958	69,81237655	51,99934168	55,36471361	53,57669519	52,96313365	0,009931973	0,746326531	3,917482993	7,651904762	12,44088435	15,10687075	16,89292517	16,14496599	13,08891156	8,509183673	3,982040816	1,090204082	7,3	8,5	13	17,4	21,9	25,9	26,3	26,8	23,8	18,2	10,7	7,8	-14,2	-14,2	-3,8	-0,2	3,7	7,1	9,2	9,6
4422	Trendelburg	44	22	1	NA	57,5483871	50,12113232	43,59644503	53,85450955	54,88874258	65,43712968	81,49308755	75,38183016	55,21790652	59,25411455	58,96840026	59,27518103	-0,052244898	0,682312925	3,852244898	7,606938776	12,37809524	15,04863946	16,7962585	16,10197279	13,02612245	8,479863946	3,931836735	1,037142857	7,5	8,7	13,1	17,6	22,1	26,2	26,6	27	23,9	18,3	10,7	8,1	-14	-14,6	-4,2	-0,5	3,4	6,7	8,9	9,2
4422	Trendelburg	44	22	3	NA	46,16984858	41,20934826	35,10204081	46,54246216	48,73732719	56,4298881	70,32916394	62,95523371	47,81369323	50,30809742	48,52468729	47,56879526	0,066666667	0,847241119	4,038926682	7,793801965	12,57611489	15,24829932	17,01950113	16,28223734	13,2	8,601133787	4,055026455	1,147014361	7,4	8,6	13,1	17,5	22,1	26,1	26,5	26,9	23,9	18,4	10,6	7,9	-14	-14,4	-4,1	-0,5	3,5	6,9	9	9,5
4422	Trendelburg	44	22	2	NA	72,27583935	62,68400265	53,32982226	68,15734035	67,07768268	80,97761684	99,97103358	92,14944042	68,58591177	74,49111258	73,87689268	75,50493745	-0,033956916	0,750793651	3,961451247	7,707312925	12,50034014	15,14183673	16,92403628	16,20617914	13,13837868	8,554818594	3,997052154	1,068650794	7,5	8,7	13,1	17,6	22,1	26,2	26,5	27	23,9	18,2	10,6	8,1	-13,1	-14,4	-3,9	-0,2	3,8	7	9,1	9,3
4422	Trendelburg	44	22	4	NA	52,44832126	46,72021068	39,27320606	52,90585913	52,9098091	62,30809742	77,35747203	69,07439103	54,13627387	56,88742594	54,479921	54,77485187	-0,216107872	0,57638484	3,761151603	7,489504373	12,26895044	14,93688047	16,72995627	16,02084548	12,98622449	8,41909621	3,801603499	0,877623907	7,3	8,4	12,8	17,3	21,9	25,9	26,3	26,8	23,7	18,2	10,4	7,8	-13	-14,4	-3,9	-0,3	3,8	7,1	9,2	9,5
4423	Oedelsheim	44	23	1	NA	85,79262674	74,11191574	59,5319289	76,76629361	73,43252139	85,95128374	105,5635286	98,44107965	76,53785384	83,8913759	84,6287031	86,67478603	-0,458673469	0,296712018	3,440986395	7,176587302	11,97018141	14,63730159	16,40856009	15,72108844	12,7005102	8,202437642	3,562641723	0,654818594	7,5	8,7	13,1	17,7	22,2	26,4	26,7	27,1	23,9	18,1	10,7	8	-13,7	-15,2	-4,6	-0,9	3,3	6,5	8,6	8,8
4423	Oedelsheim	44	23	3	NA	66,56287032	58,65174458	48,47267939	62,70770245	61,16326529	70,86175116	88,74851877	80,11059906	64,08294932	68,78143516	66,718894	68,63594471	-0,640136054	0,108163265	3,226122449	6,93755102	11,73836735	14,40435374	16,19326531	15,50897959	12,53142857	8,063265306	3,371904762	0,480612245	7,1	8,1	12,2	16,9	21,4	25,5	25,9	26,3	23,2	17,8	9,9	7,5	-13,8	-15,3	-4,7	-0,8	3,4	6,6	8,7	9
4423	Oedelsheim	44	23	2	NA	75,76892694	65,77156023	53,96445029	68,87886768	66,198815	78,07373271	94,25674787	90,85187623	68,62277813	76,4700461	75,71691903	75,67676103	-0,194897959	0,537358277	3,725793651	7,525566893	12,32358277	15,01020408	16,75323129	16,00181406	12,94104308	8,394954649	3,827380952	0,930612245	7,6	8,7	13,1	17,7	22,3	26,4	26,7	27,1	24	18,2	10,7	8	-14,4	-15,4	-4,5	-0,7	3,4	6,8	8,9	9,1
4423	Oedelsheim	44	23	4	NA	59,36668861	52,55299539	43,26662277	56,27123106	53,42462145	63,98420013	76,51678735	73,01119158	55,71099406	62,20934826	59,94601713	61,10072416	-0,280748299	0,470204082	3,63170068	7,416938776	12,22408163	14,90857143	16,66190476	15,93034014	12,88802721	8,354761905	3,72877551	0,838027211	7,6	8,7	13,1	17,7	22,3	26,4	26,7	27,1	24,1	18,4	10,5	8	-14,3	-15,4	-4,6	-0,8	3,4	6,6	8,8	9,1
4424	Dransfeld	44	24	1	NA	73,47926268	64,09282423	52,60500329	66,75378539	65,30348913	77,18367348	93,52929558	89,69782752	66,52073732	75,479921	73,99539171	72,99210006	-0,273639456	0,442743764	3,603344671	7,428117914	12,24348073	14,96774376	16,6957483	15,89812925	12,83939909	8,315646259	3,76207483	0,852040816	7,4	8,4	12,8	17,3	21,8	26	26,3	26,7	23,6	17,7	10,4	7,8	-14,6	-15,5	-4,6	-0,8	3,4	6,6	8,8	9,1
4424	Dransfeld	44	24	3	NA	58,13298223	51,31863068	42,080316	54,29888084	53,57669519	63,441738	76,59710335	72,79460171	54,11257406	61,86438445	58,82093484	59,09874916	-0,36244898	0,340272109	3,478503401	7,301496599	12,11632653	14,84367347	16,56795918	15,80768707	12,76693878	8,258095238	3,650272109	0,76755102	7,2	8,3	12,6	17,1	21,6	25,7	26,1	26,5	23,5	17,6	10,3	7,6	-15	-15,4	-4,4	-0,6	3,5	6,8	9,1	9,4
4424	Dransfeld	44	24	2	NA	55,32718894	49,23304806	40,13166558	50,99868335	51,53719552	61,120474	73,198815	69,6905859	50,99539171	58,38643845	56,26859777	56,32060568	-0,246235046	0,451864884	3,622026742	7,469880366	12,28022519	15,01688951	16,71878958	15,92195637	12,84785362	8,313863476	3,800281492	0,884799437	7,3	8,3	12,6	17,1	21,7	26	26,2	26,6	23,6	17,4	10,3	7,7	-15,1	-15,6	-4,3	-0,5	3,5	6,9	9,2	9,4
4424	Dransfeld	44	24	4	NA	50,70506913	45,15009874	36,88610929	46,80908494	47,06780777	55,66359448	67,38643845	63,4134299	47,72218565	53,53258723	51,13890716	51,64581961	-0,560204082	0,132103611	3,188304553	7,032260597	11,84238619	14,58830455	16,29693878	15,52401884	12,51161695	8,058084772	3,442072214	0,581161695	7	8	12,3	16,8	21,3	25,5	25,8	26,2	23,2	17,2	10	7,4	-15,5	-15,9	-4,7	-0,8	3,4	6,6	9	9,1
4518	Madfeld	45	18	1	NA	98,77353523	82,97695852	69,86109284	80,69716919	78,90256748	88,78538513	110,2297564	103,7906517	82,96905858	91,94404213	90,8913759	97,52600394	-0,623866213	-0,132482993	2,760714286	6,317970522	11,14552154	13,77738095	15,57137188	14,90255102	12,09206349	7,731972789	3,117006803	0,374376417	6,3	7,4	11,8	16,2	20,6	24,5	24,9	25,3	22,6	16,8	10	6,9	-14,2	-14,3	-4,7	-1,3	2,5	5,9	8,4	8,5
4518	Madfeld	45	18	3	NA	89,45490455	74,4298881	61,73732719	70,56287032	67,11520739	74,40421329	89,94601713	86,48782094	70,48321265	80,33245555	80,78867677	87,23304806	-0,810816327	-0,332244898	2,572380952	6,097142857	10,9514966	13,58904762	15,39823129	14,71380952	11,93585034	7,549251701	2,943197279	0,218367347	6,4	7,5	12,1	16,1	20,7	24,6	25	25,4	22,7	16,8	9,9	7	-14	-14,3	-5,1	-1,6	2,3	5,5	8	8,2
4518	Madfeld	45	18	2	NA	99,23831468	83,45358787	70,160632	80,42330481	77,53061226	84,51086242	109,6741277	100,8189598	84,21593155	91,05727452	93,32258065	99,11125742	-0,840079365	-0,291553288	2,643197279	6,224433107	11,03900227	13,68860544	15,46689342	14,80068027	11,96513605	7,59484127	2,984297052	0,221825397	6,2	7,1	11,8	15,9	20,3	24,1	24,8	25,2	22,5	16,7	9,7	6,7	-15,1	-15,2	-4,9	-1,6	2,2	5,7	8,4	8,1
4518	Madfeld	45	18	4	NA	78,28768926	64,08887426	53,60961158	63,40487161	59,85845952	67,08558261	82,8933509	78,70375248	63,73535219	73,06385781	73,63331139	77,10269913	-0,523537415	0,053605442	3,076326531	6,710748299	11,51380952	14,18421769	15,94727891	15,22027211	12,31619048	7,862108844	3,314897959	0,518707483	6,6	7,5	12,4	16,3	20,8	24,6	25,3	25,7	23	17	10	7,1	-15,1	-15,3	-4,9	-1,4	2,3	5,8	8,4	8,1
4519	Marsberg	45	19	1	NA	81,85911784	70,27583935	61,67149442	72,35418039	69,75115206	75,69387755	96,69453587	88,53127058	73,24226465	80,72481897	81,18762345	83,70375248	-0,560827664	0,074886621	3,116326531	6,768367347	11,53605442	14,22692744	15,98044218	15,26468254	12,33361678	7,889739229	3,334863946	0,527380952	6,8	7,7	12,5	16,6	21,1	25	25,6	26	23,1	17,2	10,1	7,4	-15,3	-15,3	-4,7	-1,3	2,3	6	8,4	8,4
4519	Marsberg	45	19	3	NA	62,65503619	53,00460829	46,38907174	56,65437787	55,73996052	61,71691903	78,54312048	70,80710994	58,14219881	65,53390387	63,45227123	64,80645161	-0,791972789	-0,155306122	2,874829932	6,529795918	11,32102041	14,02489796	15,75993197	15,04312925	12,13340136	7,678435374	3,125102041	0,28292517	6,5	7,4	12,3	16,2	20,6	24,5	25,3	25,6	22,9	16,8	9,8	7	-15,4	-15,5	-4,6	-1,2	2,2	6	8,7	8,2
4519	Marsberg	45	19	2	NA	69,74654377	60,49111258	53,29032258	64,62606977	64,55167874	73,60434497	89,9479921	83,78867677	65,12837394	71,27386439	70,84726794	72,19684003	-0,373072562	0,314399093	3,389852608	7,083730159	11,85793651	14,5489229	16,2696712	15,53979592	12,55759637	8,05175737	3,554138322	0,711791383	6,9	7,9	12,7	16,8	21,2	25,1	25,7	26,1	23,3	17,4	10,1	7,4	-15,4	-15,3	-4,5	-1,1	2,4	6,3	8,8	8,5
4519	Marsberg	45	19	4	NA	57,0664911	49,09874916	43,98617513	53,55299539	55,25938116	60,279131	75,71165239	67,9479921	54,0302831	58,78472681	58,60631994	59,79460171	-0,649455782	0,048163265	3,108911565	6,807346939	11,56931973	14,26959184	16,01217687	15,27326531	12,30394558	7,840952381	3,322108844	0,458163265	6,7	7,5	12,5	16,4	20,8	24,7	25,5	25,9	23,2	17	9,8	7,2	-16	-15,9	-4,8	-1,3	2,1	6	8,6	8,1
4520	Warburg	45	20	1	NA	53,64713626	46,57340355	41,0901909	50,56879526	52,06056616	59,44634629	71,90256748	67,54377881	51,12837394	55,68268597	55,038183	55,48452929	-0,308911565	0,412585034	3,510272109	7,22292517	11,99945578	14,68863946	16,41993197	15,68142857	12,66251701	8,139931973	3,646122449	0,78537415	7,1	8	12,8	16,9	21,4	25,3	26	26,4	23,5	17,5	10,3	7,7	-15,2	-15,1	-4,2	-0,8	2,7	6,5	9	8,7
4520	Warburg	45	20	3	NA	40,48847926	35,05398287	32,37919684	40,12244897	44,11520739	46,88940094	57,32455561	51,67346939	39,3331139	41,79723503	42,15668203	42,11981568	-0,284897959	0,466367347	3,622938776	7,355755102	12,12204082	14,81526531	16,55077551	15,79412245	12,74865306	8,204326531	3,714938776	0,82122449	7	7,9	13	17	21,4	25,2	26,2	26,6	23,8	17,5	10,2	7,6	-15,5	-15,5	-4,3	-0,9	2,5	6,4	9	8,4
4520	Warburg	45	20	2	NA	55,80184332	49,92297565	43,46082948	56,44634629	60,88413429	67,64384465	85,05793284	77,72350229	58,34496381	62,77353523	58,69453587	58,09940752	-0,035714286	0,719671202	3,891326531	7,621882086	12,39586168	15,10289116	16,8356576	16,06445578	12,99773243	8,419387755	3,937641723	1,062414966	7,2	8,2	13,1	17,2	21,6	25,5	26,3	26,7	23,8	17,8	10,4	7,7	-14,8	-14,7	-3,9	-0,4	3	6,9	9,4	9
4520	Warburg	45	20	4	NA	44,37919684	39,74193548	34,73008558	46,38709677	51,83673471	55,66754445	66,81566819	60,60763661	45,99539171	48,68400265	46,77748519	45,69519419	-0,144829932	0,620884354	3,817891156	7,54707483	12,32102041	15,03204082	16,75047619	16,00380952	12,92972789	8,331904762	3,851564626	0,968571429	7,1	8	13,2	17,2	21,5	25,3	26,3	26,7	23,9	17,7	10,3	7,7	-15	-15	-4,1	-0,6	2,9	6,7	9,2	8,9
4521	Liebenau	45	21	1	NA	56,14154048	50,09677419	43,2929559	57,19025674	62,9697169	69,00394997	86,99539171	78,70111916	58,23831468	62,21000658	59,85450955	58,71823568	-0,075056689	0,662585034	3,853628118	7,575793651	12,3531746	15,04852608	16,79920635	16,06422902	13,01111111	8,415419501	3,899716553	1,006122449	7,3	8,3	13,1	17,3	21,7	25,7	26,3	26,7	23,8	18	10,6	7,8	-14,7	-14,5	-3,9	-0,3	3,4	6,9	9,2	9,2
4521	Liebenau	45	21	3	NA	51,31533903	45,90454245	40,88610929	52,1323239	57,26596445	62,66293613	77,13166558	68,97037526	52,93943384	56,82817642	54,32455561	54,03949968	-0,434285714	0,294081633	3,427142857	7,129455782	11,9185034	14,6270068	16,36755102	15,66244898	12,62598639	8,122380952	3,517482993	0,643741497	6,8	7,7	12,4	16,5	21,1	25	25,6	26	23,2	17,8	10,1	7,3	-15,1	-15	-4,1	-0,7	3,1	6,6	9,1	8,9
4521	Liebenau	45	21	2	NA	58,48452929	52,0098749	45,36603029	59,67478603	64,33179723	72,57735352	89,56221197	80,96379197	60,72613561	64,36273865	62,14351548	61,2527979	-0,0569161	0,694614513	3,892800454	7,616213152	12,40810658	15,08605442	16,8595805	16,1329932	13,06337868	8,483900227	3,906122449	1,013321995	7,4	8,5	13,1	17,4	21,9	25,9	26,4	26,9	23,9	18,4	10,8	7,8	-14,4	-14,2	-3,8	-0,2	3,8	7,1	9,3	9,5
4521	Liebenau	45	21	4	NA	48,87557603	43,98288348	39,9716919	51,20079	54,88347597	62,38248848	75,49242923	67,93680052	51,51217906	56,02962474	52,36603029	51,62541145	-0,176122449	0,577142857	3,78122449	7,514693878	12,29435374	15,00122449	16,76183673	16,0392517	12,97748299	8,425034014	3,795578231	0,890544218	7,1	8,2	12,9	17,1	21,8	25,8	26,2	26,6	23,6	18,4	10,7	7,6	-14,8	-14,5	-4	-0,5	3,6	6,9	9,1	9,3
4522	Hofgeismar	45	22	1	NA	58,55431203	51,93087558	44,80315997	61,40223832	64,59776168	73,53390387	91,54641213	80,60566161	62,44437129	65,00197497	62,23963132	60,42396313	0,010657596	0,808446712	4,040022676	7,787244898	12,57726757	15,25617914	17,01564626	16,2861678	13,2021542	8,608049887	4,016043084	1,088208617	7,3	8,4	13	17,4	22	26	26,4	26,9	23,8	18,5	10,6	7,8	-13,9	-14,1	-3,6	0	4	7,2	9,4	9,7
4522	Hofgeismar	45	22	3	NA	47,759052	42,54114548	37,04081632	50,49769584	53,41803819	61,09084926	74,94272548	66,69321923	51,59512839	55,05332455	50,84463461	50,09150758	-0,139115646	0,643401361	3,868231293	7,611292517	12,37938776	15,11673469	16,86687075	16,15210884	13,0777551	8,50122449	3,847823129	0,938503401	7,1	8,2	12,7	17,1	21,7	25,7	26,1	26,6	23,6	18,5	10,5	7,6	-14,1	-14	-3,6	0,1	4,2	7,3	9,4	9,6
4522	Hofgeismar	45	22	2	NA	53,759052	46,43120474	40,18235681	54,83344306	55,35418039	64,95523371	81,06780777	71,61356155	55,48913758	58,40421329	55,78999342	54,66491113	-0,249931973	0,539591837	3,733129252	7,470068027	12,27122449	14,95503401	16,71687075	16,02095238	12,97013605	8,43414966	3,748367347	0,851564626	7,1	8,3	12,5	17,1	21,6	25,6	26,1	26,5	23,5	18,2	10,3	7,6	-13,5	-14,3	-3,9	-0,2	4	7,1	9,2	9,6
4522	Hofgeismar	45	22	4	NA	40,55628703	35,50164581	30,82685978	42,479921	44,39499671	51,16919026	62,49111258	55,4516129	43,05727452	45,85780119	42,49703752	41,7709019	-0,209306122	0,615673469	3,855265306	7,616081633	12,40653061	15,12228571	16,86865306	16,16971429	13,08579592	8,517061224	3,814367347	0,912734694	7,2	8,2	12,6	17,1	21,8	25,8	26,1	26,6	23,6	18,6	10,2	7,6	-13,6	-14,1	-3,7	0	4,3	7,3	9,4	9,6
4523	M�nden	45	23	1	NA	78,42593813	68,90915074	57,93745884	74,36010532	74,10335748	85,22317313	108,0480579	95,51283739	76,44897958	82,38183016	79,4680711	80,67741935	-0,773412698	-0,039455782	3,075907029	6,765929705	11,605839	14,30770975	16,05340136	15,38798186	12,4234127	7,9930839	3,208333333	0,353401361	7,1	8,1	12,2	16,9	21,5	25,5	25,9	26,3	23,3	17,8	9,9	7,5	-14,2	-15,1	-4,6	-0,7	3,5	6,6	8,7	9,2
4523	M�nden	45	23	3	NA	55,42593813	49,28571429	41,50427913	56,10138248	57,39368006	65,9479921	82,34891377	72,38051348	57,74391045	62,50625413	58,67083606	58,84265965	-0,531836735	0,260272109	3,438163265	7,175306122	11,99680272	14,71707483	16,46312925	15,7785034	12,72557823	8,239455782	3,463333333	0,594693878	7,6	8,6	12,8	17,6	22,3	26,3	26,6	27,1	24	18,9	10,4	7,9	-14,2	-15	-4,6	-0,7	3,6	6,7	8,8	9,1
4523	M�nden	45	23	2	NA	75,91441739	67,45819619	53,63265306	69,01909152	68,20342329	79,16194865	97,96905858	89,441738	70,59315339	78,73666887	76,28900594	78,70375248	-0,194557823	0,559353742	3,7388322	7,525340136	12,32998866	15,03378685	16,78469388	16,04852608	12,97137188	8,463435374	3,813265306	0,935147392	7,9	8,8	13,1	17,8	22,4	26,4	26,8	27,2	24,3	18,6	10,6	8,1	-14,5	-15,2	-4,5	-0,6	3,5	6,7	8,9	9,2
4523	M�nden	45	23	4	NA	60,7709019	53,77221858	43,84200132	58,15931535	56,86240948	67,57932852	84,25872284	74,00526661	59,82290981	66,62211981	62,38907174	62,91375906	-0,09244898	0,686938776	3,89244898	7,688367347	12,47326531	15,20503401	16,9255102	16,21367347	13,10979592	8,574081633	3,934081633	1,032585034	8	8,8	13,2	17,8	22,3	26,3	26,8	27,2	24,3	18,7	10,7	8,1	-14,3	-15	-4,4	-0,5	3,8	6,9	9	9,4
4524	Scheden	45	24	1	NA	69,73601055	62,17116523	50,04674129	65,39763003	65,37458855	76,67149442	93,24160632	87,3877551	65,99341671	76,13561555	71,34101384	71,44437129	-0,350510204	0,339058957	3,461394558	7,269954649	12,07386621	14,81054422	16,52743764	15,78089569	12,74620181	8,28361678	3,66037415	0,791156463	7,6	8,4	12,6	17,1	21,7	25,6	26,1	26,5	23,6	17,8	10,2	7,8	-15,6	-15,9	-4,9	-0,9	3,3	6,5	8,9	9
4524	Scheden	45	24	3	NA	57,680711	51,36603029	42,75181039	55,5102041	55,44502961	66,19354839	80,74456881	73,18959842	56,6504279	64,00855826	59,558262	59,09743252	-0,199183674	0,499931973	3,611020408	7,416938776	12,23734694	14,96034014	16,68693878	15,92646259	12,86401361	8,420136054	3,796938776	0,942108844	7,8	8,5	12,8	17,3	21,8	25,7	26,3	26,7	23,9	18,2	10,5	7,9	-16	-16,1	-5,3	-1,1	3,1	6,4	8,8	8,8
4524	Scheden	45	24	2	NA	65,44437129	56,98288348	46,82620145	59,20013168	59,3712969	68,50427913	83,82422645	77,40684661	59,31138906	68,52797894	65,56550361	64,83475971	-0,6600395	-0,010335747	3,02481896	6,828176432	11,66695194	14,40631995	16,09730086	15,35510204	12,36859776	7,989203423	3,33403555	0,494075049	7,4	8	12,1	16,6	21,1	25,1	25,6	26	23,3	17,4	10	7,4	-16,1	-16,2	-5,3	-1,2	3	6,2	8,6	8,8
4524	Scheden	45	24	4	NA	61,33245555	53,07702435	44,841343	56,36076365	57,85253455	66,81764319	80,11454903	73,3712969	55,76234365	65,85845952	62,48321265	60,04147465	-0,39122449	0,25877551	3,305578231	7,118707483	11,92387755	14,66102041	16,37190476	15,61006803	12,58857143	8,215510204	3,586734694	0,760340136	7,8	8,4	12,7	17,1	21,6	25,5	26,1	26,5	23,7	17,8	10,3	7,8	-16,8	-16,1	-5,2	-0,9	3,2	6,5	9	8,7
4525	Friedland	45	25	1	NA	59,31994732	51,49308755	44,560237	57,66359448	59,76431865	69,07241606	87,11652403	77,5701119	57,46938774	65,40816326	61,66161948	61,07439103	-0,032303207	0,683906706	3,828979592	7,68664723	12,50279883	15,23113703	16,9283965	16,1322449	13,02886297	8,542332362	3,988279883	1,119883382	7,8	8,6	12,8	17,4	22,1	26,2	26,6	27	24	17,8	10,6	7,9	-15,9	-15,8	-4,6	-0,6	3,5	6,8	9,3	9,3
4525	Friedland	45	25	3	NA	45,6102699	40,16853194	34,31336406	43,8110599	46,38117184	52,33838052	65,27452271	58,4279131	42,96642529	49,60500329	47,19684003	46,12508229	-0,192326531	0,487673469	3,554530612	7,397469388	12,17795918	14,93126531	16,62016327	15,85036735	12,8004898	8,383428571	3,800326531	0,965306122	7,9	8,6	12,9	17,4	21,9	25,8	26,4	26,8	24	17,8	10,5	7,9	-16,7	-16	-5	-0,7	3,4	6,7	9,2	8,7
4525	Friedland	45	25	2	NA	48,56879526	42,18630677	37,67149442	50,93021726	57,68136932	63,45029626	82,27781435	73,5701119	52,69651087	58,640553	53,57537855	50,73930216	0,037105751	0,799690785	3,963760049	7,8283859	12,65559678	15,38868275	17,07668522	16,26320346	13,15658627	8,611317254	4,109585652	1,187198516	7,8	8,6	12,9	17,5	22,2	26,4	26,6	27	24,1	17,8	10,6	7,9	-15,6	-15,5	-4,3	-0,2	3,7	7	9,4	9,4
4525	Friedland	45	25	4	NA	57,64976958	51,70111916	44,4680711	56,86175116	61,95523371	68,12244897	88,62606977	77,90059248	56,76695194	64,34101384	60,69453587	60,32521397	-0,270253556	0,421088435	3,520531849	7,346753247	12,16097712	14,91496599	16,61434756	15,85689549	12,78330241	8,33432282	3,743104515	0,894805195	7,8	8,6	12,9	17,4	21,9	25,8	26,4	26,8	24	17,8	10,5	7,8	-15,8	-15,9	-4,9	-0,7	3,4	6,7	9,2	9,1
4617	Brilon	46	17	1	NA	120,5727452	100,5556287	83,83673471	94,51744568	81,12837394	98,73666887	114,5655036	113,1744569	91,96313365	106,2067149	105,3495721	116,678736	-0,906235828	-0,475226757	2,410600907	5,862131519	10,77205215	13,38463719	15,20260771	14,51360544	11,81439909	7,43962585	2,782993197	0,116213152	6,1	7,7	11,8	15,8	20,8	24,6	24,7	25	22,4	16,7	9,7	6,8	-13,5	-13,5	-5,2	-1,8	2,5	5,2	7,7	8,2
4617	Brilon	46	17	3	NA	128,6247531	108,9769585	89,34298881	103,5516787	88,89400923	101,1441738	117,3884134	116,4595128	96,64186965	113,6293614	114,1421988	125,875576	-1,315929705	-0,885430839	1,953741497	5,375340136	10,2781746	12,8893424	14,74155329	14,06660998	11,4143424	7,005272109	2,371655329	-0,28015873	5,7	7,2	11,4	15,3	20,3	24,1	24,2	24,6	22	16,3	9,4	6,4	-14,7	-13,2	-5,8	-2,7	1,9	4,5	7	7,6
4617	Brilon	46	17	2	NA	97,57669519	82,92692561	67,72679394	76,319289	67,75773535	78,27649771	91,21856484	89,91310071	72,97235023	85,759052	86,06451613	94,66425281	-0,981972789	-0,502857143	2,361428571	5,836462585	10,72986395	13,35639456	15,16721088	14,48897959	11,77027211	7,398843537	2,719251701	0,038843537	5,9	7	11,5	15,8	20,3	24,1	24,6	24,9	22,2	16,5	9,5	6,5	-13,9	-14	-5,3	-1,8	2,4	5,2	7,7	8,1
4617	Brilon	46	17	4	NA	106,3449638	91,85253455	74,03752468	85,86043448	74,90190916	82,47465439	96,24555629	95,19289006	78,19354839	94,09874916	95,72284397	105,5720869	-1,586598639	-1,134421769	1,697891156	5,130340136	10,03598639	12,65469388	14,50455782	13,84904762	11,17931973	6,826326531	2,164489796	-0,507619048	5,7	7	11,5	15,5	20,3	24,1	24,5	24,9	22	16,3	9,3	6,4	-15	-13,7	-6,1	-2,7	1,6	4,3	6,8	7,3
4618	Adorf	46	18	1	NA	105,2745227	91,20144832	73,89993416	86,02567477	78,89532587	88,48782094	101,5720869	99,93482555	79,57603687	93,93482555	95,84265965	104,2198815	-0,829591837	-0,338888889	2,571712018	6,044501134	10,95804989	13,59535147	15,40391156	14,75379819	11,92409297	7,517346939	2,920804989	0,198526077	6,3	7,5	12,1	16,2	20,8	24,6	25	25,4	22,6	16,9	9,9	6,9	-14,1	-14,4	-5,1	-1,6	2,3	5,5	8	8,2
4618	Adorf	46	18	3	NA	107,5734035	96,79394339	76,11323239	88,91178406	81,25148123	88,87096774	101,5701119	100,9526004	81,54509545	97,65437787	101,0934825	111,2541145	-1,273639456	-0,765646259	2,08537415	5,524943311	10,45867347	13,0829932	14,92035147	14,28803855	11,5100907	7,111564626	2,504251701	-0,19654195	5,8	6,8	11,5	15,4	20,1	24	24,4	24,8	22	16,3	9,3	6,4	-14,7	-14,2	-5,7	-2,3	2	4,7	7,2	7,7
4618	Adorf	46	18	2	NA	87,10467413	75,71428571	62,61685319	73,98485845	72,72416065	81,90915074	92,69914416	89,20737326	70,92363397	83,38446345	82,05793284	86,04213297	-0,815986395	-0,263151927	2,744217687	6,293367347	11,15963719	13,81989796	15,60810658	14,92749433	12,02290249	7,602777778	3,007256236	0,23452381	7	8	13	16,9	21,4	25,3	25,9	26,3	23,5	17,5	10,4	7,6	-15,2	-15,3	-5,1	-1,5	2,2	5,6	8,2	8
4618	Adorf	46	18	4	NA	92,36010532	82,23831468	67,16326529	78,82554313	76,55694535	82,22119816	95,29888084	91,46872942	73,65306123	87,73666887	88,72021068	94,78011848	-1,229648526	-0,668424036	2,266099773	5,76893424	10,67120181	13,30986395	15,13157596	14,4957483	11,63401361	7,236791383	2,59914966	-0,153741497	5,9	6,8	11,7	15,5	20,1	24	24,6	25	22,1	16,4	9,2	6,6	-15,6	-15,4	-5,5	-2	1,8	5,1	7,9	7,7
4619	Mengeringhausen	46	19	1	NA	72,79065174	63,32587229	54,60302832	67,65569455	66,93548387	75,17906516	92,240948	83,05134958	67,12771561	76,14022384	74,40223832	75,71955232	-0,977210884	-0,344897959	2,677777778	6,326643991	11,10776644	13,80793651	15,56179138	14,85963719	11,94727891	7,524092971	2,947222222	0,109920635	6,4	7,2	12,2	16	20,3	24,2	25	25,3	22,8	16,7	9,4	6,9	-16	-15,8	-5	-1,5	2	5,6	8,3	8
4619	Mengeringhausen	46	19	3	NA	73,85582619	64,25345623	54,94535877	67,51876235	67,37063858	73,32982226	86,11125742	80,79657671	62,84331797	72,39499671	73,21856484	75,51283739	-0,858219955	-0,221088435	2,848356009	6,493877551	11,29126984	13,98747166	15,7414966	15,04637188	12,0952381	7,628968254	3,048356009	0,223866213	6,5	7,5	12,5	16,4	20,7	24,5	25,4	25,7	23,2	17	9,7	7,1	-15,8	-15,6	-5,2	-1,6	1,9	5,5	8,2	7,9
4619	Mengeringhausen	46	19	2	NA	65,31863068	57,25477287	51,44239632	63,68729426	67,28703094	72,678736	89,12969058	81,67149442	63,76431865	70,30612245	67,90915074	69,04279132	-0,836734694	-0,139795918	2,923922902	6,616723356	11,40498866	14,10787982	15,83072562	15,08373016	12,10787982	7,688605442	3,162755102	0,278004535	6,5	7,6	12,6	16,4	20,7	24,3	25,5	25,8	23,2	16,9	9,5	7	-16,8	-16,3	-5	-1,5	1,8	5,9	8,4	7,9
4619	Mengeringhausen	46	19	4	NA	58,839368	51,91375906	46,96708361	59,08294932	63,01316655	68,63726135	79,97366687	75,36866358	56,65701119	62,80842658	61,00263332	60,99144174	-0,550623583	0,169444444	3,286451247	6,988548753	11,76615646	14,46978458	16,20600907	15,45034014	12,43270975	7,945748299	3,435034014	0,551303855	6,8	7,9	13	16,8	21,1	24,7	25,9	26,2	23,6	17,1	9,8	7,3	-16,2	-15,8	-4,6	-1,2	2,1	6,1	8,6	8,2
4620	Bad Arolsen	46	20	1	NA	46,75971032	41,80776826	37,88215932	48,35549703	53,21132323	57,00263332	67,879526	63,94272548	47,95391706	50,91836735	49,1323239	48,70441081	-0,391768708	0,371768708	3,509795918	7,244693878	12,01496599	14,71061224	16,44489796	15,68387755	12,63319728	8,105510204	3,614829932	0,720680272	7	7,9	13	17	21,4	25,2	26,2	26,6	23,8	17,5	10,1	7,6	-16,3	-16	-4,6	-1,1	2	6,1	8,8	8,1
4620	Bad Arolsen	46	20	3	NA	46,81040158	42,21988152	38,25411455	48,78472681	53,959842	57,27452271	68,61158658	63,64516129	49,87294271	50,68795261	49,4298881	49,53258723	-0,703197279	0,030272109	3,146666667	6,855646259	11,62306122	14,32714286	16,08265306	15,34129252	12,35823129	7,859387755	3,291564626	0,42244898	6,8	7,7	12,9	16,7	21	24,7	25,8	26,1	23,5	17	9,7	7,2	-15,8	-15,6	-4,7	-1,2	2,2	6,1	8,7	8,2
4620	Bad Arolsen	46	20	2	NA	53,38380513	48,54048716	42,90059248	56,71560235	62,65503619	66,22975642	79,12705729	73,92560897	55,89861752	57,17314023	55,72745226	55,04739961	-0,276870748	0,487811791	3,679761905	7,403798186	12,17290249	14,89954649	16,62732426	15,8755102	12,81377551	8,237471655	3,720521542	0,844444444	7	7,9	13,1	17,1	21,4	25,3	26,2	26,6	23,8	17,7	10,2	7,6	-15,1	-15,1	-4,2	-0,7	2,8	6,6	9,2	8,7
4620	Bad Arolsen	46	20	4	NA	54,40684661	49,62606977	44,88610929	57,95457539	63,160632	67,54772877	81,77616852	73,5885451	59,2527979	58,68136932	56,54312048	57,27715603	-0,625453515	0,125736962	3,299773243	6,991893424	11,76264172	14,48412698	16,2265873	15,51247166	12,50895692	7,975113379	3,371315193	0,512528345	6,7	7,6	12,6	16,7	20,9	24,8	25,7	26	23,4	17,4	9,8	7,2	-15,2	-15,2	-4,5	-1	2,6	6,3	8,9	8,5
4621	Wolfhagen	46	21	1	NA	57,01777484	51,36471361	47,62936142	61,84002632	67,99341671	74,94206716	89,24818961	80,44568797	61,70638577	65,53982884	60,80250165	60,96510861	-0,436281179	0,312358277	3,467970522	7,188888889	11,96292517	14,67165533	16,42012472	15,72777778	12,67517007	8,153004535	3,530498866	0,650453515	6,9	7,9	12,9	17	21,2	25,1	26	26,4	23,7	17,8	10,1	7,5	-15,3	-15	-4,4	-0,8	3,1	6,4	9	8,8
4621	Wolfhagen	46	21	3	NA	52,94075048	48,32784726	44,10796577	58,26267281	65,18433181	71,54443713	85,359447	75,93087558	60,38512181	61,2527979	56,77024358	57,44897958	-0,462018141	0,27244898	3,459807256	7,163945578	11,94518141	14,68282313	16,42698413	15,71513605	12,68673469	8,155725624	3,496258503	0,625056689	6,8	7,7	12,8	16,8	21,2	25,1	25,9	26,3	23,6	17,7	10	7,4	-15,3	-15	-4,6	-1,1	3,1	6,3	8,7	8,8
4621	Wolfhagen	46	21	2	NA	60,85253455	55,10269913	49,66425281	64,238973	69,20342329	77,45556287	94,01053326	83,77419355	65,80513497	70,68136932	65,62277813	65,63462803	-0,537641723	0,190136054	3,355045351	7,053231293	11,863322	14,563322	16,31995465	15,63231293	12,61230159	8,122222222	3,435827664	0,53361678	7	8,1	12,7	16,9	21,6	25,6	26	26,5	23,5	18,3	10,5	7,5	-15,5	-15,1	-4,8	-1	3,1	6,2	8,5	8,7
4621	Wolfhagen	46	21	4	NA	61,02764977	55,41277155	48,85714287	63,92560897	69,12574061	76,32916394	93,28834761	84,45358787	67,68795261	70,25938116	65,88940094	67,16589861	-0,784977324	-0,06468254	3,079421769	6,760997732	11,58973923	14,30385488	16,05884354	15,39223356	12,40510204	7,944331066	3,179705215	0,288151927	6,6	7,6	12,2	16,4	21	24,9	25,4	25,9	22,9	18	9,9	7,1	-15,3	-14,7	-4,5	-0,8	3,4	6,5	8,7	9
4622	Kassel West	46	22	1	NA	56,38380513	52,84265965	45,02567477	61,19552335	64,48123765	73,11981568	89,60961158	80,43647135	65,01250823	68,64516129	61,4134299	60,881501	-0,405782313	0,371882086	3,546882086	7,268424036	12,07108844	14,80566893	16,53520408	15,8680839	12,81269841	8,316043084	3,542857143	0,679195011	7	8	12,6	17	21,6	25,6	26,2	26,4	23,3	18,9	10,2	7,4	-15,5	-14,8	-4,6	-0,9	3,3	6,4	8,4	8,8
4622	Kassel West	46	22	3	NA	66,35813035	59,959842	51,76563529	66,79591835	69,55365371	76,17182358	94,58459513	88,03620803	72,55431203	74,82554313	70,43712968	71,47070442	-1,074263039	-0,347222222	2,721371882	6,385147392	11,21785714	13,98537415	15,69421769	15,08123583	12,14274376	7,758163265	2,846088435	0,031575964	6,8	7,8	12,4	16,6	21,3	25,3	25,9	26	22,8	18,7	9,9	7,1	-15,8	-15,1	-4,9	-1,2	3	6,2	8,2	8,6
4622	Kassel West	46	22	2	NA	44,37590519	39,95194206	34,10599077	47,71099406	50,65635287	58,38051348	69,74851877	63,23238974	49,90125084	52,41079658	47,31138906	46,78341013	-0,084421769	0,748095238	4,004217687	7,773945578	12,56408163	15,29265306	17,02816327	16,33585034	13,21945578	8,637755102	3,910272109	1,026122449	7,3	8,5	13,2	17,6	22,2	26,2	26,8	27	23,7	19,3	10,5	7,7	-14,4	-13,8	-3,4	0,1	4,3	7,4	9,4	9,6
4622	Kassel West	46	22	4	NA	40,90454245	36,35681368	32,55694535	44,43186306	48,78472681	55,6524029	65,75444371	61,39236339	48,52797894	49,40355497	44,71296906	43,03884135	0,179387755	1,062721088	4,344353741	8,123809524	12,91319728	15,6414966	17,35904762	16,66442177	13,5122449	8,886394558	4,179251701	1,274761905	7,4	8,5	13,4	17,7	22,3	26,3	26,9	27,1	23,9	19,5	10,6	7,8	-14,6	-13,4	-2,9	0,5	4,6	7,8	9,7	9,8
4623	Kassel Ost	46	23	1	NA	52,48452929	47,32653061	41,30480581	57,49242923	60,75839368	71,73206058	86,45819619	77,70375248	60,03291639	64,45687952	56,82620145	54,96313365	0,006122449	0,826360544	4,095804989	7,884750567	12,68214286	15,39637188	17,14620181	16,41632653	13,28741497	8,682823129	3,994104308	1,108106576	7,6	8,7	13,1	17,8	22,3	26,3	26,7	27,2	24,1	19,2	10,5	7,9	-14	-14,1	-3,6	0,2	4,4	7,4	9,5	9,7
4623	Kassel Ost	46	23	3	NA	40,1468071	36,69124423	33,5720869	45,80447665	50,55562871	60,01514155	70,01843319	64,03225806	48,34825542	52,27781435	44,72811061	42,19354839	0,2040158	1,096971692	4,378999342	8,202172482	12,97044108	15,67096774	17,42258065	16,70895326	13,55009875	8,877156024	4,231007242	1,318762344	7,5	8,7	13,4	17,8	22,4	26,4	27	27,2	24,1	19,5	10,7	7,9	-14,1	-13,9	-3,3	0,4	4,6	7,7	9,7	9,9
4623	Kassel Ost	46	23	2	NA	64,26596445	57,58393681	48,70967742	64,19289006	67,46412113	79,11059906	98,66161948	86,11915735	69,73864384	75,87557603	67,23963132	68,14483213	-0,43622449	0,309183674	3,436337868	7,205385488	12,01842404	14,74829932	16,4627551	15,76524943	12,73253968	8,272222222	3,527324263	0,675623583	7,7	8,8	13,1	17,8	22,4	26,4	26,8	27,3	24,3	19	10,5	8	-15,4	-15,5	-4,9	-0,7	3,5	6,6	9	9,1
4623	Kassel Ost	46	23	4	NA	47,60566161	42,37524687	38,09084926	50,0302831	54,14351548	65,06978274	77,97498355	68,441738	53,72218565	59,05529955	50,44042132	49,48584594	-0,255442177	0,500476191	3,66462585	7,458231293	12,23884354	14,9744898	16,68707483	15,98591837	12,91857143	8,420748299	3,711564626	0,860340136	7,4	8,5	13	17,5	22,1	26	26,5	26,9	23,9	18,9	10,4	7,7	-15,3	-15	-4,4	-0,4	3,9	7	9,3	9,4
4624	Hedem�nden	46	24	1	NA	78,35747203	70,60631994	58,81895984	72,70177748	72,70967742	84,53324555	105,437788	93,29953916	76,51744568	85,63660303	80,92955894	82,90849242	-0,591553288	0,074716553	3,089852608	6,869671202	11,67437642	14,42721088	16,125	15,41564626	12,40170068	8,06723356	3,38446712	0,551417234	8,1	8,9	13,1	17,6	22,1	25,9	26,6	27	24,2	18,2	10,7	8,2	-16,5	-16,1	-5,7	-1,3	2,9	6,1	8,5	8,5
4624	Hedem�nden	46	24	3	NA	65,04476629	58,49769584	49,81698487	60,59776168	62,32389729	71,89730087	88,7709019	77,64516129	64,00263332	71,13824884	66,56945358	69,47399606	-0,841360544	-0,198707483	2,768843537	6,544693878	11,33789116	14,10360544	15,79782313	15,12129252	12,15517007	7,848503401	3,097142857	0,297755102	7,2	7,9	12,1	16,5	21	24,9	25,5	25,9	23,2	17,6	9,9	7,3	-17	-16,4	-6	-1,6	2,8	5,9	8,3	8,4
4624	Hedem�nden	46	24	2	NA	62,87755103	56,85253455	48,92560897	62,15931535	65,40947994	74,7070441	91,57932852	83,09743252	63,761027	72,238973	66,90388413	65,84660961	0,131519274	0,851077098	3,904591837	7,724376417	12,47738095	15,21638322	16,9356576	16,1377551	13,07692744	8,684863946	4,134240363	1,303798186	8,6	9,1	13,3	17,8	22,3	26,1	26,8	27,2	24,5	18,6	11	8,5	-17,9	-16,1	-5,4	-0,8	3,3	6,6	8,9	8
4624	Hedem�nden	46	24	4	NA	59,22053984	53,78341013	46,39631335	57,07307439	59,558262	67,04542461	81,3897301	73,22778142	57,93021726	65,77353523	61,89532587	63,35286374	-0,339387755	0,338435374	3,313333333	7,112789116	11,85013605	14,62591837	16,31333333	15,57346939	12,56387755	8,274557823	3,626530612	0,831564626	8,3	8,7	12,8	17,1	21,5	25,3	26,1	26,5	23,9	18,1	10,6	8,2	-18,1	-16,7	-6,2	-1,8	2,6	5,7	8,2	7,9
4625	Witzenhausen	46	25	1	NA	55,85385123	49,67741935	42,22843977	53,55628703	58,49835419	63,36076365	80,46609613	71,90059248	55,08360765	61,71165239	57,84331797	57,98025016	-0,269047619	0,413265306	3,373197279	7,155782313	11,89102041	14,68122449	16,35040816	15,59659864	12,60959184	8,327142857	3,711564626	0,913877551	8,7	9,2	13,3	17,7	22,1	25,8	26,7	27	24,4	18,5	11	8,6	-18,3	-16,6	-6	-1,3	2,8	6,2	8,5	7,7
4625	Witzenhausen	46	25	3	NA	39,0098749	35,41013826	31,36010533	40,8531929	45,33706387	49,67412771	60,22580645	54,49967084	40,3331139	45,76366029	41,90915074	41,1468071	0,133632653	0,892163265	3,914612245	7,745877551	12,45738776	15,22081633	16,92702041	16,14546939	13,09297959	8,692489796	4,156979592	1,319673469	8,6	9,1	13,3	17,7	22,1	25,8	26,7	27	24,4	18,5	11	8,5	-18	-16	-5,4	-0,6	3,4	6,7	9	8
4625	Witzenhausen	46	25	2	NA	54,14154048	49,34693877	44,35023042	58,00131665	66,32653061	72,04805794	90,30480581	80,09414087	56,33640552	64,64911126	58,15009874	55,88018432	-0,215589569	0,513095238	3,598582766	7,42675737	12,22193878	14,97250567	16,68514739	15,92363946	12,85130385	8,400963719	3,802664399	0,955782313	7,8	8,5	12,7	17,2	21,7	25,6	26,2	26,6	23,8	17,8	10,4	7,8	-16,9	-16	-5,3	-0,8	3,3	6,5	9	8,6
4625	Witzenhausen	46	25	4	NA	47,72481897	43,20013168	39,00855826	50,00394997	57,23238974	60,48650429	75,34562213	66,67544439	48,44305465	55,33640552	50,82290981	49,8294931	-0,29877551	0,431768708	3,523741497	7,345102041	12,14	14,8955102	16,62190476	15,86952381	12,78727891	8,337278912	3,716394558	0,873809524	8,1	8,8	13,2	17,7	22,1	25,9	26,7	27	24,4	18,3	10,7	8,1	-17,2	-16,2	-5,6	-1,2	3,2	6,3	8,7	8,5
4626	Heiligenstadt	46	26	1	NA	62,61882816	58,18564845	51,3712969	64,399605	70,26662277	77,87030942	97,55365371	85,49637919	62,29558919	71,94470045	65,2909809	66,29493087	-0,557369615	0,140816327	3,290759637	7,136678005	11,96950113	14,71247166	16,45323129	15,7164966	12,64189342	8,104365079	3,462981859	0,610884354	7,4	8,2	12,5	17	21,4	25,4	26	26,4	23,6	17,5	10,2	7,5	-15,8	-16,2	-5,5	-1,3	3	6,3	8,7	8,7
4626	Heiligenstadt	46	26	3	NA	55,3712969	49,56287032	44,15668203	54,48452929	59,38512181	64,83607635	81,47070442	71,81500987	52,68400265	60,98156681	56,97432523	57,65569455	-0,85122449	-0,160816327	2,963469388	6,801564626	11,65129252	14,38870748	16,1522449	15,44244898	12,37047619	7,874421769	3,17	0,325102041	7,2	7,9	12,3	16,7	21,1	25	25,7	26,1	23,4	17,4	9,9	7,2	-16,4	-16,3	-5,6	-1,3	3	6,2	8,6	8,6
4626	Heiligenstadt	46	26	2	NA	51,43054642	46,51876235	41,95786703	52,05924952	56,88610929	64,18038184	81,58986174	70,27254774	51,40487161	59,35352206	53,05924952	53,3475971	-0,764829932	-0,078095238	3,157891156	7,034013605	11,93272109	14,65265306	16,43319728	15,69421769	12,60857143	7,938843537	3,27244898	0,402040816	7	8	12,6	17,1	21,4	25,6	26	26,5	23,6	17,3	10,1	7,3	-14,1	-15,9	-5,3	-1,1	3,1	6,3	8,7	8,9
4626	Heiligenstadt	46	26	4	NA	66,35023042	59,59776168	53,47333771	64,89730087	69,60697829	78,44042132	98,10269913	86,99736668	61,94470045	73,71231074	68,72547729	68,48518761	-1,327267574	-0,617403628	2,573526077	6,427437642	11,35430839	14,08486395	15,8765873	15,16638322	12,14665533	7,46723356	2,684070295	-0,145804989	6,7	7,7	12,2	16,6	21	25,1	25,6	26,2	23,3	17	9,8	6,9	-12,9	-16	-5,5	-1,3	2,8	6,1	8,6	8,8
4717	Niedersfeld	47	17	1	NA	114,2870309	98,24160632	78,79262674	90,68400265	78,09479923	86,9697169	101,9104674	100,4568795	85,52337065	101,5595787	102,5760369	113,716919	-1,972653061	-1,563061224	1,209319728	4,559591837	9,519115646	12,10163265	13,97183673	13,34979592	10,77816327	6,414965986	1,717755102	-0,924761905	5,4	7,1	10,9	14,8	20,1	23,9	23,8	24,2	21,2	16	8,9	6,1	-14,9	-13,3	-6,4	-3,3	1,5	4	6,5	7,2
4717	Niedersfeld	47	17	3	NA	106,4502963	93,32323897	74,18038184	84,60631994	71,90059248	82,93219223	94,16194865	94,72876894	78,78472681	98,58064516	99,44963794	106,2778144	-1,745918367	-1,363605442	1,443605442	4,780544218	9,749047619	12,30687075	14,18061224	13,57557823	10,99585034	6,445986395	1,844761905	-0,801292517	5,3	6,8	10,7	14,3	19,9	23,7	23,8	23,9	20,7	15,7	8,6	5,8	-14,1	-11,7	-6,1	-3,4	1,7	4,3	6,7	7,3
4717	Niedersfeld	47	17	2	NA	89,30019748	78,44107965	62,439763	72,98354181	64,08624094	70,14614877	81,14154048	81,11718235	67,88874258	81,99539171	83,36932194	90,30085584	-2,032571429	-1,595918367	1,162122449	4,569061224	9,488816327	12,08465306	13,97787755	13,3475102	10,75387755	6,431346939	1,750857143	-0,956571429	5,1	6,4	10,7	14,5	19,6	23,4	23,6	24	21,1	15,7	8,5	5,8	-15,3	-13,9	-6,4	-3,1	1,4	4,1	6,6	7,2
4717	Niedersfeld	47	17	4	NA	114,5055958	100,5042791	80,12969058	92,67083606	81,0500329	92,17709019	104,0190915	104,7985517	85,76300197	108,0026333	109,7695853	117,6247531	-1,72239229	-1,228628118	1,541156463	4,932709751	9,869160998	12,45657596	14,33089569	13,74178005	11,06746032	6,598072562	2,007312925	-0,720521542	5,5	7	11,2	14,9	20,1	23,8	24	24,4	21,4	16	8,9	6,2	-14,6	-13,1	-6,2	-3	1,7	4,2	6,7	7,4
4718	Goddelsheim	47	18	1	NA	87,881501	78,62804477	62,61356155	74,19815668	67,04608294	73,65306123	83,03357471	83,52863726	67,638578	81,30348913	84,18433181	91,21395655	-1,327891156	-0,820408163	2,026802721	5,479183673	10,40054422	13,02353741	14,87340136	14,2370068	11,46251701	7,05414966	2,439863946	-0,24537415	5,7	6,9	11,4	15,1	20,1	23,9	24,2	24,6	21,8	16,2	9	6,4	-14,9	-13,5	-5,8	-2,5	1,9	4,5	7	7,6
4718	Goddelsheim	47	18	3	NA	97,37853852	82,55299539	67,7327189	76,73535219	71,20342329	78,18499013	87,67281106	86,68861094	67,90915074	86,21658987	89,34035548	97,39763003	-0,930895692	-0,382142857	2,543480726	6,082879819	10,93395692	13,55153061	15,38356009	14,7255102	11,88486395	7,357426304	2,815589569	0,111961451	5,9	7,2	11,6	15,4	20,4	24,1	24,4	24,8	22	16,4	9,2	6,6	-14	-12,8	-4,8	-1,7	2,8	5,4	7,8	8,4
4718	Goddelsheim	47	18	2	NA	71,76497697	63,42396313	52,72942726	62,07439103	60,46082948	63,44042132	74,09414087	71,50164581	56,25477287	66,86438445	69,481896	74,35154706	-1,090204082	-0,517414966	2,449863946	6,001836735	10,85687075	13,5255102	15,32666667	14,68231293	11,79142857	7,366258503	2,725170068	-0,029455782	5,8	6,9	11,6	15,5	20,1	24	24,5	24,9	22,2	16,3	9,1	6,5	-15	-14,6	-5	-1,6	2,4	5,5	8,1	8,2
4718	Goddelsheim	47	18	4	NA	82,71955232	69,881501	60,0098749	67,65108623	68,55760368	73,17774852	85,58064516	82,84463461	62,88215932	76,00658329	79,31731403	85,71165239	-0,921201814	-0,32239229	2,680782313	6,274433107	11,10181406	13,75765306	15,56485261	14,89484127	11,9861678	7,519614512	2,884353741	0,138321996	6,1	7,4	12	15,8	20,6	24,4	24,8	25,2	22,4	16,7	9,4	6,8	-15,2	-14,6	-4,9	-1,5	2,5	5,7	8,3	8,2
4719	Korbach	47	19	1	NA	58,02567477	50,10533245	44,20342329	53,1303489	54,96445029	58,75312706	69,94272548	65,84924294	50,80710994	58,23963132	58,13759052	60,40158	-0,804081633	-0,163945578	2,895306122	6,545918367	11,3514966	14,04530612	15,79095238	15,1207483	12,17489796	7,697006803	3,093265306	0,279183674	6,2	7,2	12	15,9	20,3	24,2	24,9	25,3	22,6	16,7	9,4	6,9	-15	-14,8	-4,5	-1,2	2,6	6,1	8,7	8,3
4719	Korbach	47	19	3	0	65,36668861	56,321264	50,30875577	58,91507571	66,64845294	70,06385781	82,24950626	76,76892694	58,45622119	67,03554971	65,84660961	68,26793942	-0,74824263	-0,098526077	3,00430839	6,654081633	11,455839	14,15277778	15,91309524	15,23248299	12,26780045	7,757426304	3,171201814	0,327664399	6,3	7,5	12,4	16,3	20,7	24,4	25,1	25,5	23	16,8	9,5	7	-14,9	-14,5	-4,4	-1,1	2,8	6,2	8,7	8,4
4719	Korbach	47	19	2	NA	49,66425281	43,92100065	39,07307439	48,51876235	54,03554971	57,71231074	69,36537197	62,76431865	49,04410797	52,55102042	52,16919026	52,75115206	-0,686530612	0,016326531	3,12047619	6,792380952	11,58680272	14,29047619	16,04598639	15,33013605	12,35353741	7,854013605	3,257891156	0,407210884	6,4	7,3	12,3	16,4	20,4	24,3	25,1	25,5	23,1	16,7	9,4	7	-15,1	-15	-4,5	-1	2,7	6,2	8,9	8,4
4719	Korbach	47	19	4	0	57,90125084	51,55431203	46,55760368	56,61553655	66,34562213	69,19289006	82,53587887	75,3495721	57,42527977	62,60763661	61,25740619	62,61158658	-0,64744898	0,067460318	3,211451247	6,887471655	11,67386621	14,38333333	16,1600907	15,45544218	12,47471655	7,909353741	3,284240363	0,453401361	6,6	7,7	12,7	17,1	20,9	24,6	25,5	25,8	24	17	9,7	7,2	-14,7	-14,7	-4,4	-1	2,8	6,3	8,9	8,5
4720	Waldeck	47	20	1	NA	40,37524687	36,92429229	32,88018432	40,89927584	46,82554313	49,71231074	61,05464123	53,86109284	43,4298881	44,20276497	43,038183	44,46346281	-1,021795918	-0,32677551	2,764326531	6,440244898	11,21061224	13,91355102	15,7075102	15,0277551	12,09942857	7,639265306	2,964979592	0,074285714	6,3	7,2	12,2	16,4	20,2	24,1	25,1	25,4	23,3	16,7	9,4	6,9	-15,3	-15,3	-4,8	-1,4	2,4	6	8,6	8,2
4720	Waldeck	47	20	3	1	43,078341	38,68729426	35,98946674	44,58262013	53,27123106	57,16853194	66,26991442	60,48057932	45,80250165	49,22448981	46,6688611	46,93811719	-0,678095238	0,079183674	3,260884354	6,918435374	11,71095238	14,41918367	16,19897959	15,53	12,54040816	7,96755102	3,295986395	0,417210884	6,7	7,7	13	17,4	21	24,8	25,6	26,3	24,5	17	9,8	7,3	-14,7	-14,8	-4,5	-1,1	2,7	6,3	8,8	8,5
4720	Waldeck	47	20	2	NA	47,6504279	43,13364055	39,20408165	49,52402897	54,86899277	59,70309413	72,20144832	62,93811719	51,33969716	52,31073074	50,46346281	52,16129032	-0,893197279	-0,169319728	2,975238095	6,626122449	11,41918367	14,14469388	15,89265306	15,21646259	12,26659864	7,773061224	3,080816327	0,222176871	6,4	7,3	12,4	16,6	20,6	24,4	25,3	25,7	23,2	17,1	9,5	7	-15,1	-15,2	-4,8	-1,3	2,5	6,1	8,6	8,4
4720	Waldeck	47	20	4	NA	53,46017116	47,46082948	44,12574061	55,28703094	64,35154706	70,29624752	81,25674787	72,58920342	56,79986832	60,42132981	57,75312706	58,89400923	-0,807482993	-0,043537415	3,158560091	6,811791383	11,60323129	14,33503401	16,09710884	15,42239229	12,45725624	7,875283447	3,177721088	0,316156463	6,7	7,7	13	17,4	21,1	24,8	25,6	26,3	24,5	17,1	9,8	7,3	-14,7	-14,9	-4,7	-1,1	2,8	6,3	8,8	8,5
4721	Naumburg	47	21	1	NA	45,59973668	41,18104016	37,58262013	48,54443713	53,88610929	59,51283739	70,61158658	62,88676761	50,24621461	52,00658329	49,36537197	50,15404871	-0,572380952	0,162721088	3,365986395	7,040612245	11,86272109	14,57095238	16,32489796	15,63	12,61333333	8,077755102	3,377346939	0,51	6,6	7,5	12,6	16,9	21	24,8	25,5	25,9	23,4	17,7	9,7	7,1	-14,8	-14,6	-4,3	-0,7	3,3	6,6	9	9
4721	Naumburg	47	21	3	NA	51,84331797	47,0901909	43,36010532	55,53917052	63,40487161	70,08558261	80,99473339	71,74061884	56,98222516	60,83015142	57,49440423	57,59315339	-0,519671202	0,231462585	3,460770975	7,167403628	11,96298186	14,68820862	16,44982993	15,73628118	12,7	8,117006803	3,430045351	0,557312925	6,8	7,9	13	17,3	21,5	25,3	26	26,3	23,9	17,7	10,1	7,4	-14,9	-14,4	-4,4	-0,9	3,4	6,5	8,9	9
4721	Naumburg	47	21	2	NA	52,73140223	47,21000658	41,73469387	53,43712968	57,68334429	64,02501645	78,24358129	70,81698487	57,18828177	59,32060568	56,85385123	58,16392365	-0,808027211	-0,091564626	3,043333333	6,722244898	11,56170068	14,26401361	16,02272109	15,35863946	12,38755102	7,903537415	3,123741497	0,263197279	6,6	7,6	12,2	16,4	21	24,9	25,3	25,8	23	17,7	9,8	7	-15,3	-14,7	-4,5	-0,9	3,3	6,5	8,7	9
4721	Naumburg	47	21	4	NA	51,718894	46,26530613	41,91310071	55,85187623	64,45424623	70,93087558	84,71691903	75,31007242	59,98880842	60,69782752	57,27188939	56,78801842	-0,343877551	0,416780045	3,665306122	7,3930839	12,18815193	14,90810658	16,67760771	15,95612245	12,89914966	8,291553288	3,605952381	0,731179138	7	8,1	13,1	17,4	21,8	25,6	26,3	26,7	23,9	18,1	10,4	7,6	-15	-14,3	-4,2	-0,6	3,6	6,8	9	9,3
4722	Niederzwehren	47	22	1	NA	47,00921658	42,54904542	37,45424623	49,69914416	54,00263332	60,97959184	73,64384465	67,93614219	53,279131	55,48452929	51,86570113	50,3074391	-0,465102041	0,297346939	3,500612245	7,232040816	12,05312925	14,78217687	16,52496599	15,83510204	12,78129252	8,236666667	3,511972789	0,649931973	7,1	8,2	12,9	17,2	21,8	25,7	26,2	26,6	23,7	18,6	10,4	7,5	-15,3	-14,5	-4,2	-0,7	3,5	6,7	8,7	9
4722	Niederzwehren	47	22	3	NA	50,1889401	44,86833442	40,30678077	53,49308755	63,20079	70,88413429	83,85911784	75,73996052	59,56484529	59,8294931	56,44963794	53,50427913	-0,26037415	0,526133787	3,78537415	7,537811791	12,35442177	15,07743764	16,83151927	16,10504535	13,01388889	8,407936508	3,732539683	0,838095238	7	8,3	13	17,3	21,9	25,8	26,3	26,7	23,9	18,5	10,5	7,6	-15,5	-14,8	-4,7	-1	3,2	6,3	8,5	8,9
4722	Niederzwehren	47	22	2	NA	33,29361423	29,98749177	27,31007242	36,28966426	41,48255432	48,118499	54,68334429	50,88742594	39,39038842	40,17577355	36,23502303	34,75115206	0,149877551	1,013795918	4,301469388	8,118938776	12,89093878	15,5955102	17,34636735	16,62497959	13,48253061	8,816489796	4,15722449	1,250285714	7,5	8,7	13,4	17,7	22,3	26,3	26,8	27,1	24,1	19,2	10,7	7,9	-14,3	-13,5	-3,1	0,4	4,4	7,7	9,7	9,9
4722	Niederzwehren	47	22	4	NA	47,68005268	41,68531929	38,61356155	50,77221858	61,26069784	68,79921	80,59907835	73,42330481	56,24818961	58,44437129	52,31204739	50,41869652	0,043731778	0,886880467	4,186355685	7,993877551	12,78653061	15,50536443	17,25970845	16,49358601	13,35819242	8,686239067	4,060466472	1,154577259	7,3	8,6	13,3	17,7	22,4	26,3	26,7	27,2	24,4	18,9	10,8	7,9	-14,7	-13,9	-3,6	0	4,1	7,3	9,6	9,8
4723	Oberkaufungen	47	23	1	NA	48,40355497	44,06188281	40,37261355	53,4516129	60,22514813	69,92890058	80,79789335	73,95655035	56,6688611	60,31402239	52,86833442	50,879526	0,094285714	0,95516035	4,231953353	8,033586006	12,81725948	15,53982507	17,2793586	16,54536443	13,40594752	8,769387755	4,112361516	1,205830904	7,5	8,7	13,4	17,7	22,3	26,3	26,8	27,1	24,1	19,3	10,7	7,9	-14,8	-14	-3,7	0	4,1	7,3	9,3	9,6
4723	Oberkaufungen	47	23	3	NA	54,02567477	48,03159974	43,21724819	54,49703752	62,83278474	69,4134299	82,53456223	74,41672152	60,28373929	62,69782752	56,97761684	58,10138248	-0,64680711	0,130283081	3,293285056	7,053522054	11,8764977	14,59427255	16,37353522	15,6596445	12,62574062	8,10875576	3,346082949	0,481237656	7,3	8,5	13,3	17,6	22,2	26,2	26,6	27	24,1	18,9	10,6	7,8	-15,7	-15	-4,7	-0,9	3,3	6,5	8,6	9
4723	Oberkaufungen	47	23	2	NA	64,95655035	59,62804477	51,42001316	66,60763661	72,118499	82,44832126	98,98420013	88,94140881	73,03884135	76,87228439	69,25345623	69,27583935	-0,376303855	0,376587302	3,534977324	7,341723356	12,14098639	14,86547619	16,6037415	15,88514739	12,82494331	8,318027211	3,606972789	0,745181406	7,4	8,5	13	17,4	22	25,9	26,4	26,8	23,9	18,8	10,5	7,7	-16,3	-15,7	-5,4	-1,2	3,1	6,3	8,5	8,8
4723	Oberkaufungen	47	23	4	NA	74,18959842	65,98025016	58,29032258	71,20408165	78,77946016	87,560237	103,8749177	94,23699803	77,42857142	81,01316655	75,53653719	79,54904542	-0,997222222	-0,242290249	2,8319161	6,617857143	11,44019274	14,18945578	15,9149093	15,23628118	12,24988662	7,809750567	3,022052154	0,173129252	6,6	7,6	12,1	16,4	20,9	24,8	25,4	25,8	23,2	17,7	9,9	7,1	-16,2	-15,5	-5,1	-1,1	3,2	6,4	8,6	8,9
4724	Gro�almerode	47	24	1	NA	82,31336406	74,32784726	64,24950626	77,31336406	79,34693877	88,53061226	110,0882159	96,27847268	81,63528639	88,01316655	85,61421987	90,07307439	-1,01377551	-0,366496599	2,604365079	6,37154195	11,18180272	13,944161	15,6515873	14,9776644	12,04433107	7,705102041	2,930385488	0,122732426	7,1	7,9	12,1	16,5	21	24,9	25,5	25,9	23,2	17,6	9,9	7,3	-16,6	-16,3	-5,9	-1,6	2,8	5,9	8,3	8,4
4724	Gro�almerode	47	24	3	NA	74,49967084	66,23568135	58,17577355	70,29953916	73,72811061	82,04608294	100,2152732	88,49374587	74,158657	80,0520079	76,99473339	80,20144832	-1,042677071	-0,355822329	2,691356543	6,481572629	11,30168067	14,06518607	15,78523409	15,09735894	12,13739496	7,719567827	2,941176471	0,094117647	6,9	7,7	12,1	16,4	20,9	24,8	25,4	25,8	23,1	17,4	9,8	7,2	-16,9	-16,4	-6	-1,7	2,7	5,8	8,2	8,3
4724	Gro�almerode	47	24	2	NA	84,5720869	76,83673471	64,5885451	78,06385781	77,84068465	86,20539829	106,8222515	92,21000658	77,919684	88,54312048	85,20276497	90,70243581	-1,097052154	-0,487188209	2,457369615	6,220975057	11,0377551	13,80651927	15,50941043	14,83548753	11,90753968	7,623582766	2,840249433	0,049433107	7,5	8,1	12,2	16,6	21	24,9	25,6	26	23,4	17,5	9,9	7,5	-17,7	-16,6	-6,2	-1,8	2,6	5,7	8,1	8,2
4724	Gro�almerode	47	24	4	NA	69,71231074	61,55167874	52,45424623	63,42593813	64,69651087	71,361422	88,12771561	76,71231074	64,10796577	71,98354181	69,95852535	73,64911126	-1,184353741	-0,531088435	2,479183673	6,259795918	11,10156463	13,8829932	15,58204082	14,92142857	11,95666667	7,595646259	2,789387755	-0,037210884	6,9	7,6	11,7	16,1	20,5	24,4	25,1	25,5	22,8	17	9,3	7	-17,3	-16,7	-6,4	-2	2,4	5,5	7,9	8
4725	Bad Sooden-Allendorf	47	25	1	1	73,73206058	65,72218565	56,06912442	70,05990784	73,37195523	77,96445029	95,99275839	85,04344965	67,00460829	77,94140881	76,15668203	77,93680052	-0,646031746	0,051814059	3,091496599	6,89914966	11,69761905	14,46269841	16,1861678	15,45929705	12,4319161	8,038038549	3,341780045	0,517517007	7,8	8,6	12,9	17,4	21,8	25,6	26,4	26,8	24,1	18	10,5	7,9	-18	-16,4	-6	-1,5	2,9	6,1	8,5	8,2
4725	Bad Sooden-Allendorf	47	25	3	NA	73,85780119	63,92231732	53,42725477	64,71626071	66,60368665	70,2271231	88,48584594	76,95523371	63,27320606	73,97695852	73,85648452	77,29361423	-1,356938776	-0,717346939	2,313061224	6,080952381	10,91040816	13,72176871	15,40530612	14,74244898	11,79653061	7,454761905	2,618163265	-0,203333333	7,4	8,1	12,4	17	21,4	25,4	26,1	26,4	23,7	17,6	9,9	7,4	-18,5	-17,2	-6,9	-2,6	1,9	5,1	7,5	7,6
4725	Bad Sooden-Allendorf	47	25	2	1	53,65437787	47,11652403	41,65635287	52,62146148	57,77616852	60,09809084	75,11784068	65,79526003	49,71165239	56,38643845	55,30283081	56,39038842	-0,227823129	0,52707483	3,704353741	7,527619048	12,3244898	15,08469388	16,8252381	16,07142857	12,94462585	8,425238095	3,806802721	0,936122449	7,9	8,7	13,2	17,7	22,1	26,1	26,7	27,2	24,4	18,2	10,6	7,9	-17,7	-15,9	-5,2	-0,9	3,5	6,6	9	9
4725	Bad Sooden-Allendorf	47	25	4	1	44,63396971	39,07965768	34,08097432	43,26135616	47,08755761	50,93614219	61,76300197	54,24423965	40,640553	47,46148781	45,77353523	45,87886768	-0,416163265	0,361469388	3,58522449	7,453632653	12,2595102	14,99795918	16,77338776	16,01779592	12,88840816	8,291183673	3,624571429	0,743265306	7,6	8,5	13,1	17,6	22,1	26,1	26,8	27,3	24,3	18	10,4	7,8	-17,3	-15,5	-5	-0,7	3,7	6,8	9,2	9,2
4726	Grebendorf	47	26	1	0	68,22646477	60,02962474	52,88742594	64,14351548	70,48782094	76,80710994	97,07636603	84,04937458	62,2909809	71,98025016	68,33838052	70,52402897	-0,890816327	-0,180555556	2,976133787	6,813888889	11,66252834	14,42953515	16,18055556	15,46417234	12,38979592	7,850680272	3,143367347	0,286564626	7,6	8,6	13,1	17,6	22,1	26,1	26,8	27,2	24,3	18,1	10,5	7,8	-17,4	-16,3	-5,9	-1,6	2,9	6	8,3	8,5
4726	Grebendorf	47	26	3	1	49,56484529	43,79657671	38,14417381	47,82620145	54,65503619	60,55628703	76,68861094	63,90059248	46,77748519	53,62343648	49,36734694	50,64713626	-0,564557823	0,212585034	3,493469388	7,396054422	12,23496599	14,97163265	16,76346939	16,01482993	12,86251701	8,167006803	3,514081633	0,607142857	7,4	8,5	13,2	17,7	22,1	26,1	26,8	27,3	24,4	17,9	10,4	7,6	-16,6	-16	-5,7	-1,6	2,8	6	8,4	8,6
4726	Grebendorf	47	26	2	NA	59,61619487	53,48518761	48,24555629	59,32916394	64,87755103	75,13166558	92,17906516	82,46082948	56,15009874	67,06780777	61,36866358	60,63726135	-1,035997732	-0,277947846	3,006462585	6,929138322	11,8324263	14,54030612	16,36712018	15,63764172	12,5297619	7,767800454	3,029421769	0,146315193	6,4	7,7	12,5	16,9	21,2	25,5	26	26,7	23,5	17,1	9,9	6,8	-14,2	-15,7	-5,2	-1,2	3	6,2	8,8	9
4726	Grebendorf	47	26	4	NA	49,66096116	44,17116523	38,359447	48,20934826	54,92824226	62,16260697	79,17972352	65,85977616	46,47070442	54,96708361	49,49901252	50,61421987	-0,816326531	-0,031972789	3,320884354	7,28047619	12,15959184	14,84598639	16,6947619	15,95068027	12,79435374	7,991836735	3,275782313	0,365034014	6,7	8,1	13,1	17,6	21,9	26,1	26,7	27,3	24,2	17,5	10,2	7,2	-14,6	-15,4	-4,9	-0,9	3,4	6,5	9	9,2
4727	K�llstedt	47	27	1	NA	53,42396313	48,6267281	43,64252797	53,158657	60,11981568	65,54904542	83,31468071	72,60829494	52,76234365	60,76366029	57,51152074	56,39433839	-1,407844388	-0,659693878	2,609502551	6,523214286	11,43278061	14,18156888	15,96811224	15,24827806	12,2403699	7,48692602	2,650318878	-0,217219388	6,1	7,5	12,2	16,6	20,9	25,2	25,7	26,4	23,2	16,8	9,6	6,6	-13,4	-15,7	-5,4	-1,3	2,9	6	8,6	8,9
4727	K�llstedt	47	27	3	NA	59,99605003	53,42001316	47,49637919	57,040158	65,80776826	72,63660303	89,60961158	77,68400265	56,83344306	66,03884135	61,57274523	62,94272548	-1,257382953	-0,48427371	2,875270108	6,83667467	11,742497	14,46086435	16,27815126	15,5557623	12,49669868	7,667406963	2,83487395	-0,066506603	6,2	7,7	12,7	17,2	21,5	25,8	26,3	27,1	23,8	17,2	9,9	6,8	-14,2	-15,4	-5,1	-1,1	3,2	6,2	8,8	9,2
4727	K�llstedt	47	27	2	NA	57,48847926	51,2271231	45,319289	54,40816326	59,14285713	64,25608955	82,26003948	70,50230416	54,92363397	63,23107306	61,10138248	60,16458197	-1,592789116	-0,858979592	2,458435374	6,412040816	11,36020408	14,10095238	15,88108844	15,15911565	12,16870748	7,386054422	2,500272109	-0,402108844	5,6	6,9	11,9	16,9	20,6	24,9	25,5	26,4	23	16,4	9,3	6,1	-14,3	-15,6	-5,3	-1,2	3	6,1	8,7	9
4727	K�llstedt	47	27	4	NA	73,57274523	65,72547729	58,53653719	68,38512181	75,95260039	80,57077026	100,8630678	88,46214616	68,63001974	80,12376565	76,44437129	76,79986832	-1,894501134	-1,126303855	2,217517007	6,190306122	11,14251701	13,84875283	15,630839	14,94444444	12,01258503	7,178571429	2,209750567	-0,692913832	5,3	6,8	12	17	20,7	25,1	25,7	26,6	23	16,4	9,1	5,9	-14,3	-15,4	-5,1	-1,2	3,1	6,1	8,7	9
4816	Girkhausen	48	16	1	NA	100,763002	85,97103358	72,839368	79,68334429	70,69848584	80,11059906	94,64647794	93,97630019	75,74325213	91,56813694	94,04805794	102,3396972	-1,251428571	-0,776394558	2,057823129	5,418707483	10,36809524	12,92619048	14,76952381	14,16530612	11,4922449	6,885578231	2,369727891	-0,309455782	5,6	7,4	11,1	14,8	20,2	24	24	24,3	21,3	16,1	9,1	6,3	-13,8	-11,4	-5,7	-3,3	1,7	4,5	7	7,5
4816	Girkhausen	48	16	3	NA	136,4226465	115,1303489	95,30414745	102,1454905	89,9335089	98,18038184	118,3620803	118,2606978	99,14022384	121,120474	126,435813	137,080316	-1,650736961	-1,171428571	1,623412698	4,971655329	9,957312925	12,49954649	14,35776644	13,78117914	11,15209751	6,604818594	1,978798186	-0,682256236	5,4	6,9	10,9	14,6	19,9	23,6	23,7	24,1	21	15,9	8,8	6,1	-13,9	-11,9	-5,8	-3,4	1,7	4,3	6,9	7,4
4816	Girkhausen	48	16	2	NA	111,0388414	96,13100723	77,91178406	87,959842	74,31336406	85,59644503	99,92034232	99,68992758	82,47070442	102,7215273	102,678736	110,759052	-1,828027211	-1,475918367	1,288163265	4,574761905	9,590952381	12,11204082	13,99741497	13,46748299	10,88598639	6,273945578	1,695646259	-0,949727891	5,1	6,6	10,4	14,1	19,7	23,6	23,7	23,6	20,4	15,4	8,5	5,6	-14,6	-11,9	-6,5	-4	1,4	3,8	6,3	6,8
4816	Girkhausen	48	16	4	NA	138,4252798	116,5042791	95,42527977	102,7985517	88,51942068	95,30678077	114,6741277	116,5714286	98,61882816	121,5655036	127,9282423	138,59447	-1,603004535	-1,20952381	1,605498866	4,945294785	9,93015873	12,46887755	14,34229025	13,77539683	11,15578231	6,554591837	1,96814059	-0,708390023	5,4	7	10,9	14,5	19,9	23,7	23,8	24	20,9	15,9	8,8	6	-13,9	-11,6	-5,9	-3,4	1,8	4,4	6,9	7,4
4817	Winterberg	48	17	1	NA	90,13561555	78,21000658	62,85055958	70,21132323	59,06319948	67,03884135	77,54707045	77,1468071	64,19420671	81,56089532	83,70375248	90,71955232	-1,546204082	-1,118040816	1,702938776	5,040408163	10,01771429	12,56791837	14,45012245	13,85093878	11,19763265	6,576163265	2,028571429	-0,605795918	5,4	7	10,9	14,6	20,1	23,9	24	24,1	20,9	15,9	8,8	6	-13,9	-11,5	-5,8	-3,3	1,9	4,4	6,9	7,5
4817	Winterberg	48	17	3	NA	115,3028308	98,399605	78,67676103	84,54443713	73,34035548	76,02501645	94,04542461	92,6925609	78,839368	99,15734035	105,5753785	117,3548387	-1,842653061	-1,405306122	1,408503401	4,769727891	9,733945578	12,29571429	14,16510204	13,60517007	11,01904762	6,479115646	1,821292517	-0,876394558	5,2	6,8	10,7	14,3	20	23,7	23,8	24	20,7	15,6	8,5	5,8	-14,2	-12	-5,9	-3,4	1,5	4,3	6,7	7,3
4817	Winterberg	48	17	2	NA	97,0520079	83,30085584	67,97630019	74,52468729	66,99934168	72,14614877	83,21922316	81,25213958	67,76366029	85,92363397	90,46741277	99,71165239	-1,341428571	-0,801496599	2,061632653	5,488163265	10,41741497	12,98639456	14,83380952	14,22714286	11,47693878	6,963605442	2,372380952	-0,34414966	5,7	7,4	11,5	15,1	20,5	24,2	24,3	24,6	21,6	16,3	9,1	6,5	-14,1	-12,2	-5,6	-2,8	1,7	4,5	7,1	7,7
4817	Winterberg	48	17	4	NA	112,2159315	93,85516787	76,11520739	82,36537197	74,66425281	79,10796577	91,55299539	90,7090191	73,98880842	97,26003948	104,122449	115,1830151	-1,03361678	-0,46899093	2,453344671	5,957369615	10,83803855	13,44960317	15,2723356	14,62783447	11,86927438	7,254195011	2,692403628	-0,054138322	6	7,4	11,8	15,5	20,6	24,3	24,5	24,9	21,9	16,4	9,3	6,7	-13,7	-11,7	-5,1	-2,4	2,2	5	7,6	8,1
4818	Medebach	48	18	1	NA	73,21922316	62,11323239	51,59973668	57,89861752	56,11652403	61,73403555	67,70638577	67,68005268	52,22580645	66,40882158	68,35483871	74,03489139	-0,631428571	-0,055714286	2,943197279	6,515918367	11,36986395	13,99108844	15,78959184	15,11816327	12,23238095	7,622517007	3,119795918	0,375102041	6,3	7,7	12,1	16	20,9	24,5	24,9	25,2	22,5	16,7	9,5	6,9	-13,7	-11,8	-4,3	-1,5	2,8	5,7	8,2	8,8
4818	Medebach	48	18	3	0	80,82027648	69,64252797	57,77616852	64,600395	65,70572745	72,85253455	76,46148781	79,99605003	61,42001316	75,61487819	78,34101384	83,64779461	-0,614739229	-0,007653061	3,026190476	6,606462585	11,44795918	14,08208617	15,88815193	15,17256236	12,32806122	7,65776644	3,133956916	0,381292517	6,3	7,7	12,2	15,9	20,9	24,6	24,9	25,3	22,6	16,7	9,5	7	-14,8	-12	-4,1	-1,3	2,9	5,9	8,4	8,9
4818	Medebach	48	18	2	NA	57,43317971	48,94404213	43,3074391	48,92692561	53,93482555	58,75839368	66,82620145	65,13956552	46,68992758	56,93548387	56,18828177	60,50098748	-0,693537415	-0,072585034	2,995034014	6,60414966	11,43469388	14,09462585	15,88183673	15,19863946	12,25496599	7,708367347	3,10829932	0,334965986	6,5	7,8	12,5	16,5	21,1	24,7	25,3	25,7	23	17	9,6	7,2	-14,6	-13	-4,3	-1	3,2	6,1	8,5	8,9
4818	Medebach	48	18	4	NA	70,00526661	59,78406845	52,83607635	58,75971032	64,93548387	71,59183674	78,84990126	77,65503619	57,43647135	69,08821594	69,26859777	73,43778803	-0,59739229	0,068480726	3,18446712	6,826247166	11,65663265	14,3143424	16,10555556	15,39387755	12,4702381	7,815873016	3,221882086	0,429818594	6,6	8	12,5	16,6	21,2	24,7	25,3	25,7	23,1	16,9	9,6	7,2	-15	-12,8	-4,2	-0,8	3	6,3	8,7	8,9
4819	F�rstenberg	48	19	1	NA	53,87294271	47,02435813	42,47202106	48,44568797	54,92034232	60,1705069	68,39302171	63,68992758	47,1487821	55,19815668	53,67346939	57,14746545	-0,647959184	0,028843537	3,150884354	6,819591837	11,63204082	14,33027211	16,09408163	15,38884354	12,40931973	7,833537415	3,253945578	0,403061225	6,7	8,1	12,8	17	21,3	25	25,6	26	23,4	17,2	9,9	7,4	-14,9	-13,4	-4,5	-1	3,1	6,1	8,6	8,8
4819	F�rstenberg	48	19	3	NA	64,15602371	55,65174458	50,73206058	57,92034232	65,28637261	73,09150758	79,92626729	76,19815668	56,64516129	66,0283081	65,09479923	67,55957868	-0,550566893	0,15606576	3,302380952	6,9888322	11,79807256	14,49642857	16,25890023	15,52545351	12,57420635	7,934070295	3,356689342	0,509410431	6,6	8,1	12,7	16,8	21,4	24,9	25,5	25,9	23,3	17,1	9,8	7,3	-15,4	-13,2	-4,3	-0,8	3,1	6,4	8,8	9
4819	F�rstenberg	48	19	2	NA	49,93680052	43,97498355	40,75049374	48,0500329	54,74456881	58,7728769	67,16260697	62,63199474	46,89598419	53,05134958	51,68268597	53,13166558	-0,533605442	0,17	3,354557823	7,051156463	11,83782313	14,54108844	16,33027211	15,62782313	12,60306122	7,98952381	3,385510204	0,532176871	6,8	8,1	13,2	17,5	21,5	25,2	26	26,3	24,2	17,3	10,1	7,6	-15	-13,9	-4,5	-1	3,3	6,3	8,7	8,8
4819	F�rstenberg	48	19	4	NA	71,44700461	61,78801842	57,1724819	64,6688611	72,15470703	77,60500329	89,39631335	83,11323239	64,52732061	72,86372613	73,15009874	76,97695852	-1,137471655	-0,468480726	2,638945578	6,305328798	11,11865079	13,82987528	15,63010204	14,961678	12,06587302	7,532596372	2,782086168	-0,060827664	6,4	7,8	12,5	16,7	21	24,7	25,3	25,7	23,2	16,9	9,6	7,1	-15,9	-14,4	-5,3	-1,7	2,8	5,6	8,1	8,3
4820	Bad Wildungen	48	20	1	NA	38,77748519	33,9901251	32,31402239	38,71955232	44,75641871	47,66161948	54,64581961	50,27649771	38,07570771	42,77616852	41,1303489	41,24292297	-0,475510204	0,308571429	3,527836735	7,244081633	12,02734694	14,74081633	16,53208163	15,84530612	12,772	8,124653061	3,492326531	0,603591837	6,9	8,2	13,3	17,7	21,7	25,4	26,2	26,5	24,5	17,4	10,2	7,6	-15,1	-14,4	-4,8	-1,3	3,1	6,1	8,6	8,6
4820	Bad Wildungen	48	20	3	NA	53,94930874	46,21724819	43,86833442	51,67478603	56,97432523	60,25345623	70,09940752	64,82422645	49,47136274	56,5720869	56,34430545	57,40421329	-0,770476191	-0,036326531	3,169047619	6,882789116	11,68462585	14,4077551	16,19768707	15,50061224	12,51108844	7,886530612	3,198503401	0,313809524	6,6	7,8	12,9	17,2	21,3	25	25,8	26,1	23,6	17,1	9,9	7,3	-15,4	-14,6	-5,1	-1,5	2,9	5,9	8,3	8,5
4820	Bad Wildungen	48	20	2	NA	41,4279131	36,6524029	34,761027	43,12376565	50,37985516	55,52337065	62,68663594	57,69453587	42,63067806	47,66359448	45,31138906	44,37195523	-0,250476191	0,554557823	3,855782313	7,575646259	12,36503401	15,10680272	16,86843537	16,11646259	13,0277551	8,328027211	3,73414966	0,824217687	7	8,3	13,5	17,8	21,9	25,6	26,4	26,7	24,3	17,7	10,3	7,8	-14,4	-14,1	-4,1	-0,7	3,6	6,7	9,1	9,2
4820	Bad Wildungen	48	20	4	NA	54,21000658	47,06319948	44,43844635	54,34035548	62,34101384	67,1705069	78,69848584	71,40223832	53,56616194	60,46346281	58,36076365	58,37261355	-0,388151927	0,416723356	3,685827664	7,40685941	12,19705215	14,95856009	16,72278912	15,96451247	12,90447846	8,217857143	3,584183673	0,704591837	7	8,3	13,5	17,8	21,9	25,6	26,4	26,7	24,2	17,7	10,4	7,8	-14,9	-14,2	-4,5	-1	3,4	6,3	8,8	8,9
4821	Fritzlar	48	21	1	0	43,81369323	38,921659	36,10335748	45,37919684	54,27254774	58,59117842	68,62936142	60,361422	47,49111258	50,45424623	48,10730745	49,02699145	-0,481632653	0,320340136	3,582380952	7,298571429	12,09755102	14,81673469	16,59367347	15,85326531	12,7870068	8,157346939	3,517687075	0,609319728	6,8	7,9	13,1	17,4	21,6	25,4	26,1	26,5	23,8	17,7	10,1	7,5	-14,7	-14,2	-4,2	-0,8	3,6	6,6	9	9,1
4821	Fritzlar	48	21	3	0	50,4516129	43,75576035	41,46938774	51,761027	63,45424623	68,30546413	80,24423965	71,63594471	54,18301513	58,279131	55,6267281	55,38578013	-0,266269841	0,548866213	3,886281179	7,640192744	12,42148526	15,15130385	16,9388322	16,17397959	13,09597506	8,360714286	3,743310658	0,824659864	7	8,3	13,5	17,8	22	25,8	26,5	26,9	24,2	17,9	10,4	7,8	-14,8	-14,1	-4,4	-0,8	3,8	6,6	9,1	9,1
4821	Fritzlar	48	21	2	1	39,47465439	33,99539171	32,41869652	44,040158	55,35549703	58,73403555	68,04147465	58,0921659	48,15536539	45,07241606	44,89269255	44,12771561	-0,118571429	0,698095238	4,014897959	7,802789116	12,60564626	15,30496599	17,0929932	16,31965986	13,19795918	8,475102041	3,892653061	0,958911565	7	8,2	13,4	17,7	22	25,8	26,5	26,9	24,2	18	10,4	7,7	-14,4	-13,8	-3,8	-0,3	4,2	7,1	9,5	9,6
4821	Fritzlar	48	21	4	NA	46,77353523	40,24028968	38,82685977	49,82093484	63,83673471	68,84990126	80,54114548	71,17709019	53,51481239	55,98880842	52,44963794	51,5483871	-0,029421769	0,810147392	4,154081633	7,965646259	12,75232426	15,46632653	17,2372449	16,46349206	13,33361678	8,571428571	3,998469388	1,078231293	7,1	8,4	13,4	17,7	22,1	25,9	26,6	27	24,3	18	10,5	7,8	-14,4	-13,8	-3,9	-0,3	4,1	7,1	9,4	9,5
4822	Gudensberg	48	22	1	NA	38,94470045	33,118499	31,54180382	45,29361423	56,85977616	60,62014484	68,71494403	58,86240948	51,24028968	44,03620803	45,11981568	42,93943384	-0,092857143	0,707482993	4,006938776	7,818979592	12,61482993	15,34258503	17,11462585	16,33061224	13,19387755	8,496734694	3,899183673	0,993741497	7,1	8,3	13,3	17,6	22,2	25,9	26,5	27	24,3	18,2	10,7	7,8	-14,7	-13,9	-3,7	-0,2	4,1	7,1	9,4	9,7
4822	Gudensberg	48	22	3	NA	44,01250823	38,01316655	37,32653061	49,59052006	64,13166558	70,49506255	79,321264	70,63396971	55,03357471	53,69651087	50,88874258	47,84595129	-0,046201814	0,769671202	4,157936508	7,990079365	12,77278912	15,47738095	17,2707483	16,45793651	13,33849206	8,557426304	4,002267574	1,067630385	7	8,3	13,4	17,8	22,2	25,9	26,6	27	24,4	17,9	10,7	7,7	-14,7	-13,9	-4	-0,3	3,9	7,1	9,5	9,6
4822	Gudensberg	48	22	2	NA	40,62211981	35,35088874	33,76366029	43,240948	53,63067806	60,79065174	69,04871626	63,16194865	48,59842	50,14351548	45,080316	43,29888084	-0,084285714	0,70755102	4,027414966	7,868979592	12,68863946	15,37714286	17,19659864	16,38857143	13,24585034	8,538163265	3,928843537	1,018095238	7,2	8,5	13,3	17,7	22,4	26,2	26,8	27,2	24,5	18,4	10,9	7,8	-15	-14,3	-4,2	-0,6	3,6	6,9	9,2	9,4
4822	Gudensberg	48	22	4	NA	48,89005926	43,41013826	41,42001316	51,32653061	64,46543777	75,48847926	81,640553	76,96445029	57,98090848	60,75378539	55,00263332	52,16392365	-0,408163265	0,373356009	3,671258503	7,520124717	12,3393424	15,04024943	16,83463719	16,05226757	12,96405896	8,276247166	3,623129252	0,722335601	7,1	8,4	13,3	17,7	22,2	26	26,6	27	24,4	18,1	10,8	7,7	-15,3	-14,5	-4,5	-0,9	3,4	6,7	9	9,2
4823	Melsungen	48	23	1	NA	39,75049374	35,04279132	32,62738645	40,92034232	47,54904542	54,84660961	61,82422645	57,39763003	44,75641871	47,48782094	42,33377223	41,78406845	-0,377469388	0,412489796	3,676653061	7,522693878	12,35485714	15,048	16,84277551	16,04767347	12,94089796	8,30522449	3,655428571	0,756163265	7,1	8,3	13,1	17,6	22,2	26	26,6	27	24,4	18	10,8	7,7	-15,3	-14,6	-4,5	-0,7	3,5	6,8	9	9,2
4823	Melsungen	48	23	3	NA	45,31138906	39,75181039	37,73140223	48,27452271	56,07965768	66,66096116	72,51349571	67,97103358	52,52666229	56,89466755	50,18630677	47,74193548	-0,376530612	0,40537415	3,708707483	7,577006803	12,3892517	15,09156463	16,88496599	16,10244898	13,00428571	8,331972789	3,665102041	0,74462585	7,1	8,3	13	17,5	22,1	25,9	26,5	26,9	24,4	17,9	10,8	7,6	-15,3	-14,3	-4,3	-0,7	3,6	6,9	9,2	9,3
4823	Melsungen	48	23	2	NA	60,94733377	52,93416723	47,678736	57,22119816	64,07504939	72,03225806	83,74851877	76,99934168	62,10928242	66,11981568	61,66820277	64,41079658	-1,024285714	-0,250748299	2,869183673	6,692857143	11,5352381	14,25401361	16,02163265	15,30081633	12,28102041	7,772176871	3,022721088	0,147823129	6,8	7,9	12,5	16,8	21,4	25,2	25,8	26,2	23,6	17,8	10,2	7,2	-15,9	-15,2	-5,1	-1,2	3,2	6,4	8,6	8,9
4823	Melsungen	48	23	4	NA	61,90256748	53,3331139	49,6504279	60,27781435	70,90849242	81,238973	91,18828177	85,11389071	66,19815668	71,51415406	65,40816326	64,93614219	-0,748979592	0,05	3,285941043	7,1569161	11,99115646	14,69846939	16,48798186	15,71337868	12,68888889	8,045918367	3,329931973	0,414965986	6,8	8,1	12,9	17,2	21,9	25,7	26,3	26,6	24,1	17,6	10,5	7,5	-16,2	-15,3	-5,2	-1,4	3	6,2	8,6	8,7
4824	Hessisch Lichtenau	48	24	1	NA	69,65437787	60,11981568	53,0901909	63,09940752	68,64318632	76,44371297	91,26596445	82,27583935	67,79131006	73,3475971	70,61816984	73,61619487	-1,235012755	-0,528635204	2,575191327	6,390752551	11,27244898	14,02742347	15,76766582	15,05593112	12,07264031	7,578061224	2,778061224	-0,100127551	6,3	7,4	11,9	16,1	20,6	24,5	25,2	25,6	23	16,8	9,5	6,8	-16,2	-15,5	-5,4	-1,5	2,9	6,1	8,5	8,6
4824	Hessisch Lichtenau	48	24	3	NA	68,34233048	57,66161948	52,79921	62,42264648	72,06912442	81,05661619	93,80184332	86,03291639	67,35681368	73,53061226	69,48255432	70,72745226	-0,896428571	-0,163038549	3,054818594	6,890306122	11,75028345	14,4904195	16,24897959	15,51048753	12,51320862	7,901020408	3,140192744	0,23792517	6,6	7,8	12,5	16,7	21,4	25,2	25,9	26,3	23,7	17,3	10	7,2	-16	-15,3	-5,2	-1,4	3	6,3	8,6	8,7
4824	Hessisch Lichtenau	48	24	2	NA	78,73403555	67,48387097	58,42264648	70,65174458	74,6287031	82,80052668	100,6886109	89,08097432	72,47202106	80,56747861	78,64121132	80,99868335	-1,063265306	-0,369387755	2,795464853	6,588492063	11,44501134	14,22573696	15,94172336	15,2303288	12,20493197	7,700283447	2,944897959	0,066723356	6,6	7,6	12	16,4	20,9	24,8	25,5	25,9	23,3	17	9,5	7	-16,9	-15,8	-5,6	-1,5	2,9	6,1	8,5	8,5
4824	Hessisch Lichtenau	48	24	4	NA	73,59315339	63,7491771	55,42132981	66,518104	73	81,31994732	96,85977616	87,41935484	68,72811061	76,29953916	74,12639894	75,92824226	-1,034297052	-0,314399093	2,916496599	6,757539683	11,61218821	14,36519274	16,12295918	15,40589569	12,41496599	7,773185941	3,005102041	0,086281179	6,5	7,5	12,2	16,6	21	25	25,7	26,1	23,4	17	9,6	7	-16,2	-15,3	-5,2	-1,3	3,1	6,3	8,7	8,8
4825	Waldkappel	48	25	1	NA	79,38446345	66,79262674	56,36800526	69,98946674	72,38446345	78,94338381	98,98156681	84,93482555	67,7090191	78,14614877	78,56747861	79,64713626	-0,936904762	-0,238662132	2,972052154	6,839229025	11,67562358	14,42987528	16,19217687	15,47114512	12,40136054	7,847959184	3,092290249	0,202664399	6,8	7,9	12,5	17	21,4	25,4	26,1	26,5	23,7	17,4	9,8	7,2	-18	-16,8	-6,5	-2,4	2,2	5,4	7,7	7,8
4825	Waldkappel	48	25	3	NA	64,12969058	55,42396313	47,12376565	58,67083606	64,45490455	71,41803819	85,518104	75,65437787	58,74588545	66,17643187	65,29953916	65,21988152	-0,793444651	-0,065429808	3,236363636	7,129622758	11,97445887	14,72003711	16,50197897	15,74427953	12,70909091	7,992022263	3,268027211	0,334879406	7	8,1	12,9	17,3	21,7	25,7	26,4	26,8	24,1	17,5	10	7,4	-16	-15,1	-4,8	-0,9	3,4	6,6	9	9
4825	Waldkappel	48	25	2	NA	62,20408165	54,17379855	46,51217906	58,02238316	64,29558919	71,45029626	86,73601055	74,35549703	56,88940094	64,18762345	62,68268597	63,59381171	-0,518547419	0,238355342	3,579831933	7,494957983	12,32743097	15,06518607	16,85510204	16,08691477	12,92941176	8,235114046	3,570588235	0,622809124	7,2	8,3	13	17,6	22	26	26,7	27,1	24,3	17,8	10,2	7,5	-16,1	-15,3	-4,9	-1	3,4	6,5	8,9	8,9
4825	Waldkappel	48	25	4	NA	56,20737326	48,03620803	41,92890058	51,12574061	57,96510861	63,97037526	76,83541803	66,89993416	51,17445687	58,64647794	56,83410139	56,84726794	-0,590544218	0,174693878	3,524013605	7,469183673	12,31761905	15,04993197	16,83755102	16,07	12,95510204	8,20755102	3,512380952	0,570816327	7	8,2	13	17,4	21,8	25,8	26,5	26,9	24,1	17,6	10,2	7,4	-15,6	-15,1	-4,7	-0,8	3,5	6,7	9,1	9,1
4826	Eschwege	48	26	1	NA	49,51744568	43,56221197	38,14219881	48,37985516	57,81764319	63,02699145	79,78604345	65,25345623	47,87228439	53,94865042	50,30085584	51,36998026	-0,407653061	0,418367347	3,788137755	7,752423469	12,60293367	15,3026148	17,13392857	16,34719388	13,15848214	8,360204082	3,716071429	0,770471939	7,2	8,4	13,2	17,7	22,1	26,2	26,8	27,4	24,4	17,9	10,4	7,6	-15,6	-15	-4,7	-0,8	3,5	6,7	9,1	9,2
4826	Eschwege	48	26	3	NA	49,678736	42,89269255	37,16787361	44,85648452	50,78341013	55,040158	68,36273865	58,42857142	44,50098748	50,54707045	49,09084926	50,4680711	-0,999918367	-0,244	3,095428571	7,046204082	11,92726531	14,65142857	16,44963265	15,69632653	12,6317551	7,872734694	3,109877551	0,183755102	6,7	7,9	12,7	17,2	21,5	25,6	26,3	26,7	23,8	17,3	10	7,1	-16	-15,4	-5,3	-1,3	3,1	6,2	8,7	8,8
4826	Eschwege	48	26	2	NA	53,6504279	47,84660961	43,0500329	54,84990126	65,32587229	71,39631335	89,02764977	75,23765635	53,37985516	61,00131665	55,32455561	55,97432523	-0,56462585	0,281519274	3,703344671	7,716553288	12,58333333	15,25493197	17,12431973	16,33769841	13,15136054	8,274433107	3,588151927	0,638378685	6,9	8,2	13,3	17,8	22,1	26,3	26,9	27,5	24,3	17,7	10,4	7,3	-15	-14,9	-4,6	-0,6	3,6	6,7	9,3	9,4
4826	Eschwege	48	26	4	NA	55,85516787	49,66754445	44,53851219	54,37656352	62,14088216	65,89466755	81,28637261	71,08953258	52,93219223	60,13627387	56,25213958	57,39433839	-1,151904762	-0,365646259	2,974897959	6,946598639	11,86197279	14,5662585	16,37965986	15,6247619	12,57877551	7,791088435	2,976530612	0,050272109	6,3	7,7	12,8	17,1	21,4	25,6	26,2	26,8	23,7	17,1	9,9	6,9	-15,9	-15,5	-5,5	-1,4	2,9	6	8,6	8,6
4827	Treffurt	48	27	1	NA	66,45095458	58,70046084	51,49111258	62,86570113	71,69453587	77,49506255	96,17116523	83,19420671	61,54048716	71,40947994	67,14022384	69,65174458	-1,127380952	-0,337868481	3,04914966	7,027437642	11,94319728	14,63900227	16,46558957	15,74002268	12,63367347	7,807993197	2,98185941	0,066269841	6,6	8,1	13,3	17,7	22	26,2	26,8	27,4	24,3	17,5	10,3	7,2	-14,9	-15,3	-5,1	-1	3,3	6,2	8,9	9,1
4827	Treffurt	48	27	3	NA	46,24950626	41,5082291	37,26793942	47,15075706	55,78472681	59,04344965	71,98222516	63,98156681	46,46543777	51,26003948	48,30151416	48,18564845	-0,77952381	0,04462585	3,471428571	7,472857143	12,38795918	15,06183673	16,91768707	16,15088435	13,01428571	8,137619048	3,375034014	0,414557823	6,6	8,1	13,3	17,7	22	26,2	26,8	27,5	24,3	17,5	10,3	7,2	-15,5	-15,3	-5,2	-1,1	3,1	6,2	8,8	8,9
4827	Treffurt	48	27	2	NA	69,63594471	62,13627387	56,44963794	65,51086242	73,4700461	76,58196181	93,99605003	83,50427913	63,28505597	73,89532587	71,12771561	72,68202765	-1,672268908	-0,905882353	2,458823529	6,425810324	11,38469388	14,09597839	15,8789916	15,19651861	12,2182473	7,372268908	2,420468187	-0,475030012	5,3	6,8	12	16,4	20,7	25,1	25,7	26,6	23	16,5	9,1	5,9	-14,8	-15,2	-5	-1	3,3	6,2	8,9	9,1
4827	Treffurt	48	27	4	NA	54,78867677	48,81500987	44,08097432	53,87360106	62,25213958	65,09545755	79,34825542	70,93614219	52,76431865	59,07175774	56,44963794	57,39763003	-1,090114796	-0,267410714	3,146683673	7,141135204	12,0630102	14,77455357	16,615625	15,85714286	12,77417092	7,893941327	3,039540816	0,104017857	6,5	8	13,2	17,7	21,9	26,2	26,8	27,5	24,3	17,5	10,3	7,1	-14,9	-15,1	-4,8	-0,8	3,4	6,5	9,1	9,3
4916	Bad Berleburg	49	16	1	NA	109,716919	91,18762345	75,56879526	79,03225806	70,56550361	77,77748519	92,36866358	92,6287031	76,90651745	96,25213958	101,6840026	108,3864385	-1,324965986	-0,765442177	2,107142857	5,548095238	10,46612245	13,04333333	14,88013605	14,24816327	11,5255102	7,00047619	2,380272109	-0,33707483	5,5	7,1	11,3	15,1	20,1	23,8	24	24,4	21,4	16,2	9	6,3	-13,7	-12,1	-5,3	-2,6	1,8	4,8	7,3	7,8
4916	Bad Berleburg	49	16	3	NA	120,6214615	99,7090191	84,13824884	87,05464123	78,43317971	87,62014484	103,0875576	103,0309414	83,66754445	104,0217248	112,3818302	119,8038183	-1,101814059	-0,444217687	2,513038549	6,058219955	10,93679138	13,55164399	15,34251701	14,68582766	11,85243764	7,352380952	2,69399093	-0,084183674	5,8	7,3	11,7	15,7	20,4	23,9	24,5	24,8	22,2	16,4	9,2	6,6	-15,3	-12,6	-5,4	-1,5	2	5,7	8	8,3
4916	Bad Berleburg	49	16	2	NA	108,6359447	91,20605661	74,63396971	78,46017116	70,03949968	74,01645819	90,45819619	90,41540487	75,439763	94,38578013	100,6122449	108,6089533	-1,517959184	-1,006122449	1,864217687	5,283741497	10,23653061	12,80993197	14,65904762	14,04360544	11,37136054	6,843537415	2,199251701	-0,543265306	5,6	7,1	11,1	14,8	20,1	23,8	23,9	24,2	21,2	16	9	6,2	-14	-12	-5,2	-2,5	2,1	4,9	7,5	8
4916	Bad Berleburg	49	16	4	NA	110,9901251	91,63462803	77,19025674	79,7472021	74,60302832	81,1323239	95,28439765	94,60368665	76,76234365	95,55957868	102,6714944	110,2626728	-1,088104956	-0,430845481	2,539825073	6,100758017	10,98688047	13,6071137	15,40058309	14,73329446	11,93049563	7,380874636	2,730612245	-0,041457726	6,1	7,7	12,1	16,1	20,8	24,2	24,9	25,2	22,6	16,7	9,4	6,7	-15	-12,5	-5,3	-1,9	2,1	5,4	7,9	8,2
4917	Battenberg (Eder)	49	17	1	NA	82,74325213	70,5483871	56,66293613	59,81566819	54,98880842	57,24423965	70,25016458	70,10928242	57,18367348	73,01974984	77,57340355	83,2527979	-1,381387755	-0,840979592	2,069795918	5,535428571	10,464	13,06089796	14,88032653	14,27044898	11,55779592	6,977632653	2,349795918	-0,396326531	5,5	6,9	11,1	14,9	20	23,6	23,9	24,3	21,3	15,9	8,8	6,2	-13,9	-11,9	-5,2	-2,5	2,1	5	7,5	8
4917	Battenberg (Eder)	49	17	3	NA	90,47465439	75,45490455	62,98420013	64,96050032	62,95194206	66,77156023	77,61751152	78,68861094	63,84792626	78,11520739	84,92955894	89,76695194	-1,066556945	-0,414285714	2,596840026	6,178736011	11,07175774	13,71856485	15,50809743	14,81553654	11,99664253	7,411454905	2,766556945	-0,029822252	6,2	7,6	12,1	16	20,8	24,4	24,9	25,3	22,6	16,6	9,4	6,9	-15,5	-12,8	-5,4	-1,7	2,1	5,6	8	8,3
4917	Battenberg (Eder)	49	17	2	NA	86,49440423	74,14088216	59,18564845	63,71823568	60,67412771	64,73601055	75,63660303	75,39104674	60,65701119	77,00131665	80,88281765	88,40289665	-0,958979592	-0,348231293	2,649387755	6,188095238	11,07843537	13,69802721	15,50231293	14,82673469	12,02367347	7,379319728	2,812653061	0,033061225	6	7,5	11,9	15,6	20,7	24,3	24,6	25,1	22,1	16,4	9,3	6,7	-14,4	-11,9	-4,5	-1,7	2,6	5,7	8,1	8,6
4917	Battenberg (Eder)	49	17	4	NA	89,25806452	75,51678735	62,40158	67,00394997	67,26398945	73,29690587	80,70243581	81,25608955	65,36208032	79,93482555	83,36339697	90,15339039	-0,633900227	0,10776644	3,200680272	6,848922902	11,71683673	14,37919501	16,15300454	15,39977324	12,47346939	7,81723356	3,212981859	0,388208617	6,4	8	12,5	16,4	21,3	24,8	25,4	25,7	23	16,8	9,6	7,2	-15,4	-13	-5,1	-1,2	2,5	6	8,4	8,7
4918	Frankenberg (Eder)	49	18	1	NA	73,31731403	63,35878868	52,40092165	56,99341671	57,68992758	63,27320606	70,68597761	70,18630677	55,29229755	67,67412771	70,55957868	76,41540487	-0,829455782	-0,174489796	2,863877551	6,420068027	11,32380952	13,96843537	15,76727891	15,06108844	12,21176871	7,59877551	2,991632653	0,177006803	6,3	7,8	12,4	16,3	21	24,6	25,1	25,4	23	16,7	9,2	7,1	-15,3	-12,3	-4,2	-1	2,9	6,1	8,6	8,8
4918	Frankenberg (Eder)	49	18	3	NA	77,90915074	67,18959842	57,10401581	61,42462145	63,83146806	73,37919684	76,05332455	76,04674129	60,6267281	71,74522713	75,31533903	80,19289006	-0,427494331	0,340759637	3,465816327	7,121712018	12,01054422	14,67732426	16,43078231	15,66995465	12,6914966	8,010487528	3,438265306	0,600340136	6,5	8,1	12,6	16,6	21,4	24,9	25,5	25,8	23,2	16,8	9,6	7,2	-15,4	-12,5	-4,1	-0,5	3,1	6,6	9	9,1
4918	Frankenberg (Eder)	49	18	2	NA	57,29032258	48,38248848	43,319289	47,73930216	52,41606319	59,38051348	65,3311389	63,59249506	47,06780777	56,67017774	58,12442397	59,75971032	-0,427687075	0,297755102	3,469251701	7,123945578	11,96530612	14,6492517	16,42435374	15,66170068	12,69632653	8,013877551	3,440952381	0,603605442	6,6	8,1	12,7	16,7	21,4	24,9	25,5	25,8	23,3	16,9	9,4	7,3	-15,9	-12,4	-4	-0,6	3,1	6,5	8,9	8,9
4918	Frankenberg (Eder)	49	18	4	NA	69,74325213	60,00921658	53,67083606	59,09348255	63,98025016	74,34496381	80,12113232	77,83015142	58,76497697	68,44568797	71,07636603	73,47926268	-0,564909297	0,204875283	3,404024943	7,071882086	11,92278912	14,59512472	16,37828798	15,60736961	12,62397959	7,957142857	3,326473923	0,45861678	6,5	8,1	12,6	16,6	21,3	24,8	25,4	25,7	23,4	16,9	9,3	7,3	-16,5	-13,1	-4,3	-0,7	2,9	6,6	9	8,6
4919	Frankenau	49	19	1	NA	54,8933509	46,81040158	43,57077026	48,39697168	54,57472023	61,3331139	68,16260697	65,04213297	48,31007242	56,58525345	56,50559577	58,07373271	-0,710952381	0,018435374	3,191904762	6,887414966	11,70557823	14,4085034	16,16646259	15,43496599	12,47972789	7,846326531	3,198367347	0,332857143	6,5	8	12,5	16,5	21,1	24,6	25,2	25,6	23,2	16,8	9,4	7,2	-16,2	-13,2	-4,3	-0,7	3	6,4	8,9	8,8
4919	Frankenau	49	19	3	NA	69,02962474	59,35286374	54,88281765	59,35813035	66,80776826	75,38643845	84,23963132	79,95062542	60,94009216	70,27847268	70,91244239	74,04739961	-0,824036281	-0,044331066	3,139455782	6,857539683	11,66547619	14,37346939	16,13163265	15,38690476	12,41643991	7,788038549	3,086734694	0,216893424	6,2	7,9	12,3	16,4	21,2	24,6	25,4	25,6	23,3	16,6	9,1	7,1	-16,8	-13,3	-4,4	-0,8	2,8	6,5	8,9	8,4
4919	Frankenau	49	19	2	NA	60,0664911	50,83410139	47,57735352	52,439763	59,399605	65,44107965	74,55365371	70,10204081	53,58591177	61,35418039	61,93943384	63,558262	-1,294965986	-0,599863946	2,495986395	6,166598639	10,99340136	13,70829932	15,49653061	14,83877551	11,9462585	7,414693878	2,631156463	-0,210748299	5,9	7,3	12	16,1	20,6	24,1	24,9	25,1	22,8	16,4	8,9	6,8	-16,2	-14,5	-5,2	-1,6	2,8	5,7	8,2	8,5
4919	Frankenau	49	19	4	NA	65,39170506	56,23173139	52,52337065	58,21658987	68,17511519	75,46477945	82,70638577	80,32982226	59,18564845	68,39038842	68,90322581	69,02764977	-0,764002268	-0,010204082	3,206575964	6,943820862	11,74931973	14,46201814	16,23888889	15,49064626	12,50941043	7,859920635	3,16893424	0,294274376	6,4	8	12,6	16,9	21,5	24,9	25,8	26	23,5	16,9	9,5	7,3	-16,2	-14,3	-4,9	-1,2	2,8	6	8,6	8,7
4920	Armsfeld	49	20	1	NA	52,09545755	43,79986832	41,54970374	46,08426597	51,02435813	54,64581961	63,81698487	59,3897301	46,09084926	52,28637261	53,86109284	56,06780777	-1,378530612	-0,689795918	2,435673469	6,114122449	10,94555102	13,66873469	15,45967347	14,81134694	11,91412245	7,384408163	2,583020408	-0,275673469	6	7,2	12,2	16,2	20,5	24,1	24,9	25,2	22,7	16,5	9,3	6,8	-16,2	-14,7	-5,3	-1,7	2,8	5,6	8,1	8,3
4920	Armsfeld	49	20	3	NA	62,81040158	53,20737326	49,79460171	55,00131665	62,04410797	67,26464781	77,08492429	71,93482555	55,9315339	63,29493087	65,240948	67,9901251	-1,339931973	-0,627210884	2,536462585	6,249727891	11,07605442	13,79251701	15,61238095	14,92734694	12,00108844	7,428707483	2,625714286	-0,242176871	6	7,4	12,1	16,4	20,8	24,4	25,2	25,6	23	16,6	9,5	6,9	-16,5	-14,8	-5,3	-1,6	2,5	5,6	8,2	8,3
4920	Armsfeld	49	20	2	NA	53,76234365	45,73535219	42,79723503	50,27583935	56,96642529	60,26991442	71,64516129	65,16919026	50,12442397	56,51481239	56,85253455	58,12508229	-0,908095238	-0,123741497	3,08414966	6,797687075	11,60489796	14,35863946	16,13170068	15,41278912	12,42462585	7,799387755	3,072789116	0,200612245	6,4	7,9	12,9	17,1	21,4	25,1	25,9	26,3	23,6	17,1	10	7,3	-15,6	-14,5	-4,9	-1,4	3,1	5,9	8,5	8,6
4920	Armsfeld	49	20	4	NA	68,07636603	57,638578	53,56089532	61,6287031	70,24818961	76,01119158	87,55957868	80,25148123	62,11059906	70,38248848	71,11981568	72,95325871	-0,999716553	-0,203968254	3,033390023	6,757312925	11,55770975	14,3037415	16,08503401	15,35521542	12,3776644	7,752664399	2,995748299	0,106802721	6,4	8,1	13	17,3	21,7	25,3	26,1	26,5	23,8	17,1	10,1	7,3	-16,2	-15	-5,3	-1,7	2,5	5,6	8,2	8,3
4921	Borken (Hessen)	49	21	1	NA	45,81698487	39,73469387	36,11520739	43,78275181	53,94404213	57,51349571	67,79723503	60,74456881	45,83344306	51,18828177	49,50559577	49,67807768	-0,458231293	0,361496599	3,671836735	7,43462585	12,21585034	14,9737415	16,74755102	15,98544218	12,93136054	8,190340136	3,552244898	0,65170068	6,8	8,4	13,4	17,7	22,1	25,8	26,6	26,9	24,2	17,6	10,3	7,6	-14,9	-14,3	-4,5	-1	3,6	6,4	8,9	9
4921	Borken (Hessen)	49	21	3	NA	52,40618829	44,79723503	41,43844635	49,72350229	62,361422	67,11652403	77,16721526	69,56418697	52,04674129	58,52666229	56,40355497	54,96576697	-0,342970522	0,502097506	3,879875283	7,683106576	12,44931973	15,19756236	16,98066893	16,19829932	13,10192744	8,306179138	3,693197279	0,768253968	6,6	8,3	13,4	17,6	22	25,7	26,5	26,8	24,1	17,4	10,3	7,6	-15,3	-14,1	-4,3	-0,8	3,4	6,8	9,2	9,2
4921	Borken (Hessen)	49	21	2	NA	37,59842	33,20473997	31,51481238	38,22975642	49,86438445	55,99934168	65,32258065	59,36273865	44,62936142	46,10006584	42,50098748	40,60105332	-0,126122449	0,735578231	4,10462585	7,933741497	12,71510204	15,4255102	17,22088435	16,43462585	13,30462585	8,510068027	3,92537415	0,987006803	6,9	8,4	13,4	17,7	22,1	25,8	26,6	27	24,2	17,7	10,5	7,7	-14,5	-13,6	-3,8	-0,3	4	7,2	9,6	9,7
4921	Borken (Hessen)	49	21	4	NA	48,43186306	41,24950626	40,37985516	47,76366029	61,15404871	68,02369981	78,03094142	70,32982226	53,21856484	55,75773535	53,12310732	50,90915074	-0,28185941	0,583163265	4,004081633	7,839852608	12,58758503	15,31570295	17,12239229	16,32942177	13,22749433	8,371598639	3,786111111	0,830952381	6,7	8,4	13,4	17,6	22,1	25,8	26,6	26,9	24,2	17,4	10,3	7,5	-15,1	-13,8	-4,1	-0,6	3,4	7	9,4	9,5
4922	Homberg (Efze)	49	22	1	NA	38,39170506	33,64845294	32,8275181	41,77551019	53,59183674	58,44897958	68,34562213	61,70836077	44,80645161	47,20934826	43,79921	41,18499013	-0,273333333	0,550340136	3,909795918	7,752857143	12,53666667	15,24530612	17,04108844	16,25843537	13,16414966	8,378027211	3,774693878	0,835442177	7	8,4	13,3	17,7	22,2	25,9	26,7	27	24,4	17,8	10,6	7,7	-15,2	-14,3	-4,5	-0,9	3,4	6,7	9	9,2
4922	Homberg (Efze)	49	22	3	NA	46,91770903	40,99539171	40,59842	50,29953916	63,81895984	69,59907835	81,65569455	75,03620803	55,25543119	57,99736668	51,73732719	49,2508229	-0,410034014	0,430668934	3,827040816	7,685714286	12,45606576	15,15068027	16,96961451	16,19126984	13,1031746	8,28021542	3,660941043	0,690929705	6,6	8,4	13,2	17,6	22	25,7	26,5	26,8	24,2	17,4	10,3	7,5	-15,7	-14,5	-4,8	-1,2	2,9	6,5	9	9,1
4922	Homberg (Efze)	49	22	2	NA	45,21395655	39,32455561	37,69190258	47	56,80381829	63,50559577	73,10599077	67,14746545	49,91112574	53,55694535	50,1724819	49,36932194	-0,726122449	0,040272109	3,32829932	7,185714286	11,98761905	14,70006803	16,49006803	15,72795918	12,68102041	8,010952381	3,293537415	0,388231293	6,5	7,8	12,4	16,8	21,3	25,1	25,8	26,1	23,7	17,2	10,2	7,1	-15,5	-14,5	-4,8	-1,1	3,2	6,6	8,9	9,1
4922	Homberg (Efze)	49	22	4	NA	59,13100723	51,28768926	48,9479921	60,29361423	71,1066491	77,27254774	90,73732719	83,96445029	63,06714945	68,86109284	63,94470045	63,66425281	-0,941609977	-0,153684807	3,168594104	7,034183673	11,83089569	14,54002268	16,33747166	15,57012472	12,57137188	7,856235828	3,121371882	0,183390023	6,4	8	12,8	17,1	21,6	25,3	26,2	26,5	23,9	17,1	10,2	7,1	-15,7	-14,7	-5	-1,4	3	6,3	8,8	9
4923	Altmorschen	49	23	1	NA	35,84858458	30,84792627	30,07702436	39,08229097	45,56616194	52,31270574	59,37458855	55,05332455	40,21461487	44,01250823	40,26003948	38,57142858	-0,561387755	0,224816327	3,55477551	7,439346939	12,24604082	14,95142857	16,7482449	15,97322449	12,87861224	8,173387755	3,486285714	0,555755102	6,9	8,3	13,1	17,5	22,1	25,9	26,6	26,9	24,4	17,7	10,7	7,6	-15,8	-14,6	-4,8	-1,1	3,3	6,6	8,9	9,1
4923	Altmorschen	49	23	3	NA	60,20934826	51,83410139	48,69914416	60,52271232	69,26398945	75,3877551	88,1724819	81,76036868	61,3897301	69,158657	64,13824884	64,65306123	-1,029651861	-0,252881153	3,051320528	6,924369748	11,73169268	14,43493397	16,23571429	15,47262905	12,48991597	7,780852341	3,039135654	0,098439376	6,2	7,9	12,6	16,9	21,4	25,1	25,9	26,2	23,8	16,9	10,1	7	-16,2	-14,8	-5,1	-1,5	2,9	6,2	8,7	8,9
4923	Altmorschen	49	23	2	NA	48,98485845	42,08360765	40,01448323	49,25477287	57,82685977	65,49506255	75,00131665	68,81830152	52,54180381	57,83410139	52,54509545	52,00526661	-0,681088435	0,137959184	3,432585034	7,317891156	12,12455782	14,84034014	16,62795918	15,85979592	12,78911565	8,108095238	3,387755102	0,471768708	6,9	8,4	13,2	17,4	22,1	25,9	26,6	27	24,5	17,6	10,6	7,5	-16,3	-14,9	-5	-1,3	3,1	6,2	8,6	8,8
4923	Altmorschen	49	23	4	NA	54,36537197	46,66293613	44,17840684	54,88808426	63,12969058	69,78604345	81,83344306	74,67807768	57,158657	62,71033574	57,59842	58,51349571	-0,774681122	0,031760204	3,353252551	7,246492347	12,05790816	14,76875	16,55510204	15,78762755	12,72876276	8,004719388	3,290625	0,341262755	6,8	8,6	13,3	17,5	22,1	25,9	26,6	27	24,6	17,6	10,5	7,5	-16,8	-14,8	-5,1	-1,3	3	6,3	8,1	8,9
4924	Seifertshausen	49	24	1	NA	57,198815	48,75641871	44,71955232	53,54246216	61,26201448	67,98880842	80,67412771	72,96642529	56,75707703	62,30085584	59,3732719	60,91639235	-0,992176871	-0,232380952	3,041020408	6,893877551	11,7452381	14,46972789	16,24455782	15,48836735	12,47986395	7,835442177	3,059319728	0,130272109	6,6	8,2	12,7	17	21,5	25,3	26	26,5	24,1	17,3	10,2	7,2	-16,7	-15,1	-5,1	-1,2	3,1	6,4	8,1	8,8
4924	Seifertshausen	49	24	3	NA	60,48452929	50,93745884	49,11323239	59,67741935	69,71428571	77,64713626	90,17840684	81,72284397	61,99210006	67,21198158	63,17972352	64,74983542	-0,638038549	0,166213152	3,538265306	7,468537415	12,29331066	15,01235828	16,79376417	16,0100907	12,91298186	8,156746032	3,459750567	0,475	6,8	8,8	13,3	17,5	22,1	25,9	26,6	27,1	24,6	17,6	10,5	7,5	-17	-14,8	-4,8	-1,1	3,3	6,5	7,5	8,9
4924	Seifertshausen	49	24	2	NA	61,61421987	52,97103358	46,97235023	56,279131	62,5720869	68,16787361	82,38907174	74,36405529	57,36537197	64,67544439	63,07044106	65,65964452	-1,159931973	-0,427210884	2,827142857	6,68244898	11,54462585	14,31	16,05585034	15,32693878	12,34707483	7,706938776	2,878707483	-0,040680272	6,2	7,7	12,2	16,4	21	24,9	25,6	26	23,5	16,8	9,7	6,8	-16,7	-15,1	-5,1	-1,4	3,1	6,2	8,2	8,7
4924	Seifertshausen	49	24	4	NA	65,16721526	55,88610929	52,03620803	62,26464781	71,279131	78,17643187	92,86438445	84,10599077	62,71823568	70,20803161	67,47597103	70,03884135	-0,852777778	-0,063265306	3,261111111	7,194047619	12,02290249	14,75555556	16,53287982	15,77052154	12,70034014	7,983390023	3,219501134	0,266723356	6,7	8,6	13,2	17,3	22	25,8	26,5	26,9	24,5	17,4	10,4	7,4	-16,7	-14,8	-4,9	-1,1	3,3	6,5	7,8	8,9
4925	Sontra	49	25	1	NA	59,58920342	51,20144832	44,8913759	55,67017774	66,60236997	72,48255432	82,57932852	74,89795919	56,82620145	64,7893351	61,71823568	61,24358129	-0,863079777	-0,106740878	3,218614719	7,144032158	11,96982066	14,74291899	16,50290662	15,7580705	12,70760668	7,973160173	3,199134199	0,266419295	6,7	7,9	12,8	17,1	21,5	25,4	26,1	26,5	23,8	17,2	10	7,2	-16	-15,1	-5	-1	3,3	6,5	8,9	8,9
4925	Sontra	49	25	3	NA	66,20079	58,71033574	52,40947994	61,48518761	71,64516129	79,53917052	93,51744568	84,07109942	62,61421987	70,24884794	68,28900594	70,28505597	-1,101530612	-0,351417234	2,986678005	6,925963719	11,77823129	14,54535147	16,31286848	15,57636054	12,52154195	7,79223356	2,979478458	0,054024943	6,4	7,7	12,5	16,8	21,4	25,3	26	26,4	23,7	17	9,8	7	-16,3	-14,9	-5	-1,1	3,2	6,5	8,7	8,8
4925	Sontra	49	25	2	NA	66,640553	57,5082291	50,28044768	60,51547071	70,91046742	77,49111258	90,96313365	81,3475971	60,99736668	70,28044768	67,10204081	67,23436471	-0,85085034	-0,080442177	3,271825397	7,231122449	12,07993197	14,83095238	16,60419501	15,85311791	12,7707483	8,02244898	3,255045351	0,317063492	6,9	8,1	12,9	17,4	21,7	25,7	26,4	26,8	24,1	17,4	10,1	7,3	-15,8	-15	-5	-1,2	3,2	6,4	8,8	8,8
4925	Sontra	49	25	4	NA	66,71165239	59,06188281	51,15075706	60,65766952	70,2271231	77,75641871	91,66359448	83,1323239	61,05332455	68,0520079	67,35023042	68,81237655	-1,142630385	-0,390022676	2,960204082	6,906235828	11,77437642	14,54178005	16,31054422	15,55924036	12,51417234	7,782823129	2,96462585	0,033673469	6,6	7,8	12,7	17	21,6	25,5	26,1	26,6	23,8	17,2	10	7,1	-16	-15,1	-5,2	-1,3	3,1	6,3	8,8	8,6
4926	Herleshausen	49	26	1	NA	67,48452929	58,82159316	51,37985516	60,39894668	68,55365371	73,46412113	88,32258065	78,78867677	60,20671494	67,01514155	66,05661619	68,37393023	-1,375077304	-0,635683364	2,669140383	6,590414348	11,51329623	14,26382189	16,02906617	15,29703154	12,30531849	7,62096475	2,756462585	-0,1711812	6,3	7,6	12,4	16,7	21,1	25,1	25,8	26,2	23,4	16,9	9,7	6,9	-16,1	-15,4	-5,3	-1,4	2,9	6,2	8,6	8,6
4926	Herleshausen	49	26	3	NA	57,79196839	50,21395655	43,921659	51,82883477	61,12837394	65,87425939	77,78275181	71,02040816	52,86306781	57,66622777	57,51876235	58,52271232	-1,152797893	-0,374851876	2,973206057	6,945358789	11,85773535	14,60631995	16,38505596	15,62356814	12,57511521	7,8479921	3,00875576	0,053061225	6,5	7,8	12,8	17,1	21,4	25,4	26	26,5	23,7	17,1	10	7,2	-16,2	-15,3	-5,4	-1,4	3	6,2	8,7	8,6
4926	Herleshausen	49	26	2	NA	64,91573403	56,89269255	50,10138248	59,66754445	67,7307439	72,29756419	86,91902568	78,4516129	59,37722187	65,15602371	64,26201448	65,82093484	-1,328633271	-0,56672851	2,759863946	6,703834261	11,6253556	14,38441558	16,16091528	15,40711194	12,40358689	7,675077304	2,812121212	-0,130797774	6,3	7,6	12,5	16,8	21,1	25,2	25,8	26,4	23,5	16,9	9,7	6,9	-16,1	-15,3	-5,2	-1,2	3,1	6,2	8,8	8,8
4926	Herleshausen	49	26	4	NA	42,94470045	37,24292297	33,53127058	40,21790652	47,58525345	51,8512179	61,30283081	56,16194865	40,84265965	43,58130348	44,07570771	43,06188281	-0,905877551	-0,081387755	3,321387755	7,301795918	12,22179592	14,96661224	16,78032653	15,95616327	12,87216327	8,10555102	3,287183673	0,284489796	6,8	8,2	13,3	17,6	21,9	25,9	26,5	27	24,1	17,4	10,4	7,5	-16	-15	-5,1	-1,1	3,1	6,4	8,9	8,8
4927	Creuzburg	49	27	1	NA	66,68663594	58,49308755	52,40552997	62,84265965	71,38643845	76,02962474	91,75707703	83,00329165	62,97630019	69,49111258	68,48913758	69,5885451	-1,136394558	-0,317573696	3,038945578	7,027664399	11,94501134	14,6957483	16,48599773	15,71468254	12,66128118	7,874943311	3,041723356	0,061451247	6,7	8,2	13,2	17,6	21,9	26	26,6	27,2	24,2	17,5	10,3	7,3	-15,7	-15,1	-5	-1	3,3	6,3	9	9
4927	Creuzburg	49	27	3	NA	50,62804477	43,76695194	39,91902568	48,25345623	56,75181039	62,00394997	72,66227781	67,43910468	48,558262	51,88808426	52,68992758	51,12244897	-0,847006803	-0,003197279	3,400272109	7,395918367	12,33190476	15,07918367	16,89537415	16,06741497	12,96578231	8,172040816	3,374965986	0,349795918	6,8	8,3	13,3	17,7	22	26	26,7	27,2	24,2	17,5	10,3	7,5	-16,2	-15	-5,3	-1,2	3	6,3	8,8	8,7
4927	Creuzburg	49	27	2	NA	59,18564845	52,28044768	48,85977616	59,54575377	68,22053984	72,48584594	84,79921	78,81961816	59,23173139	64,58393681	62,38512181	62,44305465	-0,887358277	-0,043764172	3,369501134	7,379931973	12,30391156	15,0265873	16,88004535	16,08129252	12,94835601	8,098922902	3,28361678	0,307029479	6,6	8,2	13,2	17,6	21,9	26,1	26,7	27,4	24,2	17,5	10,3	7,3	-15,4	-14,9	-4,9	-0,8	3,4	6,6	9,1	9,1
4927	Creuzburg	49	27	4	NA	51,41277155	44,76695194	41,98354181	50,34825542	57,91507571	63,51283739	72,11520739	67,72416065	50,71691903	55,07109942	53,83607635	53,14022384	-0,934353742	-0,075510204	3,304761905	7,282312925	12,23918367	14,9655102	16,81619048	16,01414966	12,88102041	8,065238095	3,271292517	0,264013605	6,7	8,2	13,2	17,6	21,9	25,9	26,6	27,1	24,1	17,4	10,2	7,3	-15,4	-14,8	-4,9	-0,8	3,5	6,7	9,1	9
5016	Bad Laasphe	50	16	1	NA	110,2106649	88,96115865	74,76629361	76,43581303	69,00263332	76,62343648	91,32455561	90,05595787	75,82159316	92,03357471	100,881501	109,2870309	-1,544421769	-0,836870748	2,069455782	5,607482993	10,51210884	13,14619048	14,93659864	14,30251701	11,52986395	7,099591837	2,296734694	-0,486462585	5,7	7,3	11,6	15,6	20,3	23,7	24,3	24,7	22,3	16,3	8,9	6,5	-15,7	-12,9	-5,6	-1,6	2	5,7	7,9	8,3
5016	Bad Laasphe	50	16	3	NA	122,9539171	98,60697829	83,37063858	83,95062542	76,19223174	86,65964452	100,9302173	101,0204082	83,91310071	101,2883476	112,2679394	121,8327847	-1,014795918	-0,228741497	2,777834467	6,434070295	11,29047619	13,96831066	15,72891156	15,01519274	12,14274376	7,606349206	2,865136054	0,051190476	6,4	8,1	12,4	16,6	21,2	24,5	25,3	25,6	23,3	17	9,4	7	-16,2	-13,6	-6	-1,5	1,8	5,8	8,1	8,3
5016	Bad Laasphe	50	16	2	NA	79,39433839	64,64450297	54,46017116	56,87228439	53,69124423	58,5885451	67,49572087	68,03225806	56,45556287	67,54904542	72,85780119	77,86175116	-1,350612245	-0,648408163	2,287673469	5,878530612	10,77453061	13,44359184	15,22057143	14,5357551	11,72653061	7,247673469	2,510693878	-0,295918367	5,9	7,4	11,7	15,7	20,4	23,8	24,5	24,8	22,6	16,5	9,2	6,6	-16,3	-12,9	-5,7	-1,4	2	5,8	8,1	8,5
5016	Bad Laasphe	50	16	4	NA	88,00131665	69,84463461	60,30283081	62,33969716	58,31533903	65,89400923	74,34167216	75,49440423	62,44239632	74,44371297	79,64318632	85,06978274	-0,824557823	0,009863946	3,062517007	6,779863946	11,65231293	14,36183673	16,08006803	15,33251701	12,38278912	7,768163265	3,102993197	0,268639456	6,5	8,2	12,7	16,9	21,3	24,6	25,5	25,9	23,7	17,1	9,5	7,1	-16,5	-12,9	-5,7	-1,2	2,1	6	8,4	8,4
5017	Biedenkopf	50	17	1	NA	79,14944042	63,921659	55,0500329	58,24423965	58,28044768	63,20737326	69,53982884	71,52666229	58,29032258	69,07570771	74,32653061	76,61092826	-1,17244898	-0,417414966	2,59122449	6,234353741	11,13061224	13,81721088	15,56278912	14,8529932	11,99435374	7,431904762	2,726326531	-0,097687075	6,2	7,8	12,3	16,4	21	24,5	25,1	25,5	23	16,8	9,3	6,9	-16,8	-13,6	-6,2	-1,5	1,6	5,6	8,1	8,2
5017	Biedenkopf	50	17	3	NA	94,01514155	72,7070441	64,64911126	69,22119816	67,65437787	75,85977616	83,86306781	85,70243581	70,23173139	82,85516787	84,0921659	88,359447	-1,138208617	-0,309126984	2,738378685	6,44393424	11,35674603	14,08197279	15,80521542	15,0404195	12,12165533	7,534353741	2,811111111	-0,033786848	6,6	8,3	12,9	17,2	21,5	24,8	25,7	26,3	24,1	17,2	9,4	7,1	-17	-13,6	-6,2	-1,4	1,7	5,8	8,2	8,2
5017	Biedenkopf	50	17	2	NA	73,47202106	60,93548387	51,9098091	55,5102041	57,06254116	62,90520077	67,75181039	68,45490455	55,17445687	66,1705069	69,06978274	73,38512181	-0,695194207	0,094206715	3,209282423	6,893482554	11,77353522	14,46036866	16,19631336	15,44094799	12,49269256	7,83074391	3,199868334	0,361882818	6,5	8,2	12,9	16,9	21,6	25	25,8	26	23,5	17	9,7	7,3	-15,7	-13	-5,1	-0,9	2,6	6,3	8,7	8,9
5017	Biedenkopf	50	17	4	NA	81,36471361	66,77616852	57,90190916	61,86833442	64,79921	71,14812377	77,19420671	78,13298223	62,88610929	73,60368665	76,66096116	81,11915735	-0,757667639	0,100291545	3,304431487	7,037842566	11,9148688	14,61154519	16,33516035	15,54553936	12,55620991	7,896268222	3,183206997	0,340758018	6,5	8,2	13	17,1	21,8	25,1	26	26,3	23,6	17	9,7	7,4	-16,6	-13,9	-5,8	-1,1	2	6	8,5	8,5
5018	Wetter (Hessen)	50	18	1	NA	71,74127716	61,73403555	53,86306781	57,77814352	62,56089532	72,07768268	73,44371297	73,88940094	58,00789994	68,15602371	70,46741277	74,12771561	-0,316326531	0,512414966	3,702721088	7,404024943	12,2797619	14,98265306	16,70436508	15,91621315	12,88435374	8,160260771	3,583503401	0,720181406	6,6	8,3	13,1	17,1	21,8	25,2	26	26,3	23,6	17,1	9,7	7,5	-15,4	-13,1	-4,2	-0,4	3,1	6,8	9,1	9,2
5018	Wetter (Hessen)	50	18	3	NA	57,321264	49,15734035	42,71231074	46,64911126	52,30612245	57,88413429	60,05924952	60,8676761	46,7893351	54,71231074	56,39368006	60,31994732	-0,269659864	0,646802721	3,944353741	7,728367347	12,55693878	15,27251701	16,98244898	16,14517007	13,04795918	8,300340136	3,671972789	0,789387755	6,6	8,4	13,4	17,4	22,1	25,4	26,4	26,6	23,8	17,2	9,8	7,6	-15,2	-13,3	-4,1	0	3,3	6,9	9,4	9,4
5018	Wetter (Hessen)	50	18	2	NA	69,8696511	60,33179723	53,48518761	58,8512179	65,10796577	74,9881501	79,58130348	77,58986174	59,98683345	68,64384465	70,06583277	73,76431865	-0,627210884	0,176927438	3,401927438	7,091269841	11,96173469	14,64897959	16,40895692	15,63554422	12,63168934	7,951587302	3,292346939	0,403798186	6,4	8,1	12,7	16,8	21,5	24,9	25,7	26	23,4	16,9	9,4	7,3	-16,3	-13,4	-4,3	-0,5	2,9	6,6	9,1	8,7
5018	Wetter (Hessen)	50	18	4	NA	55,44371297	46,31402239	41,40289665	46,58327848	53,31533903	60,32587229	65,26991442	62,92429229	48,02435813	54,9335089	54,34496381	57,90651745	-0,582517007	0,308707483	3,59292517	7,364217687	12,20353741	14,89639456	16,62714286	15,83047619	12,76414966	8,046054422	3,356190476	0,457959184	6,5	8,2	13,1	17,2	21,9	25,2	26,1	26,5	23,6	17	9,7	7,4	-15,6	-13,8	-4,5	-0,4	3,1	6,5	9	9
5019	Gem�nden (Wohra)	50	19	1	NA	65,13693219	55,95589203	51,60368665	56,56287032	64,73337723	74,41474655	81,26003948	78,41013826	59,20210665	66,94865042	67,14549045	69,27452271	-0,565022676	0,247732426	3,505328798	7,238321995	12,06751701	14,7814059	16,51128118	15,74019274	12,71230159	8,027494331	3,364739229	0,486564626	6,6	8,3	13	17,2	21,8	25,2	26,1	26,3	23,7	17,1	9,7	7,5	-16,4	-13,4	-4,2	-0,5	2,9	6,7	9,2	8,7
5019	Gem�nden (Wohra)	50	19	3	NA	52,30414745	44,49769584	40,28768926	46,64779461	53,67346939	61,83146806	67,41737987	64,96510861	49,10204081	55,54443713	53,84529297	55,42330481	-0,517278912	0,389251701	3,698979592	7,495578231	12,33585034	15,05884354	16,74795918	15,94843537	12,8637415	8,132721088	3,436258503	0,541292517	6,5	8,3	13,1	17,2	21,9	25,2	26,2	26,4	23,6	17	9,7	7,4	-15,6	-14	-4	-0,2	3,3	6,7	9,2	9,2
5019	Gem�nden (Wohra)	50	19	2	NA	61,29361423	52,33903884	48,85582619	55,60236997	64,47728768	73,42198816	79,88347597	76,56155365	57,36471361	65,44042132	64,54114548	65,21132323	-0,519160998	0,31037415	3,595124717	7,369954649	12,16638322	14,88304989	16,65068027	15,85668934	12,8111678	8,102154195	3,442517007	0,549943311	6,5	8,2	12,9	17,3	21,8	25,2	26,1	26,4	23,7	17,1	9,8	7,4	-16,1	-13,7	-4,2	-0,5	3	6,7	9,2	8,9
5019	Gem�nden (Wohra)	50	19	4	NA	49,1066491	42,50032916	38,06912442	45,33903884	52,47531271	61,07899935	66,23765635	63,43252139	48,83146806	54,72416065	52,19157342	52,20473997	-0,416666667	0,45170068	3,788707483	7,59829932	12,40122449	15,12435374	16,85843537	16,05319728	12,95319728	8,210748299	3,536054422	0,637619048	6,6	8,4	13,3	17,4	22	25,3	26,4	26,5	23,8	17,2	9,9	7,5	-15,8	-14	-4,1	-0,5	3	6,7	9,2	9,2
5020	Gilserberg	50	20	1	NA	55,19947332	46,39763003	43,35220539	49,20276497	56,86899277	63,59315339	71,6905859	65,91573403	51,3495721	57,57867019	57,84200132	59,55365371	-0,932789116	-0,164013605	3,091156463	6,849863946	11,65972789	14,38646259	16,17326531	15,4292517	12,43176871	7,794829932	3,057414966	0,158367347	6,3	7,9	12,6	17,2	21,4	24,9	25,7	26,1	23,4	17	9,8	7,2	-16,2	-14,5	-4,8	-1,2	2,7	6	8,6	8,7
5020	Gilserberg	50	20	3	NA	44,520079	37,42132981	34,30414745	39,7709019	45,839368	52,59842	58,74325213	54,07768268	42,24028968	47,40223832	46,4134299	47,16853194	-0,800326531	0,008326531	3,305877551	7,115918367	11,92857143	14,66759184	16,42506122	15,66538776	12,62114286	7,913877551	3,193714286	0,278285714	6,4	8,1	12,8	17,3	21,6	25	26	26,2	23,6	17	9,8	7,3	-15,9	-14,1	-4,4	-0,7	2,8	6,6	9,1	9,1
5020	Gilserberg	50	20	2	NA	61,37919684	51,50164581	48,23568135	56,0118499	65,07899935	73,29888084	82,40750494	75,38446345	57,90322581	65,14351548	64,44634629	64,93877552	-0,68106576	0,121485261	3,444727891	7,227210884	12,00623583	14,75572562	16,52879819	15,7611678	12,7271542	8,026870748	3,331519274	0,41292517	6,5	8,1	12,9	17,3	21,6	25,2	26	26,4	23,7	17,1	10	7,4	-16,1	-14,1	-4,3	-0,8	2,8	6,5	9,1	9,1
5020	Gilserberg	50	20	4	NA	51,1724819	43,27254774	39,50493745	46,72350229	53,8512179	62,14614877	69,46543777	63,13364055	48,93614219	55,48782094	53,761027	53,84331797	-0,73537415	0,091020408	3,445578231	7,239319728	12,02578231	14,76312925	16,53877551	15,78734694	12,73884354	7,995170068	3,304965986	0,357346939	6,4	8,3	13,1	17,4	21,9	25,4	26,3	26,5	23,9	17,1	10,1	7,3	-16,3	-14,2	-4,4	-0,8	2,6	6,5	9,1	9
5021	Ziegenhain	50	21	1	NA	53,57867019	44,73930216	42,61158658	51,1323239	62,39499671	69,17906516	79,53127058	71,92495061	54,22646477	59,70967742	57,17379855	55,30546413	-0,471995465	0,387698413	3,768480726	7,594217687	12,36190476	15,08701814	16,88826531	16,11371882	13,04421769	8,221315193	3,610034014	0,641950113	6,6	8,4	13,3	17,6	22	25,7	26,5	26,8	24,1	17,3	10,3	7,5	-16,3	-13,9	-4,2	-0,7	2,6	6,8	9,3	9,1
5021	Ziegenhain	50	21	3	NA	43,57340355	36,59249506	33,31863068	42,45029626	50,18301513	57,10994074	65,78341013	58,82027648	44,77551019	49,63331139	46,1303489	44,61092826	-0,44659864	0,429183674	3,84537415	7,699931973	12,44795918	15,17734694	16,98918367	16,21843537	13,10129252	8,242789116	3,646054422	0,660544218	6,4	8,3	13,4	17,6	22	25,6	26,4	26,7	24	17,1	10,3	7,3	-17,4	-13,9	-4,2	-0,6	2	7	9,4	8,9
5021	Ziegenhain	50	21	2	NA	52,09414087	43,43647135	42,50493745	51,25740619	63,65108623	70,28176432	81,40158	72,55167874	54,9315339	59,0500329	55,61158658	53,78209348	-0,564172336	0,293424036	3,68452381	7,526587302	12,26218821	14,9962585	16,7978458	16,05260771	12,9845805	8,167006803	3,52414966	0,559693878	6,6	8,3	13,3	17,6	22	25,7	26,5	26,8	24,1	17,3	10,3	7,5	-16,3	-14,2	-4,7	-1,1	2,6	6,7	9,2	8,9
5021	Ziegenhain	50	21	4	NA	45,65569455	37,281106	35,65635287	44,53390387	52,21922316	59,46148781	69,15536539	62,13100723	47,1303489	51,44963794	47,93482555	46,27649771	-0,796666667	0,063469388	3,486802721	7,318843537	12,04530612	14,7607483	16,57666667	15,87938776	12,80163265	7,96537415	3,299047619	0,306326531	6,3	8,2	13,3	17,4	21,8	25,4	26,3	26,6	24	17	10,2	7,2	-17,1	-14,5	-4,9	-1,4	2,1	6,5	9	8,7
5022	Schwarzenborn	50	22	1	NA	50,88479261	42,94404213	41,07504939	49,73798552	59,00131665	65,12244897	75,71560235	69,441738	52,92495061	57,41474655	54,12903226	53,8110599	-1,002304147	-0,202633311	3,15319289	6,973074391	11,74641211	14,45576037	16,26109282	15,53857801	12,55753785	7,798420013	3,068071099	0,098749177	6,3	8,2	13	17,4	21,8	25,5	26,3	26,6	23,9	17	10,2	7,2	-16	-15	-5,4	-1,8	2,4	6	8,6	8,5
5022	Schwarzenborn	50	22	3	NA	65,38841342	52,52929558	50,74061884	61,51086242	68,66359448	77,45424623	90,73798552	83,59315339	65,10269913	70,42659645	67,37524687	67,52205397	-1,568862974	-0,817609329	2,499533528	6,283148688	11,04728863	13,75994169	15,55434402	14,92752187	12,02524781	7,320991254	2,491720117	-0,475685131	5,6	7,5	12,1	16,4	20,8	24,5	25,4	25,7	23,2	16,3	9,6	6,6	-16,2	-15,7	-6,2	-2,6	1,9	5,5	8,1	7,9
5022	Schwarzenborn	50	22	2	NA	55,761027	47,8676761	44,921659	55,41277155	60,73206058	66,7307439	76,78011848	72,26530613	55,2672811	61,74325213	57,36339697	57,99868335	-1,257142857	-0,481020408	2,830204082	6,668163265	11,45959184	14,17040816	15,97	15,2507483	12,30809524	7,58952381	2,826734694	-0,137619048	6,1	7,8	12,6	16,8	21,4	25,1	25,9	26,2	23,8	16,8	10,1	6,9	-15,9	-15,1	-5,5	-1,8	2,6	6	8,5	8,6
5022	Schwarzenborn	50	22	4	NA	76,57077026	63,481896	58,92231732	71,74456881	75,87030942	84,21658987	97,959842	92,68992758	72,13364055	79,1487821	76,2106649	78,40618829	-1,716439909	-0,976417234	2,308900227	6,09138322	10,87908163	13,60328798	15,38690476	14,7452381	11,86349206	7,205555556	2,335430839	-0,627210884	5,6	7,4	12	16,6	20,9	24,5	25,4	25,7	23,5	16,3	9,8	6,5	-16,1	-15,6	-6,1	-2,5	1,9	5,5	8,1	7,9
5023	Ludwigseck	50	23	1	NA	61,35418039	52,36339697	47,84529297	58,69980252	64,84858458	69,42857142	83,07044106	76,71231074	59,67741935	66,53917052	63,22646477	65,92824226	-1,481768707	-0,712857143	2,531088435	6,376258503	11,20156463	13,91734694	15,70911565	14,98340136	12,07809524	7,435306122	2,605986395	-0,340884354	5,7	7,2	11,8	16,1	20,6	24,3	25,1	25,5	23,2	16,3	9,7	6,5	-16,6	-15,2	-5,5	-1,8	2,5	5,9	8,4	8,5
5023	Ludwigseck	50	23	3	NA	71,5701119	61,15931535	55,34496381	69,19749835	74,64911126	81,5720869	94,1303489	87,41737987	70,44766294	74,81171823	71,37195523	74,00263332	-1,389795918	-0,584297052	2,715816327	6,576020408	11,38236961	14,0877551	15,89246032	15,17845805	12,22624717	7,515646259	2,714399093	-0,249943311	6,2	7,7	12,5	17,2	21,3	24,9	25,8	26,3	24,1	16,7	10,3	6,8	-16,7	-15,5	-5,8	-2,2	2,3	5,7	8,3	8,3
5023	Ludwigseck	50	23	2	NA	51,82159316	43,04410797	40,36668861	48,09611587	53,40816326	57,06714945	69,4516129	62,54312048	49,74391045	54,58327848	52,62409481	56,27320606	-1,40244898	-0,580244898	2,664	6,502612245	11,34408163	14,09926531	15,85281633	15,11379592	12,17640816	7,511836735	2,711591837	-0,242612245	6,1	7,7	12,4	16,6	21,2	24,9	25,7	26,1	24	16,9	10,1	6,8	-17,3	-15,1	-5,4	-1,6	2,7	6,1	7,8	8,7
5023	Ludwigseck	50	23	4	NA	58,81698487	48,67741935	45,86043448	55,17577355	61,88742594	66,26596445	78,79723503	71,90059248	57,11915735	61,61158658	59,19420671	62,30348913	-1,239251701	-0,390408163	2,919183673	6,795918367	11,61877551	14,3652381	16,13537415	15,38585034	12,38578231	7,662653061	2,897142857	-0,062585034	6,4	7,8	12,6	17,4	21,4	25,1	26	26,6	24,3	17	10,5	6,9	-17,6	-14,9	-5,2	-1,5	2,5	6,2	8,2	8,7
5024	Rotenburg an der Fulda	50	24	1	NA	56,35286374	46,55299539	45,05990784	52,77946016	60,79855168	66,51415406	78,27057274	70,81698487	54,86635945	59,98880842	58,02567477	61,46477945	-0,939183674	-0,135170068	3,161564626	7,071768707	11,90666667	14,64598639	16,41598639	15,63673469	12,59741497	7,87877551	3,135238095	0,182517007	6,8	8,7	13,2	17,4	22,1	25,9	26,6	27	24,6	17,5	10,5	7,4	-17,4	-15,1	-5,2	-1,5	2,8	6,2	7,6	8,7
5024	Rotenburg an der Fulda	50	24	3	NA	67,67610271	55,69321923	53,80184332	63,59578671	74,22646477	78,58262013	94,35813035	86,86438445	66,12639894	71,84265965	69,68663594	73,00724161	-0,984863946	-0,117460318	3,176190476	7,104195011	11,93100907	14,68594104	16,46354875	15,68979592	12,60045351	7,858333333	3,103798186	0,143310658	6,6	8,2	13,1	17,4	22,1	25,7	26,6	27	24,9	17,4	10,3	7,3	-17,7	-14,9	-5,1	-1,3	2,6	6,3	7,8	8,7
5024	Rotenburg an der Fulda	50	24	2	NA	47,84529297	40,600395	39,6524029	46,97235023	57,11257406	62,45292955	72,25740619	65,70836077	48,62146148	53,21329823	50,55562871	50,80052668	-0,554421769	0,293945578	3,673741497	7,64244898	12,47836735	15,18394558	16,99972789	16,20823129	13,04115646	8,240340136	3,551836735	0,570204082	6,8	8,8	13,3	17,5	22,2	26	26,7	27,1	24,7	17,5	10,5	7,5	-16,7	-14,3	-4,5	-0,7	3,4	6,9	8,1	9,1
5024	Rotenburg an der Fulda	50	24	4	NA	62,78341013	52,0901909	51,25806452	60,62277813	73,038183	77,59315339	91,61948652	84,78341013	62,8130349	69,13495719	66,05529955	67,48913758	-0,726814059	0,132029479	3,479818594	7,447335601	12,28287982	15,01196145	16,82630385	16,00765306	12,87046485	8,086054422	3,369217687	0,40170068	6,8	8,3	13,4	17,6	22,3	26	26,9	27,2	25	17,6	10,4	7,5	-17,3	-14,6	-4,7	-0,9	2,9	6,6	8,1	8,9
5025	H�nebach	50	25	1	NA	52,15339039	45,36537197	42,46412113	48,98749177	61,15141542	65,16787361	77,45424623	68,42857142	51,41672152	57,32258065	54,44568797	56,45095458	-0,955306122	-0,17414966	3,199319728	7,151768707	12,00428571	14,76843537	16,53496599	15,77462585	12,67034014	7,920204082	3,133877551	0,210884354	6,6	8,1	13,1	17,3	21,9	25,7	26,4	26,8	24,3	17,4	10,2	7,3	-16,5	-14,8	-4,9	-1	3,1	6,5	8,8	8,9
5025	H�nebach	50	25	3	NA	66,95786703	55,60105332	53,14351548	62,67346939	75,79328506	82,04871626	97,27518103	86,65766952	66,46675445	72,20737326	68,82883477	70,95852535	-1,129081633	-0,327210884	3,024206349	6,961564626	11,82261905	14,59478458	16,3462585	15,5850907	12,49960317	7,762585034	2,9680839	0,032993197	6,6	8	13	17,2	21,8	25,6	26,4	26,7	24,3	17,3	10,2	7,2	-17,3	-15	-5,2	-1,3	2,5	6,2	8,7	8,5
5025	H�nebach	50	25	2	NA	56,15075706	48,43910468	43,47333771	50,74456881	59,79131006	65,79855168	78,16326529	70,13890716	52,41606319	58,19486503	57,02764977	58,67939432	-1,16	-0,398435374	2,957346939	6,909455782	11,77367347	14,53585034	16,30251701	15,54965986	12,50360544	7,766326531	2,950952381	0,021020408	6,5	7,7	12,7	17	21,5	25,4	26,1	26,4	23,7	17,1	10	7	-16,4	-15	-5,1	-1,2	2,9	6,4	8,8	8,7
5025	H�nebach	50	25	4	NA	66,678736	54,70836077	51,27386439	60,04674129	69,9335089	79,57537855	92,56616194	84,26135616	62,96247532	69,55365371	67,55562871	68,33903884	-1,084013605	-0,262471655	3,112528345	7,063662132	11,93384354	14,69727891	16,4675737	15,69404762	12,5978458	7,8361678	3,037131519	0,09484127	6,7	8	13,1	17,4	21,9	25,8	26,5	26,9	23,9	17,4	10,3	7,3	-16,4	-14,9	-5,3	-1,3	2,8	6,2	8,6	8,5
5026	Berka-Werra	50	26	1	NA	55,63594471	48,5102041	43,35483871	49,7491771	63,24028968	69,12705729	82,49637919	74,06188281	52,55102042	58,51942068	57,96576697	56,99473339	-0,820174927	0,016734694	3,439183673	7,421982507	12,32810496	15,0444898	16,87014577	16,06303207	12,93778426	8,150787172	3,358483965	0,365422741	6,7	8,1	13,2	17,5	22	25,9	26,6	27	24,1	17,4	10,6	7,4	-15,9	-14,7	-4,9	-0,9	3,3	6,6	9,1	8,9
5026	Berka-Werra	50	26	3	NA	56,24489797	45,96774194	43,1889401	51,17445687	62,76366029	72,92560897	82,32389729	75,93745884	53,53851219	59,93219223	56,74193548	56,29163923	-0,707199547	0,164058957	3,616666667	7,595068027	12,48452381	15,20759637	17,05504535	16,21814059	13,05748299	8,225056689	3,479931973	0,48962585	6,8	8,1	13,2	17,6	22,1	25,9	26,6	27	24,1	17,5	10,6	7,4	-15,6	-14,4	-4,8	-0,8	3,4	6,7	9,1	8,8
5026	Berka-Werra	50	26	2	NA	52,35220539	46,07636603	42,040158	48,83607635	60,81895984	67,81040158	80,55957868	72,2527979	50,72811061	55,02764977	55,18762345	53,2672811	-0,781752701	0,083433373	3,494657863	7,48817527	12,40270108	15,134994	16,98421369	16,13931573	13,01548619	8,239555822	3,425270108	0,410504202	6,8	8,2	13,3	17,6	22	25,9	26,6	27	24,1	17,4	11	7,5	-15,7	-14,5	-4,9	-0,8	3,4	6,7	9,1	9
5026	Berka-Werra	50	26	4	NA	53,20342329	45,40092165	42,00394997	48,63923635	62,52797894	69,11125742	80,26991442	72,96379197	52,12310732	56,95918368	54,79460171	54,92824226	-0,842617047	-0,003721489	3,436854742	7,409483794	12,32929172	15,05978391	16,89411765	16,07046819	12,91770708	8,121608643	3,336314526	0,334813926	6,8	8,1	13,1	17,5	22	25,8	26,5	26,9	24	17,4	10,6	7,4	-15,5	-14,4	-5	-1	3,3	6,7	8,9	8,7
5027	Eisenach (West)	50	27	1	NA	54,10467413	47,03884135	42,90256748	51,06385781	61,24621461	67,91770903	78,81961816	72,21461487	51,55365371	56,57142858	56,61816984	54,89927584	-0,937308674	-0,086288265	3,29815051	7,265369898	12,20267857	14,96600765	16,78450255	15,95082908	12,85612245	8,094515306	3,265242347	0,251530612	6,9	8,3	13,3	17,7	22,1	26	26,6	27,1	24,2	17,5	10,4	7,5	-15,9	-14,8	-5,2	-1,2	3,2	6,4	8,8	8,6
5027	Eisenach (West)	50	27	3	NA	40,06714945	35,03554971	32,01843318	38,40618829	48,12113232	53,31138906	59,79526003	54,91112574	40,25872284	43,33574719	42,75444371	42,10072416	-0,969061225	-0,104081633	3,290040816	7,252	12,19159184	14,93387755	16,7635102	15,94759184	12,812	8,01444898	3,223836735	0,202938776	6,8	8,1	12,9	17,3	21,8	25,7	26,4	26,7	23,8	17,2	10	7,2	-15,6	-14,5	-5,2	-1	3,3	6,6	8,8	8,6
5027	Eisenach (West)	50	27	2	NA	59,99275839	52,82027648	49,17182358	58,90849242	70,18433181	78,59249506	86,33443055	81,09084926	59,80776826	66,25411455	63,03357471	61,37788019	-0,906575964	-0,024886621	3,359410431	7,331802721	12,26961451	15,01553288	16,8718254	16,04535147	12,9021542	8,084410431	3,313945578	0,278287982	6,9	8,4	13,2	17,6	22	26	26,6	27	24,2	17,4	10,1	7,4	-15,6	-14,8	-5,4	-1	3,2	6,5	8,7	8,4
5027	Eisenach (West)	50	27	4	NA	56,71757735	49,06188281	44,64121132	52,72350229	62,93219223	71,59117842	77,05727452	71,43383806	54,10599077	61,80184332	58,77551019	58,63331139	-1,260136054	-0,412653061	2,93462585	6,849863946	11,81659864	14,58081633	16,40884354	15,58693878	12,51027211	7,731632653	2,935170068	-0,098979592	6,7	8	12,5	16,9	21,4	25,4	25,9	26,3	23,5	17	9,6	6,8	-15,7	-15	-5,8	-1,4	2,9	6,3	8,4	8,1
5114	Siegen	51	14	1	NA	103,8946675	83,38314681	68,80974326	74,71099406	66,40487161	76,08821594	92,64911126	90,77616852	71,92758394	86,240948	90,85911784	105,0526662	-0,053741497	0,746938776	3,666802721	7,339115646	12,06020408	14,67843537	16,36680272	15,58884354	12,58897959	8,186122449	3,701156463	0,963605442	7	9	12,8	17	21,9	25	25,9	26,4	23,6	17,8	10,2	7,7	-14,2	-13,1	-5	-1,6	2,2	6,1	8,3	7,3
5114	Siegen	51	14	3	NA	116,2804477	94,12442397	78,08492429	87,6102699	77,54114548	91,41869652	110,879526	103,8189598	82,158657	99,13890716	103,8643845	116,9131007	-0,417006803	0,364739229	3,304081633	6,958956916	11,70328798	14,30912698	16,01354875	15,29897959	12,36343537	7,922335601	3,345068027	0,592063492	6,8	8,8	12,7	16,9	21,7	24,7	25,7	26,1	23,5	17,6	10	7,5	-14,1	-13,1	-5,1	-1,5	2,1	6	8,2	7,2
5114	Siegen	51	14	2	NA	100,2225148	81,25608955	68,46148781	72,37524687	66,31797235	76,05595787	93,29229755	89,79394339	70,78077684	84,09743252	89,32850558	101,4068466	-0,387755102	0,366870748	3,313197279	6,970816327	11,74278912	14,35571429	16,08367347	15,36408163	12,3962585	7,973945578	3,378231293	0,618571429	6,6	8,7	12,5	16,8	21,6	24,6	25,6	26	23,2	17,5	10	7,4	-14,3	-13	-4,8	-1,4	2,4	6,4	8,3	7,5
5114	Siegen	51	14	4	NA	116,8255431	96,3331139	79,84002632	86,3877551	79,12179065	91,64845294	112,8959842	104,9789335	83,62277813	100,4193548	105,8005267	118,2416063	-0,671938776	0,083673469	3,063038549	6,717687075	11,4649093	14,09699546	15,81763039	15,12834467	12,23798186	7,779195011	3,101984127	0,343707483	6,5	8,5	12,4	16,6	21,4	24,4	25,5	25,8	23,1	17,4	9,9	7,3	-14,4	-13,3	-5	-1,5	2,1	6,3	8,1	7,7
5115	Ewersbach	51	15	1	NA	109,3541804	91,31665571	75,22514813	78,15339039	72,65964452	81,31599735	100,3001975	96,198815	77,05134958	91,85055958	98,16392365	111,2001317	-0,999727891	-0,272517007	2,686122449	6,30244898	11,10346939	13,74258503	15,5029932	14,83027211	11,99136054	7,540612245	2,748571429	0,016530612	6,1	8	12,1	16,2	21	24,1	25,1	25,4	22,7	16,9	9,6	7	-15	-13,6	-5,3	-1,6	2,2	6,3	7,9	8,1
5115	Ewersbach	51	15	3	NA	125,5681369	105,315339	85,97103358	90,98946674	83,86372613	93,53061226	116,7531271	108,5042791	87,25411455	106,3298223	114,4739961	125,9249506	-0,995634921	-0,255895692	2,750963719	6,376247166	11,15255102	13,8037415	15,55	14,89778912	12,06899093	7,572278912	2,79478458	0,041439909	6,1	8,1	12,1	16,2	21	24	25	25,5	22,9	17	9,6	7,1	-14,8	-13,4	-5	-1,5	2,2	6,4	8,2	8,1
5115	Ewersbach	51	15	2	NA	114,4114549	96,12837394	78,00263332	79,90256748	73,279131	80,18828177	100,6596445	96,64845294	79,28373929	95,71231074	103,9427255	116,2310731	-1,540068027	-0,806802721	2,119387755	5,701904762	10,53884354	13,18693878	14,95829932	14,34659864	11,55394558	7,156938776	2,279863946	-0,490068027	5,7	7,5	11,6	15,7	20,4	23,5	24,5	24,9	22,4	16,4	9,1	6,5	-15,8	-13,9	-5,7	-2	1,8	5,9	7,6	8
5115	Ewersbach	51	15	4	NA	115,9532587	98,29888084	80,2909809	83,08689929	77,76431865	85,95786703	103,9888084	101,0467413	81,07768268	98,91573403	107,6537195	117,6240948	-0,942346939	-0,175396825	2,887868481	6,537358277	11,35419501	14,01298186	15,7494898	15,07369615	12,20459184	7,666836735	2,899319728	0,078911565	6,2	8,2	12,3	16,4	21,1	24,2	25,3	25,6	23,1	16,9	9,5	7,1	-15	-13,5	-5	-1,4	2,3	6,5	8,2	8,4
5116	Eibelshausen	51	16	1	NA	106,2982225	88,51942068	73,38248848	75,83739303	70,02172481	76,98946674	93,04739961	91,20868994	76,45227123	91,13561555	98,73601055	106,3074391	-1,168954855	-0,380766852	2,658936302	6,334879406	11,19598021	13,89282622	15,63209647	14,939765	12,05473098	7,51842919	2,729746444	-0,110946197	6,2	8	12,3	16,4	21	24,2	25,2	25,6	23,1	16,8	9,3	6,8	-16	-13,4	-5,6	-1,1	2	6,2	8,3	8,5
5116	Eibelshausen	51	16	3	NA	84,14944042	71,57603687	58,74588545	60,47136274	58,13759052	63,80184332	76,33048058	75,88281765	61,279131	73,43317971	79,27518103	85,22251481	-1,007741027	-0,208163265	2,86713582	6,554468684	11,40745954	14,09831105	15,8192822	15,13483462	12,2200563	7,661505982	2,875580577	0,02364532	6,2	8,1	12,3	16,5	21,1	24,2	25,3	25,6	23,2	16,9	9,5	7,1	-15,8	-13,7	-5,4	-1,2	2,2	6,4	8,5	8,7
5116	Eibelshausen	51	16	2	NA	84,27452271	69,83080974	59,36866358	63,21461487	58,34891377	65,09414087	76,58393681	75,50362081	63,88610929	75,17379855	79,49506255	83,281106	-0,905170068	-0,056054422	3,024965986	6,730612245	11,60632653	14,33102041	16,04591837	15,30496599	12,36176871	7,740952381	3,03414966	0,205170068	6,3	8,1	12,4	16,6	21,2	24,4	25,4	25,7	23,4	17	9,4	7	-16,4	-13,4	-5,7	-0,8	2,2	6,5	8,7	8,7
5116	Eibelshausen	51	16	4	NA	83,59117842	70,48584594	58,87820935	62,17643187	58,49572087	64,40355497	76,59249506	75,5082291	63,32982226	74,95128374	79,59381171	84,10994074	-1,195285011	-0,410204082	2,672273047	6,386840253	11,25299085	13,95320197	15,69345531	14,98501056	12,07565095	7,524912034	2,722589726	-0,121393385	6,1	7,8	12,1	16,2	20,9	24,1	25,1	25,4	23	16,7	9,2	6,7	-15,9	-14	-5,4	-1,1	2,2	6,3	8,5	8,7
5117	Buchenau	51	17	1	NA	90,74588545	73,30480581	64,02764977	68,12639894	66,16919026	74,26201448	84,02896642	84,46675445	69,05069126	81,39302171	84,36932194	88,6287031	-0,699546485	0,180612245	3,320918367	7,073809524	11,95272109	14,69699546	16,38321995	15,60045351	12,58106576	7,924886621	3,249546485	0,385487528	6,7	8,5	13,1	17,3	22	25,1	26,1	26,5	23,9	17,2	9,8	7,4	-16,7	-13,5	-5,8	-0,9	2,1	6,3	8,7	8,5
5117	Buchenau	51	17	3	NA	75,78011848	62,6688611	54,15734035	58,16919026	57,16194865	63,51942068	72,71033574	72,41013826	59,02501645	69,51086242	72,75641871	76,25543119	-0,827346939	0,022993197	3,186462585	6,957346939	11,81564626	14,54911565	16,26571429	15,49040816	12,48190476	7,861632653	3,106054422	0,239591837	6,5	8,3	12,8	17	21,7	24,8	25,8	26,1	23,5	17	9,6	7,2	-15,8	-13,9	-5,2	-0,9	2,4	6,4	8,8	8,9
5117	Buchenau	51	17	2	NA	80,76563529	66,4134299	57,91375906	62,85516787	65,69190258	72,55497039	80,81632652	80,76300197	64,2692561	74,2527979	77,11586571	80,78011848	-0,605045352	0,3	3,550680272	7,336337868	12,21712018	14,93123583	16,62993197	15,81377551	12,76190476	8,07154195	3,344614512	0,490022676	6,7	8,6	13,4	17,5	22,3	25,5	26,4	26,9	23,9	17,2	9,9	7,6	-15,7	-13,8	-5	-0,6	2,7	6,5	8,9	9
5117	Buchenau	51	17	4	NA	68,80381829	55,60434497	48,26398945	52,8130349	55,14549045	60,33969716	69,39038842	68,46017116	54,57603687	63,03686635	65,85187623	68,38380513	-0,745714286	0,162857143	3,414421769	7,204761905	12,06285714	14,79517007	16,50068027	15,69244898	12,63809524	7,976530612	3,207414966	0,35292517	6,5	8,3	13,2	17,3	22	25,1	26,1	26,6	23,7	16,9	9,7	7,4	-15,6	-14,2	-5	-0,7	2,7	6,3	8,8	9
5118	Marburg	51	18	1	1	71,98946674	59,68926926	52,62606977	58,12969058	63,54970374	70,29822252	77,51415406	77,481896	59,91244239	68,49703752	70,38709677	73,96115865	-0,382199547	0,53792517	3,836848073	7,646485261	12,49552154	15,20708617	16,90719955	16,07159864	12,97511338	8,237528345	3,572335601	0,662755102	6,7	8,6	13,5	17,5	22,3	25,5	26,4	26,9	23,9	17,2	9,9	7,6	-15,3	-14	-4,8	-0,6	2,9	6,4	8,9	9,1
5118	Marburg	51	18	3	NA	61,17643187	48,86438445	43,35023042	48,36471361	53,12113232	58,40092165	66,52073732	65,38183016	50,67807768	58,07439103	59,0118499	61,07702435	-0,527142857	0,415782313	3,763333333	7,587619048	12,43020408	15,16727891	16,83442177	15,9870068	12,88115646	8,167687075	3,440068027	0,531768708	6,6	8,4	13,4	17,3	22,1	25,3	26,3	26,7	23,9	17,1	9,7	7,5	-15	-14,3	-4,3	-0,2	3,4	6,6	9,2	9,4
5118	Marburg	51	18	2	NA	60,67741935	50,50164581	45,38907174	51,25806452	59,38512181	67,44042132	74,2672811	72,78143516	54,10730745	61,76431865	60,36339697	62,96247532	-0,220181406	0,765419501	4,130895692	7,974603175	12,79478458	15,51632653	17,21060091	16,35181406	13,19024943	8,398866213	3,742573696	0,833049887	6,8	8,5	13,7	17,6	22,4	25,6	26,6	27,2	24	17,2	9,9	7,7	-14,8	-14,1	-4	0	3,6	6,9	9,4	9,5
5118	Marburg	51	18	4	NA	54,55036206	44,37524687	40,46148781	45,71165239	51,99473339	59,41869652	66,15141542	64,07570771	48,10533245	55,3712969	53,98617513	55,64911126	-0,451428571	0,56585034	3,934489796	7,792244898	12,61646259	15,35319728	17,00945578	16,14482993	13,00360544	8,241904762	3,526258503	0,603469388	6,7	8,4	13,9	17,6	22,5	25,7	26,6	27,2	24	17,1	9,7	7,7	-15,1	-14,6	-4,3	-0,2	3,6	6,5	9	9,2
5119	Kirchhain	51	19	1	NA	60,96247532	51,01250823	46,6925609	54,80250165	63,61619487	73,96905858	82,04213297	77,42593813	57,51876235	66,26464781	62,04213297	63,87096774	-0,469444444	0,476417234	3,829251701	7,647505669	12,47261905	15,205839	16,89903628	16,05912698	12,94433107	8,214569161	3,496145125	0,609637188	6,7	8,5	13,5	17,5	22,3	25,5	26,5	26,9	24	17,1	9,8	7,6	-14,9	-14,1	-4	-0,1	3,5	6,8	9,3	9,4
5119	Kirchhain	51	19	3	NA	44,09479923	37,54707045	34,94470045	41,54114548	49,00460829	57,61290323	63,36471361	59,82883477	44,54772877	50,59973668	46,281106	45,30151416	-0,152312925	0,837619048	4,277142857	8,13170068	12,92346939	15,65884354	17,37034014	16,45455782	13,29823129	8,487687075	3,828231293	0,90170068	6,7	8,5	13,6	17,5	22,3	25,5	26,6	26,9	24,1	17,2	9,9	7,7	-14,6	-13,9	-3,7	0,2	3,9	7	9,5	9,6
5119	Kirchhain	51	19	2	NA	58,93285055	50,13561555	45,481896	54,21658987	63,13693219	73,91244239	81,35747203	76,32982226	57,64516129	65,96510861	61,70046084	61,82159316	-0,450396825	0,44569161	3,798412698	7,622959184	12,44166667	15,16865079	16,89563492	16,08015873	12,96513605	8,219954649	3,516836735	0,616213152	6,7	8,4	13,4	17,5	22,2	25,4	26,5	26,7	23,9	17,1	9,9	7,6	-15,3	-14,1	-4,1	-0,3	3,3	6,7	9,2	9,3
5119	Kirchhain	51	19	4	NA	44,87623435	38,20671494	35,640553	42,77551019	50,44963794	59,50362081	65,21593155	61,13298223	45,51283739	51,74654377	47,48321265	46,41408823	-0,228367347	0,707278912	4,107142857	7,968707483	12,77414966	15,52210884	17,23517007	16,37789116	13,24319728	8,421836735	3,752857143	0,829931973	6,7	8,6	13,6	17,6	22,3	25,6	26,6	26,8	24,1	17,3	10,1	7,7	-15,1	-13,9	-3,9	-0,1	3,4	6,9	9,4	9,5
5120	Neustadt (Hessen)	51	20	1	NA	51,66556945	44,24621461	39,45029626	47,20868994	53,77748519	63,22514813	69,0302831	64,62409481	49,04147465	57	53,88610929	53,75839368	-0,612653061	0,232653061	3,575782313	7,409863946	12,22034014	14,96666667	16,71843537	15,93238095	12,84190476	8,097142857	3,386598639	0,472585034	6,5	8,3	13	17,3	21,9	25,2	26,2	26,4	23,7	17,1	9,9	7,4	-15,5	-14	-4,1	-0,4	3,1	6,9	9,3	9,4
5120	Neustadt (Hessen)	51	20	3	NA	41,02699145	35,02238316	31,90125082	38,59447003	44,02567477	51,87623435	56,35681368	52,9881501	40,19618171	46,10072416	43,20934826	42,47136274	-0,456081633	0,432326531	3,806367347	7,665877551	12,46	15,2082449	16,94106122	16,12718367	13,02946939	8,255265306	3,540816327	0,614857143	6,6	8,5	13,3	17,5	22,2	25,5	26,5	26,8	24,1	17,3	10,1	7,6	-15,3	-13,9	-4	-0,3	3,2	7	9,4	9,4
5120	Neustadt (Hessen)	51	20	2	NA	58,86175116	50,70770245	45,27518103	54,97695852	62,16326529	74,91639235	80,69124423	75,18301513	56,90717577	66,48123765	62,01448323	60,60631994	-0,512414966	0,355328798	3,756405896	7,562641723	12,36643991	15,08973923	16,85878685	16,07664399	12,97868481	8,199036281	3,525736961	0,57159864	6,5	8,4	13,1	17,4	21,9	25,3	26,4	26,6	23,8	17,3	10,1	7,5	-16	-14	-4,1	-0,5	2,8	6,9	9,4	9,2
5120	Neustadt (Hessen)	51	20	4	NA	51,65701119	44,41935484	39,49769584	48,24555629	53,92363397	64,7728769	69,77221858	65,34496381	49,71231074	58,12310732	54,76366029	53,86701777	-0,716326531	0,141360544	3,523129252	7,346734694	12,13965986	14,87068027	16,64238095	15,86557823	12,82	8,057619048	3,30707483	0,368571429	6,5	8,3	12,9	17,3	21,9	25,2	26,2	26,5	23,7	17,2	10	7,4	-15,8	-14,3	-4,4	-0,7	2,8	6,7	9,1	9,1
5121	Schrecksbach	51	21	1	NA	53,84002632	46,24226465	41,97103358	51,54509545	60,05661619	71,2290981	79,5102041	73,31138906	55,63396971	62,55892035	57,64845294	55,97300855	-0,595975057	0,274773243	3,690192744	7,537471655	12,28293651	15,01615646	16,80702948	16,0521542	12,96604308	8,131122449	3,48100907	0,503061225	6,3	8,3	13,2	17,3	21,9	25,4	26,4	26,6	24	17,1	10,1	7,3	-16,9	-14,2	-4,5	-0,8	2,3	6,8	9,3	8,9
5121	Schrecksbach	51	21	3	NA	47,27649771	40,38248848	37,2672811	46,00065832	53,04937458	62,64845294	69,48452929	64,96774194	48,56221197	55,38446345	51,01316655	49,30085584	-0,747755102	0,116258503	3,53170068	7,358095238	12,14408163	14,86115646	16,65176871	15,8985034	12,84414966	8,023061224	3,314897959	0,357687075	6,3	8,3	12,9	17,2	21,8	25,3	26,3	26,6	23,8	17,1	9,9	7,2	-15,9	-14,5	-4,6	-1	2,7	6,7	9,2	9
5121	Schrecksbach	51	21	2	NA	52,60961158	43,95062542	42,08821594	51,69321923	60,49769584	70,8913759	80,68795261	75,01053326	55,66622777	60,841343	56,27978932	54,09940752	-0,673526077	0,207539683	3,653174603	7,493480726	12,25085034	14,92511338	16,75946712	16,03004535	12,9585034	8,086621315	3,440079365	0,435544218	6,2	8,2	13,3	17,3	21,8	25,4	26,4	26,6	24	16,9	10,1	7,1	-16,3	-14,4	-4,9	-1,3	2,6	6,6	9,1	8,8
5121	Schrecksbach	51	21	4	NA	45,05661619	38,06056616	36,31336406	44,801185	52,761027	61,08360765	69,64976958	64,63726135	48,2271231	53,240948	48,86175116	46,16721526	-0,740068027	0,143945578	3,576870748	7,423673469	12,19870748	14,89210884	16,69020408	15,96265306	12,89312925	8,043741497	3,360340136	0,368911565	6,3	8,4	13	17,3	21,9	25,5	26,5	26,8	24	17,2	10,2	7,2	-15,8	-14,7	-4,8	-1,1	2,8	6,7	9,1	9
5122	Neukirchen	51	22	1	NA	64,50757077	52,36734694	50,37458855	61,72284397	69,05793284	78,25740619	91,20342329	84,32455561	63,85582619	70,72021068	67,26859777	65,88215932	-1,362244898	-0,584240363	2,79478458	6,591099773	11,34138322	14,04540816	15,85226757	15,22267574	12,25226757	7,481972789	2,704818594	-0,28276644	5,8	7,9	12,5	16,8	21,3	24,9	25,9	26,1	23,6	16,6	9,8	6,7	-15,9	-15,5	-6,2	-2,5	2	5,6	8,2	7,9
5122	Neukirchen	51	22	3	NA	49,14417381	40,87162606	38,90520077	47,59776168	54,55628703	62,9335089	72,02633313	66,94930874	50,720869	55,44568797	51,61158658	49,22119816	-1,089387755	-0,265034014	3,123197279	6,975102041	11,74564626	14,45088435	16,24564626	15,54482993	12,54292517	7,728095238	3,012176871	0,003877551	5,8	7,8	12,4	16,8	21,3	24,9	25,8	26,1	23,6	16,6	10	6,7	-15,7	-14,9	-5,2	-1,5	2,6	6,3	8,9	8,7
5122	Neukirchen	51	22	2	NA	73,56484529	60,46148781	55,78472681	66,97564187	74,0664911	82,518104	98,17182358	90,55431203	69,92890058	75,68466097	75,03094142	76,2508229	-1,629705215	-0,869671202	2,43622449	6,231632653	11,00992063	13,73492063	15,52188209	14,88520408	11,96876417	7,282823129	2,432993197	-0,529251701	6	7,5	12,2	17	20,9	24,6	25,7	25,9	23,7	16,3	10,3	6,5	-16,3	-15,6	-6,2	-2,5	2	5,5	8,2	7,9
5122	Neukirchen	51	22	4	NA	56,74127716	47,09348255	42,74522713	51,68334429	59,75839368	66,50362081	78,74259381	73,22185648	55,37590519	60,10533245	58,04476629	57,19289006	-1,353605442	-0,550068027	2,779659864	6,608911565	11,40605442	14,13666667	15,91789116	15,23340136	12,26891156	7,519931973	2,738231293	-0,258843537	6,3	7,7	12,5	17,3	21,2	24,8	26	26,4	24,1	16,6	10,6	6,6	-16,1	-15,4	-5,7	-1,9	2,4	6	8,4	8,5
5123	Niederaula	51	23	1	NA	69,75641871	58,80710994	53,43581303	64,87755103	72,59710335	79,79394339	93,82554313	87,04674129	68,28308097	72,600395	70,961817	72,72942726	-1,3361678	-0,514852608	2,813548753	6,669104308	11,44642857	14,17721088	15,96105442	15,2649093	12,28321995	7,555328798	2,76037415	-0,207709751	7,3	8,3	13,6	18,6	21,6	25,2	27	27,6	25	17,9	11,9	7	-16,6	-15,7	-6	-2,4	2,1	5,5	8,1	8,3
5123	Niederaula	51	23	3	NA	51,6122449	43,63791968	40,16194865	48,11718235	57,41606319	62,59183674	73,27188939	68,02106648	52,1086241	55,84397629	54,31336406	53,47597103	-0,980408163	-0,104557823	3,274965986	7,171292517	11,95156463	14,6837415	16,47231293	15,72870748	12,6747619	7,854421769	3,151428571	0,137891157	7,7	8,6	14	19,1	21,9	25,5	27,5	28	25,3	18,5	12,5	7,1	-15,9	-14,8	-5	-1,5	2,8	6,4	8,9	8,9
5123	Niederaula	51	23	2	NA	55,16984858	46,20276497	43,03094142	52,19157342	60,18235681	65,160632	77,41277155	71,64713626	55,53785384	58,68268597	56,53785384	57,92955894	-1,148503401	-0,266870748	3,069931973	6,956530612	11,78870748	14,53836735	16,31809524	15,52857143	12,50047619	7,741156463	2,994285714	0,022380952	7	8,1	13,1	18,2	21,7	25,4	26,6	27,2	24,7	17,5	11,5	7,2	-17,7	-14,8	-5,1	-1,4	2,4	6,3	8,3	8,8
5123	Niederaula	51	23	4	NA	54,84726794	47,04608294	44,0283081	53,27452271	64,26003948	70,17314023	83,51283739	76,75707703	59,05398287	60,65108623	57,83146806	57,46675445	-0,826110444	0,093817527	3,481752701	7,402581032	12,23193277	14,97130852	16,76764706	15,94501801	12,85078031	8,024669868	3,337214886	0,329111645	7,4	8,6	13,8	19	22,4	25,9	27,3	27,9	25,3	18,1	12	7,4	-17,3	-14,7	-4,9	-1,1	2,7	6,5	8,8	8,9
5124	Bad Hersfeld	51	24	1	NA	44,04147465	36,73864384	36,02304148	43,1086241	52,40223832	55,40092165	66,61751152	62,54443713	45,70046084	49,14417381	45,82685977	46,65701119	-0,70665155	0,21239607	3,557974301	7,521995465	12,3537415	15,10801209	16,90415722	16,06742252	12,92290249	8,105442177	3,415873016	0,426001512	6,7	8,3	13,3	17,7	22,3	25,9	26,8	27,5	25,2	17,6	10,4	7,5	-17,8	-14,4	-4,5	-0,8	2,5	6,6	8,2	8,8
5124	Bad Hersfeld	51	24	3	NA	47,75707703	40,28439765	38,81895984	46,97761684	57,71823568	61,33903884	74,70375248	69,25806452	51,07965768	53,84726794	49,720869	49,9479921	-0,756122449	0,177823129	3,543401361	7,472721088	12,3185034	15,07823129	16,86040816	16,03435374	12,90605442	8,062312925	3,391768707	0,370340136	6,7	8,4	13,3	17,9	22,4	26	26,9	27,5	25,2	17,7	10,7	7,5	-17,4	-14,5	-4,7	-1	2,6	6,6	8,6	8,9
5124	Bad Hersfeld	51	24	2	NA	52,65503619	43,27254774	42,64647794	50,90059248	61,29756419	64,7090191	77,36273865	73,05661619	53,71494403	58,50427913	54,8275181	55,59381171	-0,935646259	-0,061564626	3,260136054	7,195442177	12,04959184	14,81095238	16,59809524	15,78102041	12,67428571	7,897891156	3,167006803	0,192176871	6,7	8,2	13,3	17,6	22,2	25,8	26,7	27,2	24,9	17,5	10,3	7,4	-17,6	-14,7	-4,9	-1,1	2,5	6,4	8,5	8,7
5124	Bad Hersfeld	51	24	4	NA	62,66425281	51,93943384	49,79789335	58,49440423	72,57537855	75,73996052	90,35154706	88,00789994	63,98683345	69,88874258	63,83805135	66,78143516	-1,195408163	-0,328911565	2,965929705	6,871938776	11,72851474	14,52709751	16,26887755	15,4760771	12,42998866	7,672959184	2,913605442	-0,068594104	6,6	8,2	13,1	17,3	22,2	25,8	26,7	27	24,4	17,5	10,3	7,3	-17,9	-14,7	-4,9	-1,1	2,3	6,2	8,2	8,7
5125	Friedewald	51	25	1	NA	58,69453587	48,12837394	46,71560235	55,07768268	63,22383148	71,34430545	83,31138906	76,25477287	59,20803161	64,04937458	59,9315339	60,36932194	-1,311836735	-0,488707483	2,820136054	6,74755102	11,6337415	14,40653061	16,15571429	15,38857143	12,33761905	7,61585034	2,795238095	-0,144965986	6,3	7,5	12,4	16,7	21,4	25,1	25,9	26,3	23,3	17	9,8	6,8	-17,2	-15,1	-5,5	-1,5	2,4	6	8,5	8,3
5125	Friedewald	51	25	3	NA	66,17774852	55,57998684	52,89598419	60,68268597	69,55431203	80,19025674	92,82225148	87,62211981	67,24555629	72,52666229	68,92758394	70,40618829	-1,238605442	-0,389172336	2,942743764	6,865873016	11,75368481	14,51712018	16,26581633	15,47777778	12,42256236	7,673469388	2,890589569	-0,07590703	6,3	7,7	12,6	16,8	21,7	25,3	26,1	26,4	23,2	17,1	9,8	7	-16,9	-14,9	-5,4	-1,4	2,5	6,1	8,6	8,4
5125	Friedewald	51	25	2	NA	52,84595129	43,68136932	41,59644503	48,64516129	55,34167216	65,52205397	74,08360765	68,7070441	51,08492429	57,26662277	54,40355497	54,45227123	-0,879115646	-0,031020408	3,366190476	7,337619048	12,20462585	14,9477551	16,72632653	15,93054422	12,80537415	7,992993197	3,248503401	0,272993197	6,8	8,1	13,2	17,5	22,2	25,9	26,7	27	23,9	17,5	10,3	7,2	-15,9	-14,5	-4,8	-0,9	3,2	6,6	9	8,9
5125	Friedewald	51	25	4	NA	64,20408165	53,70572745	51,27386439	58,79460171	66,841343	80,90915074	90,080316	84,38643845	64,26135616	70,24226465	67,43186306	67,62738645	-0,921201814	-0,05175737	3,345068027	7,309013605	12,18849206	14,93537415	16,69943311	15,88917234	12,78021542	7,962131519	3,234070295	0,236281179	6,7	8,1	13,1	17,4	22,1	25,8	26,7	27	23,8	17,5	10,2	7,2	-16,2	-14,3	-4,8	-1	3	6,6	9	8,9
5126	Vacha	51	26	1	NA	52,95128374	43,36010532	40,29163923	47,88676761	55,279131	65,30480581	73,14154048	68,71494403	50,92758394	56,09150758	54,04344965	53,74588545	-1,038095238	-0,199047619	3,19122449	7,151020408	12,04680272	14,79578231	16,59789116	15,79197279	12,68061224	7,891428571	3,113401361	0,13170068	6,8	8	13,2	17,5	22,1	25,9	26,7	27	23,9	17,5	10,4	7,3	-16,2	-14,8	-5,2	-1,2	2,9	6,3	8,7	8,5
5126	Vacha	51	26	3	NA	61,28703094	50,7307439	48,26991442	57,08163265	69,3732719	78,03094142	89,20210665	83,18499013	61,69387755	67,83146806	62,36208032	63,27452271	-1,00255102	-0,13446712	3,277097506	7,223185941	12,12987528	14,85260771	16,6606576	15,83339002	12,72930839	7,924036281	3,179591837	0,160941043	6,8	8	13,1	17,4	22,1	25,8	26,5	27	24	17,4	10,2	7,2	-17	-14,8	-5,4	-1,5	2,6	6,2	8,6	8,4
5126	Vacha	51	26	2	NA	51,20737326	44,61751152	41,06319948	48,60368665	60,02238316	66,31599735	76,49967084	72,21000658	52,80250165	55,921659	54,11125742	53,79591835	-1,07130102	-0,212117347	3,160778061	7,13067602	12,05153061	14,79808673	16,62021684	15,80854592	12,67729592	7,878125	3,099936224	0,095344388	6,7	8	12,9	17,3	21,9	25,7	26,4	26,7	23,9	17,3	10	7,1	-15,7	-14,7	-5,3	-1,3	3,1	6,4	8,7	8,5
5126	Vacha	51	26	4	NA	55,8294931	48,02435813	44,98551677	53,95655035	67,03752468	75,15734035	82,87886768	81,640553	56,37590519	62,33969716	57,62475313	57,72876894	-0,925510204	-0,042913832	3,361791383	7,314455782	12,23560091	14,9712585	16,8037415	15,95924036	12,81882086	8,003798186	3,257879819	0,226530612	6,8	8,1	13,1	17,5	22,1	25,8	26,6	27	24	17,4	10,2	7,2	-16,9	-14,6	-5,5	-1,4	2,6	6,3	8,6	8,3
5214	Burbach	52	14	1	NA	91,75444371	75,45556287	63,0684661	71,46938774	63,92626729	76,33377223	91,118499	83,38380513	67,319289	81,01777484	84,03620803	92,10138248	-0,496258503	0,295102041	3,392108844	7,02585034	11,75408163	14,39346939	16,08707483	15,43918367	12,55911565	7,925986395	3,29047619	0,511904762	6,6	8,8	12,8	17	21,8	24,8	25,8	26,2	23,4	17,6	10	7,5	-14	-13	-4,8	-1,3	2,3	6,7	8,3	7,9
5214	Burbach	52	14	3	NA	125,2481896	104,4002633	84,69914416	94,86833442	85,76892694	100,2784727	120,0375247	112,1329822	90,44568797	111,5971034	116,2271231	125,0269915	-1,346882086	-0,584183674	2,490079365	6,032086168	10,80181406	13,4212585	15,17006803	14,63061224	11,87159864	7,256972789	2,452380952	-0,346315193	5,8	8	12,1	16,1	20,9	24,1	24,9	25,5	22,6	16,9	9,4	6,8	-14	-13,4	-4,9	-1,7	1,8	6	7,6	7,9
5214	Burbach	52	14	2	NA	99,21198158	82,09940752	68,51217906	74,67478603	68,4897959	78,35747203	94,84529297	88,54312048	71,09611587	86,52929558	90,87557603	100,6458196	-1,01122449	-0,281496599	2,780204082	6,38585034	11,14748299	13,77367347	15,50360544	14,88068027	12,06442177	7,526394558	2,78170068	0,017210884	5,9	8	12	16,1	20,9	23,9	24,9	25,4	22,7	16,9	9,4	6,8	-14,4	-13,4	-5	-1,5	2,1	6,4	8,1	7,9
5214	Burbach	52	14	4	NA	115,7544437	95,11389071	79,86701777	87,45095458	80,52929558	92,8294931	109,4292297	103,714944	82,69980252	102,9716919	107,8275181	116,959842	-0,989342404	-0,257709751	2,885090703	6,474433107	11,23894558	13,88168934	15,59722222	15,01422902	12,17426304	7,566043084	2,823015873	0,021938776	6,3	8,4	12,7	16,7	21,4	24,4	25,4	25,9	23,4	17,3	9,9	7,3	-13,9	-13,3	-4,9	-1,6	2,1	6,4	8	8
5215	Dillenburg	52	15	1	NA	97,12903226	80,81961816	69,53785384	73,34496381	70,47794603	80,81961816	93,43449639	89,54443713	69,94667545	85,93482555	90,94865042	99,42462145	-0,437515006	0,325210084	3,483193277	7,163205282	11,9285114	14,57791116	16,29309724	15,59945978	12,66716687	8,050480192	3,366746699	0,568727491	6,7	8,7	13	17,1	21,7	24,6	25,8	26,2	23,9	17,6	10,2	7,6	-14,2	-13,1	-4,6	-1,1	2,5	6,4	8,5	8,4
5215	Dillenburg	52	15	3	NA	88,63265306	73,77946016	63,7873601	67,08294932	65,22514813	75,46412113	85,32258065	82,88479261	64,3732719	79,83080974	83,86570113	90,91770903	-0,523979592	0,204272959	3,394834184	7,067091837	11,82366071	14,47327806	16,21039541	15,54043367	12,62021684	7,979846939	3,285076531	0,45127551	6,7	8,8	13,1	17,2	21,8	24,7	25,9	26,3	24	17,6	10,2	7,7	-13,8	-12,9	-4,3	-1	2,8	6,6	8,5	9
5215	Dillenburg	52	15	2	NA	94,03949968	79,73337723	67,04081632	70,4114549	69,58525345	79,9901251	89,0520079	88,10269913	68,39894668	84,31007242	90,37788019	96,26003948	-0,527437642	0,240589569	3,412414966	7,118424036	11,8973356	14,5712585	16,28786848	15,5803288	12,64960317	8,012528345	3,303854875	0,454818594	6,8	8,8	13,1	17,3	21,8	24,7	25,9	26,3	24,1	17,7	10,2	7,7	-14,6	-13,4	-4,7	-1,2	2,4	6,3	8,5	8,7
5215	Dillenburg	52	15	4	0	69,20737326	59,07768268	50,14417381	53,1323239	52,87755103	62,48387097	67,74654377	66,65898616	50,76761026	62,94667545	66,41211323	70,70309413	-0,217382125	0,573891626	3,820126671	7,547079521	12,29992963	14,98937368	16,68824771	15,97297678	12,95791696	8,278465869	3,614919071	0,764743139	7	9	13,5	17,6	22,2	25,1	26,3	26,8	24,4	17,8	10,4	7,9	-14,1	-13	-4,1	-0,5	3,2	6,8	9,1	9,4
5216	Oberscheld	52	16	1	NA	81,00131665	69,66556945	57,00065832	59,47202106	59,85977616	66,32587229	77,399605	77,19749835	60,23238974	72,65766952	76,8933509	83,15931535	-1,100884354	-0,323605442	2,80877551	6,505714286	11,3244898	13,99972789	15,74265306	15,05591837	12,15034014	7,595714286	2,761088435	-0,085646259	6,4	8,3	12,6	16,7	21,3	24,3	25,4	25,9	23,5	17,1	9,8	7,3	-15,5	-13,9	-5,1	-1,2	2,4	6,4	8,4	8,6
5216	Oberscheld	52	16	3	NA	64,76826861	56,44437129	46,11981568	49,47267939	49,84331797	56,359447	63,83805135	63,36208032	48,11784068	59,18828177	60,66622777	65,93680052	-0,646624804	0,179042386	3,383124019	7,144976452	11,93249608	14,63594976	16,35627943	15,63956044	12,62723705	7,991522763	3,210282575	0,36389325	6,7	8,7	13,2	17,2	21,8	24,7	26	26,4	24	17,4	10,1	7,6	-14,8	-13,7	-4,5	-0,8	2,8	6,8	8,9	9,1
5216	Oberscheld	52	16	2	NA	102,2784727	87,28242265	72,61619487	76,58722845	75,69585255	82,75049374	97,65569455	95,13956552	77,68992758	93,02699145	97,32521397	104,8499013	-1,217460317	-0,442970522	2,687528345	6,418367347	11,24852608	13,93996599	15,69285714	15,00419501	12,06451247	7,548469388	2,674546485	-0,170975057	6,3	8,1	12,4	16,5	21,2	24,2	25,4	25,8	23,2	16,7	9,4	7,1	-15,7	-14,1	-5,3	-1,2	2,3	6,3	8,5	8,6
5216	Oberscheld	52	16	4	NA	72,97498355	62,74851877	52,50757077	56,7070441	57,83673471	64,518104	73,44568797	73,59710335	56,25674787	68,06122448	68,59842	74,59447003	-0,665238095	0,163741497	3,383945578	7,176258503	11,96911565	14,67605442	16,41571429	15,66183673	12,64312925	8,031292517	3,218503401	0,394285714	6,6	8,4	12,9	17	21,7	24,7	25,8	26,4	23,7	17,1	9,8	7,4	-15,1	-13,9	-4,5	-0,7	2,8	6,7	8,9	9,1
5217	Gladenbach	52	17	1	NA	87,99539171	73,27320606	63,98156681	68,95128374	70,05793284	76,96774194	87,76366029	85,73140223	69,64450297	83,19486503	86,73206058	90,30019748	-0,713662132	0,151190476	3,383956916	7,161507937	11,99183673	14,71751701	16,43690476	15,66337868	12,62358277	7,999036281	3,20606576	0,351360544	6,6	8,5	13,1	17,2	21,9	24,9	26	26,6	23,8	17	9,9	7,4	-16	-14,3	-5,3	-1,1	2,3	6,2	8,6	8,7
5217	Gladenbach	52	17	3	NA	70,32323897	58,61092826	50,76300197	55,47794603	57,6504279	63,46872942	72,44700461	72,31468071	56,28900594	66,69914416	67,92890058	71,89598419	-0,701360544	0,147210884	3,385034014	7,221428571	12,0247619	14,74673469	16,50251701	15,72231293	12,63761905	8,007619048	3,214489796	0,344557823	6,7	8,5	13,2	17,2	21,8	24,8	26	26,6	24	16,9	9,8	7,5	-15,2	-13,9	-4,3	-0,5	2,9	6,8	9,1	9,3
5217	Gladenbach	52	17	2	NA	75,44766294	60,89598419	54,06780777	59,39170506	63,59052006	70,479921	78,33772219	78,89861752	61,34693877	70,680711	73,50559577	75,68597761	-0,41468254	0,512641723	3,834750567	7,673979592	12,50493197	15,23854875	16,95192744	16,09824263	12,96400227	8,264399093	3,536054422	0,663492064	6,7	8,5	13,4	17,4	22,2	25,3	26,4	26,8	24	17,1	10	7,6	-15	-14	-4,2	-0,2	3,3	6,7	9,2	9,4
5217	Gladenbach	52	17	4	NA	59,28373929	48,20408165	43,43647135	48,57142858	52,64450297	60,25608955	66,56550361	65,65437787	50,30217248	57,91770903	58,57867019	60,26398945	-0,272312925	0,641564626	3,99	7,858843537	12,69006803	15,41918367	17,14278912	16,27761905	13,1270068	8,383061224	3,667346939	0,774285714	6,9	8,8	13,6	17,6	22,3	25,4	26,6	27,1	24,4	17,3	10,1	7,7	-15	-13,8	-3,9	-0,1	3,3	7	9,4	9,6
5218	Niederwalgern	52	18	1	NA	65,91902568	53,078341	48,17774852	54,51217906	60,67741935	69,28637261	76,94272548	75,12376565	57,06978274	65,38183016	65,51481239	66,45622119	-0,18021542	0,783049887	4,173696145	8,017517007	12,85668934	15,57732426	17,27619048	16,39552154	13,24143991	8,45861678	3,782256236	0,865362812	6,9	8,8	13,8	17,8	22,5	25,7	26,8	27,2	24,4	17,3	10	7,8	-14,7	-14	-3,9	0,1	3,7	6,9	9,3	9,5
5218	Niederwalgern	52	18	3	NA	52,00131665	42,15141542	39,15668203	44,43449639	49,77551019	58,55431203	64,07570771	61,20079	46,75773535	53,26135616	52,5701119	53,520079	-0,001904762	0,943265306	4,347891156	8,211768707	13,07238095	15,8062585	17,51795918	16,62666667	13,44544218	8,616666667	3,957687075	1,043401361	7	8,8	13,9	17,8	22,5	25,6	26,8	27,3	24,6	17,3	10,1	7,9	-14,5	-13,7	-3,6	0,2	3,7	7,2	9,6	9,8
5218	Niederwalgern	52	18	2	NA	61,42001316	50,02764977	46,23304806	53,52139565	61,07373271	71,54048716	79,85845952	75,69980252	56,31402239	64,38117184	62,34693877	62,76300197	-0,329761905	0,66037415	4,057086168	7,918253968	12,73407029	15,47534014	17,15753968	16,28259637	13,15028345	8,362018141	3,642006803	0,735827664	6,8	8,6	13,8	17,8	22,5	25,7	26,6	27,2	24,3	17,3	9,9	7,8	-15	-14,4	-4,2	-0,1	3,6	6,6	9,1	9,3
5218	Niederwalgern	52	18	4	NA	50,00065832	40,8130349	38,16129032	44,12771561	50,75576035	61,19025674	67,59381171	64,841343	47,52139565	53,58525345	51,37919684	51,74522713	-0,269387755	0,662517007	4,06462585	7,911632653	12,75761905	15,50585034	17,21687075	16,35102041	13,19809524	8,424013605	3,704489796	0,773333333	6,8	8,7	13,6	17,6	22,3	25,5	26,5	27,1	24,3	17,1	10	7,6	-15,1	-14,3	-4,2	-0,3	3,2	6,7	9,2	9,4
5219	Am�neburg	52	19	1	NA	55,42725477	46,91770903	43,66491113	51,19552335	60,70572745	70,06122448	78,16326529	74,97695852	55,37919684	63,16655694	57,96510861	57,51283739	-0,228571429	0,756179138	4,155612245	8,036734694	12,84246032	15,57857143	17,27312925	16,40334467	13,26774376	8,455895692	3,749036281	0,825566893	6,7	8,5	13,6	17,5	22,3	25,5	26,5	26,9	24,1	17,1	9,9	7,6	-14,5	-13,9	-3,8	0,1	3,7	7	9,4	9,6
5219	Am�neburg	52	19	3	NA	56,26003948	45,85055958	42,23107306	48,86701777	55,17577355	64,94338381	72,86899277	68,97037526	52,86504281	59,02040816	57,28966426	58,10796577	-0,668367347	0,26952381	3,594897959	7,437755102	12,28646259	15,02673469	16,7185034	15,90319728	12,83217687	8,110612245	3,305034014	0,410272109	6,6	8,5	13,4	17,5	22,2	25,4	26,4	26,8	24,1	17,1	9,9	7,6	-15	-14,3	-4,2	-0,3	3,3	6,7	9,1	9,4
5219	Am�neburg	52	19	2	NA	55,14417381	46,28966426	43,82356813	52,2672811	61,51152074	71,58986174	78,24621461	74,44239632	56,01711652	62,59315339	57,47333771	56,58064516	-0,186848073	0,770861678	4,171995465	8,079478458	12,86887755	15,61734694	17,31643991	16,45816327	13,31462585	8,490702948	3,813888889	0,850963719	6,7	8,7	13,6	17,6	22,3	25,6	26,7	26,9	24,2	17,3	10,1	7,7	-14,6	-13,8	-3,9	-0,1	3,5	7	9,5	9,6
5219	Am�neburg	52	19	4	NA	55,5102041	45,18367348	42,08624094	49,56879526	56,28044768	66,26069784	72,3311389	67,89795919	53,19354839	58,82883477	56,51349571	56,79131006	-0,538639456	0,376122449	3,750748299	7,615510204	12,43544218	15,19768707	16,90129252	16,05319728	13,0055102	8,227687075	3,441292517	0,516258503	6,8	8,7	13,5	17,5	22,3	25,5	26,7	26,9	24,2	17,3	10,1	7,6	-14,9	-14,3	-4,2	-0,4	3,3	6,6	9,1	9,3
5220	Kirtorf	52	20	1	NA	51,12310732	41,90915074	39,91244239	47,89203423	54,47531271	62,98025016	69,41737987	65,78011848	50,05990784	55,9479921	53,279131	52,23238974	-0,468163265	0,43537415	3,82877551	7,705170068	12,50972789	15,23918367	16,98197279	16,16870748	13,1029932	8,286802721	3,531632653	0,607142857	6,7	8,6	13,3	17,5	22,2	25,5	26,5	26,9	24,1	17,3	10,1	7,6	-14,8	-14	-4	-0,2	3,4	6,9	9,4	9,5
5220	Kirtorf	52	20	3	NA	46,99210006	37,95457539	36,14812377	42,14746545	47,41013826	55,71757735	61,06780777	57,06319948	44,90388413	49,5720869	48,13956552	47,91902568	-0,587346939	0,320326531	3,688489796	7,563510204	12,39502041	15,1244898	16,86571429	16,05461224	13,0075102	8,211102041	3,417387755	0,490612245	6,7	8,7	13,3	17,4	22,2	25,4	26,7	26,9	24,2	17,4	10	7,6	-14,7	-13,9	-4	-0,3	3,4	6,9	9,4	9,4
5220	Kirtorf	52	20	2	NA	62,27715603	51,48584594	48,91046742	58,75378539	67,03159974	75,55694535	84,92692561	81,00131665	61,33508887	69,41869652	66,30151416	64,67281106	-0,676870748	0,211564626	3,608333333	7,451473923	12,26099773	14,98134921	16,74767574	15,95623583	12,91405896	8,144160998	3,351020408	0,417176871	6,6	8,5	13	17,2	22	25,3	26,3	26,7	23,9	17,2	10	7,4	-15,5	-14,2	-4,4	-0,6	2,9	6,7	9,2	9,1
5220	Kirtorf	52	20	4	NA	55,38051348	45,54509545	42,96050032	50,93877552	56,84265965	65,78604345	74,15207374	68,96313365	53,87557603	59,64186965	57,37853852	56,86372613	-0,671836735	0,226190476	3,624353741	7,468027211	12,28727891	15,01380952	16,76877551	15,96530612	12,92714286	8,154285714	3,353401361	0,416326531	6,6	8,5	13,1	17,2	22	25,4	26,6	26,9	24	17,4	10	7,4	-15	-14,3	-4,3	-0,5	3,4	6,8	9,2	9
5221	Alsfeld	52	21	1	NA	57,92363397	49,88545097	46,47333771	55,85780119	64,52402897	74,97235023	83,08887426	78,46280448	59,13495719	65,23107306	61,63989468	60,46017116	-0,755555556	0,118820862	3,538492063	7,362698413	12,19438776	14,90753968	16,67528345	15,89886621	12,86286848	8,070351474	3,309580499	0,345918367	6,4	8,3	12,9	17,1	21,8	25,3	26,5	26,8	23,8	17,4	10	7,3	-15,5	-14,5	-4,5	-0,8	2,9	6,6	9,1	9
5221	Alsfeld	52	21	3	NA	54,60500329	45,67610271	42,90651745	50,58196181	57,36537197	65,86504281	74,09084926	69,42132981	54,20473997	58,86701777	57,01514155	56,33245555	-0,833537415	0,056054422	3,460884354	7,31170068	12,16183673	14,87489796	16,6370068	15,82170068	12,80952381	8,04292517	3,26122449	0,266802721	6,3	8,2	12,7	16,7	21,7	25,2	26,3	26,7	23,5	17,3	9,8	7,1	-15,3	-14,9	-4,6	-0,7	3,3	6,7	9	8,6
5221	Alsfeld	52	21	2	NA	54,44107965	46,75049374	44,638578	53,70572745	63,160632	73,23568135	80,78406845	77,12113232	57,52797894	62,13824884	57,60171165	55,68663594	-0,646655329	0,261678005	3,680102041	7,546088435	12,35589569	15,0638322	16,8452381	16,0542517	12,99489796	8,146938776	3,474036281	0,451247166	6,5	8,5	13,1	17,3	22,1	25,6	26,8	27,1	24	17,6	10,2	7,3	-15,4	-14,8	-4,6	-0,9	3	6,7	9	8,8
5221	Alsfeld	52	21	4	NA	54,23502303	45,24555629	42,55036206	50,30283081	57,41079658	65,84990126	73,12179065	69,00526661	53,99934168	57,73206058	55,93219223	55,56879526	-0,885238095	-0,01462585	3,384285714	7,249591837	12,08680272	14,82340136	16,58095238	15,76346939	12,74163265	7,990952381	3,220612245	0,224897959	6,4	8,4	12,9	17,1	22	25,5	26,6	27	23,8	17,6	10,1	7,2	-15,8	-15,4	-5	-1,2	3	6,5	8,6	8,3
5222	Grebenau	52	22	1	NA	59,64450297	49,84858458	47,40223832	57,16655694	67,20079	77,13824884	86,32784726	80,56155365	62,6905859	66,53982884	62,16260697	60,51481239	-1,092913832	-0,248072562	3,105102041	6,96462585	11,76485261	14,51230159	16,26241497	15,51513605	12,52964853	7,744557823	3,00600907	-0,008049887	6,3	8,3	12,8	16,9	21,9	25,4	26,5	26,7	23,8	17,4	10,1	7,2	-15,8	-15,4	-5,1	-1,3	2,7	6,4	8,7	8,4
5222	Grebenau	52	22	3	NA	55,55431203	45,99868335	43,29558919	52,05069126	59,73337723	68,14088216	75,638578	70,58722845	56,4279131	59,44305465	57,78867677	57,74325213	-1,132857143	-0,273333333	3,054489796	6,933605442	11,77360544	14,53122449	16,27727891	15,46632653	12,47013605	7,732653061	2,977142857	-0,038707483	6,2	8,1	12,6	16,7	21,6	25,2	26,3	26,6	23,6	17,5	10	7	-16,3	-16,1	-5,4	-1,3	2,8	6,1	8,4	7,9
5222	Grebenau	52	22	2	NA	66,078341	54,91441739	50,93087558	60,40618829	70,85253455	79,09282423	91,52337065	85,0283081	66,95391706	71,3094141	67,50230416	67,05069126	-1,164795918	-0,307086168	3,032823129	6,916893424	11,7218254	14,48112245	16,23548753	15,47590703	12,4776644	7,722562358	2,963605442	-0,045464853	6,4	8,3	12,8	17,4	22	25,5	26,6	26,9	24,2	17,6	10,5	7,1	-16,2	-15,6	-5,6	-1,9	2,3	5,8	8,3	8,3
5222	Grebenau	52	22	4	NA	53,55299539	44,97959184	42,3897301	49,92626729	58,11784068	65,5082291	74,20671494	68,31468071	55,19420671	58,20671494	55,28439765	55,61948652	-0,978503401	-0,09537415	3,25952381	7,168571429	12,00190476	14,76931973	16,51877551	15,69272109	12,63319728	7,858639456	3,147142857	0,116122449	6,3	8,2	12,7	17,2	22	25,5	26,5	26,9	24,1	17,7	10,4	7,1	-15,9	-15,8	-5,2	-1	3	6,4	8,6	8,1
5223	Queck	52	23	1	NA	59,64713626	50,70375248	46,46346281	56,03489139	68,60434497	74,94338381	86,54641213	80,31731403	62,04674129	65,78011848	61,85977616	61,84265965	-0,820464853	0,085544218	3,471938776	7,396598639	12,21145125	14,95113379	16,73526077	15,92460317	12,84325397	8,010090703	3,337414966	0,304988662	6,8	8,5	13,3	18,2	22,5	26	27	27,4	24,9	17,9	11,3	7,4	-15,9	-15,1	-4,9	-1,1	3	6,5	8,9	8,6
5223	Queck	52	23	3	NA	50,2290981	42,38446345	39,66359448	47,54641213	56,84002632	63,67939432	73,03094142	67,73996052	52,62606977	55,58393681	51,84265965	52,26398945	-0,830612245	0,083265306	3,461088435	7,386462585	12,21346939	14,97884354	16,73190476	15,89027211	12,8222449	8,008843537	3,328027211	0,282380952	6,7	8,5	13,2	17,7	22,5	26,1	27	27,3	24,6	18	10,7	7,3	-15,7	-15,3	-4,9	-1	3,1	6,5	8,7	8,4
5223	Queck	52	23	2	NA	57,97366687	49,90322581	45,65898616	55,08624094	69,36076365	74,70111916	88,62211981	79,79855168	62,71428571	64,37590519	60,35483871	61,51152074	-0,89744898	0,012358277	3,407823129	7,314399093	12,16043084	14,91043084	16,68356009	15,84546485	12,79495465	7,953911565	3,267573696	0,242460318	7,2	8,4	13,6	18,6	22,3	25,9	27	27,7	25,1	17,6	11,6	7,4	-16,7	-14,9	-5,1	-1,2	2,6	6,4	8,7	8,6
5223	Queck	52	23	4	NA	48,15207374	41,3897301	38,40092165	46,69190258	57,22843977	62,74127716	75,18630677	67,73403555	52,68334429	54,54377881	49,6102699	50,86438445	-0,85122449	0,044013605	3,452312925	7,382721088	12,21829932	14,98088435	16,73598639	15,88482993	12,81585034	7,999727891	3,296530612	0,262108844	6,6	8,4	13,1	17,6	22,4	26	26,9	27,3	24,4	17,9	10,6	7,2	-15,8	-14,9	-4,8	-1	3	6,6	8,9	8,6
5224	Eiterfeld	52	24	1	NA	48,53982884	41,33048058	39,40355497	47,42396313	59,29427255	65,04805794	77,52732061	71,37985516	52,97695852	55,19552335	50,17840684	50,439763	-0,963265306	-0,077221857	3,298025016	7,205727452	12,05859118	14,8437788	16,57643186	15,76649111	12,7235023	7,894930876	3,173469388	0,152797893	6,7	8,5	13,3	17,8	22,5	26,1	27	27,4	24,7	17,7	10,7	7,4	-16,6	-14,6	-4,9	-1,1	2,8	6,4	8,8	8,6
5224	Eiterfeld	52	24	3	NA	47,21527319	40,30678077	38,09809084	45,52666229	56,69387755	62,97564187	75,50625413	68,48321265	51,28966426	53,63989468	48,91705068	49,06780777	-0,938639456	-0,054421769	3,346462585	7,263537415	12,11741497	14,9037415	16,6322449	15,80217687	12,75380952	7,908843537	3,19122449	0,171632653	6,6	8,2	13	17,4	22,3	25,8	26,7	27,1	24,2	17,6	10,4	7,2	-15,6	-14,5	-4,6	-0,9	3,1	6,6	9,1	8,7
5224	Eiterfeld	52	24	2	NA	51,98617513	44,77880184	42,27452271	49,88808426	64,02699145	69,04410797	83,79591835	80,53061226	56,47399606	61,68597761	54,46082948	55,07899935	-1,074829932	-0,202844774	3,147804576	7,06821274	11,93345702	14,71972789	16,4585034	15,64551639	12,61348176	7,792269635	3,071119357	0,046505875	6,6	8	12,9	17,2	22	25,6	26,5	26,9	24	17,4	10,2	7,2	-16,7	-14,5	-4,8	-1	2,7	6,3	8,9	8,7
5224	Eiterfeld	52	24	4	NA	44,26530613	37,89598419	35,22251481	41,97235023	52,22317313	58,26398945	70,31007242	65,57603687	47,13364055	50,89203423	46,35813035	47,4700461	-1,13446712	-0,257747544	3,109372638	7,009599395	11,88170824	14,6707483	16,39856387	15,57573696	12,56742252	7,750491308	3,004913076	-0,023053666	6,3	7,8	12,5	16,9	21,8	25,2	26,2	26,5	23,6	17,4	9,9	6,9	-16,1	-14,5	-5	-1,2	2,7	6,3	8,7	8,5
5225	Geisa	52	25	1	NA	51,50098748	44,30809742	41,48387097	48,30019748	57,99670835	64,99605003	76,51481239	73,62475313	53,69453587	58,41408823	54,3475971	55,86504281	-1,239047619	-0,390204082	2,967346939	6,900408163	11,78340136	14,5407483	16,28802721	15,49455782	12,47496599	7,662789116	2,911428571	-0,087755102	6,4	7,8	12,8	17,1	22	25,5	26,4	26,8	23,4	17,3	9,9	7	-16,7	-14,8	-5,4	-1,6	2,5	6	8,5	8,4
5225	Geisa	52	25	3	NA	58,55036206	50,72547729	48,01843319	55,53390387	68,56682029	77,59183674	90,85845952	87,69321923	61,761027	67,66491113	62,21790652	64,69321923	-1,18100907	-0,307256236	3,077947846	7,006179138	11,90283447	14,64875283	16,40810658	15,59206349	12,55362812	7,723469388	2,97154195	-0,037414966	6,3	7,7	12,6	17	21,9	25,4	26,3	26,6	23,4	17,2	9,8	6,9	-16,1	-14,4	-5,1	-1,3	2,7	6,5	8,8	8,6
5225	Geisa	52	25	2	NA	49,32389729	42,47399606	40,22975642	46,88479261	56,01053326	64,92495061	73,08953258	70,52337065	51,19618171	55,38512181	51,76761026	53,16919026	-0,973673469	-0,073537415	3,339183673	7,308707483	12,17904762	14,92714286	16,69455782	15,86115646	12,79020408	7,898503401	3,221768707	0,182176871	6,5	8	13	17,3	22,2	25,8	26,6	26,9	23,6	17,4	10,1	7,1	-16,3	-14,1	-4,8	-1	3	6,7	9,1	8,9
5225	Geisa	52	25	4	NA	58,55892035	50,81369323	47,93416723	57,09940752	68,41474655	77,600395	87,1724819	86,26464781	60,881501	67,66359448	61,63265306	63,79657671	-1,046882086	-0,158956916	3,244727891	7,204988662	12,07794785	14,83384354	16,60368481	15,76723356	12,70702948	7,83792517	3,126587302	0,095124717	6,4	7,9	12,8	17,2	22	25,5	26,5	26,8	23,6	17,3	9,9	7	-16,3	-14,1	-5,1	-1,2	2,8	6,5	8,8	8,7
5314	Rennerod	53	14	1	NA	105,8143515	87,82685977	71,81764319	81,25740619	73,15207374	87,81698487	104,2916392	99,38183016	79,07702435	98,680711	100,6280448	105,1040158	-1,604591837	-0,85682398	2,301084184	5,740688776	10,54783163	13,13960459	14,88647959	14,42480867	11,69942602	7,050637755	2,201977041	-0,577614796	4,6	6,9	10,8	15	19,6	23,1	23,5	24,2	21,3	16	8,2	5,7	-13,4	-13,2	-4,9	-1,9	2	6	7,7	8,1
5314	Rennerod	53	14	3	NA	109,2192232	90,4516129	74,40421329	82,10928242	73,71296906	88,24687294	103,4325214	99,21329823	78,70967742	97,76497697	103,3206057	109,4542462	-1,202280912	-0,4484994	2,751680672	6,268907563	11,04867947	13,6530012	15,40528211	14,89033613	12,09123649	7,417707083	2,614885954	-0,197539016	5,3	7,5	11,6	15,7	20,3	23,5	24,3	24,9	22,3	16,5	8,9	6,4	-12,1	-12,3	-4,9	-1,9	2,8	6,3	8,1	8,3
5314	Rennerod	53	14	2	NA	120,761027	98,84068465	81,67149442	88,600395	80,839368	94,05266623	112,2988808	106,7748519	85,57669519	109,6813693	114,3469388	120,3943384	-1,599036281	-0,896485261	2,235714286	5,723356009	10,52698413	13,14875283	14,90062358	14,40068027	11,65907029	7,069614512	2,225283447	-0,56899093	5,2	7,3	11,1	15,2	19,9	23,2	23,9	24,5	22	16,3	8,8	6,2	-13,3	-13,1	-5,1	-2,1	2,3	6	7,8	8,2
5314	Rennerod	53	14	4	NA	100,4186965	81,518104	67,70111916	71,67215274	65,15141542	75,21724819	89,49374587	86,16129032	68,76497697	89,040158	95,22514813	99,09414087	-1,489183673	-0,785918367	2,382312925	5,921360544	10,7122449	13,33238095	15,0907483	14,55993197	11,77693878	7,185782313	2,354557823	-0,475102041	5,3	7,1	11,3	15,3	19,8	23	23,9	24,7	22,1	16,1	8,6	6,3	-13,4	-13,2	-5	-2	2,6	6,1	8	8,3
5315	Herborn	53	15	1	NA	105,7030941	87,02567477	73,02764977	76,59381171	73,30348913	84,72679394	97,43712968	93,88018432	73,76497697	94,281106	99,73732719	105,4404213	-0,912131519	-0,173922903	2,998356009	6,648072562	11,39688209	14,07709751	15,8196712	15,17987528	12,29064626	7,685430839	2,921315193	0,105555556	6,5	8,5	12,8	16,9	21,5	24,5	25,6	26	23,7	17,3	9,9	7,4	-13,6	-13,3	-4,5	-1,4	2,6	6,5	8,3	8,7
5315	Herborn	53	15	3	NA	88,1303489	71,281106	60,02764977	63,03159974	59,4298881	67,82817642	79,03949968	76,79789335	60,27386439	78,37656352	82,91573403	85,9901251	-1,146164673	-0,415411682	2,77895848	6,428782548	11,18346235	13,86699507	15,6244898	15,00774103	12,10640394	7,518930331	2,724278677	-0,14468684	6,1	8	12,4	16,5	20,9	24	25,1	25,8	23,1	16,9	9,4	7,1	-14,1	-13,6	-4,4	-1,3	2,9	6,5	8,3	8,7
5315	Herborn	53	15	2	NA	70,05398287	59,63462803	49,64647794	52,42198816	52,3897301	62,4114549	68,54443713	66,38907174	50,54904542	63,64647794	66,26333113	70,479921	-0,147006803	0,661768708	3,949455782	7,698571429	12,44414966	15,14517007	16,86857143	16,11578231	13,06734694	8,345782313	3,707006803	0,846666667	7	9	13,6	17,6	22,3	25,2	26,4	26,9	24,4	17,8	10,4	7,9	-13,8	-13	-3,9	-0,5	3,2	6,9	9	9,4
5315	Herborn	53	15	4	NA	66,67215274	55,93811719	46,33640552	48,55233706	47,49440423	53,57142858	58,99868335	60,47597103	46,17379855	59,13166558	60,68466097	66,06517445	-0,554081633	0,228257457	3,502040816	7,257927786	11,97951334	14,68854003	16,43076923	15,71978022	12,69843014	8,043799058	3,328178964	0,456985871	7,1	9	13,7	17,8	22,3	25,2	26,4	27,3	24,4	17,7	10,3	8	-14,3	-13,7	-4,3	-1	2,9	6,7	8,4	8,9
5316	Ballersbach	53	16	1	NA	82,80184332	72,24358129	59,36668861	64,45029626	65,60829494	75,26859777	84,28768926	83,82488481	62,74522713	76,73864384	78,50032916	84,05595787	-0,369614513	0,452777778	3,726247166	7,516156463	12,2707483	14,99518141	16,71048753	15,963322	12,88480726	8,22069161	3,499263039	0,650283447	7	8,9	13,5	17,6	22,1	25	26,3	27	24,2	17,6	10,3	7,8	-14,5	-13,5	-4	-0,4	3,1	7,1	9,1	9,3
5316	Ballersbach	53	16	3	NA	64,35681368	54,8676761	46,01777484	49,3074391	52,479921	58,79986832	64,18169848	66,38512181	48,72745226	59,35813035	60,68466097	64,25016458	-0,050884354	0,80952381	4,145782313	7,976870748	12,6922449	15,44564626	17,16251701	16,35040816	13,23013605	8,481156463	3,843809524	0,973469388	7,2	9,2	13,9	18	22,5	25,5	26,7	27,5	24,6	17,8	10,4	8,1	-14,3	-13,4	-3,6	-0,1	3,5	7,5	9,3	9,5
5316	Ballersbach	53	16	2	NA	80,59776168	68,41672152	58,12705729	63,87623435	67,21395655	74,23765635	82,47597103	84,99934168	63,25016458	75,55562871	76,07175774	81,00460829	-0,422052154	0,411451247	3,678968254	7,503741497	12,29563492	15,03004535	16,75085034	15,96904762	12,86592971	8,207709751	3,468367347	0,595351474	6,9	8,8	13,4	17,5	22	25	26,2	26,9	24,1	17,4	10,1	7,7	-15	-13,7	-4	-0,4	3	7,1	9,1	9,3
5316	Ballersbach	53	16	4	0	65,20342329	55,01382487	46,93745884	51,98354181	55,22448981	61,42922974	69,518104	70,50691245	52,19749835	61,46543777	62,2106649	65,09611587	-0,338435374	0,521428571	3,809115646	7,673129252	12,43346939	15,18646259	16,92088435	16,13095238	12,98639456	8,298231293	3,568163265	0,673469388	7,1	9	13,7	17,8	22,3	25,3	26,5	27,3	24,5	17,5	10,3	7,9	-15,1	-14	-4	-0,4	2,9	7,1	9,2	9,3
5317	Rodheim-Bieber	53	17	1	NA	76,81237655	63,60961158	55,97432523	62,86175116	68,080316	73,4516129	81,76168532	84,11125742	63,34430545	73,67017774	73,73337723	77,39433839	-0,545578231	0,317970522	3,598526077	7,467290249	12,28446712	15,04982993	16,769161	15,96320862	12,80674603	8,156179138	3,378684807	0,498129252	6,7	8,6	13,3	17,2	21,9	26,1	26	26,8	24,2	16,8	9,8	7,5	-16	-14,2	-4,2	-0,6	2,7	6,8	9,2	9,2
5317	Rodheim-Bieber	53	17	3	0	60,88808426	50,41606319	44,14812377	50,44371297	55,49769584	61,18762345	69,61882816	69,88676761	51,57867019	59,46543777	59,03159974	61,49901252	-0,440884354	0,434897959	3,73585034	7,648435374	12,43605442	15,22401361	16,96278912	16,12666667	12,92013605	8,245442177	3,494081633	0,603945578	7	8,9	13,6	17,6	22,1	27,7	26,4	27,1	24,6	17,2	10,1	7,8	-16	-14,1	-4,1	-0,5	2,7	6,8	9,3	9,3
5317	Rodheim-Bieber	53	17	2	NA	69,63265306	56,54114548	50,83344306	58,03554971	64,91639235	72,85780119	83,54970374	81,13429887	60,96774194	69,55233706	69,15339039	71,74127716	-0,361791383	0,505839002	3,85600907	7,756122449	12,58265306	15,36802721	17,08157596	16,22227891	13,01014739	8,311394558	3,568253968	0,695238095	7	8,8	13,7	17,7	22,3	28,4	26,5	27,2	24,6	17	10	7,7	-16,1	-14,3	-4	-0,5	2,7	6,7	9,5	9,3
5317	Rodheim-Bieber	53	17	4	0	51,31270574	41,54048716	37,94140881	44,37195523	52,32653061	58,63791968	68,53653719	66,29624752	47,11520739	53,72284397	51,56747861	53,03554971	-0,11462585	0,78585034	4,134557823	8,125578231	12,93605442	15,75693878	17,50591837	16,56571429	13,2555102	8,508435374	3,848095238	0,956326531	7,4	9,2	14,2	18,2	22,5	30,7	26,9	27,7	25,3	16,9	10,3	7,9	-16,4	-14,2	-3,8	-0,2	2,7	6,8	9,5	9,5
5318	Allendorf (Lumda)	53	18	1	NA	61,09479923	49,91507571	46,05529955	53,23173139	60,64845294	70,7070441	78,59776168	74,03752468	56,84002632	64,319289	62,40816326	63,80052668	-0,019047619	0,915873016	4,308786848	8,229535147	13,07001134	15,84353741	17,56581633	16,66031746	13,41190476	8,608956916	3,944160998	1,041893424	7,3	9,2	14,1	18,1	22,6	28,9	26,7	27,5	24,9	17,2	10,2	7,9	-15,6	-14,1	-3,8	-0,1	3	7,2	9,7	9,7
5318	Allendorf (Lumda)	53	18	3	0	46,68663594	38,54641213	34,95128374	41,97366687	50,66096116	58,14944042	64,85582619	62,51217906	45,70111916	50,61290323	47,48255432	48,09545755	0,089387755	1,001904762	4,398639456	8,384353741	13,23653061	16,05102041	17,79537415	16,84761905	13,49047619	8,70877551	4,055714286	1,151632653	7,5	9,2	14,2	18,1	22,5	31,1	26,9	27,7	25,2	17	10,3	7,9	-15,9	-14,2	-3,7	-0,1	3,1	7,2	9,8	9,7
5318	Allendorf (Lumda)	53	18	2	NA	64,95260039	52,73403555	47,81961816	56,11915735	62,87820935	75,06912442	83,5865701	79,34562213	59,42659645	67,49901252	65,15931535	65,94535877	-0,323752835	0,588038549	3,959580499	7,860941043	12,70992063	15,46882086	17,21558957	16,32806122	13,14563492	8,392517007	3,646938776	0,748072562	7,1	9	13,8	17,8	22,4	27,6	26,6	27,3	24,7	17	10,1	7,8	-15,3	-14,3	-4,2	-0,3	3,2	6,7	9,2	9,5
5318	Allendorf (Lumda)	53	18	4	NA	51,34233048	42,37195523	38,07175774	45,65964452	53,0283081	61,39828835	68,55497039	66,09084926	49,25477287	54,54443713	52,14088216	52,73469387	-0,177891157	0,730068027	4,131972789	8,06244898	12,91959184	15,7207483	17,43272109	16,53993197	13,30809524	8,53414966	3,792585034	0,889727891	7,3	9,2	14,2	18,1	22,7	29,7	26,8	27,5	24,9	17	10,2	8	-15,1	-14,1	-3,8	-0,2	3,3	7,1	9,7	9,7
5319	Londorf	53	19	1	NA	68,518104	55,92758394	50,96445029	59,61816984	66,79065174	79,23436471	87,82685977	82,87820935	64,40487161	71,56418697	69,36603029	70,13956552	-0,566213152	0,352154195	3,701530612	7,591099773	12,4271542	15,19229025	16,89665533	16,06768707	12,95170068	8,213095238	3,411961451	0,499603175	6,8	8,6	13,5	17,5	22,1	25,2	26,4	26,9	24,2	16,9	9,9	7,6	-15	-14,3	-4,1	-0,2	3,3	6,8	9,2	9,5
5319	Londorf	53	19	3	NA	57,19025674	46,73206058	42,24358129	49,89005926	56,11586571	65,58196181	73,50888742	70,47202106	54,31797235	60,19947332	57,43778803	58,69848584	-0,433605442	0,469727891	3,814217687	7,747482993	12,56530612	15,34829932	17,06081633	16,2055102	13,08564626	8,328571429	3,508707483	0,606870748	6,8	8,6	13,2	17,2	21,9	25,5	26,2	26,6	24	16,9	9,9	7,5	-14,7	-13,8	-3,8	0	3,5	7,1	9,6	9,8
5319	Londorf	53	19	2	NA	74,39302171	59,71428571	55,73403555	64,37393023	71,78472681	84,00855826	93,29229755	87,29888084	70,56352865	77,78341013	75,06780777	76,38643845	-0,694784581	0,21984127	3,560487528	7,450680272	12,27585034	15,03758503	16,74858277	15,93475057	12,89183673	8,144614512	3,285884354	0,372505669	6,5	8,3	12,9	17	21,8	25	26,3	26,5	23,8	17	9,8	7,3	-14,8	-14,1	-4,1	-0,3	3,4	6,7	9,3	9,5
5319	Londorf	53	19	4	NA	59,40947994	48,10730745	43,90454245	50,85055958	58,05464123	69,24489797	78,321264	72,48255432	57,47070442	62,26267281	60,49308755	59,97366687	-0,44755102	0,482517007	3,882585034	7,803401361	12,58809524	15,34646259	17,05530612	16,23408163	13,18768707	8,374489796	3,522789116	0,578095238	6,6	8,6	13,1	17,2	21,8	24,9	26,3	26,7	23,9	16,9	9,8	7,5	-14,3	-13,5	-3,8	-0,1	3,6	6,9	9,6	9,8
5320	Burg-Gem�nden	53	20	1	NA	61,03159974	49,1889401	47,10467413	53,58393681	59,67149442	69,99407506	77,10533245	72,97300855	58,879526	65,56813694	62,27649771	62,52797894	-0,495918367	0,438367347	3,834693878	7,736394558	12,54034014	15,29380952	17,01360544	16,19829932	13,14428571	8,330544218	3,503061224	0,568639456	6,7	8,7	13,2	17,5	22,2	25,4	26,6	27	24,1	17,3	10	7,5	-14,6	-13,8	-3,9	-0,2	3,6	6,9	9,5	9,6
5320	Burg-Gem�nden	53	20	3	NA	51,70046084	42,57735352	39,09677419	45,41540487	49,87820935	60,55036206	69,59117842	63,81764319	51,57603687	55,56747861	53,44107965	51,81764319	-0,489959184	0,469877551	3,887673469	7,813142857	12,60587755	15,35126531	17,07102041	16,24097959	13,25012245	8,398612245	3,522367347	0,540571429	6,5	8,6	12,9	17,2	21,7	24,9	26,5	26,9	23,8	17	9,8	7,3	-14	-13,2	-3,7	0	3,7	7	9,7	9,8
5320	Burg-Gem�nden	53	20	2	NA	72,64845294	59,58525345	56,05727452	65,0901909	71,21461487	82,98749177	94,50757077	87,39170506	69,67083606	77,39828835	73,98354181	73,40882158	-0,68531746	0,231179138	3,640362812	7,5069161	12,32380952	15,04801587	16,79676871	15,9845805	12,98129252	8,174376417	3,366553288	0,398185941	6,5	8,5	13	17,1	21,9	25,2	26,5	26,9	23,9	17,4	9,9	7,4	-14,9	-14,3	-4,3	-0,5	3,4	6,7	9,2	9
5320	Burg-Gem�nden	53	20	4	NA	70,18169848	56,78867677	52,17511519	59,44963794	63,31599735	75,761027	88,15470703	80,93877552	66,1303489	72,48123765	70,92560897	70,25477287	-0,871088435	0,055442177	3,477482993	7,334761905	12,13904762	14,87721088	16,60639456	15,81870748	12,89210884	8,099795918	3,18829932	0,208435374	6,3	8,3	12,6	16,8	21,4	24,7	26,2	26,6	23,5	16,9	9,6	7,1	-14,6	-14	-4,4	-0,6	3,3	6,5	9	9,1
5321	Storndorf	53	21	1	NA	78,8275181	63,68268597	59,60566161	68,65371955	74,07307439	84,57406187	96,51086242	90,15141542	72,93219223	80,42857142	78,56155365	79,63265306	-1,039569161	-0,168310658	3,225510204	7,064229025	11,91388889	14,65289116	16,38429705	15,59478458	12,61655329	7,896825397	3,03877551	0,065646259	6,3	8,3	12,7	16,8	21,6	25	26,3	26,7	23,5	17,3	9,7	7,1	-15,7	-15,4	-5	-1,1	3,1	6,3	8,5	8,1
5321	Storndorf	53	21	3	NA	79,21329823	62,95589203	58,69980252	65,1086241	66,98880842	77,38512181	87,51152074	82,16984858	67,64845294	76,52863726	76,33377223	79,05859119	-1,348367347	-0,467755102	2,893877551	6,720136054	11,59054422	14,33537415	16,04197279	15,28517007	12,4029932	7,694761905	2,737142857	-0,244285714	6,1	8,1	12,4	16,5	21,3	24,7	26,1	26,5	23,2	17,1	9,5	6,9	-15,6	-15,5	-5,4	-1,5	2,8	5,9	8,2	7,8
5321	Storndorf	53	21	2	NA	76,38907174	62,60631994	58,44305465	67,79394339	73,92890058	83,50032916	93,43910468	87,47662935	70,41079658	77,95128374	76,22251481	77,27123106	-1,089399093	-0,204024943	3,170294785	7,016099773	11,8712585	14,59829932	16,3585034	15,54818594	12,55856009	7,833560091	3,017857143	0,017176871	6,4	8,2	12,7	16,7	21,8	25,4	26,5	26,8	23,6	17,8	9,9	7	-16,1	-16,1	-5,2	-1	2,8	6,2	8,5	7,9
5321	Storndorf	53	21	4	NA	78,26003948	62,4700461	58,07241606	64,74983542	66,69519419	75,600395	85,09414087	80,87491771	66,27583935	75,24028968	76,19091506	79,73732719	-1,472244898	-0,613265306	2,733469388	6,567414966	11,43047619	14,19931973	15,90911565	15,15496599	12,23435374	7,569251701	2,623265306	-0,354285714	6,1	7,9	12,4	16,4	21,4	25,1	26,3	26,7	23,2	17,7	9,6	6,7	-16,3	-16,3	-5,5	-1,4	2,5	5,8	8,2	7,6
5322	Lauterbach (Hessen)	53	22	1	NA	71,35286374	59,21000658	55,06583277	64,61751152	72,21658987	81,76563529	90,37722187	85,47860435	68,42198816	74,83607635	72,33443055	73,55365371	-1,066099773	-0,187755102	3,119274376	7,025	11,86836735	14,64013605	16,3814059	15,50884354	12,4824263	7,788718821	3,023809524	0,006972789	6,7	8,5	13,2	17,3	22,1	26	27,1	27,4	23,7	18,5	10,3	7,2	-16,8	-17	-5,5	-1,3	2,4	6	8,4	7,4
5322	Lauterbach (Hessen)	53	22	3	NA	66,51876235	53,36932194	50,0302831	56,15075706	60,98617513	68,69519419	75,95260039	73,86175116	59,16524029	67,10599077	66,5299539	68,35154706	-1,023061224	-0,142857143	3,2	7,107823129	11,94537415	14,72503401	16,44795918	15,56789116	12,53809524	7,815034014	3,067755102	0,023741497	6,9	8,7	13,5	17,6	22,4	26,3	27,4	27,7	23,9	18,7	10,5	7,3	-17,2	-17,4	-5,6	-1,3	2,1	5,8	8,2	7,1
5322	Lauterbach (Hessen)	53	22	2	NA	67,88808426	56,97959184	52,21329823	61,36471361	71,3897301	80,29427255	89,28900594	85,6668861	67,94272548	72,26859777	69,27649771	71,59973668	-1,130102041	-0,230952381	3,079421769	6,98792517	11,82568027	14,63554422	16,34756236	15,48809524	12,43826531	7,742743764	3,00685941	-0,023979592	6,6	8,2	12,9	17	21,9	25,7	26,8	27,2	23,7	18,3	10,1	7,1	-16,9	-17,1	-5,6	-1,4	2,3	5,9	8,2	7,3
5322	Lauterbach (Hessen)	53	22	4	NA	53,60829494	45,1487821	40,99539171	48,24884794	57,00065832	64,44568797	69,12442397	68,46280448	53,80645161	58,16787361	55,39302171	56,60236997	-0,865442177	0,059251701	3,41292517	7,354693878	12,1770068	14,99959184	16,70591837	15,79755102	12,68013605	7,964217687	3,26877551	0,225714286	6,9	8,6	13,4	17,5	22,4	26,2	27,3	27,6	24	18,6	10,4	7,4	-17,1	-17,3	-5,7	-1,2	2,2	5,8	8,2	7,2
5323	Schlitz	53	23	1	NA	57,82554313	49,481896	45,89203423	56,01053326	67,61685319	75,96708361	86,13364055	81,13627387	61,88215932	65,51612903	59,69651087	60,44437129	-0,729421769	0,21207483	3,617630385	7,5611678	12,39665533	15,17517007	16,91235828	16,01292517	12,90022676	8,113095238	3,432653061	0,383560091	6,8	8,6	13,3	17,6	22,7	26,2	27,2	27,6	24,3	18,3	10,4	7,4	-15,9	-15,6	-5,1	-1	3,1	6,5	8,7	8,1
5323	Schlitz	53	23	3	NA	50,69519419	42,45753784	38,86175116	46,79921	56,35878868	63,85780119	69,55694535	68,15339039	52,34693877	55,57735352	52,28373929	53,73469387	-0,907482993	0,039795918	3,420884354	7,343061224	12,19517007	15,00006803	16,7137415	15,82904762	12,72442177	7,978571429	3,256734694	0,206258503	6,9	8,6	13,2	17,7	22,8	26,3	27,2	27,6	24,2	18,3	10,2	7,4	-16,1	-16	-5,4	-1,2	2,7	6,1	8,4	7,8
5323	Schlitz	53	23	2	NA	56,54904542	48,41737987	45,6267281	56,3311389	68,558262	76,56221197	89,81830152	83,48321265	61,96247532	64,85911784	58,51678735	58,93680052	-0,870011338	0,067006803	3,471145125	7,378004535	12,24897959	15,02460317	16,76111111	15,86740363	12,79676871	8,002154195	3,284070295	0,22755102	6,8	8,6	13,3	17,7	22,7	26,2	27,1	27,5	24,4	18,2	10,5	7,4	-15,6	-15,2	-4,9	-1	2,9	6,5	8,8	8,5
5323	Schlitz	53	23	4	NA	48,00724161	40,52797894	37,42857142	46,14417381	56,59842	63,41540487	73,65108623	69,43647135	51,54509545	54,54509545	49,67741935	50,41408823	-0,94244898	0,006394558	3,423469388	7,323061224	12,18176871	14,99870748	16,68408163	15,80809524	12,74952381	7,959591837	3,218571429	0,166666667	6,9	8,6	13,2	17,8	22,9	26,3	27,2	27,6	24,2	18,3	10,1	7,4	-15,5	-15,4	-5	-1,1	2,8	6,4	8,7	8,3
5324	H�nfeld	53	24	1	NA	55,06254116	46,80381829	44,2508229	54,55102042	68,10006584	75,91375906	90,80052668	83,21395655	59,96247532	64,0098749	57,18433181	57,53982884	-0,917006803	-0,002721088	3,433956916	7,34914966	12,21014739	15,00674603	16,7111678	15,84597506	12,79438776	7,971655329	3,228287982	0,196882086	6,6	8,2	13	17,5	22,5	25,9	26,7	27,1	24,1	17,8	10,3	7,2	-15,6	-15	-5	-1	2,8	6,5	8,8	8,4
5324	H�nfeld	53	24	3	NA	46,37656352	40,10730745	37,28571429	46,43778803	57,44371297	65,30085584	75,80579329	70,37063858	51,29888084	54,27583935	48,74061884	50,09150758	-1,056530612	-0,125782313	3,321496599	7,209795918	12,07891156	14,91612245	16,56537415	15,70931973	12,69734694	7,886666667	3,113401361	0,067619048	6,6	8,1	12,7	17,5	22,5	25,8	26,7	26,9	23,8	17,9	9,7	7,1	-15,4	-15,1	-5	-1,1	2,8	6,4	8,7	8,5
5324	H�nfeld	53	24	2	NA	48,77946016	41,6905859	39,01514155	47,75510203	59,62475313	67,49637919	81,58459513	74,81698487	52,36471361	57,11059906	51,24489797	51,79789335	-0,946683674	-0,037244898	3,396109694	7,30880102	12,18769133	14,95867347	16,69891582	15,84234694	12,79553571	7,921428571	3,20567602	0,168686225	6,6	8,2	12,8	17,6	22,5	25,9	26,7	27,1	23,9	17,8	10	7,2	-15,6	-14,5	-5,4	-1,4	2,6	6,1	8,4	8,4
5324	H�nfeld	53	24	4	NA	47,83870968	41,64581961	39,11652403	48,040158	58,14022384	66,279131	77,35483871	72,93219223	52,198815	55,2929559	50,13100723	50,85582619	-1,084897959	-0,173265306	3,268979592	7,169795918	12,05346939	14,83952381	16,5537415	15,69945578	12,6755102	7,827891156	3,071632653	0,04292517	6,6	8	12,6	17,4	22,5	25,8	26,6	26,8	23,7	17,8	9,6	7,1	-15	-14,6	-5	-1,1	2,8	6,4	8,8	8,5
5325	Spahl	53	25	1	NA	64,3311389	54,77616852	50,10401581	58,93482555	69,07570771	78,31468071	92,88610929	88,84068465	64,22646477	69,85648452	65,91639235	69,54641213	-1,528271309	-0,677010804	2,666806723	6,565066026	11,47965186	14,25648259	15,97857143	15,17605042	12,21758703	7,414645858	2,612845138	-0,378871549	6,1	7,5	12,2	16,7	21,6	25,1	25,9	26,3	23,2	17,2	9,6	6,7	-15,9	-14,5	-5,6	-1,7	2,4	6	8,3	8,3
5325	Spahl	53	25	3	NA	45,10072416	39,16655694	37,18959842	44,44766294	50,560237	57,68466097	66,86701777	64,99868335	47,01579987	48,92034232	46,80250165	47,47202106	-1,414122449	-0,554367347	2,824816327	6,755591837	11,68489796	14,38979592	16,15265306	15,34604082	12,35526531	7,456897959	2,707265306	-0,277142857	6,1	7,6	12,2	16,9	21,9	25,2	26	26,5	23,3	17,3	9,4	6,6	-15,4	-13,9	-5,7	-1,8	2,4	5,9	8,2	8,3
5325	Spahl	53	25	2	NA	57,79921	49,26464781	45,761027	54,25543119	62,9881501	71,66161948	81,74259381	80,56155365	57,06188281	62,27583935	58,33048058	60,678736	-1,228188776	-0,352168367	3,040816327	7,018048469	11,91434949	14,64540816	16,41811224	15,58539541	12,5565051	7,654528061	2,945280612	-0,067793367	6,3	7,7	12,6	17,1	21,9	25,3	26,3	26,7	23,4	17,2	9,7	6,8	-16,2	-13,9	-5,3	-1,4	2,7	6,4	8,7	8,6
5325	Spahl	53	25	4	NA	73,01250823	62,44766294	56,62475313	67,65503619	74,21922316	83,62738645	96,91375906	93,11652403	69,36208032	75,75444371	72,59117842	75,68992758	-1,753841537	-0,933973589	2,391536615	6,316746699	11,25828331	13,98217287	15,74417767	14,95246098	12,01896759	7,156302521	2,362545018	-0,602040816	5,7	7,2	11,9	16,5	21,3	24,7	25,5	26	22,8	16,9	9,2	6,2	-16,4	-14,3	-6,4	-2,5	1,8	5,4	7,7	7,8
5326	Tann (Rh�n)	53	26	1	NA	71,50559577	60,54114548	53,65701119	62,20473997	68,47662935	77,26530613	89,90059248	83,25872284	64,18564845	73,19684003	69,040158	74,60763661	-2,162653061	-1,376394558	1,877959184	5,782517007	10,73054422	13,4892517	15,20931973	14,45061224	11,58020408	6,867755102	1,986258503	-0,991428571	5,8	7,4	12,2	16,8	21,5	24,9	25,9	26,3	23,2	16,9	9,4	6,4	-18,4	-14,9	-6,4	-2,3	1,6	5,3	7,7	7,7
5326	Tann (Rh�n)	53	26	3	NA	83,38248848	70,56747861	62,55628703	75,41474655	82,19486503	91,43581303	106,6905859	98,76168532	76,71296906	87,12639894	80,90190916	85,62606977	-1,974433107	-1,147732426	2,124829932	6,058900227	11,01326531	13,72851474	15,50510204	14,72879819	11,80827664	6,965362812	2,154478458	-0,831179138	5,8	7,3	12,1	16,8	21,4	24,8	25,7	26,2	23	16,9	9,2	6,3	-17,3	-14,4	-6,5	-2,6	1,7	5,4	7,7	7,8
5326	Tann (Rh�n)	53	26	2	NA	65,11125742	55,14351548	50,20079	56,96905858	64,52337065	73,5885451	83,87228439	76,158657	57,51744568	66,91733871	61,93548387	66,33640552	-1,854761905	-1,028027211	2,285986395	6,198435374	11,11210884	13,89517007	15,62421769	14,8092517	11,88482993	7,09877551	2,311428571	-0,72877551	6	7,3	12,3	16,7	21,3	24,8	25,7	26,1	23,2	16,7	9,4	6,2	-18,8	-14,8	-6,3	-2,2	1,6	5,1	8	7,6
5326	Tann (Rh�n)	53	26	4	NA	84,56089532	68,42857142	63,44371297	71,94865042	80,01711652	90,5102041	103,7235023	92,84529297	73,95918368	81,70309413	78,11059906	84,40487161	-2,138378685	-1,315362812	1,948922902	5,8888322	10,83435374	13,59234694	15,30396825	14,5478458	11,63441043	6,834297052	1,974263039	-1,017630385	5,5	6,9	11,8	16,3	20,9	24,3	25,2	25,7	22,8	16,3	9	5,7	-17,4	-14,7	-6,5	-2,5	1,8	5,5	7,9	7,9
5413	Westerburg	54	13	1	NA	87,8676761	72,94009216	60,720869	68,89071758	62,85450955	73,96115865	87,5082291	85,919684	66,98222516	81,03884135	83,49637919	87,74851877	-0,743809524	0,017006803	3,167482993	6,772312925	11,49183673	14,14401361	15,88666667	15,30027211	12,42047619	7,842244898	3,033129252	0,240068027	6,2	8,1	12,2	16,2	20,8	23,8	25,1	25,5	23	16,9	9,5	7	-13,8	-12,7	-4	-0,8	3	6,9	8,6	9
5413	Westerburg	54	13	3	NA	96,59907835	81,4279131	68,62475313	77,4134299	74,06254116	85,40355497	100,4186965	99,15799868	76,92231732	91,90059248	93,29756419	99,52797894	-0,554648526	0,219047619	3,41292517	7,030839002	11,75884354	14,42375283	16,15187075	15,52352608	12,60623583	8,015362812	3,229591837	0,429138322	6,6	8,6	12,7	16,7	21,4	24,4	25,7	26	23,6	17,4	9,8	7,5	-14,5	-12,7	-3,9	-0,5	2,9	6,5	8,8	8,7
5413	Westerburg	54	13	2	NA	106,4601712	88,13100723	72,25608955	81,20210665	71,98946674	82,6102699	101,8518762	98,51283739	77,64647794	96,31138906	99,98946674	108,2547729	-0,715451895	0,050029155	3,263090379	6,880932945	11,59364431	14,25212828	15,9941691	15,40081633	12,50297376	7,854868805	3,076093294	0,288862974	6,4	8,7	12,9	17	21,6	24,7	25,7	26,1	23,5	17,5	9,9	7,4	-13,3	-12,6	-4	-1,2	2,9	6,7	8,5	8,8
5413	Westerburg	54	13	4	NA	80,94140881	66,61619487	55,64384465	63,02633313	59,20342329	67,76497697	81,29953916	80,85911784	63,70046084	74,90125084	77,04937458	83,06188281	-0,389071758	0,387623437	3,628439763	7,301711652	12,01685319	14,68512179	16,43080974	15,76879526	12,78676761	8,157472021	3,405793285	0,586438446	6,9	8,9	13,3	17,4	21,9	24,8	26,2	26,6	24	17,7	10,1	7,8	-13,7	-12,8	-3,9	-0,8	3	6,9	8,8	9
5414	Mengerskirchen	54	14	1	NA	106,3423305	88,12442397	72,86833442	80,00855826	72,22448981	85,57472023	100,9967084	98,74983542	77,22646477	94,73864384	100,7840685	107,1895984	-0,706405896	0,059126984	3,297732426	6,939512472	11,63554422	14,31320862	16,0579932	15,43543084	12,56173469	7,831746032	3,127777778	0,311507937	6,5	8,8	13,1	17,1	21,6	24,7	25,7	26,2	23,6	17,5	10	7,5	-12,8	-12,7	-4,2	-1,2	3,2	6,8	8,5	8,8
5414	Mengerskirchen	54	14	3	NA	74,560237	60,65701119	50,98090848	57,27847268	54,52534561	62,44305465	74,67215274	75,16589861	57,93087558	67,55694535	70,94338381	74,12705729	-0,079659864	0,730068027	4,032993197	7,786530612	12,48326531	15,17714286	16,91387755	16,19387755	13,12285714	8,405646259	3,765986395	0,903809524	7,3	9,3	13,9	18	22,4	25,3	26,5	27,4	24,5	18	10,4	8,1	-13,2	-12,9	-3,6	-0,6	3,4	7,2	8,9	9,3
5414	Mengerskirchen	54	14	2	NA	111,2824226	92,35088874	75,84595129	80,57998684	73,19486503	84,75246874	101,1231073	100,0026333	80,00526661	97,07899935	103,5049375	111,00395	-0,973809524	-0,216269841	3,015362812	6,679591837	11,39314059	14,08735828	15,84058957	15,20714286	12,29620181	7,642176871	2,886281179	0,049829932	6,3	8,2	12,7	16,8	21,2	24,4	25,3	26,3	23,3	17,1	9,5	7,2	-13,9	-13,7	-4,7	-1,6	2,6	6,3	8,1	8,5
5414	Mengerskirchen	54	14	4	NA	69,42330481	55,82422645	47,01119158	52,00855826	50,24292297	57,35154706	67,62343648	69,92297565	52,92692561	60,35220539	63,921659	67,14812377	-0,410657596	0,34882842	3,642252457	7,385336357	12,08926682	14,83582766	16,5441421	15,82517007	12,73159486	8,099622071	3,44686319	0,552758881	6,9	8,6	13,4	17,5	21,8	25	26,1	27,4	24,1	17,4	9,8	7,8	-14,2	-13,7	-3,9	-0,7	3,3	7	8,8	9
5415	Merenberg	54	15	1	NA	83,00526661	68,41935484	56,98420013	61,00131665	58,18038184	66,78406845	77,41672152	77,18828177	60,28900594	73,79986832	77,36208032	81,98156681	-0,62829932	0,151632653	3,404557823	7,140748299	11,84721088	14,56578231	16,30687075	15,59442177	12,58734694	7,955306122	3,261020408	0,37659864	6,9	8,6	13,4	17,6	21,8	25	26,1	27,3	24,1	17,5	9,9	7,8	-14,2	-13,7	-4,4	-1,3	2,9	6,5	8,3	8,7
5415	Merenberg	54	15	3	NA	67,83870968	55,12639894	47,01843319	51,66425281	51,54443713	59,01645819	68,94075048	69,61092826	53,33377223	61,54641213	64,11586571	66,52863726	-0,259475219	0,522594752	3,835204082	7,663046647	12,31632653	15,09198251	16,82295918	16,04234694	12,87995627	8,245918367	3,661734694	0,726822157	7,5	9	14,1	18,3	22,3	25,7	27,2	28,5	25	17,9	10,1	8,5	-15,6	-14,8	-4,2	-0,4	3,4	7	8,9	9
5415	Merenberg	54	15	2	NA	87,5082291	72,82290981	60,93614219	65,46280448	65,27452271	74,48123765	83,36471361	85,30809742	63,92890058	79,0901909	82,61816984	87,55694535	-0,295011338	0,521995465	3,817063492	7,63015873	12,31014739	15,07210884	16,78803855	16,0292517	12,9276644	8,254081633	3,609977324	0,702721088	7,3	9,1	14,1	18,2	22,4	25,6	27	28,1	24,8	17,9	10,2	8,3	-14,5	-14	-4	-0,6	3,2	7	8,8	9,1
5415	Merenberg	54	15	4	0	61,86635945	51,65503619	44,81500987	49,97037526	52,02699145	60,57998684	67,84265965	68,77024358	51,97037526	59,801185	61,33574719	62,9335089	0,133945578	0,980204082	4,33122449	8,211496599	12,84707483	15,63068027	17,35204082	16,51217687	13,29027211	8,555170068	4,067959184	1,12952381	7,7	9,3	14,4	18,6	22,7	26	27,6	29	25,3	18	10,3	8,7	-15,4	-14,6	-4	-0,1	3,7	7,4	9,1	9,2
5416	Braunfels	54	16	1	NA	76,10335748	63,78801842	54,46082948	60,13890716	62,90322581	71,47333771	79,04279132	80,55036206	60,30480581	71,42396313	73,04608294	76,80250165	-0,04393424	0,8069161	4,14314059	7,996655329	12,68412698	15,46445578	17,18231293	16,36439909	13,21133787	8,475510204	3,865589569	0,958446712	7,6	9,3	14,3	18,5	22,7	25,8	27,2	28,2	25	17,9	10,5	8,4	-14,5	-13,8	-3,8	-0,4	3,3	7,3	9,1	9,2
5416	Braunfels	54	16	3	NA	56,20210665	47,69980252	41,10730745	47,01448323	51,11981568	58,29953916	65,06714945	66,72021068	50,14088216	56,48452929	56,57867019	59,73930216	0,115918367	0,983741497	4,354897959	8,21292517	12,91108844	15,67986395	17,39870748	16,56517007	13,34986395	8,597482993	4,05	1,101972789	7,6	9,3	14,3	18,4	22,7	25,7	27,2	28,3	25	17,9	10,5	8,4	-15,2	-14,5	-3,8	-0,1	3,7	7,4	9,2	9,3
5416	Braunfels	54	16	2	0	65,36866358	55,22646477	48,29493087	55,55036206	60,70243581	69,83410139	76,66096116	77,24621461	57,07702435	65,9479921	64,83146806	66,88610929	0,183163265	1,088605442	4,461564626	8,367006803	13,10102041	15,86428571	17,59206349	16,73123583	13,50997732	8,716780045	4,097052154	1,202210884	7,5	9,4	14,3	18,3	22,7	25,6	27	28	25,1	17,9	10,5	8,3	-14,4	-13,5	-3,4	0,2	3,6	7,7	9,7	9,8
5416	Braunfels	54	16	4	0	54,68729426	46,27188939	40,04937458	47,33245555	51,91112574	59,37656352	66,15273206	66,35352206	49,96708361	56,34562213	54,60895326	57,20803161	0,006938776	0,88755102	4,260068027	8,141836735	12,87843537	15,65829932	17,39027211	16,54761905	13,34081633	8,562312925	3,929319728	1,021496599	7,5	9,4	14,3	18,3	22,7	25,6	27	28	25	17,9	10,4	8,3	-14,7	-13,8	-3,4	0,1	3,6	7,5	9,5	9,6
5417	Wetzlar	54	17	1	0	60,69321923	51,50691245	45,30283081	53,49637919	60,67346939	69,8275181	76,87689268	76,3732719	56,76366029	63,54904542	60,95128374	62,88874258	0,095068027	1,005442177	4,398639456	8,354988662	13,11468254	15,91678005	17,63367347	16,75141723	13,46077098	8,686507937	4,033219955	1,139058957	7,4	9,4	14,2	18,2	22,7	28,2	26,9	27,8	25,1	17,5	10,4	8,1	-15,7	-13,9	-3,5	0,1	3,2	7,3	9,8	9,7
5417	Wetzlar	54	17	3	0	61,31863068	51,99078342	44,81764319	53,81237655	60,01382487	68,47531271	76,76826861	75,25411455	57,74391045	63,52402897	60,87228439	63,50164581	-0,234813926	0,662304922	4,033553421	7,935894358	12,74147659	15,54789916	17,2680072	16,4062425	13,18007203	8,447358944	3,703841537	0,824129652	7,3	9,2	14	17,9	22,5	26,9	26,7	27,5	24,8	17,3	10,3	8	-15,2	-14	-3,6	0	3,3	7,4	9,7	9,6
5417	Wetzlar	54	17	2	0	55,28308097	45,90717577	41,80842658	49,92692561	59,57603687	69,06714945	76,86504281	73,84660961	54,53456223	60,10533245	56,24160632	57,00724161	0,146825397	1,058956916	4,47760771	8,490986395	13,30651927	16,12358277	17,85561224	16,91643991	13,51899093	8,73622449	4,109580499	1,212018141	7,4	9,3	14,2	18,2	22,7	31,1	26,9	27,8	25,3	17,1	10,3	8	-16,6	-14	-3,5	0,1	2,7	6,6	9,3	9,6
5417	Wetzlar	54	17	4	NA	54,51744568	45,73996052	42,07570771	50,12244897	60,08426597	68,80908494	74,52139565	72,77156023	55,43581303	58,42725477	55,65898616	55,85780119	0,073639456	0,984750567	4,412868481	8,389285714	13,21638322	16,00453515	17,74875283	16,83826531	13,50600907	8,697845805	4,03446712	1,117346939	7,4	9,3	14,2	18,1	22,6	29,6	26,9	27,6	25	17,1	10,3	8	-15,2	-13,8	-3,3	0,2	3,4	7,6	10,1	9,9
5418	Gie�en	54	18	1	NA	53,67281106	45,04805794	40,75839368	50,11454903	60,49769584	70,89861752	77,90190916	73,31402239	54,87425939	59,45095458	54,90454245	55,42264648	0,107539683	1,009977324	4,413038549	8,42069161	13,28803855	16,10997732	17,86666667	16,90521542	13,50147392	8,70085034	4,063662132	1,150396825	7,5	9,2	14,3	18,1	22,5	32,3	26,9	27,7	25,2	16,9	10,4	7,9	-15,8	-14,3	-3,6	-0,1	3,1	7,3	9,9	9,7
5418	Gie�en	54	18	3	NA	54,99078342	45,65766952	42,42198816	51,02172481	61,57603687	72,6905859	77,82554313	74,02764977	56,4298881	59,80315997	56,38117184	56,24226465	-0,065589569	0,853628118	4,2680839	8,245351474	13,08650794	15,90147392	17,63100907	16,70702948	13,38548753	8,622108844	3,900396825	0,989512472	7,4	9,2	14,1	18,1	22,6	30,1	26,8	27,5	24,8	17	10,2	7,9	-14,9	-14	-3,5	0,2	3,5	7,5	9,9	10
5418	Gie�en	54	18	2	0	60,81632652	50,321264	45,46280448	54,34891377	64,59644503	74,87755103	83,78406845	78,72481897	60,24753126	65,20671494	61,65635287	62,46872942	-0,153911565	0,755725624	4,147959184	8,108560091	12,95136054	15,77205215	17,49597506	16,59166667	13,32840136	8,548979592	3,814229025	0,89739229	7,1	8,9	13,7	17,7	22,3	29,6	26,5	27,1	24,6	17,1	10	7,7	-15	-14,1	-3,6	0	3,5	7,4	9,9	9,8
5418	Gie�en	54	18	4	NA	58,92231732	47,53324555	44,51612903	52,60500329	63,63199474	74,82817642	84,02304148	77,2909809	60,29953916	62,27057274	59,21198158	59,92890058	0,001077098	0,946371882	4,369217687	8,368367347	13,16842404	15,98367347	17,69058957	16,78146259	13,49410431	8,684807256	3,973185941	1,034637188	7,3	9,3	14	18,1	22,6	28,7	27	27,3	24,7	17,3	10,2	8	-14,8	-13,9	-3,5	0,1	3,6	7,5	10	10
5419	Laubach	54	19	1	NA	62,65701119	51,12244897	47,16392365	55,95325871	64,55036206	76,42264648	85,55957868	80,8531929	62,26069784	67,12903226	63,64450297	63,3877551	-0,07324263	0,853231293	4,281235828	8,233673469	13,03208617	15,81904762	17,544161	16,65714286	13,47670068	8,62154195	3,882086168	0,955555556	7,1	9	13,7	17,8	22,4	26,3	26,9	27,2	24,5	17,2	10,2	7,8	-14,4	-13,6	-3,5	0,2	3,8	7,4	9,8	10,1
5419	Laubach	54	19	3	NA	59,82290981	47,98485845	45,13429887	53,26003948	63,61553655	76,18433181	86,45885452	79,63396971	62,09282423	63,62606977	59,93482555	60,18038184	0,128401361	1,105328798	4,577097506	8,566836735	13,35362812	16,13854875	17,8356576	16,94586168	13,69671202	8,816780045	4,131632653	1,145634921	7,3	9,3	14	18,2	22,7	26	27,3	27,5	24,7	17,5	10,3	8	-14,2	-13,3	-3,2	0,5	4	7,6	10,1	10,3
5419	Laubach	54	19	2	NA	68,3074391	55,23370639	50,43252139	58,17840684	68,04739961	82,51217906	93,73535219	85,65174458	67,86701777	71,86504281	69,20934826	67,58064516	-0,225510204	0,738548753	4,180895692	8,117743764	12,90963719	15,68554422	17,38650794	16,5218254	13,46626984	8,589739229	3,770804989	0,77670068	7	9,1	13,6	17,8	22,3	25,3	26,9	27,3	24,4	17,2	10,1	7,7	-14,1	-13,3	-3,7	-0,1	3,6	6,9	9,7	9,9
5419	Laubach	54	19	4	NA	63,58393681	51,02106648	47,82225148	55,9315339	66,64845294	80,5865701	93,07899935	86,20868994	66,319289	67,481896	63,88545097	60,86438445	0,017176871	1,029365079	4,532653061	8,500510204	13,2685941	16,01706349	17,70379819	16,83531746	13,75141723	8,813378685	4,057993197	1,016666667	7,2	9,4	13,9	18,3	22,6	25,6	27,4	27,8	24,7	17,4	10,3	8	-13,5	-12,8	-3,1	0,4	4	7,2	10	10,3
5420	Schotten	54	20	1	NA	63,24818961	51,26267281	46,49111258	53,21461487	60,20737326	73,95391706	85,59447003	78,07702435	62,68663594	67,01250823	64,47333771	62,59447003	-0,520544218	0,440068027	3,875646259	7,798843537	12,58455782	15,3270068	17,03217687	16,20911565	13,25578231	8,396938776	3,492653061	0,495442177	6,6	8,8	13,1	17,5	21,9	25	26,7	27,2	24	17	9,8	7,5	-13,9	-13	-3,7	0	3,6	6,8	9,7	9,9
5420	Schotten	54	20	3	NA	61,53456223	48,45424623	45,27978932	51,32192232	60,36010532	72,3712969	85,44832126	78,95391706	60,90717577	63,359447	61,2909809	56,35418039	-0,300884354	0,710340136	4,239455782	8,141292517	12,92210884	15,63102041	17,31176871	16,48231293	13,56258503	8,64414966	3,770748299	0,704489796	6,9	9,2	13,5	18,1	22,2	25,3	27,1	27,9	24,4	17,1	10,1	7,8	-13,4	-12,4	-3,4	0,1	3,5	6,7	9,7	9,9
5420	Schotten	54	20	2	NA	90,62738645	72,85187623	65,96379197	73,68663594	78,35418039	93,88676761	108,7360105	101,4206715	81,97959184	91,37722187	90,42725477	90,078341	-1,055442177	-0,126190476	3,28531746	7,133390023	11,9393424	14,68044218	16,39410431	15,64909297	12,78560091	7,991439909	3,016666667	0,020748299	6,3	8,4	12,7	16,9	21,5	24,7	26,3	26,7	23,6	16,8	9,6	7,2	-14,3	-13,6	-4,5	-0,9	2,8	5,9	8,7	9,1
5420	Schotten	54	20	4	NA	93,66359448	74,22646477	65,86635945	73,55497039	78,94009216	95,71955232	109,7662936	104,722844	82,35352206	93,16984858	92,47465439	92,52600394	-0,961734694	-0,006122449	3,427324263	7,282653061	12,0792517	14,79648526	16,46995465	15,70073696	12,96887755	8,159353741	3,103401361	0,02760771	6,4	8,7	12,6	17,4	21,4	24,5	26,5	27,3	23,6	16,5	9,6	7,3	-14	-13,3	-4,5	-0,9	2,9	6	8,9	9,1
5421	Ulrichstein	54	21	1	NA	113,4845293	89,00065832	82,03357471	88,60236997	87,04739961	100,6287031	114,7801185	111,0164582	91,0500329	106,080316	109,365372	113,202765	-1,877154195	-1,038151927	2,312868481	6,066326531	10,97653061	13,72244898	15,41643991	14,73367347	12,00555556	7,315986395	2,213265306	-0,77239229	5,5	7,6	11,6	15,8	20,6	23,9	25,4	26	22,7	16,4	8,9	6,3	-15,3	-15,2	-5,5	-1,7	2,3	5,4	8	8
5421	Ulrichstein	54	21	3	0	124,3377222	97,80381829	85,841343	92,83410139	91,39433839	107,9012508	126,2929559	119,5055958	100,0098749	119,5990784	119,4726794	124,4107966	-2,083843537	-1,250736961	2,064965986	5,779818594	10,71405896	13,44557823	15,13174603	14,49620181	11,85623583	7,139512472	1,934920635	-1,069444444	5,6	7,8	11,7	16,2	20,4	23,5	25,6	26,3	22,8	16,1	8,7	6,5	-14,7	-14,3	-5,5	-1,9	2	5,1	7,8	8,1
5421	Ulrichstein	54	21	2	NA	114,9387755	88,29690587	81,68136932	87,03159974	83,53587887	95,72481897	107,1369322	104,764977	87,92692561	106,8169849	111,3054641	116,5806452	-1,69138322	-0,883673469	2,4638322	6,253174603	11,14699546	13,90079365	15,61989796	14,89195011	12,06343537	7,367063492	2,361564626	-0,623582766	5,7	7,5	11,8	15,8	20,9	24,5	25,7	26,1	22,7	17,2	9,1	6,3	-15,9	-15,9	-5,4	-1,6	2,6	5,7	8	7,6
5421	Ulrichstein	54	21	4	NA	131,5608953	101,5503621	89,07373271	96,26069784	90,34562213	102,4410796	115,6616195	118,1329822	99,38578013	121,1013825	126,518104	131,4667545	-1,971088435	-1,113718821	2,263265306	5,993877551	10,92052154	13,66485261	15,39654195	14,73888889	11,98061224	7,112811791	2,074886621	-0,922222222	5,5	7,4	11,5	15,8	20,7	24,2	25,5	26	22,7	16,7	8,5	6,1	-14,5	-14,3	-5,2	-1,6	2,3	5,4	8,1	8,1
5422	Herbstein	54	22	1	NA	98,53851219	76,15339039	69,96510861	75,66293613	77,11718235	88,03291639	96,88874258	97,2271231	79,71033574	93,95457539	99,15404871	102,2620145	-1,365646259	-0,469274376	2,872165533	6,757086168	11,59212018	14,38486395	16,09047619	15,30141723	12,34710884	7,574886621	2,73707483	-0,280782313	6	7,8	12,2	16,4	21,5	25,1	26,1	26,6	23,1	17,6	9,4	6,6	-16,6	-16,7	-5,6	-1,4	2,2	5,8	8,2	7,2
5422	Herbstein	54	22	3	NA	108,1329822	83,12574061	74,68136932	80,32323897	79,77024358	89,98485845	99,94733377	103,5681369	85,74522713	101,2132982	107,6030283	109,3258723	-1,385147392	-0,460884354	2,974433107	6,818650794	11,66502268	14,45385488	16,15986395	15,41581633	12,50470522	7,590192744	2,71037415	-0,322732426	5,7	7,5	11,8	16,2	21,2	24,6	25,8	26,2	22,9	17,1	8,8	6,3	-14,9	-14,8	-4,9	-1	3	6,3	8,5	7,9
5422	Herbstein	54	22	2	NA	73,8933509	59,50296248	54,22646477	61,63528639	70,04871626	78,97432523	85,63396971	87,09677419	68,80908494	75,39368006	75,63199474	77,13429887	-1,05606576	-0,125566893	3,249829932	7,165362812	12,00249433	14,80952381	16,51712018	15,65459184	12,61207483	7,847278912	3,094897959	0,054591837	6,8	8,5	13,1	17,4	22,5	26,1	27,1	27,5	24	18,2	10,1	7,3	-16,4	-16,5	-5,4	-1,2	2,4	6	8,3	7,4
5422	Herbstein	54	22	4	NA	78,69651087	62,37919684	56,98880842	62,12113232	69,73469387	74,82093484	84,84265965	87,85385123	70,52863726	75,44305465	80,48847926	80,00394997	-1,135685131	-0,23335277	3,202332362	7,094110787	11,92927114	14,72880466	16,43090379	15,61358601	12,63119534	7,79755102	2,971603499	-0,036034985	6,5	8,3	12,8	17,3	22,4	25,8	26,8	27,2	23,8	17,9	9,6	7,1	-15,1	-15	-4,9	-1	2,9	6,3	8,6	8,1
5423	Gro�enl�der	54	23	1	NA	59,97761684	49,41277155	45,21395655	53,65766952	65,84397629	71,68202765	79,26596445	81,28768926	61,22975642	64,69387755	61,71757735	61,19684003	-0,782482993	0,165646259	3,607823129	7,545804989	12,37012472	15,18537415	16,88486395	15,99801587	12,88928571	8,096371882	3,387981859	0,332029479	6,8	8,6	13,1	17,6	22,8	26,1	27,1	27,5	24,1	18,3	10	7,3	-15,7	-15,7	-5,1	-1	2,9	6,4	8,6	8
5423	Gro�enl�der	54	23	3	NA	57,85450955	47,25213958	42,6122449	49,08163265	57,88610929	61,42264648	70,51349571	73,19749835	56,57077026	58,51876235	60,439763	59,77880184	-1,084489796	-0,140204082	3,287006803	7,168367347	12,01734694	14,81619048	16,51673469	15,67884354	12,65721088	7,865238095	3,071904762	0,055306122	6,6	8,4	12,9	17,4	22,4	25,8	26,9	27,2	23,9	18	9,7	7,1	-15,6	-15,5	-5,1	-1,2	2,7	6,3	8,5	8,2
5423	Gro�enl�der	54	23	2	NA	54,16919026	46,05134958	42,78143516	52,79986832	64,61092826	70,73535219	83,69782752	80,70309413	59,37656352	61,83146806	55,87623435	55,48650429	-0,733219955	0,246371882	3,744331066	7,670918367	12,51513605	15,33752834	17,00986395	16,10997732	13,01230159	8,186054422	3,460260771	0,402777778	6,8	8,4	12,9	17,8	23,1	26,2	27	27,4	24,1	18,4	9,8	7,4	-15,4	-15,3	-4,8	-0,8	2,8	6,7	8,9	8,6
5423	Gro�enl�der	54	23	4	NA	50,11520739	41,86899277	38,76234365	47,23107306	56,72350229	62,08492429	72,07768268	71,36405529	54,30546413	53,93614219	52,42067148	51,71362739	-0,837006803	0,136394558	3,641632653	7,542380952	12,40972789	15,24605442	16,8907483	16,0037415	12,93945578	8,130680272	3,366938776	0,30170068	6,8	8,1	12,5	17,6	23	26	26,7	26,9	23,9	18,4	9,5	7,3	-15,5	-15,3	-5	-1	2,7	6,5	8,7	8,3
5424	Fulda	54	24	1	NA	54,7070441	47,41079658	44,52205397	55,961817	68,72876894	77,11784068	89,18301513	84,68400265	62,10994074	63,83278474	57,69453587	57,97893352	-0,91207483	0,059637188	3,54138322	7,455725624	12,30867347	15,13815193	16,79285714	15,90634921	12,87664399	8,036961451	3,292176871	0,242573696	6,7	8,1	12,6	17,6	22,9	25,9	26,7	26,9	23,9	18,3	9,6	7,2	-15,2	-15,1	-4,8	-1	2,7	6,5	8,9	8,6
5424	Fulda	54	24	3	NA	48,36998026	41,46675445	38,85582619	48,27188939	58,77880184	65,10006584	75,74259381	72,88808426	54,36866358	54,0283081	49,96840026	49,439763	-0,85877551	0,115986395	3,637755102	7,57	12,4022449	15,23170068	16,88006803	16,02040816	12,94503401	8,105714286	3,361496599	0,308503401	6,9	8,1	12,6	17,7	23,1	26,1	26,8	27	24	18,5	9,5	7,4	-15,2	-15,2	-4,9	-0,9	2,6	6,6	8,8	8,6
5424	Fulda	54	24	2	NA	56,39104674	50,87886768	48,38907174	61,58064516	73,23502303	82,0664911	93,50296248	92,67281106	66,40158	68	62,10006584	61,15668203	-1,040306122	-0,119954649	3,331405896	7,233900227	12,12709751	14,88543084	16,61281179	15,7494898	12,7244898	7,83361678	3,111734694	0,103514739	6,5	7,9	12,4	17,3	22,4	25,6	26,5	26,7	23,6	17,9	9,5	7	-14,7	-14,4	-4,9	-1	2,8	6,5	8,8	8,6
5424	Fulda	54	24	4	NA	52,71033574	46,2527979	42,92297565	53,89993416	63,16787361	69,11125742	81,61816984	80,60566161	58,34825542	59,91178406	55,66161948	54,16326529	-1,265646259	-0,374353742	3,058571429	6,960748299	11,85489796	14,60319728	16,29972789	15,51190476	12,50129252	7,643197279	2,874693878	-0,097414966	6,4	7,7	12,1	17,1	22,3	25,4	26,3	26,5	23,3	17,7	9,2	6,9	-14,5	-14,3	-5,2	-1,4	2,4	6,1	8,4	8,2
5425	Kleinsassen	54	25	1	NA	67,73732719	59,92758394	56,74654377	68,1487821	74,1705069	85,198815	97,9335089	96,82093484	71,03094142	72,68268597	70,13298223	71,29163923	-1,77545018	-0,976410564	2,333673469	6,219987995	11,1577431	13,8442377	15,62472989	14,84567827	11,94051621	7,086194478	2,279111645	-0,650840336	5,9	7,3	11,8	16,6	21,6	24,9	25,7	26,1	22,8	17,1	9	6,3	-15,1	-13,8	-6	-2,2	1,9	5,4	7,8	7,9
5425	Kleinsassen	54	25	3	1	72,06188281	62,16919026	56,48123765	68,09348255	73,26333113	81,09809084	96,26793942	93,78077684	70,01843319	74,89466755	70,97366687	74,19354839	-2,08244898	-1,34877551	1,849727891	5,69	10,64095238	13,30591837	15,10482993	14,36292517	11,54408163	6,708639456	1,876734694	-0,980340136	5,7	7	11,3	16,1	21,2	24,4	25,3	25,7	22,3	16,9	8,6	6,1	-13,5	-13,1	-6,1	-2,3	1,7	5,2	7,6	7,6
5425	Kleinsassen	54	25	2	NA	72,05793284	61,59578671	56,53719552	67,22646477	73,1869651	81,93482555	94,50493745	91,06188281	67,78472681	73,81764319	70,20013168	73,72481897	-1,85184949	-1,100637755	2,185841837	6,088392857	11,04451531	13,74375	15,52276786	14,75350765	11,85293367	6,974170918	2,168112245	-0,760267857	5,5	7,1	11,7	16,4	21,1	24,5	25,4	25,8	22,6	16,7	9	6,1	-14,9	-13,6	-5,9	-2	2,3	5,7	8,1	8,2
5425	Kleinsassen	54	25	4	1	70,48913758	59,53917052	54,01777484	64,53061226	67,71165239	75,31270574	87,54707045	84,85714287	63,57406187	71,96370968	66,55694535	71,40289665	-2,314058957	-1,639531368	1,553514739	5,330612245	10,30884354	12,98480726	14,77853364	14,06364324	11,27377173	6,409750567	1,637112623	-1,195011338	5	6,6	11	15,7	20,5	23,9	24,7	25,3	21,8	16,2	8,5	5,6	-13,7	-12,7	-6,4	-2,7	1,3	5	7,4	7,3
5426	Hilders	54	26	1	NA	91,95786703	75,58327848	68,32587229	80,97827519	87,71296906	97,72284397	111,7814352	104,317314	81,28966426	92,19153226	85,43712968	91,10994074	-2,423129252	-1,681575964	1,483900227	5,376870748	10,37256236	13,08390023	14,84410431	14,12239229	11,30782313	6,46893424	1,578287982	-1,34569161	5,2	6,9	11,4	16,2	21	24,3	25,1	25,7	22,3	16,6	8,8	5,9	-15,6	-14,1	-7,4	-3,4	1,5	4,9	7,2	7,5
5426	Hilders	54	26	3	NA	77,44832126	61,30809742	56,15668203	65,08294932	69,73930216	77,5102041	87,35220539	82,48057932	64,13561555	73,57728494	70,35615535	74,31073074	-2,669023324	-1,942492711	1,204956268	5,0053207	10,0180758	12,71282799	14,45867347	13,78644315	11,02303207	6,210932945	1,339504373	-1,536370262	5	6,6	11,1	15,8	20,6	23,9	24,8	25,5	21,9	16,2	8,5	5,6	-14,8	-14	-7,2	-3,3	1,5	5	7,2	7,5
5426	Hilders	54	26	2	NA	76,18762345	61,23041474	56,40552997	64,2271231	70,60171165	78,64713626	89,96050032	82,85516787	66,14154048	72,14219881	68,59447003	74,23238974	-2,41292517	-1,63755102	1,573741497	5,484081633	10,44380952	13,21292517	14,90455782	14,1862585	11,33598639	6,546122449	1,628571429	-1,316530612	5,1	6,5	11,2	15,9	20,4	23,8	24,7	25,3	22,3	15,9	8,7	5,4	-16,5	-14,3	-7,3	-3,4	1,5	5	7,2	7,5
5426	Hilders	54	26	4	NA	93,10730745	75,01053326	68,46741277	75,80974326	84,33245555	91,06780777	101,8749177	100,9131007	75,841343	87,70833332	83,34628045	90,93087558	-2,176587302	-1,377154195	1,886904762	5,802380952	10,76082766	13,4845805	15,21882086	14,480839	11,58730159	6,724829932	1,91292517	-1,042460317	5,7	7,3	12,1	17,1	21,4	24,7	25,6	26,1	23	16,4	9,1	5,9	-15,6	-14	-7,2	-3,2	1,6	5,1	7,3	7,6
5513	Meudt	55	13	1	NA	82,44832126	69,47267939	60,50098748	69,39697168	68,62541145	80,43647135	91,50757077	89,00460829	70,02435813	81,481896	81,79262674	85,71626071	0,041609977	0,82930839	4,087131519	7,785714286	12,46581633	15,11831066	16,84778912	16,17142857	13,18010204	8,534353741	3,838548753	1,026530612	7,3	9,3	13,3	17,3	22	25,1	26,5	26,7	24,3	18	10,4	8	-14,5	-12,4	-3,2	0,2	3,2	6,9	9,2	9
5513	Meudt	55	13	3	NA	63,13429887	53,66096116	46,85450955	55,02962474	55,79065174	65,55760368	73,77616852	70,41277155	56,51481239	63,95523371	63,41474655	65,31863068	0,202993197	1,008503401	4,265034014	7,997755102	12,67367347	15,34156463	17,07265306	16,35333333	13,32578231	8,677346939	3,984829932	1,161020408	7,5	9,6	13,6	17,7	22,4	25,5	26,8	27,1	24,6	18,3	10,6	8,3	-14,8	-12,5	-3,2	0,4	3,2	6,7	9	8,8
5513	Meudt	55	13	2	NA	82,42396313	68,33969716	58,44766294	66,26530613	65,91705068	75,05990784	88,00065832	87,95391706	68,90454245	78,53653719	80,59117842	83,97630019	0,035090703	0,843424036	4,15	7,886451247	12,57539683	15,26558957	17,00141723	16,28027211	13,23730159	8,542743764	3,864058957	0,999546485	7,3	9,4	14	18,1	22,5	25,4	26,7	27,3	24,5	18	10,5	8,2	-13,9	-12,8	-3,5	-0,1	3,3	7,2	9,2	9,2
5513	Meudt	55	13	4	NA	59,4114549	50,25016458	43,48847926	51,09150758	53,98420013	61,91310071	70,10994074	68,25806452	53,8531929	60,45029626	59,57603687	60,94535877	0,240884354	1,048979592	4,389251701	8,132040816	12,82034014	15,52340136	17,26081633	16,53333333	13,43251701	8,73170068	4,041292517	1,218911565	7,7	9,7	14,2	18,4	22,7	25,7	27,2	27,6	24,8	18,4	10,9	8,4	-14	-12,4	-3	0,4	3,5	7,3	9,7	9,3
5514	Hadamar	55	14	1	NA	76,34101384	62,36076365	53,53127058	60,9479921	61,81237655	70,11125742	81,65766952	83,02172481	63,441738	71,27188939	74,19749835	74,79196839	0,365364432	1,200874636	4,584723032	8,360758017	13,0180758	15,75125364	17,47002915	16,69766764	13,57970845	8,797259475	4,199591837	1,328746356	7,7	9,7	14,4	18,5	22,9	25,8	27,1	27,7	24,9	18,3	10,9	8,5	-13,9	-13,3	-3,5	-0,2	3,5	7,5	9,2	9,4
5514	Hadamar	55	14	3	NA	42,29493087	35,86175116	32,31336406	37,84002632	41,45227123	47,11652403	53,0098749	52,76300197	40,31204739	44,36208032	43,62804477	42,83673471	0,588897959	1,428408163	4,842040816	8,63322449	13,30791837	16,05297959	17,76587755	16,96081633	13,7962449	8,985714286	4,404653061	1,54922449	7,9	9,9	14,7	19	23,1	26	27,4	28,1	25,2	18,6	10,9	8,6	-13,2	-12,5	-2,7	0,6	4,1	8,1	9,9	9,9
5514	Hadamar	55	14	2	NA	68,84463461	56,19684003	48,48782094	54,95786703	56,30612245	64,2106649	75,1487821	76,36076365	57,64845294	64,28900594	66,45029626	67,70375248	0,004608295	0,802567479	4,15839368	7,96596445	12,60309414	15,38466096	17,08499013	16,31757735	13,17807768	8,46642528	3,886570112	0,976300198	7,3	9,1	13,8	18	22,2	25,3	26,8	28	24,6	17,8	10,3	8,2	-14,5	-13,8	-3,6	0,1	3,8	7,5	9,2	9,4
5514	Hadamar	55	14	4	NA	53,4279131	44,66556945	40,33574719	46,97761684	51,32521397	58,64581961	66,63331139	66,97103358	50,48847926	55,32718894	54,58327848	54,08097432	0,437210884	1,274285714	4,686530612	8,508367347	13,16680272	15,94408163	17,66904762	16,8477551	13,64333333	8,844013605	4,299659864	1,390544218	7,9	9,8	14,7	18,9	23	26,1	27,4	28,5	25,3	18,4	10,8	8,7	-14,5	-13,8	-3,4	0,3	3,9	7,7	9,5	9,6
5515	Weilburg	55	15	1	NA	78,86701777	65,38841342	56,28505597	63,55760368	66,05134958	76,6668861	89,11520739	88,95128374	68,68992758	76,24884794	77,78472681	78,39565503	-0,060770975	0,769217687	4,087018141	7,930555556	12,5654195	15,38650794	17,07482993	16,28344671	13,07681406	8,376247166	3,863378685	0,91031746	7,6	9,1	14,2	18,4	22,4	25,8	27,4	28,6	25	17,8	10,2	8,5	-15,5	-14,9	-4,1	-0,1	3,6	7,1	9	9,1
5515	Weilburg	55	15	3	NA	58,78670177	48,67281106	43,39038842	50,33706387	53,600395	62,95852535	71,40158	71,82554313	54,4917709	59,90520077	59,42725477	59,01777484	0,214217687	1,038095238	4,409115646	8,257891156	12,89877551	15,70326531	17,41231293	16,59727891	13,38380952	8,619727891	4,100408163	1,165170068	7,8	9,6	14,6	18,6	22,9	26	27,5	28,6	25,2	18,3	10,6	8,6	-15	-14,3	-3,7	0,1	3,8	7,4	9,3	9,3
5515	Weilburg	55	15	2	0	76,01711652	63,63462803	55,00329165	61,92560897	64,97432523	76,28242265	87,04937458	86,30480581	67,87425939	75,69387755	76,07768268	76,56682029	0,062244898	0,881122449	4,220804989	8,082879819	12,70198413	15,52998866	17,23168934	16,41876417	13,16831066	8,480498866	3,98622449	1,021031746	7,9	9,2	14,5	18,7	22,7	26,2	27,8	29	25,4	18	10,3	8,8	-15,6	-14,7	-4	0	3,7	7,3	9,2	9,2
5515	Weilburg	55	15	4	NA	63,759052	54,01514155	47,69190258	54,55102042	57,37722187	68,39631335	75,8275181	77,4917709	59,22975642	65,91244239	64,22251481	63,0684661	-0,040306122	0,809757653	4,136989796	7,990816327	12,65223214	15,46811224	17,16645408	16,36377551	13,16377551	8,438329082	3,883035714	0,919961735	7,7	9,4	14,4	18,5	22,8	25,9	27,5	28,6	25,1	18,1	10,4	8,5	-15	-14,3	-3,6	0	3,6	7,1	9,3	9,4
5516	Weilm�nster	55	16	1	NA	72,11652403	61,20671494	53,67741935	61,91046742	65,14417381	74,47662935	84,84200132	85,41079658	65,89861752	72,2527979	72,59644503	73,97761684	-0,203684807	0,640362812	3,975736961	7,817573696	12,49869615	15,30878685	17,01394558	16,2276644	13,04268707	8,347845805	3,722845805	0,781462585	7,4	9,1	14,2	18,2	22,4	25,6	27,2	28,2	24,9	17,8	10,1	8,4	-15,3	-14,6	-3,9	-0,1	3,6	7,2	9,2	9,2
5516	Weilm�nster	55	16	3	0	69,05661619	59,11125742	53,30809742	62,07504939	64,54377881	74,82554313	84,66227781	85,00658329	66,29558919	70,64845294	71,20013168	69,38841342	-0,162244898	0,715419501	4,067743764	7,901984127	12,61927438	15,41564626	17,11451247	16,33809524	13,1457483	8,404988662	3,75685941	0,851247166	7,3	9,1	14	18,1	22,4	25,4	26,8	28	24,7	17,7	10,2	8,1	-14,8	-14,2	-3,6	0	3,7	7,2	9,3	9,3
5516	Weilm�nster	55	16	2	NA	66,98880842	55,92758394	50,36800526	59,85714287	63,26530613	72,37063858	80,94206716	80,72811061	62,03489139	67,53390387	67,25608955	68,69519419	-0,114342404	0,772165533	4,15175737	7,990079365	12,74954649	15,54223356	17,24336735	16,44251701	13,26893424	8,486678005	3,805328798	0,909126984	7,2	9,1	13,9	18	22,5	25,4	26,7	27,7	24,7	17,6	10,3	8	-14,3	-13,8	-3,5	0	3,6	7,4	9,5	9,6
5516	Weilm�nster	55	16	4	NA	74,45227123	61,95786703	56,16260697	65,680711	66,83344306	76,13759052	86,95852535	85,71165239	67,67215274	72,3712969	74,29558919	74,88545097	-0,543820862	0,285430839	3,60170068	7,429478458	12,18713152	14,97913832	16,70527211	15,95385488	12,81394558	8,119501134	3,375056689	0,466213152	7,1	8,9	13,7	17,7	22,2	25,1	26,5	27,3	24,4	17,4	10,2	7,9	-14,5	-14	-3,8	-0,2	3,4	7	9,2	9,4
5517	Cleeberg	55	17	1	NA	60,8275181	50,5483871	45,39894668	53,52666229	57,72350229	65,49111258	73,29822252	71,71691903	56,198815	60,33245555	60,40618829	61,87623435	-0,448214286	0,39502551	3,760459184	7,63692602	12,43641582	15,25031888	16,95095663	16,15089286	12,98144133	8,235395408	3,481313776	0,577168367	6,8	8,7	13,3	17,4	21,9	24,7	26,3	26,8	24,1	17	9,8	7,5	-14,9	-14,1	-3,8	-0,2	3,3	7,2	9,5	9,6
5517	Cleeberg	55	17	3	NA	66,02040816	57,98025016	50,46872942	60,85450955	63,21329823	72,93219223	80,18433181	76,75049374	63,12442397	64,58920342	68,2126399	69,02172481	-0,747902494	0,069217687	3,398922902	7,266439909	12,07794785	14,88679138	16,5856576	15,84540816	12,69115646	8,004421769	3,18622449	0,285204082	6,8	8,7	13,2	17,2	21,8	24,7	26,1	26,8	24	16,9	9,8	7,5	-15,3	-14,7	-4,2	-0,5	3,1	6,8	9,2	9,3
5517	Cleeberg	55	17	2	NA	47,67215274	39,26662277	37,17709019	43,21461487	51,69651087	57,92034232	61,62475313	61,92560897	48,1487821	49,16984858	48,50296248	48,73732719	-0,121292517	0,779047619	4,200816327	8,154965986	12,96183673	15,77251701	17,47258503	16,63231293	13,37557823	8,577142857	3,835034014	0,908707483	7,1	9,1	13,7	17,9	22,4	25,2	26,7	27,2	24,6	17,1	10,1	7,8	-14,6	-13,8	-3,4	0,3	3,8	7,6	10	10,1
5517	Cleeberg	55	17	4	NA	62,30480581	51,70375248	47,66227781	56,06188281	63,01053326	71,20013168	78,0684661	76,24621461	61,15799868	62,61290323	64,05793284	64,35154706	-0,527210884	0,331349206	3,743424036	7,682142857	12,50680272	15,34075964	17,02743764	16,21865079	13,01944444	8,272732426	3,431575964	0,515986395	7	9,1	13,6	18	22,4	25,2	26,8	27,1	24,5	17	10	7,8	-15,3	-14,7	-4,1	-0,3	3,3	7	9,4	9,5
5518	Butzbach	55	18	1	NA	43,74061884	35,52929558	33,75181039	40,23238974	49,73798552	57,00263332	62,10138248	61,51876235	47,42067148	46,88808426	45,76168532	44,70441081	-0,034965986	0,896530612	4,333061224	8,28585034	13,13489796	15,93163265	17,64489796	16,75965986	13,47455782	8,670068027	3,922108844	1,001428571	7,4	9,4	14	18,3	22,8	25,6	27,2	27,5	24,8	17,3	10,2	8,1	-14,6	-13,9	-3,3	0,3	3,7	7,6	10	10,1
5518	Butzbach	55	18	3	NA	49,82225148	40,32521397	39,36932194	46,99868335	57,35023042	66,64647794	71,96576697	71,96445029	55,01514155	54,16129032	54,12903226	51,74654377	0,116950113	1,051417234	4,562698413	8,597165533	13,40498866	16,26536281	17,93809524	17,0260771	13,69807256	8,817346939	4,093310658	1,125907029	7,4	9,4	14,1	18,5	22,9	25,7	27,4	27,5	24,9	17,3	10,3	8,1	-14,6	-13,9	-3	0,6	4	7,9	10,2	10,3
5518	Butzbach	55	18	2	NA	46,23370639	36,90520077	35,52271232	41,80513497	51,15602371	59,76629361	66,69651087	63,89861752	49,06912442	49,8275181	47,92297565	46,65898616	0,133265306	1,087142857	4,578707483	8,592040816	13,38904762	16,20210884	17,88741497	16,99061224	13,69789116	8,805306122	4,110680272	1,147278912	7,4	9,4	14	18,3	22,8	25,7	27,2	27,5	24,8	17,3	10,3	8,1	-14,2	-13,4	-3	0,7	4,1	7,8	10,3	10,4
5518	Butzbach	55	18	4	NA	57,07504939	45,29558919	43,71296906	50,47531271	61,31138906	71,57998684	79,37656352	77,61158658	59,80250165	60,31533903	59,62738645	57,79262674	-0,008333333	0,935941043	4,421145125	8,442970522	13,25493197	16,10226757	17,78599773	16,88877551	13,59818594	8,725056689	3,982879819	1,016666667	7,3	9,4	14,1	18,5	22,9	25,8	27,4	27,5	24,9	17,4	10,3	8,1	-14,6	-14	-3,1	0,7	4,1	7,9	10,3	10,1
5519	Hungen	55	19	1	NA	48,35813035	38,30085584	37,01711652	43,62738645	51,80315997	61,98090848	69,25345623	66,00065832	50,40158	51,98617513	49,29624752	48,0302831	0,250816327	1,243265306	4,763129252	8,754965986	13,54748299	16,33789116	18,01911565	17,12782313	13,85782313	8,921768707	4,256122449	1,274829932	7,4	9,5	14,2	18,4	23	25,9	27,5	27,8	24,9	17,6	10,5	8,2	-13,7	-13,1	-2,9	0,8	4,2	7,9	10,4	10,4
5519	Hungen	55	19	3	NA	54,71033574	42,919684	42,2271231	49,33048058	61,40092165	73,86372613	81,31336406	78,68005268	59,52534561	60,45622119	56,99078342	53,73930216	0,325396825	1,321485261	4,856122449	8,890759637	13,67675737	16,48526077	18,15192744	17,23253968	13,95708617	9,001984127	4,320294785	1,347562358	7,4	9,6	14,2	18,6	23	25,9	27,6	27,9	25	17,6	10,5	8,2	-13,8	-13,2	-2,7	0,9	4,4	8	10,5	10,6
5519	Hungen	55	19	2	NA	51,8110599	40,65766952	38,89861752	45,56155365	56,14944042	66,70967742	77,118499	72,51942068	55,12837394	54,77682687	51,93219223	47,48913758	0,110272109	1,122993197	4,672721088	8,616666667	13,40979592	16,15013605	17,83959184	16,95564626	13,83727891	8,899047619	4,148503401	1,106190476	7,3	9,5	14,1	18,4	22,8	25,8	27,5	27,9	24,8	17,6	10,4	8,1	-13,3	-12,5	-3,1	0,5	4	7,3	10,1	10,3
5519	Hungen	55	19	4	NA	59,84529297	47,55365371	45,42132981	54,52732061	67,35023042	81,77353523	88,46543777	86,30085584	66,07241606	67,42132981	62,11915735	58,53127058	0,203231293	1,235204082	4,788378685	8,748356009	13,52545351	16,27936508	17,96071429	17,07545351	13,92891156	8,965192744	4,221088435	1,199546485	7,3	9,6	14,1	18,5	23	25,9	27,7	28,1	24,9	17,6	10,5	8,2	-13,3	-12,7	-2,9	0,7	4,3	7,6	10,3	10,5
5520	Nidda	55	20	1	NA	53,83673471	41,59447003	40,39104674	45,94009216	56,25674787	65,40684661	78,83015142	73,16326529	55,21395655	54,19618171	52,86240948	44,98617513	-0,07106414	0,959329446	4,514285714	8,440524781	13,21785714	15,92893586	17,60189504	16,74373178	13,77930029	8,834620991	3,977696793	0,879154519	7	9,5	13,8	18,3	22,5	25,6	27,5	28,2	24,6	17,3	10,2	8	-13,3	-12,2	-3,5	0	3,5	6,7	9,6	9,8
5520	Nidda	55	20	3	NA	69,4917709	54,64450297	51,58591177	60,68202765	70,53127058	85,33377223	95,6122449	91,76563529	71,02633313	73,67281106	70,83015142	66,9697169	-0,05952381	0,972732426	4,509183673	8,436394558	13,20566893	15,92885488	17,60646259	16,76723356	13,73769841	8,799943311	3,977834467	0,915192744	7,2	9,5	13,9	18,5	22,7	25,7	27,6	28,2	24,7	17,4	10,3	8	-13,2	-12,5	-3,2	0,3	3,8	7,1	9,9	10,2
5520	Nidda	55	20	2	NA	63,74456881	50,13627387	45,44963794	51,040158	55,88742594	67,720869	77,05595787	74,83212639	57,84331797	63,67544439	63,120474	61,83673471	-0,493726379	0,537414966	4,029327286	7,900604686	12,70332577	15,39410431	17,06107332	16,25835223	13,40287226	8,517611489	3,571428571	0,476795163	6,8	9,2	13,4	18	22	25,1	27,2	27,9	24,3	17	10	7,7	-13,1	-12,1	-3,7	-0,2	3,3	6,5	9,4	9,7
5520	Nidda	55	20	4	NA	69,77682687	54,92495061	50,3712969	57,959842	61,88347597	74,38380513	85,09611587	83,27254774	65,99407506	70,15404871	69,85450955	68,04608294	-0,461360544	0,537210884	4,059863946	7,936462585	12,72210884	15,43088435	17,12673469	16,33816327	13,37707483	8,460340136	3,602585034	0,535578231	6,5	9,1	13,2	17,8	22	25	27	27,7	24,2	17,1	9,8	7,6	-13	-12,3	-3,5	0	3,5	6,8	9,6	9,8
5521	Gedern	55	21	1	NA	93,96247532	73,99341671	64,03752468	69,58525345	70,6504279	82,38248848	95,35878868	94,86504281	77,47333771	89,54048716	89,3311389	92,11257406	-1,441428571	-0,508095238	2,941972789	6,718231293	11,61340136	14,34612245	16,0277551	15,3422449	12,54170068	7,639931973	2,618911565	-0,383605442	5,6	7,9	11,9	16,4	20,8	23,9	25,8	26,6	23,1	16,4	8,8	6,5	-13,4	-12,7	-4,5	-1,1	2,6	5,9	8,6	8,9
5521	Gedern	55	21	3	NA	106,9842001	82,41013826	73,86701777	80,88610929	82,35352206	95,15799868	111,0315997	111,319289	91,79196839	101,2718894	101,8828176	104,2073733	-0,903117914	0,053911565	3,56462585	7,421655329	12,2377551	14,9728458	16,66592971	15,91819728	13,00770975	8,053628118	3,162414966	0,123015873	6,1	8,5	12,7	17	21,6	24,6	26,5	27,1	23,7	16,9	9,3	7	-13,1	-12,6	-4,1	-0,7	3	6,3	9	9,2
5521	Gedern	55	21	2	NA	101,7774852	79,88676761	67,59249506	74,02896642	72,72284397	81,98683345	95,17774852	99,58064516	81,73337723	94,43186306	96,70967742	100,8466096	-1,847755102	-0,967482993	2,508911565	6,288163265	11,15938776	13,89591837	15,64102041	14,99346939	12,16319728	7,209455782	2,206326531	-0,750816327	5,4	7,2	11,4	15,8	20,8	23,9	25,4	25,9	22,7	16,5	8,5	6,1	-13,5	-12,8	-5,1	-1,6	2,2	5,4	8,1	8,3
5521	Gedern	55	21	4	NA	110,7676103	86,50625413	75,80315997	81,21922316	82,20737326	92,63265306	107,8064516	111,6886109	91,12179065	102,2481896	106,1040158	109,7346939	-1,242290249	-0,345068027	3,160544218	6,98537415	11,8287415	14,56014739	16,28877551	15,58486395	12,67403628	7,710147392	2,810714286	-0,192630386	6	8,1	12,3	16,6	21,5	24,6	26,1	26,6	23,4	16,8	9	6,6	-13,3	-12,7	-4,1	-0,7	3	6,3	9	9,1
5522	Freiensteinau	55	22	1	NA	93,55694535	72,36405529	63,47465439	67,72350229	67,7090191	74,92824226	86,1869651	91,20210665	74,8696511	86,34298881	92,63133642	94,23699803	-1,47537415	-0,570068027	2,91952381	6,743877551	11,59952381	14,33244898	16,09061224	15,37210884	12,45265306	7,533401361	2,634489796	-0,373061225	5,6	7,5	11,7	16,2	21,1	24,4	25,7	26,1	22,8	16,8	8,7	6,3	-14	-13,3	-4,5	-1	2,9	6,2	8,7	8,6
5522	Freiensteinau	55	22	3	NA	110,9605003	86,13561555	75,59315339	78,40552997	79,60302832	85,52534561	101,6161949	107,3443055	86,56155365	97,82685977	105,9493087	110,7485188	-1,267176871	-0,370181406	3,124546485	6,961054422	11,81252834	14,54404762	16,29251701	15,55833333	12,60130385	7,696201814	2,803628118	-0,206689342	5,9	7,8	12,1	16,5	21,4	24,5	26	26,4	23,1	16,8	9	6,6	-14,1	-13,3	-4,4	-0,9	3	6,3	8,8	8,7
5522	Freiensteinau	55	22	2	NA	77,76892694	61,43647135	55,12903226	59,86504281	65,65371955	69,87755103	81,84397629	84,66491113	68,00329165	72,03752468	79,47597103	80,44568797	-1,466556945	-0,546017117	2,879394338	6,689927584	11,55892034	14,33686636	16,04654378	15,28202765	12,36583278	7,559973667	2,661421988	-0,348913759	5,7	7,5	11,7	16,2	21,3	24,5	25,6	26	22,7	17	8,7	6,4	-15,1	-14,5	-4,8	-1,1	2,9	6,2	8,6	8,5
5522	Freiensteinau	55	22	4	NA	104,7162607	80,76761026	71,07570771	75,1724819	80,19157342	85,04937458	101,0085583	104,8025016	83,3877551	91,84858458	100,5378538	103,805135	-1,322108844	-0,385260771	3,078287982	6,891723356	11,7361678	14,52885488	16,22369615	15,47239229	12,49642857	7,679931973	2,78792517	-0,222165533	6,1	8	12,2	16,7	21,8	25	26,1	26,5	23,1	17,1	9	6,7	-15,3	-14,4	-4,8	-1	2,8	6,2	8,6	8,6
5523	Neuhof	55	23	1	NA	77,05727452	62,81500987	56,17643187	63,120474	71,94865042	77,55167874	89,57142858	92,99473339	71,38117184	74,28834761	80,44897958	80,74851877	-1,173072562	-0,22329932	3,223412698	7,075793651	11,92777778	14,71014739	16,41882086	15,61354875	12,62052154	7,803968254	2,964399093	-0,04824263	6,4	8,1	12,5	17,1	22,3	25,5	26,5	26,9	23,5	17,7	9,3	7	-15,4	-14,9	-4,9	-1,1	2,8	6,2	8,6	8,4
5523	Neuhof	55	23	3	NA	82,0684661	67,0118499	59,22251481	65,36932194	74,08492429	77,67346939	92,56616194	93,57142858	71,12837394	77,38512181	81,60895326	83,17379855	-0,98106576	0,003911565	3,505782313	7,372052154	12,20651927	14,98786848	16,70470522	15,88803855	12,8170068	7,982823129	3,171825397	0,155839002	6,4	8,2	12,5	17,1	22,3	25,5	26,5	26,9	23,5	17,7	9,3	7,1	-15,3	-14,5	-4,9	-1,1	2,8	6,2	8,6	8,5
5523	Neuhof	55	23	2	NA	68,14746545	57,39894668	50,70309413	59,27452271	68,05924952	76,22448981	86,29558919	89,79328506	66,05727452	68,84068465	70,919684	70,94206716	-0,915873016	0,039229025	3,546485261	7,445748299	12,30170068	15,1053288	16,78390023	15,92794785	12,8718254	8,05515873	3,269217687	0,221145125	6,7	8,2	12,7	17,4	22,7	25,8	26,7	26,9	23,8	18	9,4	7,1	-15,4	-15,2	-4,9	-0,9	2,6	6,5	8,7	8,5
5523	Neuhof	55	23	4	NA	73,841343	62,57274523	53,73337723	62,86240948	70,98156681	77,84858458	89,80184332	91,81500987	65,92824226	70,92824226	73,74851877	74,69848584	-0,93537415	0,011337869	3,520521542	7,434863946	12,24404762	15,05170068	16,73639456	15,92131519	12,86394558	8,011281179	3,213435374	0,19654195	6,6	8,3	12,7	17,4	22,6	25,7	26,7	27	23,7	17,9	9,4	7,2	-15,2	-14,6	-4,8	-0,9	2,8	6,5	8,8	8,6
5524	Weyhers	55	24	1	NA	65,31270574	55,38117184	51,10599077	60,66227781	69,86899277	78,28637261	91,81895984	90,71296906	66,28768926	68,23370639	66,58788677	66,8110599	-0,905102041	0,026984127	3,526417234	7,458049887	12,3271542	15,09126984	16,77845805	15,93321995	12,85935374	8,024546485	3,268764172	0,225283447	6,8	8,1	12,6	17,6	22,9	26	26,8	27	23,9	18,3	9,6	7,2	-15,1	-14,9	-5	-1,1	2,6	6,3	8,6	8,4
5524	Weyhers	55	24	3	NA	69,5082291	58,24884794	51,8696511	60,16787361	66,63199474	74,20408165	88,02633313	86,50691245	62,99275839	67,10006584	68,75510203	70,28044768	-1,251530612	-0,325829082	3,098660714	6,966135204	11,84897959	14,62219388	16,31033163	15,5096301	12,50682398	7,739604592	2,881568878	-0,089732143	6,5	7,8	12,3	17,1	22,4	25,5	26,3	26,6	23,5	17,8	9,3	6,9	-15,2	-14,8	-5	-1,1	2,7	6,3	8,7	8,5
5524	Weyhers	55	24	2	NA	68,08360765	58,08624094	53,81237655	64,56484529	74,19091506	81,75839368	99,02501645	96,68466097	70,33508887	72,89005926	68,82159316	67,4516129	-1,249376417	-0,374603175	3,015986395	6,914002268	11,80912698	14,54693878	16,26485261	15,47732426	12,46247166	7,641439909	2,851643991	-0,104024943	6,5	7,7	12,3	17,1	22,3	25,4	26,3	26,6	23,5	17,7	9,2	6,9	-14,6	-14,4	-5,3	-1,6	2,3	6	8,4	8,1
5524	Weyhers	55	24	4	NA	69,91902568	57,95260039	53,65635287	60,76431865	66,42330481	73,71362739	89,99539171	86,5483871	63,26991442	68,56550361	68,42396313	70,16129032	-1,687006803	-0,847006803	2,505918367	6,325238095	11,24204082	14,01136054	15,68462585	14,95938776	12,00795918	7,274829932	2,402244898	-0,523401361	6,2	7,7	12,1	16,9	22	25,1	26,1	26,3	23,1	17,4	9	6,7	-14,8	-14,6	-6	-2,2	1,7	5,4	7,8	7,7
5525	Gersfeld (Rh�n)	55	25	1	NA	85,28308097	72,23436471	67,00197497	80,02896642	85,45556287	94,600395	115,4858459	109,5049375	82,29163923	88,11915735	85,01843319	87,3732719	-1,822165533	-1,103854875	2,189002268	5,986507937	10,93407029	13,5712585	15,40391156	14,70839002	11,77936508	6,934183673	2,152380952	-0,701814059	5,7	7,2	11,5	16,4	21,3	24,5	25,5	25,9	22,4	16,8	8,8	6,2	-13,4	-12,9	-6,1	-2,3	1,6	5,3	7,7	7,6
5525	Gersfeld (Rh�n)	55	25	3	1	82,88545097	68,43515471	61,43712968	69,80645161	73,34364713	81,04147465	98,73601055	93,58788677	71,17643187	79,35483871	79,88610929	85,34035548	-2,320408163	-1,614489796	1,610680272	5,377755102	10,34734694	13,0447619	14,79952381	14,13836735	11,29517007	6,607210884	1,677687075	-1,170544218	5,6	6,9	11,2	16	20,9	24,1	25,1	25,5	22,2	16,6	8,6	5,9	-14,6	-14,4	-6,7	-2,8	1,3	4,9	7,2	7,2
5525	Gersfeld (Rh�n)	55	25	2	1	106,8275181	88,17577355	78,67083606	91,72876894	93,90520077	103,7899934	124,0500329	118,116524	92,15075706	104,9133065	101,2613562	110,0243581	-2,788888889	-2,186337868	0,945975057	4,626417234	9,635090703	12,35164399	14,09240363	13,4861678	10,73741497	6,037358277	1,128798186	-1,651870748	5,2	6,6	10,8	15,5	20,5	23,8	24,7	25,2	21,5	16,2	8,4	5,6	-14,1	-13,4	-6,8	-3,1	1	4,6	7,1	7
5525	Gersfeld (Rh�n)	55	25	4	NA	96,49308755	78,09545755	68,72745226	76,64581961	76,5885451	82,34628045	99,32192232	93,58525345	74,44107965	87,72547729	90,56616194	99,40289665	-2,492857143	-1,862993197	1,320952381	5,116666667	10,06870748	12,82204082	14,51857143	13,88965986	11,06836735	6,382244898	1,442040816	-1,39292517	5,4	6,8	11,2	16,1	20,7	23,9	25	25,4	22,1	16,1	8,6	5,7	-14	-13,7	-6,7	-2,9	1,3	4,8	7,3	7,2
5526	Bischofsheim an der Rh�n	55	26	1	1	101,2758394	81,92692561	72,21724819	81,94206716	84,41935484	92,17314023	108,6550362	102,9947334	82,01119158	93,39038842	94,25016458	104,9723502	-3,054081633	-2,408737245	0,690497449	4,463392857	9,439668367	12,21020408	13,89005102	13,31007653	10,55605867	5,929017857	0,911734694	-1,901020408	4,6	6	10,3	15,1	19,6	22,9	24	24,4	21,4	15,5	8	5,1	-15	-14,1	-7,1	-3,2	1,1	4,7	7,1	7,1
5526	Bischofsheim an der Rh�n	55	26	3	NA	83,44239632	65,46017116	57,95194206	63,52073732	65,4680711	70,58920342	86,7327189	80,93745884	62,91902568	73,94535877	76,18762345	85,85977616	-1,980612245	-1,207823129	2,039183673	5,932721088	10,86	13,59272109	15,3314966	14,63129252	11,66965986	6,875986395	2,020816327	-0,844829932	5,8	7,3	12	16,9	21,4	24,6	25,7	26	22,9	16,5	9	6,2	-14,3	-13,7	-6,6	-2,8	1,5	5	7,4	7,4
5526	Bischofsheim an der Rh�n	55	26	2	NA	81,52534561	65,47136274	59,67215274	65,90256748	73,70836077	80,21000658	91,8531929	89,55694535	65,9901251	75,281106	73,70572745	81,32916394	-1,775930372	-0,986254502	2,345438175	6,272689076	11,22563025	13,95690276	15,68505402	14,95498199	11,93859544	7,103541417	2,285894358	-0,660264106	5,7	7,4	12,2	16,9	21,5	24,8	25,7	26,2	23,1	16,5	9,2	6,2	-15	-14	-6,7	-2,7	1,7	5,2	7,5	7,6
5526	Bischofsheim an der Rh�n	55	26	4	NA	58,919684	45,63133642	41,07307439	43,92034232	49,49440423	52,3094141	63,720869	60,04147465	44,399605	51,61751152	52,45292955	58,98156681	-1,320408163	-0,449136578	2,937676609	6,892150706	11,8311617	14,56248038	16,30714286	15,52708006	12,4099686	7,499921507	2,762009419	-0,202197802	6	7,6	12,4	17,4	21,7	25	26,1	26,4	23,3	16,7	9,4	6,3	-14,4	-13,6	-5,6	-1,7	2,6	6,1	8,3	8,3
5613	Schaumburg	56	13	1	NA	70,24226465	59,6267281	52,92560897	61,21922316	64,71231074	75,58393681	86,16326529	80,52205397	65,32653061	71,84331797	69,49440423	72,29690587	0,181574344	0,989446064	4,270787172	8,005072886	12,69562682	15,38717201	17,13218659	16,4148688	13,37422741	8,693819242	3,948338192	1,142274052	7,9	9,9	14,2	18,1	22,8	25,9	27,4	27,6	24,9	18,7	10,8	8,5	-14,7	-12,7	-3,4	0,2	3,2	6,8	9,2	8,9
5613	Schaumburg	56	13	3	NA	47,17314023	40,48913758	37,23304806	44,62541145	47,65108623	56,24226465	62,88742594	58,07373271	46,5720869	50,62080316	47,28439765	48,04147465	0,494935752	1,328269085	4,659183673	8,418594104	13,08956916	15,80846561	17,56568405	16,81058201	13,73718821	8,986696901	4,270521542	1,458956916	8,4	10,4	14,9	18,6	23,3	26,5	27,9	28,1	25,3	19,2	11,3	8,9	-13,9	-12,6	-3,2	0,4	3,5	7,3	9,7	9,4
5613	Schaumburg	56	13	2	NA	57,10138248	48,54443713	43,40289665	50,95589203	55,10269913	63,03357471	70,41737987	67,78604345	54,09348255	60,00131665	57,70638577	59,32455561	0,361553654	1,187689269	4,540157999	8,288347597	12,99361422	15,71691903	17,44509546	16,69585253	13,59651086	8,84114549	4,142396313	1,312508229	8,1	10,2	14,7	18,6	23,2	26,2	27,7	28	25,2	18,8	11,1	8,7	-14,1	-12,6	-3,2	0,4	3,3	7,2	9,6	9,2
5613	Schaumburg	56	13	4	NA	49,72416065	41,70243581	38,73469387	46,84200132	51,17182358	59,33245555	64,48123765	62,05529955	48,85648452	53,718894	49,78604345	50,34101384	0,398707483	1,248163265	4,623333333	8,389727891	13,09911565	15,8322449	17,57346939	16,81455782	13,69877551	8,91414966	4,185578231	1,343197279	8,1	10,1	14,7	18,6	23,1	26,1	27,8	28	25,2	18,8	11	8,7	-13,2	-12,5	-3	0,6	3,8	7,7	9,9	9,8
5614	Limburg an der Lahn	56	14	1	0	56,97630019	48,58196181	45,1487821	53,69190258	60,14812377	67,91507571	75,11718235	73,94733377	57,30414745	62,57077026	59,40026332	60,03884135	0,727664399	1,603571429	5,034863946	8,859580499	13,54688209	16,29761905	18,01150794	17,19693878	14,00901361	9,143650794	4,52585034	1,664172336	8,1	10,2	14,8	18,9	23,3	26,2	27,7	28,2	25,3	18,8	11,2	8,7	-13,1	-12,2	-2,6	0,9	4	8	10	9,9
5614	Limburg an der Lahn	56	14	3	NA	50,92297565	41,92495061	39,83673471	46,84529297	51,73403555	59,50559577	65,26201448	64,06714945	50,30019748	54,06056616	50,77946016	51,77616852	0,340952381	1,220204082	4,626530612	8,403197279	13,11503401	15,85802721	17,60510204	16,83768707	13,68136054	8,883673469	4,132517007	1,29537415	7,9	10	14,7	18,6	23,1	26	27,6	27,9	25,1	18,6	10,9	8,5	-13,4	-12,8	-3,3	0,3	3,7	7,5	9,6	9,7
5614	Limburg an der Lahn	56	14	2	NA	56,4516129	47,36010532	44,62738645	52,65569455	59,73403555	70,06188281	76,5082291	76,19486503	57,72876894	61,879526	58,00592494	57,70770245	0,527324263	1,38968254	4,824886621	8,658106576	13,33480726	16,10413832	17,81882086	17,00680272	13,80017007	8,948469388	4,369671202	1,47585034	7,9	9,9	14,7	18,9	23,1	26	27,4	28,3	25,2	18,4	10,9	8,7	-13,4	-12,9	-2,9	0,6	4,1	7,9	9,9	9,9
5614	Limburg an der Lahn	56	14	4	NA	51,54970374	42,79986832	41,52205397	49,2929559	53,90190916	63,90849242	69,52732061	69,29624752	53,12179065	56,0283081	52,678736	53,06912442	0,291390306	1,176211735	4,612755102	8,421811224	13,11600765	15,87519133	17,58373724	16,81454082	13,6533801	8,82869898	4,119132653	1,266454082	7,6	9,6	14,2	18,2	22,7	25,6	27,2	27,6	24,7	18,2	10,5	8,2	-13,1	-12,5	-3	0,6	4,1	7,8	9,9	10
5615	Villmar	56	15	1	NA	56,98025016	47,76036868	45,56813694	54,46280448	61,15931535	73,63528639	78,60368665	79,8913759	59,57867019	62,87360106	58,93680052	58,54377881	0,347789116	1,224433107	4,62760771	8,466213152	13,15521542	15,94024943	17,64943311	16,82970522	13,65209751	8,801927438	4,214965986	1,298809524	7,8	9,7	14,7	18,8	23	26	27,4	28,5	25,2	18,3	10,6	8,6	-13,7	-13,1	-3	0,5	4,1	7,6	9,7	9,8
5615	Villmar	56	15	3	NA	56,30151416	46,72613561	46,27583935	55,39104674	60,48123765	72,94338381	78,37458855	79,41606319	60,0283081	61,98420013	58,67741935	58,4114549	0,267120181	1,171258503	4,587414966	8,423469388	13,13259637	15,89965986	17,61785714	16,81740363	13,66717687	8,774659864	4,117063492	1,218480726	7,6	9,7	14,4	18,5	22,9	25,8	27,2	27,9	24,8	18,2	10,5	8,2	-12,9	-12,6	-3	0,6	4,1	7,7	9,9	10
5615	Villmar	56	15	2	NA	62,10006584	52,51415406	48,61553655	57,62409481	62,37195523	74,57867019	79,57340355	83,080316	62,30217248	65,24884794	63,15339039	62,74456881	-0,248919568	0,629231693	3,976230492	7,80180072	12,52286915	15,3047419	17,00780312	16,22490996	13,09081633	8,333193277	3,632653061	0,743517407	7,5	9,3	14,3	18,3	22,6	25,6	27,1	28,2	24,9	17,9	10,4	8,3	-14,2	-13,7	-3,6	-0,1	3,5	6,9	9,2	9,5
5615	Villmar	56	15	4	NA	62,95720868	52,04476629	50,281106	60,07965768	64,13627387	77,09414087	84,03884135	86,1869651	65,43712968	66,28900594	64,919684	64,72942726	-0,163605442	0,74138322	4,113492063	7,929761905	12,66422902	15,41712018	17,11609977	16,3680839	13,26014739	8,404818594	3,692517007	0,814229025	7,3	9,4	14,1	18,1	22,6	25,5	27	27,6	24,6	17,9	10,3	8	-13,7	-13,3	-3,8	-0,4	3,4	6,6	8,9	9,4
5616	Gr�venwiesbach	56	16	1	0	59,75312706	49,58262013	46,1869651	54,07373271	54,3074391	64,38578013	72,86306781	70,88018432	56,99275839	59,72284397	60,62936142	58,57340355	-0,372721088	0,519115646	3,86585034	7,703401361	12,43564626	15,2014966	16,93142857	16,15054422	13,02911565	8,260340136	3,526870748	0,658571429	7	9,1	13,9	17,8	22,3	25,2	26,6	27,5	24,4	17,5	10,1	7,8	-14,3	-13,8	-3,6	-0,1	3,5	6,9	9,2	9,5
5616	Gr�venwiesbach	56	16	3	0	77,36603029	63,22843977	60,54443713	69,50691245	68,96510861	81,49967084	92,16326529	91,70967742	74,58788677	76,42922974	76,45885452	77,0283081	-0,754024943	0,081689342	3,385430839	7,163605442	11,94325397	14,67562358	16,40141723	15,70680272	12,68520408	7,907653061	3,072959184	0,236451247	6,6	9	13,5	17,4	22	24,9	26,4	26,8	24	17,1	9,9	7,5	-13,7	-13,3	-3,8	-0,5	3,4	6,4	8,9	9,1
5616	Gr�venwiesbach	56	16	2	NA	61,62738645	50,73864384	47,12442397	54,97827519	54,31270574	63,12376565	72,21527319	69,88676761	56,65832784	59,13100723	62,66556945	60,23041474	-0,516462585	0,329183674	3,690884354	7,516598639	12,28836735	15,0570068	16,77612245	16,04653061	12,90503401	8,142244898	3,387959184	0,482993197	6,7	8,8	13,4	17,3	21,8	24,7	26,2	26,9	24	17,1	9,8	7,5	-14	-13,4	-3,6	-0,1	3,5	6,8	9,2	9,6
5616	Gr�venwiesbach	56	16	4	NA	72,99144174	59,52600394	57,38643845	65,70243581	65,99078342	76,17643187	84,4298881	84,96247532	68,11718235	70,88808426	74,44766294	71,65437787	-0,646145125	0,210204082	3,562188209	7,345294785	12,14444444	14,88905896	16,61587302	15,92726757	12,84183673	8,01899093	3,24223356	0,368594104	6,3	8,6	13,1	16,9	21,5	24,4	25,9	26,4	23,5	16,8	9,6	7,2	-13,3	-12,9	-3,8	-0,3	3,5	6,6	9	9,5
5617	Usingen	56	17	1	NA	53,54509545	46,47202106	41,90454245	49,97103358	52,00329165	58,96379197	65,17643187	62,97893352	52,43252139	52,70046084	56,73469387	55,9078341	-0,789115646	0,061972789	3,398163265	7,281088435	12,08687075	14,89210884	16,59823129	15,8647619	12,71938776	7,970408163	3,135102041	0,253673469	6,7	8,9	13,4	17,6	22,2	25	26,5	26,8	24,1	16,8	9,8	7,6	-15	-14,4	-4	-0,4	3,2	6,7	9,1	9,4
5617	Usingen	56	17	3	NA	64,27188939	52,96247532	51,09414087	59,07109942	61,34167216	69,63660303	75,63462803	76,55892035	61,66622777	64,51217906	67,65635287	65,37063858	-0,435147392	0,448185941	3,858730159	7,753741497	12,54756236	15,32301587	17,02896825	16,27749433	13,11298186	8,232029478	3,467517007	0,601473923	6,6	8,8	13,3	17,4	22	24,8	26,4	26,6	24	16,8	9,7	7,5	-14,1	-13,6	-3,5	0,2	3,8	7,1	9,4	9,8
5617	Usingen	56	17	2	0	48,91112574	40,28308097	38,35549703	45,01645819	49,46082948	55,09874916	61,00658329	60,60829494	48,28768926	49,27123106	51,8294931	50,30085584	-0,332721088	0,575510204	4,036122449	8,035782313	12,8662585	15,72136054	17,37585034	16,55401361	13,27653061	8,449047619	3,630408163	0,705714286	7	9,2	13,7	18	22,5	25,2	27	27,1	24,5	17	9,9	7,9	-14,7	-14,1	-3,5	0,2	3,8	7,4	9,8	9,9
5617	Usingen	56	17	4	0	71,84529297	55,92824226	54,05332455	61,10006584	63,481896	68,82817642	79,29493087	80,10138248	64,60961158	67,33245555	72,07636603	72,1705069	-0,77069161	0,089115646	3,47069161	7,401417234	12,26422902	15,10504535	16,77069161	16,00459184	12,80668934	8,042346939	3,162471655	0,251020408	6,6	8,8	13,3	17,4	22	24,7	26,4	26,6	24	16,7	9,6	7,6	-15,5	-15	-4,2	-0,3	3,2	7	9,4	9,3
5618	Friedberg (Hessen)	56	18	1	0	47,61816984	38,10533245	37,09479923	42,05595787	49,16919026	55,92560897	62,16919026	61,14285713	47,31073074	48,30085584	50,15997368	48,4114549	-0,072312925	0,857006803	4,359659864	8,452108844	13,28965986	16,19768707	17,83693878	16,92176871	13,55979592	8,690544218	3,918367347	0,954081633	7,3	9,4	13,9	18,6	22,9	25,7	27,4	27,4	24,9	17,1	10,1	8	-15,2	-14,6	-3,3	0,9	4,2	8,1	10,4	10
5618	Friedberg (Hessen)	56	18	3	NA	61,15997368	48,73206058	47,21395655	52,79855168	59,87689268	69,42067148	76,66951942	76,27649771	58,77748519	62,14746545	65,040158	63,12969058	-0,088151927	0,846088435	4,344047619	8,390079365	13,22261905	16,09642857	17,75164399	16,86780045	13,53633787	8,670634921	3,906122449	0,957256236	7,3	9,5	14,1	18,6	22,9	25,7	27,4	27,5	24,9	17,3	10,2	8,1	-15	-14,5	-3,6	0,3	3,7	7,5	9,9	9,8
5618	Friedberg (Hessen)	56	18	2	NA	45,93943384	36,26333113	35,75707703	40,40092165	48,82817642	57,4516129	63,41211323	61,80184332	47,00658329	47,81500987	47,98617513	46,279131	0,172244898	1,126190476	4,669047619	8,732380952	13,54333333	16,4237415	18,09258503	17,16068027	13,80108844	8,872653061	4,163469388	1,185782313	7,4	9,6	14,2	18,6	23,1	25,9	27,5	27,7	25	17,5	10,3	8,2	-14,7	-14,1	-2,9	1,1	4,4	8,3	10,6	10,3
5618	Friedberg (Hessen)	56	18	4	NA	55,10730745	42,96774194	43,07570771	48,58920342	59,15668203	70,15009874	75,77419355	74,43449639	56,34628045	58,91639235	58,15075706	56,57932852	0,28021542	1,246201814	4,813095238	8,849886621	13,64659864	16,50663265	18,20068027	17,2643424	13,91405896	8,975396825	4,264342404	1,28792517	7,5	9,7	14,4	18,7	23,2	26	27,7	27,9	25,1	17,6	10,4	8,3	-14,6	-13,9	-2,7	1,2	4,6	8,3	10,6	10,4
5619	Staden	56	19	1	NA	44,2929559	34,6668861	34,02435813	39,78077684	50,40355497	60,67741935	66,38380513	65,16919026	48,61356155	49,86899277	46,56616194	44,42198816	0,344353742	1,336394558	4,878707483	8,928435374	13,72115646	16,55136054	18,21183673	17,29714286	13,99387755	9,031768707	4,330408163	1,347959184	7,5	9,7	14,4	18,6	23,2	26	27,7	27,9	25,1	17,7	10,5	8,3	-13,8	-13,3	-2,8	1,1	4,4	8	10,5	10,5
5619	Staden	56	19	3	NA	54,97959184	42,6122449	42,30151416	49,59447003	60,9901251	72,93021726	79,02896642	77,841343	58,32060568	60,25872284	57,49045426	56,00197497	0,347165533	1,340816327	4,886791383	8,931972789	13,7079932	16,54104308	18,20873016	17,31111111	14,00124717	9,037131519	4,325283447	1,345521542	7,5	9,7	14,4	18,6	23,2	26,1	27,7	27,9	25,1	17,7	10,5	8,3	-13,6	-13,1	-2,9	0,9	4,4	8	10,4	10,5
5619	Staden	56	19	2	NA	50,06056616	39,59842	37,62146148	45,15668203	54,56945358	65,80184332	73,32718894	72,0302831	54,53456223	55,31533903	52,74456881	50,55431203	0,208843537	1,238367347	4,765510204	8,73	13,52265306	16,30210884	17,98068027	17,09163265	13,88333333	8,956734694	4,209795918	1,209591837	7,4	9,7	14,4	18,6	23,2	26	27,8	28,1	25	17,8	10,5	8,3	-13,5	-13	-2,9	0,7	4,3	7,7	10,2	10,4
5619	Staden	56	19	4	NA	61,04147465	48,21198158	45,78801842	55,51942068	65,09545755	78,26069784	88,75312706	87,2271231	65,35747203	66,37985516	64,53324555	63,03489139	0,228741497	1,240759637	4,781575964	8,759693878	13,52840136	16,31230159	17,99382086	17,11451247	13,89540816	8,969331066	4,214965986	1,237981859	7,5	9,7	14,3	18,6	23,5	26,3	27,9	28,2	25	18	10,7	8,5	-13,5	-13,1	-3	0,5	4,2	7,6	10,2	10,4
5620	Ortenberg	56	20	1	NA	59,15009874	47,14614877	44,21527319	52,0664911	59,35878868	71,319289	81,95523371	80,38643845	60,88215932	63,37524687	62,63199474	59,33706387	-0,050476191	0,977006803	4,506802721	8,421428571	13,18020408	15,92462585	17,63482993	16,77938776	13,67571429	8,771088435	3,969659864	0,97414966	7,2	9,5	14,1	18,5	23,2	26,1	27,7	28,1	24,8	17,9	10,5	8,2	-13,2	-12,7	-3,2	0,3	4	7,3	9,9	10,2
5620	Ortenberg	56	20	3	NA	67,55562871	53,51217906	51,39368006	60,61816984	69,49308755	83,15997368	96,66556945	95,95720868	70,30348913	72,69124423	72,44700461	68,49703752	0,193367347	1,246145125	4,786281179	8,723979592	13,48418367	16,22188209	17,9202381	17,04688209	13,87670068	8,957312925	4,19739229	1,21468254	7,3	9,6	14,3	18,5	23,4	26,2	27,9	28,2	24,9	18	10,6	8,4	-13,3	-13	-3,1	0,2	4,2	7,4	10	10,2
5620	Ortenberg	56	20	2	NA	58,4700461	45,8531929	41,96840026	48,72811061	52,09874916	62,19815668	71,80052668	71,7709019	55,26859777	58,89400923	59,37261355	58,25345623	-0,445306122	0,556408163	4,056244898	7,920244898	12,70155102	15,44416327	17,14840816	16,34171429	13,31281633	8,43077551	3,592571429	0,576081633	6,7	9,1	13,5	17,9	22,5	25,5	27,2	27,8	24,4	17,5	9,9	7,7	-13,4	-12,9	-3,5	0	3,7	6,9	9,6	9,9
5620	Ortenberg	56	20	4	NA	66,74259381	51,56616194	48,54970374	56,69716919	62,36208032	73,60368665	86,4114549	86,05595787	63,560237	67,38183016	68,06254116	67,73206058	-0,183401361	0,825646259	4,326666667	8,194285714	12,96571429	15,70462585	17,40639456	16,57952381	13,48489796	8,638367347	3,818503401	0,830544218	7,1	9,5	14,1	18,3	23,3	26,2	27,8	28,1	24,7	18	10,5	8,5	-13,6	-13,2	-3,5	-0,6	3,8	6,9	9,6	9,8
5621	Wenings	56	21	1	NA	79,399605	61,85780119	55,59052006	62,74456881	64,70506913	75,93482555	87,26596445	89,77156023	70,26662277	76,65306123	78,16129032	78,88018432	-0,690340136	0,250748299	3,763333333	7,62292517	12,44265306	15,15714286	16,87605442	16,08911565	13,09034014	8,19707483	3,351020408	0,330612245	6,4	8,5	12,8	17,2	21,9	24,9	26,6	27	23,7	17,2	9,5	7,2	-13,4	-12,8	-3,7	-0,3	3,5	6,8	9,4	9,7
5621	Wenings	56	21	3	NA	88,78472681	69,43120474	63,2909809	72,8913759	76,52271232	89,10928242	103,5951284	104,9506254	80,17379855	86,75510203	89,33508887	90,61487819	-0,48707483	0,485204082	3,967460317	7,830952381	12,57641723	15,32964853	16,99722222	16,21615646	13,18860544	8,389965986	3,528741497	0,546315193	7,1	9,4	13,9	18,1	23,2	26,1	27,6	28	24,5	18	10,4	8,4	-13,6	-13,3	-3,6	-0,8	3,6	6,8	9,4	9,6
5621	Wenings	56	21	2	NA	81,51086242	64,77551019	57,70638577	61,72416065	64,67939432	72,86240948	84,89795919	88,2692561	69,58327848	76,05398287	80,03884135	82,34825542	-0,755442177	0,179931973	3,698571429	7,559251701	12,36952381	15,09768707	16,81619048	16,04156463	13,02707483	8,149863946	3,303197279	0,29585034	6,4	8,4	12,8	17,1	21,9	24,9	26,5	26,8	23,6	17,2	9,4	7,2	-13,8	-13,2	-3,8	-0,4	3,5	6,7	9,3	9,4
5621	Wenings	56	21	4	NA	88,62738645	70,87294271	64,56747861	71,34562213	75,38248848	84,02106648	100,0796577	101,1059908	77,60500329	84,4680711	88,36076365	91,13429887	-0,43877551	0,531235828	4,042063492	7,921825397	12,69529478	15,43072562	17,1345805	16,33605442	13,28786848	8,425113379	3,586904762	0,603798186	7,1	9,3	13,9	18,3	23,2	26,1	27,6	28	24,6	17,9	10,2	8,2	-13,8	-13,3	-3,7	-0,7	3,6	6,8	9,4	9,6
5622	Steinau an der Stra�e	56	22	1	NA	80,33179723	63,84265965	56,14088216	60,34693877	64,08097432	69,84265965	82,95918368	84,90059248	67,99210006	73,439763	77,92429229	80,85253455	-0,913605442	0,042857143	3,551156463	7,39537415	12,21095238	14,98258503	16,68333333	15,91782313	12,90387755	8,009727891	3,147619048	0,146802721	6,5	8,5	12,8	17,2	22,2	25,3	26,7	27	23,7	17,3	9,4	7,2	-14,3	-13,2	-4	-0,4	3,3	6,6	9,2	9,2
5622	Steinau an der Stra�e	56	22	3	NA	87,321264	70,35418039	62,42857142	68,76431865	73,61619487	81,69321923	98,28966426	97,85845952	76,17840684	80,90322581	84,8676761	87,88940094	-0,453854875	0,546712018	4,074716553	7,959750567	12,75017007	15,49591837	17,20629252	16,39104308	13,3239229	8,42585034	3,602210884	0,614852608	7,1	9,3	14	18,3	23,2	26,2	27,7	28,1	24,6	18,1	10,1	8,2	-14,3	-13,3	-3,8	-0,4	3,5	6,8	9,4	9,4
5622	Steinau an der Stra�e	56	22	2	NA	79,80315997	63,12574061	55,07044106	60,361422	64,34233048	69,53324555	84,53917052	84,90651745	66,88281765	71,65371955	76,45490455	79,22119816	-0,947755102	0,006462585	3,515510204	7,365102041	12,18843537	14,95891156	16,68353741	15,88265306	12,85462585	7,989251701	3,111496599	0,130340136	6,6	8,7	13	17,6	22,6	25,7	26,9	27,3	23,8	17,6	9,6	7,4	-15,3	-13,9	-4,3	-0,7	3,1	6,6	9	9
5622	Steinau an der Stra�e	56	22	4	NA	87,54509545	70,36076365	60,97300855	68,15141542	72,680711	80,87294271	98,30809742	98,62804477	76,24358129	78,46214616	82,52929558	86,31138906	-0,452891157	0,541439909	4,112868481	8,004365079	12,80175737	15,56099773	17,29563492	16,45731293	13,33044218	8,413435374	3,610941043	0,612755102	7	9,2	13,6	18,2	23,1	26,2	27,5	27,9	24,4	17,9	10	7,9	-14,8	-13,6	-4,1	-0,5	3,3	6,7	9,3	9,2
5623	Schl�chtern	56	23	1	NA	73,55957868	59,42922974	51,79723503	57,77814352	62,4516129	66,54246216	81,58064516	81,74588545	61,66030284	66,75839368	70,28637261	72,28703094	-0,883401361	0,068231293	3,598911565	7,481496599	12,28244898	15,06557823	16,78653061	15,98027211	12,90612245	8,053673469	3,204285714	0,210136054	6,8	8,9	13,2	17,8	22,8	25,9	27,1	27,5	24	17,7	9,7	7,6	-15,5	-14,3	-4,6	-0,8	3	6,4	8,9	8,8
5623	Schl�chtern	56	23	3	NA	90,75839368	72,74456881	64,00263332	71,27254774	75,34693877	83,64318632	103,4107966	101,2225148	75,99144174	82,07702435	85,78209348	89,95062542	-0,745408163	0,226020408	3,749773243	7,644671202	12,45209751	15,22936508	16,9510771	16,13344671	13,03707483	8,16984127	3,345804989	0,339399093	6,8	9	13,3	17,9	22,9	26	27,2	27,6	24,1	17,8	9,8	7,7	-15,3	-14,3	-4,5	-0,8	3	6,4	9	8,9
5623	Schl�chtern	56	23	2	NA	72,89203423	60,16919026	52,59776168	59,88545097	65,36339697	69,93680052	85,961817	83,93680052	62,29032258	68,42922974	72,12574061	74,71757735	-1,375646259	-0,46707483	2,93755102	6,813741497	11,67346939	14,46122449	16,13340136	15,37408163	12,39768707	7,642721088	2,721088435	-0,269931973	6,4	8,3	12,5	17,1	22,2	25,4	26,5	26,9	23,4	17,4	9,4	7,2	-15,5	-14,7	-5,1	-1,3	2,7	6,1	8,5	8,4
5623	Schl�chtern	56	23	4	NA	86,77024358	70,73140223	65,20934826	71,15339039	78,47531271	84,12639894	106,7873601	100,3100724	74,70177748	84,35220539	87,08097432	89,30085584	-1,128911565	-0,186848073	3,283049887	7,162528345	12,01298186	14,77755102	16,4755102	15,68922902	12,65623583	7,85606576	2,9611678	-0,017006803	6,7	8,5	13,1	17,6	22,5	25,6	26,8	27	23,9	17,5	9,6	7,4	-15,5	-14,7	-5	-1,3	2,7	6,1	8,5	8,4
5624	Bad Br�ckenau	56	24	1	NA	86,19749835	70,73930216	63,47728768	71,51086242	76,55431203	84,07109942	102,9183674	98,97761684	73,78209348	80,97235023	85,12837394	89,01448323	-1,658343337	-0,786794718	2,575210084	6,408043217	11,30030012	14,07106843	15,76080432	15,01860744	12,07593037	7,384093637	2,434813926	-0,533913565	6,2	7,9	12,4	16,9	21,8	24,9	26,1	26,3	23,2	17	9,1	6,9	-15,6	-14,9	-5,3	-1,5	2,5	6	8,4	8,2
5624	Bad Br�ckenau	56	24	3	NA	88,32850558	72,34430545	65,44766294	72,33903884	77,67478603	83,79131006	104,0691244	99,29229755	73,13495719	82,76826861	87,23831468	91,44437129	-1,289285714	-0,374433107	3,057256236	6,943650794	11,825	14,57494331	16,27721088	15,50481859	12,49007937	7,706519274	2,803571429	-0,173696145	6,5	8,2	12,8	17,4	22,2	25,3	26,5	26,7	23,6	17,2	9,4	7,1	-15,2	-14,6	-5,1	-1,3	2,7	6,2	8,5	8,4
5624	Bad Br�ckenau	56	24	2	NA	95,51612903	77,54772877	70,99605003	78,50691245	82,04608294	91,01645819	112,6036866	106,9835418	79,42067148	89,42132981	92,41869652	97,10533245	-1,765929705	-0,921088435	2,409183673	6,251190476	11,16048753	13,91207483	15,63066893	14,89637188	11,961678	7,241326531	2,316950113	-0,626247166	6	7,6	12,1	16,5	21,5	24,7	25,8	26	23	16,8	8,9	6,7	-15,2	-14,8	-6,2	-2,3	1,7	5,4	7,8	7,6
5624	Bad Br�ckenau	56	24	4	NA	98,279131	80,76431865	70,54641213	78,69519419	81,40882158	88,50691245	112,4739961	106,0032916	79,77353523	90,23304806	95,36273865	102,4061883	-1,561848073	-0,674489796	2,711848073	6,592517007	11,48911565	14,25056689	15,95736961	15,20555556	12,20952381	7,476643991	2,547335601	-0,415249433	6,4	8,1	12,8	17,5	22,1	25,2	26,4	26,6	23,7	17	9,4	7	-15,3	-14,9	-5,5	-1,6	2,4	6	8,3	8,1
5625	Wildflecken	56	25	1	1	110,7366689	89,5483871	79,75576035	87,31336406	86,75773535	96,91178406	121,7715602	113,475971	88,73403555	101,7847268	105,1316656	114,6201448	-2,370861678	-1,648752834	1,581689342	5,372732426	10,33304989	13,12380952	14,79637188	14,11269841	11,27250567	6,658163265	1,636904762	-1,200510204	5,7	7	11,5	16,5	20,8	24	25,2	25,4	22,6	16,3	8,7	6,2	-15,3	-14,9	-6,6	-2,7	1,3	4,9	7,4	7,2
5626	Sandberg	56	26	1	1	95,91902568	74,42527977	66,75641871	71,09611587	73,33640552	79,68992758	97,80250165	91,21856484	68,39170506	81,79591835	87,06451613	97,24423965	-1,637585034	-0,794501134	2,529365079	6,470238095	11,38571429	14,15708617	15,86961451	15,11071429	12,06553288	7,257142857	2,420408163	-0,474943311	6,1	7,5	12,3	17,6	21,7	24,9	25,9	26,2	23,4	16,6	9,2	6,4	-14,8	-14,4	-5,8	-2	2,1	5,8	8,1	7,9
5713	Katzenelnbogen	57	13	2	NA	62,93021726	54,21593155	49,30414745	61,82290981	62,35615535	74,12639894	75,92100065	77,48913758	63,03752468	66,73666887	63,36932194	64,24160632	-0,108843537	0,737698413	4,091213152	7,812981859	12,54705215	15,26213152	17,04801587	16,34087302	13,2872449	8,537868481	3,664909297	0,825736962	7,3	9,2	13,8	17,7	22	25	26,7	27	24,2	18	10,2	7,8	-13,2	-13,1	-3,5	0,1	3,4	7,1	9,5	9,6
5713	Katzenelnbogen	57	13	4	NA	59,58920342	50,94272548	46,01514155	55,17577355	55,97037526	64,63660303	69,64384465	70,52666229	58,04476629	61,72745226	57,84924294	61,04805794	-0,598163265	0,250544218	3,592040816	7,272721088	12,01687075	14,7637415	16,55061224	15,89877551	12,91945578	8,166258503	3,207755102	0,369727891	6,8	8,8	13,4	17,3	21,5	24,4	26,2	26,6	23,7	17,6	9,8	7,3	-13	-13,5	-3,8	-0,2	3,2	6,7	9,2	9,3
5714	Kettenbach	57	14	1	NA	59,84990126	49,36076365	46,8676761	57,45029626	61,52468729	71,238973	76,17577355	76,64384465	59,50625413	63,79196839	60,19618171	60,20803161	0,08015873	0,968707483	4,370918367	8,136451247	12,85651927	15,59637188	17,34331066	16,61485261	13,51910431	8,685544218	3,89393424	1,02239229	7,7	9,8	14,6	18,7	22,8	25,7	27,4	27,8	24,8	18,4	10,7	8,3	-13,5	-13	-3,5	0,1	3,6	7,3	9,5	9,5
5714	Kettenbach	57	14	3	NA	64,399605	54,558262	50,89005926	61,92231732	63,71757735	71,97827519	78,92495061	79,83805135	63,63001974	67,60829494	66,21988152	65,74456881	-0,147108844	0,77324263	4,172619048	7,93100907	12,65685941	15,40385488	17,18066893	16,46553288	13,41558957	8,553004535	3,668764172	0,807142857	7,5	9,6	14,5	18,5	22,6	25,5	27,2	27,6	24,7	18,2	10,6	8	-12,6	-13,4	-3,7	0,1	3,5	6,9	9,3	9,6
5714	Kettenbach	57	14	2	NA	57,20934826	46,59381171	46,11454903	54,92363397	57,77156023	68,72350229	74,70309413	75,67939432	58,27188939	61,3897301	58,61553655	58,49769584	-0,106122449	0,81062425	4,177971188	7,968907563	12,68853541	15,43223289	17,17671068	16,43955582	13,34951981	8,529531813	3,728451381	0,872208884	7,5	9,6	14,4	18,4	22,6	25,5	27,2	27,6	24,7	18,3	10,5	8,1	-12,9	-12,8	-3,2	0,3	3,7	7,3	9,7	9,8
5714	Kettenbach	57	14	4	NA	61,18367348	49,92034232	49,54904542	58,83410139	61,04213297	72,14219881	78,13693219	79,7491771	61,81500987	64,91507571	62,92692561	62,40947994	-0,186621315	0,742517007	4,107142857	7,900963719	12,62772109	15,3744898	17,13339002	16,41286848	13,3361678	8,500907029	3,635260771	0,766099773	7,2	9,3	14,1	18,1	22,3	25,2	26,9	27,2	24,3	18	10,3	7,8	-12,8	-12,9	-3,3	0,3	3,8	7,3	9,7	9,8
5715	Idstein	57	15	1	NA	51,399605	41,76036868	41,91441739	49,28834761	51,42659645	62,07636603	67,44832126	68,45292955	52,82488481	54,5483871	52,91046742	52,88940094	-0,099047619	0,816054422	4,169251701	8,002653061	12,72578231	15,48510204	17,1944898	16,45088435	13,35102041	8,515102041	3,746122449	0,850884354	7,4	9,5	14,1	18,1	22,5	25,4	26,9	27,5	24,5	17,9	10,2	7,9	-13,1	-12,9	-3,4	0,2	3,7	7,2	9,6	9,7
5715	Idstein	57	15	3	NA	68,28176432	54,95852535	54,89466755	62,11784068	63,41079658	75,85253455	83,90717577	84,59973668	66,63396971	69,17182358	68,97366687	69,99670835	-0,441439909	0,472959184	3,832086168	7,630385488	12,36870748	15,12789116	16,85617914	16,14529478	13,07369615	8,292290249	3,41638322	0,552494331	6,9	9,3	13,7	17,7	22,1	25,1	26,6	27	24,1	17,5	9,8	7,5	-13,4	-13,1	-3,7	-0,1	3,5	6,9	9,4	9,5
5715	Idstein	57	15	2	NA	48,14417381	39,18235681	39,43647135	48,66491113	50,95457539	62,71823568	67,3094141	68,27781435	52,28571429	52,06319948	50,32323897	49,76431865	-0,000952381	0,918979592	4,304761905	8,145578231	12,87204082	15,58714286	17,30197279	16,55360544	13,43741497	8,522857143	3,830612245	0,970952381	7,1	9,4	14	17,9	22,4	25,3	26,8	27,3	24,3	17,7	10,1	7,8	-12,2	-11,9	-3,2	-0,1	3,9	6,9	9,3	9,5
5715	Idstein	57	15	4	NA	65,81500987	51,55892035	52,85385123	61,35088874	62,1724819	75,75576035	82,04542461	83,34891377	64,87096774	67,28505597	67,32653061	67,68466097	-0,184126984	0,72414966	4,08622449	7,924773243	12,65992063	15,3739229	17,10289116	16,37035147	13,27568027	8,395804989	3,633333333	0,782426304	7	9,3	13,8	17,8	22,3	25,2	26,6	27,1	24,1	17,5	9,9	7,6	-12,7	-12,3	-3,3	0	3,8	6,8	9,4	9,2
5716	Oberreifenberg	57	16	1	NA	61,75707703	49,70638577	48,71165239	57,36734694	57,26662277	69,81961816	76,32455561	76,80645161	61,90388413	62,399605	60,24028968	63,04608294	-0,917687075	-0,091768708	3,180816327	6,934897959	11,7170068	14,39979592	16,14931973	15,50278912	12,52632653	7,676122449	2,895170068	0,070272109	6,1	8,6	13	16,8	21,4	24,2	25,8	26,3	23,2	16,7	9,4	7,1	-12,4	-12,3	-4,3	-1,1	3,1	5,7	8,1	8,4
5716	Oberreifenberg	57	16	3	NA	75,14022384	58,80513497	59,49506255	66,79328506	66,4680711	79,80184332	87,6504279	90,51086242	71,55892035	75,05793284	74,8531929	76,44502961	-0,667176871	0,186564626	3,502664399	7,250453515	12,0329932	14,69382086	16,46695011	15,78202948	12,79688209	7,819104308	3,136394558	0,322108844	6	8,7	13,1	16,8	21,8	24,6	25,9	26,3	23,3	16,7	9,3	7,1	-11,5	-11,5	-4,2	-1,1	3,3	5,7	8,1	8,3
5716	Oberreifenberg	57	16	2	NA	67,39170506	54,4897959	51,7307439	58,25938116	57,68926926	66,67346939	74,53324555	77,35418039	61,6267281	65,30019748	67,87886768	68,16392365	-1,260068027	-0,452040816	2,816938776	6,51585034	11,32693878	14,01115646	15,79768707	15,20972789	12,22489796	7,359183673	2,578707483	-0,222585034	5,6	8,1	12,4	16,2	20,8	23,6	25,2	25,6	22,7	16,2	9	6,7	-12,9	-12,7	-4,4	-1,2	3,1	5,6	8	8,3
5716	Oberreifenberg	57	16	4	NA	92,35615535	73,46609613	69,92758394	75,62936142	73,63989468	87,32455561	99,29690587	104,2416063	82,83870968	89,36405529	89,9881501	93,90256748	-1,740929705	-0,952891157	2,227891156	5,864002268	10,69897959	13,34285714	15,13214286	14,60442177	11,76099773	6,844387755	2,062188209	-0,669897959	5,5	7,8	12	16,1	22,2	23,4	24,9	25,4	22,1	15,7	8,6	6,3	-12,3	-11,9	-5,4	-2,2	2,2	4,6	7,1	7,4
5717	Bad Homburg vor der H�he	57	17	1	NA	65,39828835	52,27715603	50,21988152	54,58130348	53,67017774	60,89598419	68,31073074	72,16984858	56,22119816	62,32323897	66,66096116	67,20210665	-0,737891157	0,124353742	3,486258503	7,29829932	12,10986395	14,83251701	16,5807483	15,90047619	12,80428571	7,886326531	3,127619048	0,283469388	6,3	8,8	13,3	17,1	21,8	24,6	26,2	26,6	23,6	16,7	9,6	7,3	-12,9	-12,7	-4	-0,8	3,4	6	8,4	8,7
5717	Bad Homburg vor der H�he	57	17	3	NA	85,37919684	67,11652403	63,47136274	66,59249506	63,80250165	73,91178406	85,87294271	91,99407506	68,95325871	78,51283739	85,11059906	86,65898616	-0,350170068	0,595294785	3,991213152	7,804591837	12,59727891	15,29518141	17,02896825	16,33010204	13,23424036	8,179591837	3,485714286	0,660147392	6,8	9,3	14	17,9	22,5	25,2	26,9	27,3	24,2	17,3	10	7,7	-11,6	-11,8	-4,4	-1,2	3,2	5,6	8	8,3
5717	Bad Homburg vor der H�he	57	17	2	NA	60,04213297	47,18235681	45,47070442	49,41803819	50,77485187	57,94338381	65,35813035	68,51086242	52,68268597	57,28966426	61,10533245	61,21922316	-0,295986395	0,637278912	4,063877551	7,993129252	12,80462585	15,59843537	17,29782313	16,51285714	13,30918367	8,401428571	3,629387755	0,728231293	7,2	9,5	14,1	18,2	22,8	25,5	27,2	27,5	24,6	17,6	10,2	7,9	-14	-13,6	-3,7	0	3,7	7	9,4	9,7
5717	Bad Homburg vor der H�he	57	17	4	NA	69,62804477	53,63265306	52,25411455	55,48716261	56,24358129	67,04674129	74,77353523	79,97432523	58,88742594	66,17643187	70,08689929	70,09809084	0,434863946	1,481405896	4,999489796	8,929761905	13,71156463	16,47857143	18,21088435	17,35856009	14,09665533	9,051133787	4,350566893	1,421145125	7,6	9,9	14,7	18,7	23,3	26,1	27,7	28,1	25,1	18,1	10,7	8,3	-12,8	-12,5	-2,4	1	4,8	7,8	10,3	10,4
5718	Ilbenstadt	57	18	1	NA	49,90849242	39,04279132	36,98222516	41,08360765	47,52205397	55,15273206	60,03752468	62,69321923	46,61619487	50,30612245	52,6267281	50,21132323	0,259183674	1,257278912	4,792244898	8,79829932	13,60537415	16,44612245	18,13020408	17,24251701	13,93027211	8,971428571	4,224489796	1,26877551	7,5	9,8	14,3	18,6	23,1	25,9	27,6	27,9	25,1	17,8	10,4	8,2	-13,9	-13,5	-2,8	0,9	4,4	8,2	10,5	10,4
5718	Ilbenstadt	57	18	3	NA	61,76563529	47,58920342	46,80447665	51,70111916	56,96115865	67,36010532	74,31270574	79,74325213	57,72218565	61,99670835	64,38446345	63,18038184	0,541780045	1,598185941	5,145975057	9,127437642	13,894161	16,68973923	18,40300454	17,51729025	14,22721088	9,214965986	4,479081633	1,526417234	7,6	10	14,8	19	23,4	26,2	27,9	28,3	25,3	18,2	10,7	8,3	-13,1	-12,8	-2,5	1,4	4,8	8,3	10,7	10,9
5718	Ilbenstadt	57	18	2	NA	46,70243581	35,78604345	35,46872942	41,03357471	48,78538513	57,80447665	64,10994074	64,50098748	46,72350229	49,98485845	50,00394997	47,35418039	0,375646259	1,403197279	4,960340136	8,980068027	13,76108844	16,6029932	18,3107483	17,3814966	14,05891156	9,081292517	4,352653061	1,375714286	7,6	9,9	14,5	18,9	23,3	26,1	27,8	27,9	25,2	17,9	10,5	8,3	-13,7	-13,3	-2,7	1,1	4,5	8,2	10,5	10,6
5718	Ilbenstadt	57	18	4	NA	57,51152074	44,78341013	44,33969716	50,83870968	58,59381171	68,99868335	77,58196181	81,02962474	57,49703752	60,69321923	61,70441081	59,44897958	0,519331066	1,576190476	5,137528345	9,141326531	13,90833333	16,72205215	18,41989796	17,52256236	14,20674603	9,203231293	4,48100907	1,514229025	7,8	9,9	14,7	19	23,6	26,5	28	28,3	25,3	18,2	10,8	8,5	-13,3	-13	-2,6	1,2	4,6	8,2	10,6	10,7
5719	Altenstadt	57	19	1	NA	47,80447665	36,72021068	35,87557603	43,00789994	51,34825542	60,63594471	69,40684661	69,08426597	48,69124423	52,20144832	51,11257406	48,96445029	0,288231293	1,29952381	4,832040816	8,825986395	13,62326531	16,4414966	18,11129252	17,21190476	13,94571429	9,001836735	4,263129252	1,289931973	7,5	9,8	14,6	18,8	23,6	26,4	28	28,2	25,1	18	10,7	8,5	-13,5	-13,2	-2,8	0,8	4,4	8	10,5	10,5
5719	Altenstadt	57	19	3	NA	56,40552997	44,24884794	43,84726794	52,25213958	60,61685319	71,85911784	82,97432523	82,84858458	58,97037526	61,39433839	61,78867677	58,77221858	0,465306122	1,539115646	5,09569161	9,05861678	13,84229025	16,65357143	18,33390023	17,42891156	14,15725624	9,180442177	4,431519274	1,476133787	7,6	9,9	14,7	18,9	23,6	26,5	28	28,2	25,2	18,2	10,7	8,5	-13	-12,7	-2,5	1,1	4,6	8,1	10,5	10,8
5719	Altenstadt	57	19	2	NA	49,57603687	38,83475971	37,49572087	45,37788019	53,50427913	63,56418697	72,57406187	72,31204739	50,25148123	54,42527977	53,10796577	51,17314023	0,424557823	1,500068027	5,05414966	9,02	13,7622449	16,53204082	18,20965986	17,33517007	14,09938776	9,15292517	4,406870748	1,426258503	7,5	9,8	14,5	18,7	23,5	26,4	28,1	28,3	25,1	18,2	10,7	8,6	-13,1	-12,8	-2,5	0,4	4,5	7,8	10,4	10,5
5719	Altenstadt	57	19	4	NA	59,32916394	46,76629361	46,27978932	55,26464781	64,62343648	76,53851219	87,76431865	87,48387097	61,05464123	65,7090191	64,65371955	62,50493745	0,411621315	1,461791383	5,018253968	8,961337868	13,73803855	16,51099773	18,18146259	17,29960317	14,07545351	9,142687075	4,383390023	1,410714286	7,7	9,8	14,5	18,8	23,7	26,6	28,2	28,5	25,1	18,3	10,8	8,8	-12,8	-12,6	-2,5	0,1	4,5	7,7	10	10,4
5720	B�dingen	57	20	1	NA	56,12442397	43,70770245	42,33838052	50,02238316	57,77485187	68,33574719	78,841343	78,03686635	55,76826861	59,35747203	58,58130348	58,04147465	0,252040816	1,314013605	4,837210884	8,735646259	13,48204082	16,1992517	17,89748299	17,04047619	13,89231293	9,026326531	4,243333333	1,266462585	7,5	9,7	14,4	18,7	23,5	26,4	28	28,4	24,9	18,2	10,7	8,8	-13,1	-13	-3	-0,4	4,1	7,3	9,8	10,1
5720	B�dingen	57	20	3	NA	64,12310732	50,56945358	50,15141542	59,75707703	68,76300197	80,479921	93,43383806	92,11059906	64,82883477	69,44371297	69,15207374	67,87294271	0,299886621	1,375566893	4,883730159	8,77239229	13,51207483	16,21519274	17,88560091	17,03894558	13,91740363	9,105952381	4,2861678	1,338208617	7,8	9,8	14,4	18,6	23,8	26,7	28,3	28,6	25,1	18,4	10,9	9,2	-12,7	-12,8	-2,8	-0,6	4,2	7,4	9,9	10,1
5720	B�dingen	57	20	2	NA	50,60763661	40,02172481	38,08953258	44,79131006	50,99670835	60,35352206	69,93219223	68,67478603	49,43515471	52,42396313	52,240948	53,01843319	0,171755102	1,225877551	4,739591837	8,592	13,31028571	16,01404082	17,69485714	16,85942857	13,77771429	8,961877551	4,156571429	1,169142857	7,5	9,7	14,2	18,6	23,5	26,4	28	28,4	24,9	18,2	10,7	8,9	-13,1	-13	-3,2	-1	3,9	7	9,6	9,9
5720	B�dingen	57	20	4	NA	55,31336406	44,801185	43,36998026	52,09084926	59,53982884	69,30612245	80,07044106	78,45687952	55,98880842	58,65832784	59,20934826	59,20342329	0,35829932	1,452789116	4,978367347	8,848367347	13,54517007	16,21095238	17,86945578	17,0662585	13,97809524	9,173673469	4,356530612	1,414013605	8,2	9,8	14,4	18,8	23,8	26,7	28,3	28,9	25,1	18,6	11	9,6	-12,5	-12,8	-2,7	-1,3	4,1	7,1	9,6	10
5721	Gelnhausen	57	21	1	NA	73,22119816	58,98420013	53,720869	62,15536539	66,22448981	77,04542461	90,89203423	88,55957868	66,80052668	71,66491113	75,39302171	78,3897301	-0,442789116	0,534965986	3,963129252	7,787210884	12,50462585	15,2122449	16,87367347	16,11204082	13,14945578	8,457346939	3,543741497	0,579115646	7,5	9,3	13,8	18,1	23,1	26	27,6	28	24,4	18,1	10,5	8,9	-13,5	-13,4	-3,5	-1,6	3,6	6,6	9,2	9,5
5721	Gelnhausen	57	21	3	NA	78,93416723	64,60368665	59,74061884	71,29032258	76,19552335	88,63660303	104,7676103	101,1705069	74,70375248	79,20539829	83,53851219	85,47728768	0,045861678	1,115306122	4,584353741	8,39484127	13,06581633	15,72080499	17,37749433	16,60498866	13,62823129	8,928061224	4,047675737	1,12069161	8,6	9,9	14,4	18,8	23,9	26,7	28,4	28,9	25,1	18,7	11,1	10	-13,3	-13,4	-3,4	-1,9	3,6	6,7	9,2	9,5
5721	Gelnhausen	57	21	2	NA	75,24884794	60,28966426	55,198815	61,99473339	64,83541803	73,3074391	88,16129032	86,77353523	65,63594471	71,58525345	75,761027	78,51547071	-0,271496599	0,732857143	4,222653061	8,084489796	12,82061224	15,5362585	17,21414966	16,41734694	13,39285714	8,604897959	3,75414966	0,771292517	7,4	9,6	14,2	18,6	23,6	26,5	28	28,4	24,9	18,3	10,6	8,8	-13,7	-13,4	-3,7	-1,3	3,6	6,6	9,3	9,5
5721	Gelnhausen	57	21	4	NA	84,11520739	68,66359448	63,57801184	73,720869	76,32192232	87,78209348	104,1856485	101,4713627	74,94865042	82,82554313	87,54443713	88,69651087	0,079761905	1,130498866	4,645578231	8,49484127	13,19546485	15,88951247	17,55907029	16,75992063	13,71326531	8,921201814	4,076643991	1,135487528	7,7	9,7	14,3	18,7	23,7	26,5	28,1	28,6	25	18,5	10,8	9,1	-13,4	-13,3	-3,4	-1,5	3,7	6,7	9,3	9,6
5722	Salm�nster	57	22	1	NA	76,361422	62,4897959	55,19815668	60,32258065	63,35352206	72,26991442	87,18828177	85,92824226	63,60697829	69,98485845	74,678736	77,40552997	-0,098231293	0,933061225	4,495238095	8,383129252	13,12653061	15,85367347	17,55891156	16,72870748	13,61761905	8,738231293	3,945306122	0,951156463	7,3	9,6	14,2	18,5	23,4	26,3	28	28,4	24,9	18,2	10,5	8,7	-14,1	-13,3	-3,6	-0,5	3,7	7	9,5	9,6
5722	Salm�nster	57	22	3	NA	95,6925609	77,48255432	70,84265965	79,80052668	80,34430545	91,43778803	110,4226465	107,1468071	79,92758394	89,04213297	96,520079	99,33048058	-0,446938776	0,548015873	4,014399093	7,853684807	12,59744898	15,30617914	17,00306122	16,2175737	13,20827664	8,448072562	3,549036281	0,619897959	7,3	9,5	14,1	18,4	23,4	26,3	27,9	28,3	24,8	18,2	10,5	8,7	-14,4	-13,9	-4	-1,3	3,3	6,5	9,1	9,3
5722	Salm�nster	57	22	2	NA	82,63660303	66,94535877	58,22975642	65,23436471	67,7307439	74,91310071	93,46280448	89,55365371	68,3311389	73,91705068	79,9716919	86,03489139	-0,947482993	-0,009183674	3,446802721	7,29170068	12,08619048	14,86115646	16,56421769	15,77761905	12,7755102	8,00170068	3,083197279	0,147210884	6,9	9,1	13,4	18	22,9	26	27,3	27,7	24,3	17,8	9,9	8	-15	-14,2	-4,4	-0,8	3	6,3	9	9
5722	Salm�nster	57	22	4	NA	97,16326529	78,31468071	70,93285055	78,20342329	79,46609613	87,55957868	109,9071758	103,722844	78,66096116	86,518104	95,17709019	101,8808426	-0,87590703	0,05521542	3,496825397	7,348469388	12,15504535	14,92777778	16,62585034	15,84058957	12,80566893	8,050623583	3,134297052	0,195634921	6,7	8,8	13,2	17,5	22,4	25,4	26,8	27,1	24	17,4	9,7	7,6	-14,7	-14,2	-4,4	-1	3,1	6,3	8,9	9,1
5723	Altengronau	57	23	1	NA	78,37722187	63,24555629	55,96379197	62,34430545	66,56418697	72,14812377	90,04476629	84,92824226	63,96247532	70,6102699	75,57142858	81,03686635	-0,862040816	0,094353742	3,596802721	7,480952381	12,28428571	15,05142857	16,77557823	15,9714966	12,90537415	8,080816327	3,202040816	0,237823129	6,9	8,8	13,3	17,8	22,7	25,7	27,1	27,3	24,2	17,5	9,7	7,6	-14,9	-14	-4,2	-0,5	3,3	6,7	9,2	9,1
5723	Altengronau	57	23	3	NA	97,80579329	79,53456223	71,51283739	78,55365371	79,32060568	85,77880184	112,5786702	100,6754444	77,33377223	86,40289665	97,3311389	104,8248848	-1,060260771	-0,121655329	3,30260771	7,156405896	11,96729025	14,75068027	16,45096372	15,67777778	12,65787982	7,915249433	2,977777778	0,053628118	6,8	8,8	13,2	17,8	22,6	25,6	26,9	27,2	24,1	17,4	9,7	7,6	-14,9	-14,4	-4,4	-0,7	3,1	6,4	9	9
5723	Altengronau	57	23	2	NA	73,33969716	59,24028968	54,36668861	58,399605	62,759052	67,60697829	85,95194206	78,37195523	59,89993416	66,66096116	73,44502961	75,95852535	-0,896666667	0,081292517	3,581904762	7,497278912	12,31721088	15,09238095	16,78244898	15,98857143	12,89	8,08414966	3,201088435	0,222312925	6,9	8,9	13,5	18	22,8	25,9	27,1	27,3	24,3	17,6	9,7	7,7	-15,2	-14,4	-4,6	-0,9	2,9	6,4	8,9	8,8
5723	Altengronau	57	23	4	NA	89,56747861	72,96247532	65,75971032	71,64186965	72,39038842	79,41079658	100,5839368	90,77682687	70,66227781	80,54032258	92,09282423	96,19091506	-0,760884354	0,225566893	3,723752834	7,671598639	12,47981859	15,2494898	16,95391156	16,13531746	13,00674603	8,192063492	3,337414966	0,35170068	7	9	13,7	18,4	23	26,1	27,3	27,5	24,6	17,7	10	7,8	-14,9	-14,5	-4,5	-0,7	3,2	6,7	9,1	8,9
5724	Zeitlofs	57	24	1	NA	73,72481897	59,29493087	53,94075048	59,14944042	62,68136932	65,49703752	83,04476629	77,50757077	57,89532587	67,72916668	72,96050032	75,9697169	-1,051020408	-0,078231293	3,406054422	7,32829932	12,18891156	14,94054422	16,65054422	15,86612245	12,77918367	7,967687075	3,086530612	0,088095238	6,7	8,6	13,2	17,8	22,6	25,7	26,9	27,1	24,1	17,5	9,6	7,4	-15	-14,7	-4,8	-0,9	3	6,6	8,9	8,6
5724	Zeitlofs	57	24	3	NA	90,51744568	73,160632	65,46412113	72,04542461	74,11257406	77,9315339	98,84858458	87,27583935	68,88281765	82,45766129	91,35286374	97,69321923	-1,272052154	-0,341836735	3,098866213	7,008956916	11,86405896	14,63973923	16,3164966	15,55283447	12,5106576	7,754024943	2,847222222	-0,135034014	6,6	8,3	13	17,7	22,2	25,3	26,6	26,7	24	17,1	9,7	7,3	-15,1	-14,8	-4,7	-0,9	3	6,5	8,9	8,7
5724	Zeitlofs	57	24	2	NA	80,46280448	65,0684661	57,60500329	64,31994732	67,79065174	71,3732719	91,07307439	88,27518103	64,86635945	73,37096774	79,51415406	84,07636603	-1,415510204	-0,505034014	2,922517007	6,821904762	11,71891156	14,47496599	16,18612245	15,40707483	12,36993197	7,61	2,698435374	-0,268979592	6,3	7,8	12,5	17,3	21,8	24,9	26	26,3	23,4	16,8	9,2	6,8	-15,4	-15,1	-5,3	-1,4	2,6	6,2	8,5	8,3
5724	Zeitlofs	57	24	4	NA	89,70309413	71,82027648	64,37590519	70,91902568	76,52929558	83,27123106	101,4786044	99,66622777	74,03291639	80,21102152	87,55628703	93,79526003	-1,149716553	-0,242630386	3,225736961	7,169501134	12,06400227	14,82862812	16,53259637	15,71723356	12,62159864	7,826927438	2,97585034	-0,027380952	6,8	8,4	13,4	18,2	22,5	25,6	26,9	27	24,3	17,2	9,9	7,4	-15	-15	-4,8	-0,8	3,1	6,7	9,1	8,7
5812	St. Goarshausen	58	12	1	NA	54,399605	44,57998684	44,63001974	55,2527979	59,35483871	68,42922974	73,35813035	74,06319948	57,8676761	60,48321265	56,2271231	56,29558919	0,651870748	1,526814059	4,864965986	8,63106576	13,31876417	16,05833333	17,81377551	17,02482993	13,95714286	9,164002268	4,401643991	1,61893424	8,6	10,6	15,3	19,1	23,5	26,6	28,3	28,5	25,5	19,6	11,5	9	-12,8	-12,4	-3	0,5	3,9	7,6	9,9	9,9
5812	St. Goarshausen	58	12	3	NA	50,75971032	42,30546413	42,76958526	48,26135616	52,96050032	61,21658987	64,09479923	69,281106	52,04739961	56,2271231	53,64450297	53,58591177	0,339319728	1,223945578	4,575578231	8,340136054	13,0037415	15,76979592	17,50442177	16,76333333	13,69952381	8,885646259	4,085034014	1,328231293	8,6	10,5	15,5	19,1	23,6	26,5	28,5	28,6	25,5	19,4	11,2	8,8	-12,9	-12,9	-3,5	-0,1	3,6	7,1	9,2	9,3
5812	St. Goarshausen	58	12	2	NA	64,82883477	52,57537855	50,34693877	61,82225148	65,22119816	75,7728769	81,680711	83,72876894	65,73798552	70,51481239	65,16919026	66,68861094	-0,012868481	0,862698413	4,198526077	7,939512472	12,63429705	15,38582766	17,14727891	16,41162132	13,40765306	8,653798186	3,761564626	0,956746032	7,9	9,8	14,5	18,2	22,6	25,6	27,4	27,6	24,7	18,7	10,7	8,3	-13	-12,9	-3,3	0	3,7	7,3	9,6	9,6
5812	St. Goarshausen	58	12	4	NA	53,30480581	44,158657	43,39828835	49,90125084	55,03225806	63,09743252	66,31073074	70,30085584	54,80842658	58,05924952	54,54772877	55,49769584	-0,09170068	0,786530612	4,133605442	7,892244898	12,55129252	15,31904762	17,08278912	16,36142857	13,36653061	8,576258503	3,680204082	0,893741497	7,9	9,9	14,6	18,4	22,7	25,6	27,5	27,7	24,7	18,7	10,6	8,2	-13	-13,2	-3,5	-0,5	3,6	6,7	9	9
5813	Nast�tten	58	13	1	NA	65,00329165	53,23831468	51,8913759	62,03357471	67,46477945	77,47794603	82,20539829	84,95720868	66,89861752	70,73140223	65,28242265	67,0283081	-0,271145125	0,601417234	3,958843537	7,674886621	12,37029478	15,11626984	16,90413832	16,20572562	13,21933107	8,441836735	3,50685941	0,714172336	7,4	9,2	13,8	17,6	22	24,9	26,8	27	24,1	18,1	10,2	7,7	-13,1	-13,3	-3,6	-0,3	3,4	6,9	9,1	9,3
5813	Nast�tten	58	13	3	0	59,93416723	49,56682029	48,13298223	55,02106648	62,33377223	71,04937458	74,80579329	79,03884135	61,82488481	64,88347597	61,23699803	62,0520079	-0,482461735	0,421875	3,789732143	7,50497449	12,17193878	14,93093112	16,73316327	16,04821429	13,10548469	8,307589286	3,306122449	0,538647959	7,7	9,4	14,3	18,2	22,4	25,1	27,2	27,4	24,5	18,4	10	7,7	-13,1	-13,5	-3,7	-0,5	3,4	6,7	8,9	9
5813	Nast�tten	58	13	2	NA	73,32850558	60,66096116	56,72481897	65,73666887	71,3475971	79,74588545	86,88281765	89,67215274	71,75510203	76,38446345	72,22119816	75,20803161	-0,778968254	0,122675737	3,452891156	7,121995465	11,86054422	14,59671202	16,40017007	15,76751701	12,84404762	8,03877551	3,052040816	0,234807256	6,7	8,6	13,2	17,2	21,3	24,2	26	26,4	23,4	17,4	9,6	7,1	-12,9	-13,8	-4	-0,4	3,1	6,5	9	9,2
5813	Nast�tten	58	13	4	NA	63,61751152	52,81698487	51,83541803	60,07044106	69,57406187	79,58327848	83,25740619	87,89993416	67,57340355	69,91639235	68,01448323	65,44832126	-0,345634921	0,6388322	4,028798186	7,763662132	12,46020408	15,194161	16,9675737	16,30345805	13,35765306	8,450113379	3,481292517	0,652664399	7,6	9,4	14,3	18,3	22,4	25,1	27,2	27,5	24,5	18,4	10,1	7,8	-12,9	-13,5	-3,5	-0,2	3,5	6,7	9,2	9,3
5814	Bad Schwalbach	58	14	1	1	60,01119158	49,79526003	47,32784726	54,82093484	58,29953916	65,55233706	70,00394997	72,43647135	57,61751152	61,59117842	60,46082948	61,93416723	-0,536802721	0,379591837	3,730884354	7,446530612	12,1807483	14,9152381	16,71734694	16,05013605	13,07190476	8,226122449	3,266938776	0,420748299	7,1	9,1	14	18,1	22,1	25	26,7	27,1	24,1	17,8	10,2	7,6	-12,7	-13,7	-3,8	-0,3	3,2	6,6	9	9,3
5814	Bad Schwalbach	58	14	3	NA	76,38314681	64,31731403	59,88479261	67,040158	71,2508229	80,49045426	85,47267939	88,79526003	70,80645161	76,09611587	76,68597761	77,54772877	-0,709410431	0,237244898	3,609977324	7,320294785	12,03344671	14,74829932	16,5515873	15,91842404	13,01768707	8,153514739	3,09393424	0,265249433	6,9	8,7	13,5	17,6	21,5	24,6	26,2	26,7	23,7	17,7	9,7	7,1	-13,3	-13,6	-3,6	-0,1	3,4	6,7	9,2	9,3
5814	Bad Schwalbach	58	14	2	NA	61,10599077	49,66556945	48,23436471	54,77419355	56,479921	64,87689268	70,2508229	71,15602371	57,22778142	60,90256748	61,03620803	61,79657671	-0,582789116	0,339387755	3,709047619	7,446734694	12,19183673	14,9137415	16,69863946	16,03993197	13,02836735	8,236666667	3,259931973	0,402993197	6,8	8,8	13,5	17,6	21,7	24,8	26,3	26,7	23,8	17,5	9,8	7,3	-13,1	-13,2	-3,4	0,2	3,6	7	9,6	9,7
5814	Bad Schwalbach	58	14	4	NA	80,27649771	65,36010532	61,52929558	68,2692561	70,83475971	80,361422	85,03159974	87,93745884	71,89795919	77,39170506	78,67149442	80,25543119	-0,710147392	0,236848073	3,618707483	7,368877551	12,09988662	14,79863946	16,61632653	15,93599773	12,98197279	8,208446712	3,166780045	0,282993197	7	8,9	13,4	17,5	21,7	24,9	26,2	26,7	23,8	17,7	9,5	7,2	-13,9	-13,7	-3,8	-0,4	3,2	6,5	9,1	9,3
5815	Wehen	58	15	1	NA	62,66622777	49,86372613	50,24621461	55,57340355	56,94601713	65,99868335	72,8512179	73,44502961	57,96247532	62,23963132	62,98288348	63,91902568	-0,719047619	0,148707483	3,477687075	7,243197279	11,99843537	14,7352381	16,48884354	15,81571429	12,80136054	8,070068027	3,111972789	0,243537415	6,6	8,7	13,2	17,2	21,5	24,8	25,8	26,5	23,5	17,1	9,4	7,1	-13,7	-13,3	-3,7	-0,3	3,4	6,6	9,3	9,3
5815	Wehen	58	15	3	0	75,0500329	58,62738645	57,68136932	64,80776826	68,50954574	78,31994732	82,11191574	85,91573403	67,520079	73,9697169	74,69914416	75,97235023	-0,306689342	0,62239229	4,025056689	7,871712018	12,58622449	15,31320862	17,08684807	16,35413832	13,27738095	8,497222222	3,549603175	0,642290249	7,7	9,9	14,6	18,4	23,7	26,8	27,3	27,8	24,7	18,1	10,2	7,7	-13,6	-13,1	-3,5	0	3,6	6,9	9,5	9,5
5815	Wehen	58	15	2	NA	65,91244239	52,29690587	53,25740619	58,1869651	58,23436471	67,85385123	74,2271231	78,41474655	60,95391706	63,88479261	67,06385781	68,88808426	-0,485578231	0,38877551	3,745170068	7,545034014	12,30421769	15,02040816	16,77734694	16,07591837	12,99469388	8,182585034	3,32462585	0,475714286	6,7	9,2	13,7	17,5	22,2	25,5	26,4	27	23,9	17,2	9,6	7,3	-13,4	-12,9	-3,6	-0,2	3,6	6,6	9,2	9,5
5815	Wehen	58	15	4	0	75,33903884	58,18499013	58,38512181	63,32982226	70,96445029	78,439763	83,59644503	88,18367348	68,05464123	73,96313365	75,65635287	76,98420013	0,029535147	0,981972789	4,438208617	8,316780045	13,03809524	15,77840136	17,52857143	16,72290249	13,58786848	8,697732426	3,892346939	0,989852608	7,7	9,9	14,6	18,4	23,7	26,8	27,3	27,9	24,8	17,9	10,1	7,7	-13,3	-12,7	-3,3	0,2	3,9	7,1	9,7	9,8
5816	K�nigstein im Taunus	58	16	1	0	65,1889401	50,41013826	51,82159316	55,89269255	56,26859777	66,02633313	72,51612903	76,99605003	59,02106648	64,27123106	66,76695194	67,23765635	-0,318639456	0,597755102	3,981088435	7,791836735	12,54823129	15,23054422	16,98972789	16,26809524	13,20741497	8,190748299	3,512789116	0,680884354	6,5	9,3	13,8	17,6	22,2	25,4	26,6	27	23,9	17,1	9,7	7,4	-11,9	-11,6	-3,8	-0,6	3,8	6,1	8,6	8,7
5816	K�nigstein im Taunus	58	16	3	NA	75,58393681	57,79526003	58,46214616	62,82290981	67,03620803	78,3897301	85,05134958	89,80381829	68,10335748	75,19618171	77,56484529	78,06385781	0,069387755	1,010770975	4,47760771	8,353231293	13,09075964	15,8228458	17,55085034	16,77930839	13,61672336	8,670804989	3,920011338	1,031519274	7,5	9,8	14,5	18,3	23,4	26,6	27,3	27,8	24,6	17,7	10,1	7,8	-12,8	-11,8	-2,9	0,3	4,2	7	9,6	9,8
5816	K�nigstein im Taunus	58	16	2	NA	65,15997368	50,38248848	50,51152074	53,94930874	55,14944042	64,76497697	72,05332455	77,38841342	58,33377223	64,8275181	66,06188281	67,36932194	-0,283741497	0,651972789	4,060204082	7,856734694	12,62564626	15,28802721	17,0362585	16,34605442	13,28653061	8,192993197	3,52537415	0,709931973	6,3	9,2	13,8	17,8	22,5	25,2	26,6	27,1	24	17,1	9,7	7,5	-11	-10,9	-4	-0,9	3,7	5,9	8,3	8,4
5816	K�nigstein im Taunus	58	16	4	NA	66,06517445	50,74654377	51,96905858	56,1487821	60,66227781	72,48321265	78,57274523	85,30678077	62,64779461	68,71033574	70,31468071	69,58722845	0,475113379	1,503174603	5,015589569	8,90861678	13,65521542	16,37431973	18,11989796	17,30238095	14,10714286	9,009863946	4,335430839	1,440306122	7,5	10,1	14,9	18,6	23,2	26,3	27,8	28,2	25,1	18,2	10,6	8,2	-12,6	-11,7	-2,5	0,7	4,6	7,5	9,9	10,1
5817	Frankfurt am Main West	58	17	1	NA	62,38051348	47,33772219	47,56879526	48,47070442	50,3331139	60,31138906	67,720869	74,47202106	53,84200132	61,18564845	63,88347597	64,481896	0,4	1,436870748	4,943741497	8,823197279	13,58748299	16,29034014	18,02585034	17,22122449	14,0455102	8,894965986	4,263877551	1,370816327	7,1	9,8	14,5	18,4	23	25,8	27,4	27,9	24,8	17,9	10,4	8,1	-11,5	-11,3	-2,9	0,2	4,8	6,9	9,4	9,5
5817	Frankfurt am Main West	58	17	3	NA	62,96247532	48,12574061	48,70111916	51,64252797	56,11257406	68,81632652	74,55167874	83,13166558	60,78209348	65,26333113	65,84068465	65,13364055	0,804875283	1,915702948	5,484410431	9,449603175	14,19195011	16,92545351	18,66689342	17,77908163	14,51553288	9,38446712	4,704931973	1,768537415	7,7	10,1	15,1	19,3	23,4	26,4	28	28,7	25,4	18,4	10,7	8,4	-12,2	-11,5	-2	1,3	5,3	7,9	10,5	10,5
5817	Frankfurt am Main West	58	17	2	NA	53,48387097	41,80776826	41,118499	43,9901251	47,59447003	57,17643187	62,71494403	69,77485187	49,40092165	53,39368006	56,05332455	54,86570113	0,710340136	1,80952381	5,371020408	9,33122449	14,08748299	16,85428571	18,57884354	17,70285714	14,43176871	9,345714286	4,619659864	1,681904762	7,8	10	15,1	19,3	23,5	26,3	28	28,6	25,4	18,4	10,8	8,5	-12,2	-12,1	-2,2	1,3	5,1	8,1	10,6	10,9
5817	Frankfurt am Main West	58	17	4	NA	59,62211981	45,32258065	46,41540487	49,55892035	57,21724819	68,82093484	72,84002632	83,74193548	59,06912442	60,87294271	62,25345623	60,29032258	0,947562358	2,143480726	5,729818594	9,742006803	14,48520408	17,24722222	18,97964853	18,02171202	14,73123583	9,661054422	4,871031746	1,930272109	7,9	10,2	15,4	20	23,4	26,8	28,3	29,3	25,8	18,7	10,8	8,5	-12,2	-12,1	-1,8	1,8	5,5	8,5	11	11,3
5818	Frankfurt am Main Ost	58	18	1	NA	53,69387755	41,95457539	41,90717577	45,30151416	51,65437787	61,19618171	67,03554971	74,35681368	52,560237	55,518104	57,26135616	56,47136274	0,676466837	1,769770408	5,334630102	9,323341837	14,07825255	16,871875	18,61192602	17,70637755	14,41313776	9,379591837	4,603443878	1,654783163	7,9	10,1	15	19,3	23,5	26,4	28	28,6	25,4	18,4	10,8	8,5	-12,7	-12,7	-2,2	1,5	5	8,3	10,7	11,1
5818	Frankfurt am Main Ost	58	18	3	NA	54,28176432	42,17709019	43,15339039	46,90190916	54,94272548	65,37788019	68,7873601	80,399605	54,97893352	56,57142858	57,47333771	56,39433839	0,842737095	2,004921969	5,581812725	9,592316927	14,34537815	17,13961585	18,8744898	17,93589436	14,62971188	9,596098439	4,77635054	1,809543818	7,9	10,2	15,3	19,9	23,8	26,7	28,2	29,1	25,7	18,7	10,8	8,7	-12,5	-12,9	-2	1,7	5,4	8,5	11	11,4
5818	Frankfurt am Main Ost	58	18	2	NA	58,92890058	45,33574719	45,82159316	52,36010532	60,37261355	70,52468729	78,27057274	85,23107306	59,60895326	61,43054642	62,44371297	61,93285055	0,550793651	1,659920635	5,207369615	9,184863946	13,95861678	16,77375283	18,50362812	17,58015873	14,29115646	9,285034014	4,499489796	1,552777778	7,9	10	15	19,4	23,8	26,7	28,1	28,6	25,5	18,5	10,8	8,6	-12,8	-12,8	-2,4	1,2	4,7	8,2	10,5	10,8
5818	Frankfurt am Main Ost	58	18	4	NA	45,05990784	35,11784068	36,68202765	41,95786703	49,09348255	57,28242265	62,07439103	70,38314681	47,42330481	48,80052668	48,10204081	47,59315339	0,728231293	1,885714286	5,451156463	9,429047619	14,21231293	17,0455102	18,81653061	17,82585034	14,52217687	9,465510204	4,672721088	1,708503401	7,9	10,1	15,1	19,5	23,9	26,8	28,2	28,7	25,6	18,5	10,9	8,7	-12,5	-13	-2	1,6	5	8,4	10,8	11,2
5819	Hanau	58	19	1	NA	56,51678735	43,85582619	44,62343648	52,58327848	60,25148123	71,481896	80,46675445	84,63265306	58,94338381	61,03159974	61,12376565	58,91441739	0,567063492	1,619387755	5,185827664	9,184353741	13,98361678	16,80379819	18,48520408	17,57171202	14,26241497	9,249546485	4,527210884	1,556405896	7,9	10	14,9	19,1	24,1	27	28,5	28,5	25,4	18,4	10,9	8,6	-12,8	-12,6	-2,4	1,2	4,7	8,1	10,3	10,8
5819	Hanau	58	19	3	NA	45,80447665	36,08426597	37,63001974	43,56550361	49,67478603	58,76300197	64,73864384	71,09743252	48,16589861	49,29361423	49,20671494	47,48650429	0,636870748	1,719591837	5,293605442	9,304217687	14,14333333	16,99319728	18,66741497	17,70721088	14,40170068	9,36829932	4,594421769	1,628027211	7,9	10,1	14,9	19,2	24,2	27,2	28,6	28,6	25,5	18,4	10,9	8,6	-12,5	-12,5	-2	1,2	4,6	7,3	10	10,7
5819	Hanau	58	19	2	NA	56,99341671	44,74325213	46,06451613	54,71955232	63,14351548	74,14285713	84,32192232	88,24555629	59,80974326	62,61816984	62,19354839	59,34430545	0,561337869	1,624659864	5,195521542	9,187811791	13,98339002	16,79909297	18,46309524	17,53401361	14,23894558	9,263888889	4,535034014	1,577267574	7,9	10	14,8	18,9	24,2	27,1	28,6	28,7	25,4	18,4	11	9	-12,6	-12,5	-2,3	0,4	4,6	7,3	9,8	10,6
5819	Hanau	58	19	4	NA	46,18959842	37,16655694	38,17314023	45,38380513	51,03423303	60,62080316	67,34496381	73,57340355	48,40026332	49,8913759	50,60500329	47,80447665	0,569795918	1,592857143	5,166802721	9,217482993	14,05142857	16,9392517	18,58272109	17,61891156	14,26414966	9,252993197	4,539319728	1,574217687	8,1	10,1	14,8	19	24,5	27,7	29	28,9	25,4	18,4	11,1	9	-12,4	-12,4	-2,1	0,5	4,3	4,5	9	9,8
5820	Langenselbold	58	20	1	NA	61,2527979	48,68926926	49,5319289	58,93614219	67,39828835	77,42132981	89,30085584	92,03291639	62,600395	66,58788677	66,42922974	64,238973	0,450453515	1,559863946	5,097165533	9,018480726	13,77505669	16,52261905	18,18163265	17,28968254	14,1085034	9,229591837	4,441213152	1,494274376	7,8	10	14,6	18,9	24,2	27,1	28,6	28,8	25,3	18,5	10,9	9,2	-12,6	-12,6	-2,6	-0,4	4,2	7,3	9,5	10,2
5820	Langenselbold	58	20	3	NA	53,9881501	43,06583277	43,91375906	51,63791968	57,38907174	65,1066491	76,29690587	79,50362081	53,71823568	56,68400265	57,72218565	55,97564187	0,267142857	1,311156463	4,846802721	8,795578231	13,64632653	16,51333333	18,15863946	17,18877551	13,94863946	9,039251701	4,242517007	1,303877551	8	10	14,7	19	24,5	27,7	29	28,8	25,3	18,4	11	9	-12,9	-12,9	-2,8	-0,1	3,9	4,4	8,9	9,8
5820	Langenselbold	58	20	2	NA	54,11257406	43,74588545	43,5082291	52,41408823	59,07768268	65,87096774	77,91770903	77,69124423	53,91310071	57,07504939	58,14351548	56,34693877	0,475102041	1,593401361	5,121632653	9,014353741	13,72251701	16,41557823	18,06911565	17,23129252	14,10204082	9,277414966	4,465306122	1,52292517	8,2	9,9	14,5	18,8	24	26,9	28,5	28,9	25,2	18,6	11	9,6	-12,3	-12,6	-2,4	-1	4,3	7,4	9,8	10,2
5820	Langenselbold	58	20	4	NA	58,98749177	47,4917709	47,10994074	56,17577355	61,10335748	66,38907174	81,04739961	80,26398945	55,76036868	60,28242265	62,40223832	61,69519419	0,096622097	1,111400422	4,6026038	8,506966925	13,29458128	16,10175932	17,75840957	16,865095	13,72258973	8,909641098	4,060450387	1,134623505	7,7	9,8	14,4	18,6	24	27,1	28,5	28,6	25,1	18,3	10,8	9	-13,1	-13,2	-3,1	-0,7	3,7	5,7	8,9	9,7
5821	Bieber	58	21	1	NA	77,94338381	63,25213958	60,11784068	71,11520739	75,7491771	85,82422645	102,4423963	99,85450955	72,10204081	78,06056616	82,00197497	81,71626071	0,112868481	1,168197279	4,661621315	8,470578231	13,1606576	15,85170068	17,49064626	16,70385488	13,69512472	8,969217687	4,097165533	1,16978458	8,5	9,9	14,4	18,8	23,9	26,7	28,4	28,9	25,1	18,7	11,1	9,9	-13,6	-13,8	-3,8	-1,9	3,2	6,3	8,8	9,3
5821	Bieber	58	21	3	NA	60,13627387	48,75839368	46,83475971	55,5483871	56,47267939	63,8933509	77,93614219	75,02633313	54,27715603	60,17314023	63,81171823	64,77485187	-0,279591837	0,739638933	4,192464678	8,030298273	12,78532182	15,54489796	17,20117739	16,3788854	13,33092622	8,613657771	3,709576138	0,795133438	7,5	9,4	13,9	18,1	23,3	26,2	27,9	28	24,6	18	10,5	8,9	-13,3	-13,4	-3,2	-1,2	3,7	6,9	9,1	9,7
5821	Bieber	58	21	2	NA	83,22975642	67,20210665	62,54509545	72,20539829	72,65503619	82,96642529	99,961817	95,98354181	71,27649771	78,36603029	85,02238316	87,22448981	-0,228076685	0,791341991	4,264254793	8,07606679	12,76852195	15,47612863	17,13525046	16,36357452	13,37482993	8,659369202	3,769016698	0,839332097	7,6	9,6	14,1	18,4	23,4	26,3	27,9	28,3	24,8	18,2	10,6	9	-13,8	-13,7	-3,7	-1,6	3,5	6,5	9,1	9,4
5821	Bieber	58	21	4	NA	86,20473997	69,9901251	65,48716261	76,27978932	74,27847268	84,25148123	102,3021725	98,03094142	73,55233706	82,65174458	89,10335748	91,97103358	-0,565924552	0,410822511	3,839455782	7,676190476	12,41595547	15,1821274	16,8301175	16,06697588	13,06437848	8,353246753	3,445887446	0,513358071	7	9,1	13,6	18	23	25,9	27,3	27,6	24,5	17,7	10,2	8,3	-14	-13,9	-3,8	-1,5	3,3	6,5	9	9,3
5822	Wiesen	58	22	1	NA	92,92429229	73,48782094	67,86306781	75,90915074	72,3732719	82,67478603	101,0915076	96,45358787	73,13956552	81,39565503	92,49506255	97,54509545	-0,934965986	-0,002857143	3,381836735	7,168639456	11,93040816	14,65312925	16,33646259	15,61482993	12,66727891	8,022857143	3,061292517	0,155238095	6,9	9	13,4	17,7	22,7	25,5	27,1	27,5	24,3	17,6	10,1	8,4	-14,7	-14,3	-4,2	-1,6	3,1	6,2	8,8	9,1
5822	Wiesen	58	22	3	NA	109,6181698	90,21395655	79,73403555	89,839368	85,86899277	95,64713626	113,3923634	114,5773535	89,87228439	101,8918011	109,6148782	113,3897301	-1,044501134	-0,129648526	3,229024943	7,031972789	11,81468254	14,55096372	16,23588435	15,50085034	12,56043084	7,929251701	2,947505669	0,068367347	6,9	9,1	13,5	17,9	22,9	25,8	27,2	27,7	24,4	17,8	10,2	8,4	-14,9	-14,4	-4,2	-1,2	3,1	6,4	9	9,1
5822	Wiesen	58	22	2	NA	87,74325213	70,25016458	64,74325213	70,62080316	68,58591177	76,30151416	94,45227123	89,24423965	69,26333113	76,74588545	87,02040816	93,04344965	-1,118435374	-0,196190476	3,178367347	7,00952381	11,79891156	14,59414966	16,26557823	15,52707483	12,53870748	7,847959184	2,88829932	-0,02122449	6,4	8,4	12,7	17,1	21,9	24,9	26,3	26,6	23,7	17	9,5	7,3	-14,8	-14,3	-4,3	-1	3,1	6,4	9	9
5822	Wiesen	58	22	4	NA	111,235023	90,45029626	83,64450297	89,36010532	84,21461487	93,7090191	111,8920342	111,0118499	88,53982884	98,99798387	112,8288348	119,2620145	-1,217857143	-0,297845805	3,065646259	6,878287982	11,6457483	14,42460317	16,0925737	15,3638322	12,40300454	7,754705215	2,78537415	-0,108446712	6,9	8,8	13,5	17,8	22,5	25,5	26,8	27	24,4	17,3	9,9	7,7	-15,5	-14,7	-4,5	-0,9	3	6,3	8,9	9
5823	Burgsinn	58	23	1	NA	84,08426597	67,43910468	61,22251481	67,04608294	65,46346281	72,56418697	92,24160632	84,20210665	65,67610271	74,21438171	83,06978274	89,64450297	-1,077823129	-0,142789116	3,273401361	7,120748299	11,90795918	14,69183673	16,38755102	15,6270068	12,60095238	7,880544218	2,961360544	0,037414966	6,6	8,5	13,1	17,7	22,3	25,3	26,6	26,8	24,1	17,1	9,7	7,5	-15	-14,5	-4,4	-0,7	3,1	6,4	9	9
5823	Burgsinn	58	23	3	NA	112,3285056	89,78275181	82,29822252	87,79526003	82,65108623	92,09874916	114,1757735	106,3666886	86,7491771	97,70967742	110,4147465	120,1652403	-1,311507937	-0,407369615	3,004535147	6,856746032	11,58996599	14,37726757	16,04495465	15,31400227	12,33304989	7,684977324	2,719331066	-0,195578231	6,7	8,8	13,3	17,8	22,4	25,5	26,8	26,9	24,3	17,2	9,9	7,6	-15,7	-14,9	-4,7	-0,9	2,9	6,4	8,9	8,9
5823	Burgsinn	58	23	2	NA	73,27123106	59,44437129	53,72547729	58,41540487	59,50362081	65,48518761	82,281106	75,76497697	58,14351548	65,85483871	74,56484529	77,71757735	-0,595782313	0,398911565	3,928095238	7,870748299	12,67292517	15,44204082	17,13258503	16,29993197	13,1455102	8,325646259	3,491496599	0,511360544	7	9,1	13,8	18,5	23	26,1	27,3	27,5	24,7	17,6	10,1	7,9	-14,5	-14,1	-4	-0,3	3,5	7,1	9,4	9,3
5823	Burgsinn	58	23	4	NA	94,00921658	76,68597761	68,01119158	72,74456881	72,06517445	79,80974326	99,7728769	92,59578671	73,63989468	82,1861559	93,70441081	99,45753784	-0,756689342	0,239852608	3,752494331	7,695408163	12,44121315	15,20515873	16,88554422	16,0734127	12,97131519	8,212811791	3,33100907	0,36638322	7,3	9,3	14,2	18,8	23,3	26,5	27,5	27,9	25,1	17,7	10,4	8	-15,2	-14,5	-4,3	-0,5	3,3	6,7	9,2	9,2
5912	Kaub	59	12	1	NA	63,58262013	53,43844635	53,86043448	59,81369323	67,18301513	75,52666229	78,19289006	85,16458197	64,94601713	69,02567477	66,94865042	67,33706387	-0,109410431	0,760770975	4,077324263	7,813945578	12,45555556	15,24002268	17,02823129	16,28236961	13,28701814	8,500453515	3,637131519	0,888208617	8,5	10,4	15,4	19,1	23,5	26,4	28,3	28,4	25,3	19,3	11,1	8,7	-13,1	-13,4	-4	-0,5	3,2	6,7	8,8	8,9
5912	Kaub	59	12	3	NA	57,08821594	47,67083606	47,92363397	52,92560897	58,73864384	64,25016458	67,40750494	72,63001974	56,47399606	59,77485187	58,2527979	59,87162606	-0,586666667	0,255714286	3,525306122	7,235306122	11,89959184	14,69278912	16,47721088	15,76673469	12,82911565	8,119251701	3,151292517	0,462517007	7	8,8	13,8	17,2	21,7	24,5	26,7	26,7	23,8	17,8	9,5	7,3	-13,4	-13,6	-4,1	-0,9	3,2	6,4	8,6	8,6
5912	Kaub	59	12	2	1	57,09282423	47,81435155	48,84331797	55,54246216	63,51876235	71,80513497	73,81171823	79,69387755	60,88610929	63,5865701	61,25148123	60,32850558	0,214399093	1,138038549	4,541609977	8,368707483	13,01247166	15,78860544	17,55136054	16,77437642	13,70340136	8,832539683	3,994954649	1,226133787	8,6	10,4	15,6	19,2	23,7	26,4	28,5	28,6	25,6	19,4	11	8,7	-13,2	-13,3	-3,7	-0,8	3,7	6,5	8,7	8,7
5912	Kaub	59	12	4	1	58,51678735	48,74391045	49,57274523	54,94930874	62,281106	68,63528639	72,67939432	77,9881501	61,10335748	62,85845952	61,70506913	61,96445029	-0,005522209	0,903121249	4,279651861	8,110144058	12,72184874	15,50192077	17,28709484	16,53253301	13,49309724	8,639195678	3,782052821	1,028031212	8,6	10,4	15,7	19,3	23,7	26,4	28,5	28,6	25,6	19,3	11	8,7	-14,2	-14,2	-4,8	-1,4	3	5,8	8	8,1
5913	Presberg	59	13	1	1	53,23568135	44,10006584	44,94535877	51,16589861	60,13693219	67,40816326	70,118499	75,20934826	58,02040816	59,54443713	56,1468071	54,66425281	-0,110384154	0,828211285	4,219147659	8,02214886	12,65804322	15,42484994	17,20726291	16,47659064	13,43265306	8,609303721	3,697178872	0,91182473	8,3	10,1	15,3	19	23,4	26,1	28,2	28,3	25,3	19	10,7	8,5	-13,3	-13,5	-3,7	-0,7	3,7	6,6	8,7	8,8
5913	Presberg	59	13	3	NA	49,91375906	40,96708361	43,35220539	49,34298881	59,33969716	65,05924952	68,00460829	72,72811061	56,36998026	57,03357471	54,09479923	52,00855826	-0,114512472	0,789342404	4,161678005	8,000510204	12,62329932	15,39614512	17,18185941	16,44019274	13,3872449	8,593820862	3,685487528	0,899886621	8,7	10,4	15,8	19,3	23,8	26,6	28,7	28,7	25,7	19,4	10,8	8,6	-13,8	-13,9	-4,1	-0,8	3,6	6,5	8,7	8,7
5913	Presberg	59	13	2	NA	55,93416723	46,36010532	45,26793942	50,59710335	56,79986832	63,69585255	67,23633971	72,66425281	56,82159316	59,5299539	57,49572087	57,50757077	-0,512789116	0,443333333	3,819659864	7,596122449	12,26639456	14,99578231	16,78312925	16,13326531	13,16544218	8,341564626	3,287278912	0,48292517	7,9	9,6	14,6	18,5	22,7	25,4	27,4	27,7	24,8	18,6	10,1	7,9	-14	-14,1	-3,9	-0,4	3,2	6,2	8,8	8,9
5913	Presberg	59	13	4	NA	61,78538513	51,50362081	50,30348913	55,33179723	64,41672152	70,8676761	75,34562213	81,02238316	64,56484529	66,37788019	64,47926268	64,59710335	-0,195975057	0,766723356	4,157936508	8,016836735	12,66026077	15,40073696	17,16695011	16,45725624	13,40770975	8,582823129	3,603117914	0,815589569	8,3	10	15,2	19	23,2	26,2	28,2	28,4	25,5	19,1	10,4	8,2	-13,8	-13,9	-3,8	-0,2	3,5	6,5	9	9,1
5914	Eltville am Rhein	59	14	1	NA	62,25938116	51,85648452	49,92626729	55,07636603	58,70046084	65,12376565	69,99275839	75,84463461	59,03423303	63,71099406	62,80776826	65,08558261	-0,852517007	0,129863946	3,523809524	7,232312925	11,92687075	14,63081633	16,43265306	15,85081633	12,94768707	8,134285714	2,98829932	0,167278912	7,5	9,2	13,9	17,9	22,1	24,9	26,7	27,3	24,4	18,4	9,7	7,4	-14	-14,1	-3,9	-0,5	3,2	6,2	8,8	9
5914	Eltville am Rhein	59	14	3	0	49,97498355	42,83607635	42,16392365	49,43647135	57,91573403	64,70572745	68,19091506	73,15141542	55,67149442	58,42132981	55,72811061	54,89927584	0,426247166	1,534920635	5,106405896	8,983956916	13,62494331	16,31695011	18,10334467	17,41230159	14,32834467	9,23106576	4,288265306	1,410430839	8,5	10,3	15,3	19,3	23,4	26,5	28,4	28,7	25,7	19,5	10,6	8,3	-13,7	-13,8	-3,6	-0,1	3,5	6,5	9,1	9,2
5914	Eltville am Rhein	59	14	2	NA	54,34364713	44,2126399	42,85780119	48,8275181	53,51152074	59,89795919	61,66951942	68,50032916	52,24358129	55,67741935	56,23831468	57,28044768	0,012993197	1,035510204	4,544761905	8,380952381	13,07462585	15,79210884	17,58231293	16,83843537	13,78897959	8,868843537	3,894013605	0,988979592	8,1	10,2	15	18,9	23,7	26,9	27,6	28,2	25,1	18,6	10,5	8,1	-13,3	-13,3	-3,2	0,2	3,9	7	9,5	9,8
5914	Eltville am Rhein	59	14	4	NA	47,48650429	38,04344965	39,00921658	46,32784726	55,34364713	63,48123765	64,38380513	70,38578013	52,84068465	53,98025016	52,8933509	51,43910468	0,894727891	1,979875283	5,625340136	9,555442177	14,22494331	16,96088435	18,74058957	17,91695011	14,72568027	9,603344671	4,776870748	1,838151927	8,5	10,5	15,3	19,3	23,8	27	28,2	28,7	25,6	19,3	10,8	8,4	-12,6	-12,3	-2	1,3	4,8	7,8	10,4	10,5
5915	Wiesbaden	59	15	1	NA	50,22053984	38,25872284	37,45819619	44,48057932	51,70967742	58,71560235	58,99868335	65,38512181	48,51086242	52,34101384	52,68861094	52,72152732	0,64244898	1,668163265	5,229931973	9,179863946	13,86258503	16,62571429	18,36530612	17,49122449	14,30088435	9,325442177	4,527278912	1,595578231	8,4	10,6	15,4	19,4	24,7	27,8	28,2	28,9	25,6	18,6	10,8	8,2	-12,5	-12	-2,1	1,4	4,8	8,2	10,7	10,6
5915	Wiesbaden	59	15	3	NA	48,60171165	38,94404213	38,90651745	46,76300197	55,959842	66,11323239	66,67346939	72,42264648	53,01974984	55,720869	53,77616852	51,95194206	1,050113379	2,091156463	5,729875283	9,732879819	14,44178005	17,22811791	18,95702948	18,09121315	14,78701814	9,702834467	4,942913832	1,977891156	8,5	10,7	15,6	19,6	24,8	27,9	28,4	29	25,7	18,7	10,9	8,4	-12,7	-12,1	-1,9	1,7	5	8,5	11	10,8
5915	Wiesbaden	59	15	2	NA	48,91705068	38,24621461	38,0664911	44,40158	49,97037526	61,36537197	63,15668203	67,03949968	49,30019748	53,08426597	52,83673471	51,45885452	0,68244898	1,704693878	5,278503401	9,235238095	13,9144898	16,69687075	18,42176871	17,52455782	14,28653061	9,334829932	4,564013605	1,647006803	8,4	10,6	15,4	19,5	24,9	27,9	28,2	29	25,6	18,4	10,8	8,2	-12,9	-11,3	-1,8	1,6	5	8,5	11	10,8
5915	Wiesbaden	59	15	4	NA	48,90454245	39,12113232	39,32850558	46,97761684	54,64581961	68,38051348	69,040158	74,72152732	52,83673471	56,31468071	53,76826861	51,718894	1,075907029	2,110430839	5,767573696	9,75175737	14,48265306	17,28390023	19,01077098	18,1095805	14,79336735	9,713605442	4,975056689	2,007539683	8,6	10,8	15,6	19,6	25	28,1	28,4	29,1	25,8	18,5	11,1	8,4	-13,2	-11,5	-1,4	2,1	5,1	8,9	11,5	10,8
5916	Hochheim am Main	59	16	1	NA	52,09545755	39,57735352	40,98025016	45,53390387	51,50098748	63,00592494	65,69321923	69,77485187	50,38051348	54,99210006	56,25806452	54,54641213	0,516530612	1,506394558	5,066870748	8,971428571	13,70006803	16,47102041	18,22414966	17,37319728	14,14367347	9,171428571	4,387006803	1,450340136	8,1	10,3	15,1	18,9	24	27,2	27,8	28,6	25,2	18,2	10,6	8,1	-12,9	-11,9	-2,5	1	4,4	7,7	10,3	10,3
5916	Hochheim am Main	59	16	3	NA	50,1869651	39,93285055	40,52205397	47,50296248	54,3712969	70,84529297	70,94140881	77,45556287	52,87557603	55,88018432	53,9716919	53,38907174	0,952210884	1,973866213	5,595351474	9,577380952	14,29801587	17,08911565	18,83157596	17,94274376	14,63747166	9,601927438	4,837528345	1,868197279	8,4	10,5	15,3	19,2	24	27,3	28,2	28,7	25,5	18,3	10,9	8,5	-12,8	-11,6	-1,7	1,8	5	8,7	11,2	10,9
5916	Hochheim am Main	59	16	2	NA	55,7472021	43,19486503	45,75181039	50,75378539	57,65964452	69,7491771	73,88676761	81,62409481	57,39104674	62,15273206	62,16129032	60,23173139	0,825170068	1,874659864	5,461337868	9,421428571	14,13146259	16,9010771	18,64812925	17,75549887	14,48968254	9,445011338	4,725340136	1,764909297	8	10,3	15,2	19,1	23,6	26,7	28,1	28,5	25,5	18,4	10,8	8,5	-12,7	-11,7	-2,1	1,5	4,8	8,2	10,8	10,7
5916	Hochheim am Main	59	16	4	NA	42,95786703	33,39236339	35,44897958	40,79065174	47,03884135	57,51086242	60,83870968	65,53258723	46,21000658	47,63396971	47,33179723	45,60434497	1,025442177	2,09537415	5,697414966	9,706258503	14,42530612	17,20789116	18,93408163	18,03088435	14,70421769	9,637959184	4,921972789	1,940884354	8,1	10,4	15,3	19,2	23,7	26,9	28,2	28,6	25,6	18,5	10,8	8,5	-12,6	-11,5	-1,7	1,9	5	8,7	11,3	10,9
5917	Kelsterbach	59	17	1	NA	54,45029626	42,16392365	44,13956552	49,118499	55,1705069	67,98551677	70,62409481	80,66491113	57,62541145	59,84068465	59,11125742	57,31073074	0,916666667	2,01638322	5,609013605	9,620578231	14,36831066	17,13418367	18,86524943	17,9478458	14,63259637	9,555102041	4,835204082	1,862528345	8	10,4	15,2	19,3	23,6	26,6	28,1	28,7	25,5	18,5	10,8	8,6	-13,5	-12	-1,7	1,7	4,5	8,6	11,1	11
5917	Kelsterbach	59	17	3	NA	44,83212639	34,86109284	37,29822252	42,33443055	47,61487819	57,93021726	60,66820277	68,99605003	48,87228439	49,31665571	49,0098749	47,22646477	0,887142857	2,021496599	5,624421769	9,592653061	14,33659864	17,1222449	18,89326531	17,94482993	14,6429932	9,609047619	4,810952381	1,828095238	8	10,3	15,1	19,2	23,6	26,5	28,2	28,6	25,7	18,5	10,8	8,5	-13,4	-12	-1,7	1,8	4,6	8,7	11,3	11
5917	Kelsterbach	59	17	2	NA	56,22053984	42,961817	45,30809742	51,13364055	57,09150758	68,32060568	72,80381829	82,58262013	59,22448981	59,66622777	59,73666887	57,18235681	0,874206349	2,028968254	5,617857143	9,648809524	14,41031746	17,19229025	18,91077098	17,95068027	14,65447846	9,597562358	4,808276644	1,862698413	7,9	10,1	15,3	19,8	23,4	26,7	28,2	29,1	25,7	18,6	10,8	8,6	-13,6	-12,2	-1,7	1,6	4,4	8,7	11,2	10,9
5917	Kelsterbach	59	17	4	NA	46,78275181	36,68663594	39,24226465	45,07241606	49,54048716	59,13100723	63,15734035	71,80842658	51,01974984	51,01974984	50,83541803	49,00394997	0,802585034	1,931768707	5,505646259	9,515034014	14,27714286	17,06979592	18,80278912	17,86040816	14,5729932	9,518707483	4,734761905	1,78047619	7,9	10,2	15	19,4	23,5	26,4	28,1	28,7	25,7	18,5	10,8	8,5	-13,5	-12,2	-1,8	1,7	4,5	8,7	11,1	11
5918	Neu-Isenburg	59	18	1	NA	57,01514155	44,64186965	46,71296906	53,14944042	59,95589203	69,18104016	75,02304148	88,16655694	60,24028968	61,34430545	62,13890716	60,45819619	0,744274376	1,867800454	5,423356009	9,450113379	14,21281179	17,01768707	18,74047619	17,82891156	14,52159864	9,496655329	4,680782313	1,720294785	7,9	10,1	15,2	19,7	23,7	26,7	28,1	29	25,7	18,6	10,8	8,6	-12,7	-13	-1,9	1,6	5,1	8,4	11	11,3
5918	Neu-Isenburg	59	18	3	NA	49,82027648	39,47926268	41,33772219	47,48057932	51,28439765	60,1724819	65,77946016	74,96708361	52,73996052	53,28308097	53,24489797	52,44305465	0,665442177	1,751020408	5,308843537	9,28877551	14,05544218	16,86190476	18,58809524	17,68027211	14,38646259	9,391768707	4,581156463	1,634285714	7,8	10	14,9	19,3	23,4	26,3	27,9	28,7	25,5	18,4	10,6	8,5	-13	-12,6	-2,1	1,6	4,8	8,3	10,8	11
5918	Neu-Isenburg	59	18	2	NA	56,05069126	44,57998684	46,87886768	52,9078341	59,94404213	69,06912442	76,21593155	87,79262674	58,10401581	60,64384465	60,31336406	58,94535877	0,632709751	1,733673469	5,278231293	9,315079365	14,1005102	16,93826531	18,65289116	17,71479592	14,4026644	9,358276644	4,584070295	1,617800454	7,9	10	15	19,4	23,8	26,8	28,2	28,7	25,5	18,4	10,9	8,6	-12,7	-13,1	-2	1,5	4,9	8,3	10,5	11,1
5918	Neu-Isenburg	59	18	4	NA	49,39828835	38,92955894	41,09677419	46,78406845	51,04674129	59,18169848	65,57472023	73,89400923	51,29163923	52,36339697	52,09084926	51,57735352	0,583741497	1,65122449	5,203741497	9,183265306	13,98517007	16,82183673	18,54027211	17,60761905	14,30673469	9,305646259	4,508979592	1,583605442	7,8	9,9	14,8	19	23,8	26,7	28,1	28,3	25,4	18,3	10,8	8,5	-12,9	-12,6	-2	1,6	4,8	8,3	10,6	11
5919	Seligenstadt	59	19	1	NA	57,17643187	45,40750494	47,57077026	54,240948	60,89795919	71,20803161	79,05793284	86,47136274	58,3897301	60,89664252	60,50230416	58,160632	0,589002268	1,671598639	5,252324263	9,259863946	14,07993197	16,94070295	18,61876417	17,66405896	14,33225624	9,297902494	4,546768707	1,59053288	7,9	10,1	14,9	19,1	24,2	27,3	28,6	28,5	25,5	18,4	10,9	8,6	-12,5	-12,5	-2	1,2	4,5	7,1	9,9	10,6
5919	Seligenstadt	59	19	3	NA	48,78999342	38,68400265	41,17445687	46,97300855	51,73996052	59,58986174	66,97103358	73,22448981	49,93219223	51,87162606	51,54114548	50,27386439	0,564897959	1,617142857	5,20244898	9,176938776	14,00632653	16,87360544	18,5477551	17,57877551	14,27081633	9,267142857	4,500748299	1,550068027	7,8	10	14,8	18,9	24	27	28,4	28,4	25,4	18,3	10,8	8,5	-12,5	-12,5	-2	1,1	4,5	6,9	9,8	10,6
5919	Seligenstadt	59	19	2	NA	55,72021068	44,85450955	46,95589203	55,63001974	62,63989468	72,32521397	82,6668861	89,54048716	57,97432523	59,77485187	60,75576035	57,83870968	0,518820862	1,52670068	5,103117914	9,168820862	14,05827664	17,01150794	18,63673469	17,61422902	14,23747166	9,210827664	4,482653061	1,523356009	8,2	10,1	14,9	19,1	24,9	28,2	29,5	29	25,5	18,4	11,2	8,8	-12,4	-12,4	-2,1	0,1	4,1	2,5	8,3	9,3
5919	Seligenstadt	59	19	4	NA	48,39697168	38,19289006	41,60105332	47,90059248	53,95391706	60,96708361	70,79855168	77,01777484	49,69848584	52,16524029	52,2672811	50,16129032	0,500680272	1,528979592	5,112789116	9,114897959	14,00326531	16,9229932	18,57054422	17,5444898	14,20006803	9,188571429	4,44877551	1,507414966	8,1	10,1	14,8	19	24,6	27,8	29,1	28,9	25,4	18,3	11,1	8,6	-12,6	-12,5	-2,1	0,4	4,3	3,9	8,8	9,7
5920	Alzenau in Unterfranken	59	20	1	NA	59,80381829	48,01448323	49,95720868	58,82488481	65,80710994	74,91902568	88,28768926	91,35549703	60,11454903	62,93219223	63,5483871	61,33706387	0,477097506	1,475907029	5,063151927	9,102721088	13,98112245	16,91422902	18,5425737	17,53117914	14,14444444	9,149489796	4,440079365	1,488492063	8,2	10	14,8	19,1	24,7	28	29,4	29	25,4	18,4	11,2	8,8	-12,6	-12,5	-2,3	0,2	4,1	2,8	8,4	9,4
5920	Alzenau in Unterfranken	59	20	3	NA	47,9881501	38,54048716	40,85845952	47,88874258	54,37261355	61,69651087	72,41079658	75,42593813	49,15931535	52,11323239	51,76892694	49,01119158	0,520816327	1,54292517	5,138571429	9,175102041	14,02428571	16,9514966	18,59346939	17,59986395	14,20857143	9,199795918	4,491564626	1,52707483	8,1	10,1	14,8	19	24,6	27,8	29,1	28,9	25,6	18,3	11,1	8,7	-12,5	-12,4	-2,2	0,4	4,1	4	8,8	9,7
5920	Alzenau in Unterfranken	59	20	2	NA	78,67412771	62,08229097	63,04608294	72,55760368	77,19684003	86,01711652	104,6306781	104,479921	71,87162606	78,60895326	81,77221858	81,26201448	-0,191780045	0,75861678	4,224829932	8,147562358	13,00515873	15,89648526	17,5468254	16,63027211	13,46292517	8,628117914	3,77154195	0,838492064	7,8	9,8	14,5	18,7	24,2	27,3	28,7	28,5	25,2	18,2	10,8	8,8	-13,7	-13,6	-3,4	-0,5	3,2	4,3	8,2	9,1
5920	Alzenau in Unterfranken	59	20	4	NA	59,34496381	46,96445029	47,34693877	56,66951942	61,93614219	68,86109284	85	83,66359448	56,97300855	60,92100065	62,59973668	59,88940094	-0,168231293	0,784965986	4,289931973	8,187891156	13,04761905	15,96319728	17,62088435	16,6777551	13,50564626	8,663809524	3,795510204	0,856258503	7,7	9,7	14,4	18,4	23,7	26,8	28,3	28,1	25,2	18	10,6	8,3	-13,6	-13,5	-3,3	-0,3	3,2	4,8	8,4	9,3
5921	Sch�llkrippen	59	21	1	NA	67,06254116	53,37722187	53,06056616	60,91836735	63,26069784	71,94667545	86,36076365	85,89466755	60,09084926	65,74522713	70,44700461	69,55365371	-0,123469388	0,881904762	4,399931973	8,302857143	13,08911565	15,90959184	17,57034014	16,70353741	13,56	8,727823129	3,880272109	0,929863946	7,6	9,7	14,3	18,5	23,7	26,7	28,1	28,1	25,1	17,9	10,6	8,4	-13,5	-13,3	-3,1	-0,5	3,7	6,5	9	9,6
5921	Sch�llkrippen	59	21	3	NA	56,59644503	44,99670835	44,92100065	51,52929558	54,72679394	62,49967084	73,12244897	73,96050032	51,75641871	55,69914416	58,74061884	56,84595129	0,08707483	1,10665155	4,679818594	8,597656841	13,39863946	16,24724112	17,91715797	17,00891912	13,80597128	8,899773243	4,088133031	1,109221466	7,7	9,8	14,6	18,7	23,8	26,8	28,2	28,4	25,5	18,1	10,7	8,4	-13,4	-13,3	-3	0,2	3,5	6,4	9,1	9,9
5921	Sch�llkrippen	59	21	2	NA	95,15931535	76,70770245	72,3732719	81,67610271	81,85055958	92,97300855	111,3673469	107,8466096	81,09414087	89,83146806	97,76761026	99,27715603	-0,700396825	0,244557823	3,667176871	7,508956916	12,29501134	15,09212018	16,75935374	15,99614512	12,94563492	8,21468254	3,289172336	0,376417234	7,1	9,3	13,8	18,1	23,1	26	27,5	27,6	24,7	17,8	10,3	8,3	-14,5	-14,3	-4,2	-0,9	2,9	6,4	8,9	9,2
5921	Sch�llkrippen	59	21	4	NA	70,1303489	56,67215274	54,38841342	60,57669519	61,75115206	70,04213297	81,48847926	81,32455561	60,95128374	66,0302831	71,57735352	71,32916394	-0,290379009	0,723250729	4,21377551	8,116180758	12,87725948	15,69548105	17,36494169	16,54016035	13,41960641	8,579446064	3,714067055	0,762026239	7,5	9,6	14,2	18,5	23,5	26,4	27,8	28	25,2	17,9	10,5	8,3	-14,5	-14,3	-4	-0,6	3,1	6,6	9,1	9,3
5922	Frammersbach	59	22	1	NA	108,317314	88,46477945	81,42001316	90,91507571	87,76761026	97,67610271	116,0520079	112,7109941	89,35352206	101,7399605	111,5694536	113,3963134	-1,066326531	-0,161734694	3,198526077	7,032879819	11,80816327	14,58956916	16,26241497	15,52454649	12,5670068	7,892346939	2,911621315	0,01984127	6,7	8,5	13,1	17,4	22,2	25,1	26,5	26,7	24	17,1	9,7	7,6	-14,9	-14,4	-4,1	-0,9	3	6,4	9	9,2
5922	Frammersbach	59	22	3	NA	91,70836077	74,62211981	68,72679394	76,18301513	73,07109942	81,73864384	97,61356155	95,14812377	75,24226465	83,17972352	92,52402897	93,25938116	-0,694081633	0,256734694	3,720408163	7,603061224	12,35367347	15,14183673	16,82278912	16,05938776	12,99027211	8,222857143	3,302857143	0,357823129	7,1	9,2	13,8	18,1	23	25,9	27,2	27,5	24,7	17,5	10,1	8	-14,8	-14,3	-3,9	-0,3	3,1	6,9	9,3	9,5
5922	Frammersbach	59	22	2	NA	107,1059908	84,7090191	77,29361423	85,18499013	80,09809084	88,80513497	107,0934825	107,7366689	84	95,87970429	107,4944042	110,1869651	-0,861791383	0,09744898	3,565929705	7,449773243	12,16955782	14,95685941	16,61842404	15,85663265	12,80929705	8,078684807	3,159863946	0,239512472	7	9	13,7	18,2	22,8	25,9	27	27,4	24,6	17,4	10	7,8	-15,3	-14,6	-4,3	-0,5	3,2	6,7	9,2	9,2
5922	Frammersbach	59	22	4	NA	87,62211981	70,42330481	64,69980252	70,70638577	67,31731403	73,90125084	88,61685319	88,62343648	68,30151416	78,08602152	87,09874916	88,70572745	-0,786802721	0,196666667	3,718027211	7,605782313	12,31217687	15,10020408	16,76605442	16,00537415	12,93340136	8,179795918	3,270884354	0,351292517	7,1	9,2	13,9	18,3	22,9	26	27,2	27,5	24,8	17,5	10,1	7,9	-15,7	-14,8	-4,3	-0,5	3,2	6,8	9,2	9,2
5923	Rieneck	59	23	1	NA	110,4713627	87,45358787	79,14417381	85,41408823	80,77419355	90,60566161	111,7030941	106,3607636	86,82488481	97,15725806	108,7399605	114,1053325	-1,180385488	-0,238151927	3,195804989	7,062755102	11,76876417	14,54875283	16,21031746	15,47063492	12,49399093	7,830895692	2,856122449	-0,035884354	7,1	9,1	13,8	18,2	22,9	26	27,1	27,5	24,7	17,4	10,1	7,8	-15,6	-14,7	-4,5	-0,7	3,1	6,6	9,1	9,1
5923	Rieneck	59	23	3	NA	86,02106648	69,78011848	63,48255432	67,45753784	64,6122449	70,94404213	86,198815	85,01645819	66,82488481	74,43413977	84,96115865	88,37393023	-1,007891156	-0,032176871	3,434489796	7,34537415	12,03251701	14,77401361	16,45258503	15,7137415	12,67877551	7,982993197	3,052517007	0,163265306	7,4	9,5	14,4	19	23,4	27,3	28,1	28,2	25,4	18,1	10,4	8,1	-16,2	-15,2	-4,5	-0,8	3	6,5	9	9
5923	Rieneck	59	23	2	NA	78,56287032	63,85977616	57,06188281	60,54246216	59,38643845	66,01053326	81,71296906	77,67939432	61,6122449	68,14986558	77,98880842	82,01974984	-0,756802721	0,260680272	3,766870748	7,707006803	12,46020408	15,17707483	16,8522449	16,0507483	12,97170068	8,220816327	3,317755102	0,400408163	7,3	9,3	14,4	19	23,4	27,1	27,9	28,1	25,3	17,9	10,4	8	-15,3	-14,5	-4,1	-0,3	3,4	6,9	9,4	9,3
5923	Rieneck	59	23	4	NA	92,8110599	76,71494403	68,59117842	72,92758394	72,32258065	79,69914416	96,47728768	93,72942726	74,29427255	79,03494623	92,4298881	98,20868994	-0,926814059	0,099546485	3,555782313	7,495294785	12,17743764	14,8787415	16,55294785	15,78316327	12,75464853	8,074886621	3,133219955	0,242290249	7,7	9,6	14,5	19,2	23,8	27,9	28,4	28,6	25,5	18,8	10,5	8,2	-16,4	-15,1	-4,9	-0,8	3	6,5	9	8,9
6013	Bingen am Rhein	60	13	1	NA	45,62409481	36,94601713	38,33706387	42,98880842	50,06056616	53,15734035	56,55299539	60,57998684	49,99539171	50,46082948	47,08229097	48,41211323	0,336394558	1,246394558	4,616190476	8,521836735	13,11326531	15,90265306	17,69904762	16,9029932	13,79952381	8,926598639	4,114353741	1,321020408	8,7	10,5	16	19,3	23,9	26,7	28,7	28,7	25,8	19,5	10,8	8,7	-13,4	-13,1	-4,1	0,2	4	7,5	9,3	9,5
6013	Bingen am Rhein	60	13	3	NA	51,7070441	40,8110599	44,01974984	49,31533903	57,57406187	59,74061884	65,0684661	70,238973	57,59512839	57,87228439	53,82225148	56,19815668	0,62675737	1,586791383	5,04138322	8,953798186	13,58996599	16,38333333	18,1345805	17,33316327	14,14370748	9,211791383	4,417460317	1,624263039	8,7	10,5	15,9	19,4	23,8	26,5	28,6	28,6	25,8	19,5	10,9	8,7	-13,1	-12,9	-3,4	0,7	4,3	7,7	9,9	10,1
6013	Bingen am Rhein	60	13	2	NA	35,61751152	29,66030283	31,03686636	36,29032258	44,98288348	49,18169848	51,44371297	54,11454903	42,20868994	42,63528639	39,73996052	38,09545755	0,954353742	1,996802721	5,534217687	9,527006803	14,12312925	16,89557823	18,60040816	17,71707483	14,48496599	9,479183673	4,769455782	1,934897959	8,8	10,4	16,1	19,3	24,1	27	28,7	28,8	25,9	19,7	10,9	8,7	-12,9	-13,4	-3	1	4,5	7,9	10,1	10,1
6013	Bingen am Rhein	60	13	4	NA	45,20144832	37,03357471	39,75971032	45,76168532	55,42857142	59,15339039	63,56221197	67,76695194	53,10072416	53,38248848	50,26530613	49,77419355	0,699319728	1,695408163	5,203061224	9,156575964	13,79263039	16,5771542	18,30646259	17,48214286	14,2702381	9,301473923	4,507936508	1,678287982	8,6	10,4	15,8	19,3	23,7	26,5	28,5	28,6	25,6	19,4	10,8	8,6	-13	-13,6	-3,3	0,7	4,6	7,7	9,9	10,2
6014	Ingelheim am Rhein	60	14	1	NA	32,43383806	27,37393022	28,90322581	35,10204081	43,46214616	49,15997368	50,73996052	54,96576697	41,43910468	40,95918368	38,00329165	35,31731403	0,779795918	1,824897959	5,36292517	9,399251701	14,06285714	16,84421769	18,56646259	17,70931973	14,4362585	9,369183673	4,573401361	1,76	8,6	10,5	15,6	19,4	24	27,7	29,3	28,7	25,8	19,3	10,8	8,4	-12,7	-14,7	-3,7	0,7	4,5	7,8	9,9	9,9
6014	Ingelheim am Rhein	60	14	3	NA	46,6267281	38,7893351	40,5102041	46,90388413	56,09809084	61,89993416	65,44568797	70,14417381	53,67807768	53,86109284	52,04147465	50,27254774	0,415589569	1,403741497	4,884750567	8,831972789	13,51014739	16,30102041	18,02324263	17,20039683	14,02273243	9,074036281	4,245011338	1,391666667	8,4	10,3	15,4	19,2	23,5	26,7	28,4	28,5	25,6	19,1	10,7	8,3	-12,9	-13,8	-3,3	0,7	4,6	7,7	9,9	10,2
6014	Ingelheim am Rhein	60	14	2	NA	42,8933509	35,40026332	35,30283081	41,53258723	48,75115206	55,24687294	57,91507571	63,04147465	48,03357471	48,23436471	46,91705068	46,32192232	0,443877551	1,446938776	4,980408163	8,911768707	13,63251701	16,40578231	18,16789116	17,36544218	14,16326531	9,163877551	4,298163265	1,38170068	8,3	10,2	15,1	19,2	23,3	26,5	28,1	28,5	25,5	19,1	10,5	8,3	-13,1	-13,6	-3,2	0,8	4,7	7,9	10	10,4
6014	Ingelheim am Rhein	60	14	4	NA	44,92231732	37,84924294	38,70375248	46,81698487	56,69914416	62,88281765	66,48913758	72,77814352	54,28373929	53,15339039	50,85055958	49,22514813	0,565419501	1,56814059	5,119387755	9,0638322	13,78361678	16,57913832	18,30164399	17,47505669	14,26060091	9,256235828	4,418764172	1,53446712	8,3	10,2	15,4	19	23,4	26,5	28,3	28,4	25,3	18,9	10,7	8,3	-13,2	-13,4	-2,9	1	4,6	7,9	10,2	10,4
6015	Mainz	60	15	1	NA	41,76826861	34,75576035	34,63199474	41,19091506	48,64318632	56,5319289	59,32192232	64,45227123	46,6287031	47,87425939	45,59710335	45,54641213	0,781171824	1,7879526	5,405134957	9,362936142	14,16418697	16,96662278	18,71612903	17,84305464	14,61066491	9,542132982	4,675707702	1,717379855	8,4	10,1	15	18,8	23,4	26,9	28,3	28,4	25	18,2	10,9	8,2	-13,1	-12,6	-2,2	1,5	4,7	8,4	10,9	10,5
6015	Mainz	60	15	3	NA	44,40289665	37,16194865	38,24753126	46,560237	56,34496381	62,13627387	67,05924952	73,64450297	53,65371955	51,84068465	49,94009216	49,42857142	0,672478134	1,665947522	5,263673469	9,1903207	13,97819242	16,78612245	18,52443149	17,67026239	14,43830904	9,410145773	4,546122449	1,612303207	8,2	10	15,1	18,8	23,3	26,4	28,1	28,2	25,1	18,3	10,7	8,3	-13,2	-12,6	-2,2	1,4	4,6	8,3	10,8	10,4
6015	Mainz	60	15	2	NA	45,70770245	38,14285713	38,45885452	45,46543777	54,09414087	65,19684003	67,68597761	73,45358787	51,51415406	53,20671494	50,31138906	49,22185648	1,079988662	2,084920635	5,757482993	9,729648526	14,52930839	17,34132653	19,06876417	18,19835601	14,87454649	9,776530612	4,978117914	1,976814059	8,6	10,4	15,3	19,2	23,9	27,3	28,5	28,7	25,4	18,2	11,1	8,5	-13,1	-12,1	-1,7	1,7	4,8	8,8	11,4	10,6
6015	Mainz	60	15	4	NA	38,86701777	32,24884793	33,22317313	39,54707045	47,81764319	54,62936142	58,06122448	63,45556287	45,8512179	45,39763003	43,32718894	42	0,918639456	1,918095238	5,536666667	9,483945578	14,26741497	17,07809524	18,8277551	17,94537415	14,67462585	9,606870748	4,790272109	1,825782313	8,4	10,4	15,3	19,2	23,7	26,9	28,3	28,6	25,4	18,3	10,9	8,5	-13	-12,2	-1,9	1,7	4,8	8,6	11,2	10,6
6016	Gro�-Gerau	60	16	1	NA	45,84331797	37,22119816	38,25345623	45,14746545	54,31533903	67,81698487	68,5720869	73,75444371	51,27518103	52,72021068	51,11718235	48,84068465	1,165816327	2,195748299	5,883503401	9,837528345	14,5696712	17,36513605	19,08809524	18,22273243	14,8494898	9,764342404	5,055102041	2,076133787	8,4	10,5	15,3	19,2	23,8	27,2	28,3	28,6	25,6	18,3	10,9	8,5	-12,5	-11,5	-1,5	2,2	5,2	8,9	11,5	11
6016	Gro�-Gerau	60	16	3	NA	37,25213958	30,81369322	32,17577354	38,42857142	47,23173139	55,97695852	58,82883477	63,40421329	45,43647135	44,79789335	42,60763661	39,25411455	1,158707483	2,18170068	5,891768707	9,810544218	14,53972789	17,3429932	19,07190476	18,21741497	14,84326531	9,756394558	5,047482993	2,063197279	8,4	10,5	15,3	19,2	23,7	26,9	28,3	28,6	25,6	18,3	11	8,6	-12,6	-11,8	-1,6	2,1	5,1	8,9	11,5	10,9
6016	Gro�-Gerau	60	16	2	NA	49,64318632	38,79986832	41,4114549	47,36668861	56,6925609	69,11389071	71,93219223	76,16392365	54,6905859	54,97630019	54,84068465	52,11257406	1,0930839	2,142573696	5,756746032	9,75175737	14,46031746	17,25549887	18,98304989	18,10929705	14,74773243	9,672562358	4,994331066	2,01553288	8,2	10,5	15,3	19,1	23,7	26,9	28,2	28,6	25,8	18,4	11	8,6	-12,6	-11,5	-1,6	2,1	5	8,8	11,3	11,1
6016	Gro�-Gerau	60	16	4	NA	40,13956552	32,36668861	34,21461487	40,14483213	48,22448981	57,95457539	62,38578013	65,60302832	48,24753126	47,04674129	44,68663594	41,61092826	1,102517007	2,150748299	5,81462585	9,750136054	14,44870748	17,24258503	18,97816327	18,11217687	14,74721088	9,670952381	4,996870748	2,023673469	8,2	10,6	15,2	19,1	23,7	26,6	28,3	28,6	25,9	18,4	11	8,7	-12,4	-11,5	-1,6	2,1	5	8,8	11,3	11,1
6017	M�rfelden	60	17	1	NA	51,18104016	40,53653719	43,680711	50,59315339	58,29493087	69,97959184	75,33903884	82,21593155	59,0098749	58,0921659	56,98617513	53,9078341	0,989115646	2,10606576	5,712301587	9,688662132	14,40068027	17,19024943	18,94348073	17,99710884	14,69212018	9,639399093	4,898412698	1,906632653	8,1	10,4	15,1	19,1	23,7	26,5	28,2	28,6	25,9	18,5	10,9	8,6	-13	-11,8	-1,6	2	4,9	8,7	11,3	11
6017	M�rfelden	60	17	3	NA	41,09084926	33,45753784	36,20868994	42,87886768	49,37393023	59,02633313	65,41540487	69,2527979	51,14417381	48,42857142	47,03686635	44,00855826	1,025442177	2,15877551	5,772857143	9,709387755	14,39823129	17,2037415	18,97102041	18,01836735	14,71537415	9,664829932	4,933741497	1,942380952	8,2	10,5	15,1	19,1	23,7	26,4	28,3	28,5	26	18,4	11	8,7	-12,8	-11,5	-1,6	2	4,8	8,7	11,3	11
6017	M�rfelden	60	17	2	NA	54,09414087	43,57735352	47,01974984	54,89598419	60,74391045	71,67544439	78,64779461	86,57669519	62,39368006	61,25016458	60,46280448	57,56352865	0,872959184	1,99744898	5,583673469	9,545408163	14,24954649	17,06184807	18,81558957	17,86003401	14,58027211	9,548809524	4,790362812	1,819897959	8	10,4	15	18,9	23,7	26,4	28,1	28,5	25,9	18,5	10,8	8,6	-13	-12	-1,7	1,9	4,7	8,6	11,1	11
6017	M�rfelden	60	17	4	NA	43,04279132	35,43910468	38,31007242	45,47662935	50,3712969	59,08097432	66,72811061	71,6287031	52,86701777	50,51481239	49,47531271	46,70177748	0,89122449	2,024217687	5,604557823	9,534421769	14,22251701	17,03884354	18,79469388	17,8407483	14,55360544	9,53829932	4,803265306	1,826122449	8	10,4	15	18,9	23,7	26,4	28,1	28,4	26	18,4	10,9	8,6	-13	-11,6	-1,7	1,8	4,6	8,5	11,1	10,8
6018	Langen	60	18	1	NA	60,19552335	48,55299539	51,45951284	59,60171165	63,9881501	75,17445687	82,88874258	91,87294271	66,44963794	65,75246874	65,56484529	63,47267939	0,595464853	1,676247166	5,223582766	9,128684807	13,87443311	16,69370748	18,45289116	17,52641723	14,26683673	9,303344671	4,508730159	1,553117914	7,9	10,2	14,8	18,7	23,5	26,2	27,9	28,3	25,7	18,3	10,8	8,5	-13,1	-12,4	-2,1	1,6	4,5	8,3	10,8	10,8
6018	Langen	60	18	3	NA	46,43317971	38,46214616	41,05529955	48,32389729	53,31204739	61,47662935	69,09282423	74,93548387	55,55892035	53,35154706	51,92429229	49,58064516	0,69877551	1,779727891	5,331836735	9,212380952	13,95272109	16,77312925	18,53102041	17,59591837	14,3477551	9,370680272	4,586054422	1,641360544	7,9	10,2	14,8	18,7	23,5	26,2	27,9	28,2	25,8	18,2	10,8	8,5	-13,2	-11,9	-1,9	1,6	4,4	8,3	10,8	10,7
6018	Langen	60	18	2	NA	59,99473339	48,33903884	51,11191574	59,32258065	62,12442397	72,80513497	80,25213958	88,67281106	64,2527979	64,48782094	64,60368665	63,43186306	0,539739229	1,60515873	5,150623583	9,08361678	13,8600907	16,69552154	18,43208617	17,50039683	14,2287415	9,260260771	4,459353741	1,513662132	7,7	10	14,7	18,7	23,6	26,5	28	28,2	25,4	18,2	10,8	8,5	-13	-12,4	-2,1	1,4	4,4	8,2	10,6	10,7
6018	Langen	60	18	4	NA	48,92034232	40,07636603	42,65964452	49,81632652	52,95720868	62,05332455	69,62409481	73,97827519	55,39697168	54,14812377	53,3897301	51,75181039	0,574489796	1,655510204	5,233469388	9,149387755	13,86877551	16,69394558	18,44183673	17,52170068	14,26857143	9,296598639	4,506598639	1,559115646	7,8	10,1	14,7	18,7	23,6	26,4	27,9	28,1	25,4	18,2	10,8	8,4	-13,1	-12	-2,1	1,3	4,3	8,1	10,6	10,6
6019	Babenhausen	60	19	1	NA	57,79131006	47,54509545	49,83015142	58,1705069	61,20539829	72,11389071	79,93482555	85,7472021	61,17972352	61,8676761	62,49637919	61,20210665	0,62414966	1,677267574	5,275113379	9,235260771	14,01247166	16,85413832	18,55464853	17,61003401	14,31485261	9,302721088	4,546031746	1,609126984	7,8	10,1	14,8	18,7	23,9	26,8	28,3	28,2	25,4	18,2	10,9	8,5	-12,5	-12,3	-2	1,2	4,6	7,6	10,1	10,7
6019	Babenhausen	60	19	3	NA	48,37063858	39,34233048	42,05661619	49,11718235	51,83410139	61,58196181	68,9078341	71,51086242	52,56879526	52,24358129	52,45292955	50,88742594	0,641768708	1,743741497	5,308639456	9,283401361	14,0255102	16,85265306	18,56265306	17,63734694	14,35095238	9,341360544	4,598911565	1,642993197	7,8	10,1	14,8	18,7	23,8	26,6	28,1	28,1	25,4	18,2	10,9	8,5	-12,5	-12,1	-2	1,5	4,7	8,4	10,6	11
6019	Babenhausen	60	19	2	NA	56,94206716	46,3074391	49,63660303	57,51678735	63,4298881	72,22383148	82,17511519	88,12705729	59,5319289	62,3094141	61,881501	59,70836077	0,548469388	1,600963719	5,198922902	9,17760771	14,00527211	16,87619048	18,5553288	17,57431973	14,27029478	9,283333333	4,517743764	1,539058957	7,9	10,2	14,9	18,8	24,1	27,2	28,6	28,5	25,5	18,3	10,9	8,5	-12,5	-12,3	-2,1	0,9	4,3	6,4	9,5	10,3
6019	Babenhausen	60	19	4	NA	47,91441739	38,61421987	40,97893352	48,29032258	52,90059248	60,81500987	68,77024358	72,19749835	51,17643187	52,80776826	51,361422	49,25674787	0,490340136	1,576530612	5,131632653	9,091564626	13,86136054	16,69911565	18,40802721	17,48428571	14,19517007	9,218707483	4,467687075	1,49877551	7,8	10,1	14,8	18,7	23,8	26,7	28,2	28,3	25,5	18,2	10,9	8,5	-12,9	-12,7	-2,6	1	4	7,9	10,1	10,5
6020	Aschaffenburg	60	20	1	NA	58,69980252	46,67412771	49,76366029	58,17972352	64,30612245	73,29624752	84,79723503	89,37919684	61,06056616	63,23041474	62,36866358	59,94338381	0,556746032	1,611337868	5,222278912	9,206405896	14,00589569	16,87891156	18,55442177	17,60198413	14,28548753	9,279478458	4,536734694	1,54569161	8	10,2	14,9	18,9	24,2	27,2	28,7	28,6	25,6	18,3	11	8,6	-12,5	-12,4	-2,2	0,9	4,1	6,4	9,5	10,3
6020	Aschaffenburg	60	20	3	NA	49,77485187	40,29953916	42,33706387	50,03357471	53,76826861	62,16129032	70,99341671	73,58262013	52,98090848	53,5082291	52,54443713	51,2929559	0,455034014	1,527959184	5,112721088	9,086666667	13,84557823	16,6914966	18,39517007	17,47666667	14,18993197	9,209727891	4,439727891	1,477278912	7,8	10,1	14,8	18,8	23,8	26,7	28,2	28,5	25,5	18,1	10,9	8,4	-12,8	-12,7	-2,5	1	3,9	8	10,1	10,5
6020	Aschaffenburg	60	20	2	NA	62,078341	49,16392365	50,77748519	59,47333771	66,59512839	75,99539171	87,95325871	92,91112574	63,61356155	65,27123106	65,2909809	62,31270574	0,511451247	1,572902494	5,194557823	9,146088435	13,9435941	16,80436508	18,49472789	17,53446712	14,2350907	9,241723356	4,4819161	1,522505669	7,9	10,2	14,9	18,9	24,1	27,1	28,6	28,9	25,8	18,3	11	8,6	-12,9	-12,8	-2,5	0,4	3,3	6,8	9,6	10,4
6020	Aschaffenburg	60	20	4	NA	49,45753784	39,91178406	41,52073732	49,36471361	54,24818961	63,38446345	70,97432523	74,08294932	52,45753784	52,45424623	52,11586571	49,85187623	0,531768708	1,624013605	5,229795918	9,203877551	13,95238095	16,79931973	18,50306122	17,58272109	14,29020408	9,277006803	4,507414966	1,547619048	7,9	10,2	14,9	19	24	26,9	28,4	28,7	25,7	18,2	11	8,5	-12,9	-13	-2,7	0,6	3,4	7,9	10	10,3
6115	Undenheim	61	15	1	NA	41,95128374	35,04476629	37,02238316	45,61685319	56,14285713	61,77551019	66,59052006	73,4680711	53,34298881	50,18038184	47,55957868	45,44832126	0,78968254	1,787018141	5,370011338	9,310034014	14,05079365	16,86797052	18,61791383	17,75209751	14,46950113	9,479421769	4,629705215	1,719671202	8,2	10,2	15,2	18,9	23,4	26,4	28,2	28,2	25,3	18,4	10,8	8,5	-13,1	-12,6	-2,4	1,4	4,6	8,3	10,8	10,4
6115	Undenheim	61	15	3	NA	35,36998026	29,01711652	31,7755102	38,79789335	47,44437129	51,77748519	56,91178406	61,35813035	45,52337065	41,30809742	39,44963794	37,54904542	0,764829932	1,79047619	5,35244898	9,266870748	13,98190476	16,80870748	18,53	17,68761905	14,39251701	9,436870748	4,607278912	1,706326531	8	10,3	15,1	19	23,3	26,1	28	28,3	25,3	18,4	10,9	8,5	-12,6	-12,4	-2,3	1,6	5	8,3	10,7	10,7
6115	Undenheim	61	15	2	NA	47,37788019	39,15668203	40,68795261	48,28900594	58,69980252	65,07241606	70,75839368	78,24292297	57,39499671	53,97630019	51,92231732	49,60961158	0,850510204	1,88707483	5,468367347	9,402947846	14,1670068	16,97755102	18,730839	17,84586168	14,57653061	9,551417234	4,70685941	1,778628118	8,2	10,3	15,2	19	23,6	26,5	28,2	28,3	25,4	18,3	10,9	8,5	-12,7	-12,2	-2,1	1,7	4,8	8,4	11	10,7
6115	Undenheim	61	15	4	NA	41,73666887	34,19684003	35,80052668	41,99934168	50,4516129	55,66359448	61,35220539	66,20079	50,23370639	46,09677419	44,77419355	43,15997368	0,672380952	1,712517007	5,262040816	9,168639456	13,88564626	16,70789116	18,46462585	17,59741497	14,31761905	9,368911565	4,523129252	1,606666667	8	10,2	15	18,8	23,2	26	27,8	28,1	25,2	18,3	10,8	8,4	-12,6	-12,2	-2,3	1,5	4,8	8,2	10,7	10,8
6116	Oppenheim	61	16	1	NA	44,20605661	36,91046742	39,31073074	46,32850558	57,44700461	65,56287032	71,07570771	77,86635945	56,21000658	53,34298881	50,49967084	45,53851219	1,125623583	2,163605442	5,867743764	9,771031746	14,49195011	17,29648526	19,02862812	18,16899093	14,80561224	9,728231293	5,020294785	2,035600907	8,3	10,6	15,3	19,2	23,7	26,6	28,3	28,6	25,8	18,5	11,1	8,7	-12,6	-12	-2	1,8	4,9	8,5	11,1	10,8
6116	Oppenheim	61	16	3	NA	36,00855826	29,88676761	32,43712968	38,25411455	48,17116523	54,41013826	59,19025674	64,20737326	47,31533903	42,99736668	41,18169848	37,40750494	1,10952381	2,163265306	5,832517007	9,759727891	14,4592517	17,27285714	19,01306122	18,15408163	14,77829932	9,709727891	4,998503401	2,024217687	8,2	10,7	15,4	19,2	23,8	26,5	28,3	28,6	25,8	18,6	11,2	8,7	-12,3	-11,8	-1,8	1,9	5,1	8,6	11,2	11
6116	Oppenheim	61	16	2	NA	45,84331797	37,6524029	40,03094142	47,21132323	58,69716919	70,55562871	77,20868994	80,44042132	59,42198816	55,30085584	52,63791968	47,71494403	1,122789116	2,199206349	5,869444444	9,779535147	14,48072562	17,28701814	19,01678005	18,14540816	14,77375283	9,709183673	5,023526077	2,038492063	8,2	10,6	15,2	19,1	23,8	26,5	28,3	28,6	26	18,5	11,1	8,7	-12,4	-11,5	-1,6	2,1	5	8,7	11,3	11,1
6116	Oppenheim	61	16	4	NA	36,71296906	30,92100066	33,0098749	39,53390387	48,45622119	58,49045426	63,44371297	66,96905858	49,09874916	44,22383148	42,42001316	39,09150758	1,116326531	2,194013605	5,843605442	9,786190476	14,48190476	17,29380952	19,0307483	18,16510204	14,78653061	9,72	5,018367347	2,032108844	8,2	10,7	15,3	19,2	23,8	26,4	28,3	28,6	26	18,6	11,2	8,7	-12,2	-11,4	-1,6	2,1	5	8,7	11,3	11,2
6117	Darmstadt West	61	17	1	NA	48,44766294	40,38643845	43,81435155	52,23173139	59,58064516	72,58130348	83,97432523	84,96247532	63,53785384	59,27715603	55,88281765	52,19420671	1,09824263	2,239342404	5,870294785	9,76978458	14,44858277	17,25130385	19,00068027	18,06071429	14,74070295	9,71547619	5,003854875	2,025283447	8,2	10,7	15,1	19	23,8	26,4	28,4	28,5	26,2	18,4	11,1	8,8	-12,7	-11,3	-1,5	2	4,8	8,7	11,3	11
6117	Darmstadt West	61	17	3	NA	39,59644503	33,16129032	36,45819619	43,27978932	49,92692561	61,74061884	70,65898616	72,39763003	53,06583277	48,28637261	45,58525345	42,76563529	1,11170068	2,26462585	5,901972789	9,79585034	14,47265306	17,27380952	19,03571429	18,10197279	14,78047619	9,734489796	5,024353741	2,044557823	8,2	10,7	15,2	19,1	23,8	26,5	28,4	28,5	26,2	18,4	11,1	8,8	-12,4	-11,3	-1,5	2,1	5	8,7	11,4	11,1
6117	Darmstadt West	61	17	2	NA	50,80710994	44,25674787	47,57340355	57,71165239	57,85187623	72,80908494	93,31797235	90,51744568	67,00526661	63,37195523	60,8531929	58,52139565	0,931632653	2,073979592	5,671825397	9,543027211	14,22346939	17,03650794	18,80119048	17,82346939	14,55311791	9,564172336	4,832823129	1,850340136	8,1	10,5	14,9	18,8	23,6	26,3	28,2	28,4	26,1	18,3	11	8,7	-13,3	-11,4	-1,6	1,9	4,3	8,4	11,1	10,6
6117	Darmstadt West	61	17	4	NA	44,9716919	38,55628703	41,51152074	49,57735352	50,12113232	64,59117842	79,24292297	79,00592494	56,919684	53,66161948	52,08097432	50,74851877	0,902789116	2,080612245	5,679727891	9,537755102	14,21455782	17,0147619	18,79414966	17,83353741	14,58401361	9,565782313	4,819727891	1,845986395	8,1	10,6	15	19	23,8	26,5	28,3	28,4	26,1	18,3	11	8,7	-13,3	-11,5	-1,9	1,6	4,2	8,1	10,8	10,5
6118	Darmstadt Ost	61	18	1	NA	59,43844635	50,56747861	53,32323897	61,97761684	65,32850558	78,76563529	92,01053326	94,06912442	72,39170506	68,63199474	67,2692561	65,79657671	0,544501134	1,648696145	5,159297052	9,027097506	13,72154195	16,54115646	18,30402494	17,38202948	14,14489796	9,219727891	4,440816327	1,48446712	7,8	10,2	14,6	18,7	23,4	26,1	27,8	28,1	25,8	18,2	10,7	8,4	-13,6	-11,7	-1,9	1,4	4,1	8,1	10,7	10,4
6118	Darmstadt Ost	61	18	3	NA	58,79855168	47,94140881	51,56682029	60,43515471	58,7873601	75,04871626	84,13693219	86,48716261	67,20539829	62,6925609	62,22448981	62,96050032	0,373401361	1,485510204	5,011360544	8,829183673	13,5344898	16,33380952	18,08768707	17,21414966	14,01102041	9,123129252	4,282857143	1,351564626	7,7	10,1	14,4	18,4	23,2	26	27,6	27,7	25,3	17,9	10,7	8,2	-13,4	-11,7	-2,1	1,3	4,1	7,8	10,5	10,4
6118	Darmstadt Ost	61	18	2	1	62,399605	50,41277155	54,59776168	63,13824884	65,63396971	78,80645161	87,65371955	91,28373929	70,26991442	67,91902568	67,14812377	65,5082291	0,586451247	1,694727891	5,262641723	9,135430839	13,84291383	16,65980726	18,41695011	17,49858277	14,26780045	9,304591837	4,507256236	1,553401361	7,8	10,1	14,7	18,7	23,6	26,4	27,9	28	25,5	18,2	10,9	8,4	-13,1	-11,8	-1,9	1,5	4,3	8,1	10,5	10,6
6118	Darmstadt Ost	61	18	4	NA	58,7327189	46,95260039	51,4700461	59,05727452	58,90388413	73,04542461	77,38051348	82,66227781	64,35286374	61,48716261	61,72613561	60,84265965	0,464285714	1,595442177	5,131156463	8,988639456	13,67353741	16,47673469	18,22857143	17,3562585	14,14401361	9,185034014	4,40414966	1,441904762	7,6	10,1	14,7	18,6	23,5	26,4	27,7	27,8	25,1	17,9	11	8,4	-12,8	-11,6	-2	1,3	4,4	8	10,4	10,7
6119	Gro�-Umstadt	61	19	1	NA	62,40092165	49,49769584	53,83805135	62,93285055	65,75641871	78,48387097	85,63265306	89,63923635	68,40026332	66,600395	66,49967084	63,53982884	0,569217687	1,678684807	5,250793651	9,176814059	13,90719955	16,72641723	18,44529478	17,53735828	14,27403628	9,303628118	4,533786848	1,558730159	7,7	10,2	14,8	18,7	23,6	26,4	27,9	28	25,4	18,2	11	8,4	-12,5	-12,1	-2	1,4	4,6	8,2	10,4	10,9
6119	Gro�-Umstadt	61	19	3	NA	58,33903884	46,13890716	49,73535219	56,31533903	58,24160632	69,47399606	73,9499671	79,13561555	60,70111916	59,6102699	60,32653061	58,46609613	0,407823129	1,510952381	5,041564626	8,944965986	13,63911565	16,44421769	18,19272109	17,32789116	14,10734694	9,163061224	4,361768707	1,418639456	7,6	10,1	14,7	18,6	23,5	26,4	27,7	27,8	25,1	17,9	11	8,4	-12,5	-12,3	-2,3	1	4,2	7,7	10,1	10,6
6119	Gro�-Umstadt	61	19	2	NA	70,37524687	55,49506255	57,75773535	67,8512179	69,86175116	83,32653061	90,49506255	95,15668203	71,76497697	71,90651745	72,6668861	71,05398287	0,151303855	1,207596372	4,699263039	8,620011338	13,34506803	16,17545351	17,91893424	17,05402494	13,82091837	8,929535147	4,119047619	1,190929705	7,6	10	14,7	18,5	23,5	26,4	27,8	27,9	25,2	18	11	8,4	-13,1	-13,1	-2,9	0,6	3,7	7,5	9,7	10,2
6119	Gro�-Umstadt	61	19	4	NA	62,41277155	48,96050032	51,70177748	58,99934168	60,67149442	72,15339039	77,63528639	81,18104016	62,29427255	61,99802503	62,97037526	62,40750494	0,100408163	1,150748299	4,629387755	8,510136054	13,22027211	16,04789116	17,79482993	16,9292517	13,74217687	8,871360544	4,050884354	1,131156463	7,5	10	14,5	18,4	23,3	26,2	27,5	27,7	25	17,8	10,9	8,3	-13	-13	-2,8	0,6	3,9	7,5	9,7	10,1
6120	Obernburg am Main	61	20	1	NA	68,89664252	55,38512181	57,44239632	67,08492429	69,61685319	81,84924294	90,76300197	94,01843319	69,88676761	70,60171165	71,10796577	70,86635945	0,178004535	1,2069161	4,727947846	8,640419501	13,37777778	16,22409297	17,95719955	17,08010204	13,8388322	8,947845805	4,126360544	1,198356009	7,6	10,1	14,6	18,6	23,6	26,4	27,9	28,2	25,3	18	10,9	8,3	-13	-13	-2,7	0,7	3,8	7,7	9,9	10,2
6120	Obernburg am Main	61	20	3	NA	59,78406845	48,25411455	50,21790652	57,65766952	59,68729426	70,18630677	75,58459513	78,53258723	59,91770903	59,8512179	61,12903226	60,86109284	0,180680272	1,203741497	4,712653061	8,592585034	13,32442177	16,16687075	17,90503401	17,0270068	13,79442177	8,902585034	4,114421769	1,183333333	7,7	10,2	14,8	18,8	23,6	26,4	27,8	28,1	25,3	18,1	11	8,3	-13,1	-13,3	-2,9	0,5	3,8	7,5	9,7	10
6120	Obernburg am Main	61	20	2	NA	64,38183016	52,15536539	54,21527319	64,15141542	68,34035548	80,38841342	88,71099406	92,45358787	67,55562871	66,21527319	66,88347597	66,11718235	0,282936508	1,342630385	4,908673469	8,853628118	13,56961451	16,43316327	18,14750567	17,25515873	13,99240363	9,047959184	4,247845805	1,308276644	7,8	10,2	14,9	19	23,9	26,8	28,1	28,6	25,6	18,2	10,9	8,4	-13,2	-13,3	-2,9	0,7	3,7	7,6	9,9	10,1
6120	Obernburg am Main	61	20	4	NA	56,43186306	45,64450297	48,3897301	55,65964452	57,97037526	68,30217248	75,32718894	77,47926268	58,84924294	57,14022384	58,33179723	58,14088216	0,277482993	1,313741497	4,868911565	8,785510204	13,49823129	16,35326531	18,07278912	17,19387755	13,92809524	9,013673469	4,229183673	1,283945578	7,9	10,3	15	19,1	23,8	26,7	28	28,4	25,6	18,2	11,1	8,5	-13,1	-13,4	-2,9	0,5	3,9	7,5	9,8	9,9
6215	Gau-Odernheim	62	15	1	NA	40,74127716	33,60697829	37,4680711	45,30019748	56,09348255	61,00592494	67,65306123	70,61882816	53,1066491	48,07307439	45,27123106	42,61092826	0,710034014	1,737301587	5,263378685	9,200113379	13,90895692	16,74178005	18,45623583	17,64053288	14,33356009	9,366439909	4,559977324	1,64914966	8	10,2	15	18,9	23,1	25,9	27,8	28,1	25,2	18,3	10,9	8,4	-12,7	-12,6	-2,6	1,4	5	8,1	10,5	10,7
6215	Gau-Odernheim	62	15	3	NA	36,24621461	29,66556945	32,77221858	39,49901252	48,27057274	52,54180381	57,59907835	59,41277155	45,32455561	41,62606977	39,45753784	36,96050032	0,390322581	1,374917709	4,857406188	8,748584595	13,48973009	16,33969717	18,06247531	17,28479263	13,99605003	9,069190257	4,241869651	1,349242923	7,9	10,3	15	18,9	23,1	25,8	27,7	28,2	25,2	18,2	10,9	8,3	-12,9	-12,8	-2,9	1,1	4,8	7,9	10,2	10,6
6215	Gau-Odernheim	62	15	2	NA	47,86372613	39,22383148	42,26333113	49,80447665	59,95260039	67,41540487	74,50691245	77,11981568	59,51942068	54,02567477	51,83475971	49,84858458	0,671145125	1,691893424	5,234297052	9,170068027	13,89421769	16,72369615	18,46088435	17,61910431	14,32539683	9,363492063	4,539965986	1,595634921	8,1	10,6	15,4	19,3	23,7	26,4	28,2	28,5	25,7	18,6	11,1	8,7	-12,6	-12,3	-2,4	1,4	4,8	8,2	10,6	10,7
6215	Gau-Odernheim	62	15	4	NA	35,62936142	29,45490454	33,00921658	40,49637919	50,17511519	57,47794603	61,68992758	62,51152074	47,30612245	42,88084265	40,25872284	37,82027648	0,858788677	1,899144174	5,467873601	9,449308756	14,21461488	17,05747202	18,80796577	17,94713627	14,58946675	9,535088874	4,724292298	1,771494404	8,2	10,6	15,6	19,4	23,7	26,4	28,3	28,6	25,7	18,6	11,1	8,6	-12,5	-12,2	-2,3	1,5	5	8,2	10,7	10,9
6216	Gernsheim	62	16	1	NA	41,88940094	34,7090191	38,16853194	45,75641871	57,71165239	67,02633313	72,94865042	75,34167216	56,53522055	49,98420013	47,71099406	43,82817642	1,110090703	2,161394558	5,795634921	9,785997732	14,49654195	17,31870748	19,0564059	18,21252834	14,80419501	9,72239229	4,990589569	2,015873016	8,2	10,7	15,4	19,3	23,8	26,4	28,3	28,6	25,8	18,6	11,2	8,7	-12,1	-11,6	-1,7	2,1	5,1	8,8	11,2	11,2
6216	Gernsheim	62	16	3	NA	33,29690587	27,80974325	31,14614878	38,30085584	48,33969716	57,11520739	60,26991442	62,20539829	46,47333771	41,21922316	38,39631335	35,45556287	1,087755102	2,137414966	5,746802721	9,805034014	14,55115646	17,39557823	19,15891156	18,30319728	14,87095238	9,73462585	4,963605442	1,991292517	8,2	10,6	15,6	19,4	23,7	26,4	28,3	28,6	25,8	18,6	11,2	8,6	-12,2	-11,7	-1,9	2,1	5,2	8,8	11,2	11,3
6216	Gernsheim	62	16	2	NA	44,07965768	37,10928242	40,11784068	47,600395	57,41277155	69,52863726	76,16853194	79,78077684	57,4134299	52,47267939	49,35681368	46,66754445	1,115646259	2,187585034	5,804988662	9,794047619	14,49557823	17,30992063	19,05028345	18,18951247	14,80402494	9,72845805	5,014285714	2,023072562	8,2	10,7	15,4	19,3	23,8	26,4	28,3	28,7	26	18,6	11,2	8,7	-12	-11,5	-1,7	2,1	5,1	8,8	11,4	11,3
6216	Gernsheim	62	16	4	NA	36,9315339	30,72481896	33,37985516	41,04937458	48,21395655	59,45556287	63,17445687	67,11323239	50,33377223	43,70243581	41,2106649	38,38512181	1,100748299	2,172789116	5,797482993	9,833945578	14,56891156	17,39510204	19,15809524	18,2937415	14,88544218	9,764217687	4,992108844	2,001360544	8,2	10,8	15,4	19,5	23,8	26,4	28,3	28,8	26	18,6	11,4	8,7	-12,1	-11,5	-1,7	2,1	5,2	8,8	11,4	11,4
6217	Zwingenberg	62	17	1	NA	44,06056616	37,21593155	40,99473339	48,67478603	57,56682029	71,79526003	81,040158	82,86833442	58,82422645	53,41672152	49,53653719	47,74786042	1,11292517	2,238038549	5,861791383	9,826360544	14,5154195	17,31394558	19,0595805	18,16717687	14,8234127	9,747902494	5,025340136	2,033900227	8,2	10,7	15,3	19,4	23,9	26,6	28,3	28,7	26	18,5	11,3	8,7	-12,1	-11,3	-1,5	2,1	5,1	8,7	11,4	11,2
6217	Zwingenberg	62	17	3	NA	42,09743252	35,36800526	38,09545755	46,27188939	52,67412771	64,99802503	71,68400265	74,37722187	54,37393023	48,92955894	46,26596445	44,13890716	1,11915734	2,224094799	5,854048716	9,868861093	14,58538512	17,37340355	19,11889401	18,25878868	14,89025675	9,793350889	5,029690586	2,025213957	8,2	10,8	15,5	19,7	23,9	26,6	28,3	29,3	26,1	18,5	11,5	8,7	-11,9	-11,4	-1,5	2,1	5,2	8,8	11,3	11,4
6217	Zwingenberg	62	17	2	NA	59,93745884	50,56616194	53,32850558	62,95194206	67,24621461	83,39499671	94,3712969	98,20737326	72,23041474	66,61487819	64,79131006	62,83410139	0,826473923	2,009353741	5,594047619	9,482199546	14,17647392	16,95941043	18,73486395	17,81292517	14,56394558	9,558503401	4,767006803	1,785657596	8,1	10,6	15,2	19,3	23,8	26,6	28,3	28,7	25,9	18,3	11,2	8,6	-12,4	-11,4	-1,9	1,5	4,6	8,1	10,8	10,9
6217	Zwingenberg	62	17	4	NA	70,25938116	58,93548387	60,57537855	71	74,04739961	90,37063858	101,5714286	106,3739302	81,93087558	75,26596445	74,13100723	73,759052	0,57244898	1,712358277	5,250963719	9,153287982	13,85941043	16,61082766	18,37585034	17,52488662	14,33327664	9,394274376	4,506575964	1,531519274	8,2	10,7	15,6	19,8	23,9	26,7	28,3	29,5	26,2	18,4	11,6	8,7	-13,1	-12,3	-3	0,5	4	7,2	9,9	10,2
6218	Neunkirchen	62	18	1	NA	81,90454245	67,120474	69,81764319	78,31336406	75,78143516	95,47267939	105,6063199	110,5938117	87,44107965	82,50230416	83,74786042	86,11652403	0,038265306	1,17239229	4,608730159	8,397222222	13,10243764	15,8792517	17,65294785	16,83656463	13,71468254	8,868707483	4,004648526	1,041099773	7,4	9,7	14	18	22,7	25,7	27,2	27,3	24,9	17,6	10,6	8	-12,8	-11,8	-2,5	0,8	4,2	7,5	10,2	10,5
6218	Neunkirchen	62	18	3	NA	91,45292955	75,91046742	77,00394997	84,73337723	82,08360765	100,1698486	112,3416722	118,6635945	96,51415406	90,52139565	93,44634629	96,02040816	-0,117290249	0,980272109	4,401643991	8,181972789	12,87953515	15,61241497	17,38849206	16,64336735	13,54540816	8,770975057	3,842517007	0,911848073	7,6	10	14,6	18,9	23,1	25,9	27,3	28,4	25,2	17,7	11	8,2	-12,6	-11,7	-2,9	0,2	3,7	7,1	9,7	10,1
6218	Neunkirchen	62	18	2	NA	78,72745226	63,77024358	69,16984858	75,66161948	74,21198158	91,759052	98,6122449	103,5055958	83,06451613	79,04608294	81,21922316	80,81369323	0,242630386	1,402267574	4,904761905	8,730045351	13,39563492	16,17482993	17,95062358	17,12687075	13,95357143	9,05430839	4,21547619	1,275340136	7,6	10	14,6	18,5	23,3	26,4	27,5	27,6	24,9	17,8	11	8,3	-12,1	-11,8	-2,5	0,6	3,8	7,5	9,7	10,4
6218	Neunkirchen	62	18	4	NA	99,0118499	81,42462145	84,26201448	88,61092826	81,55102042	100,1290323	109,5503621	113,8973009	96,87557603	92,96313365	99,41737987	100,7215273	-0,319614513	0,818820862	4,205668934	7,954478458	12,60612245	15,34081633	17,14036281	16,42193878	13,35164399	8,575907029	3,682993197	0,771258503	7,3	9,9	14	18,2	22,9	26,1	27	27,2	24,4	17,4	10,9	8,1	-12,4	-11,3	-3,4	-0,3	2,3	6,8	9,1	9,8
6219	Brensbach	62	19	1	NA	74,86306781	59,34430545	64,58920342	70,53653719	72,48452929	86,66951942	93,88479261	97,72811061	76,55036206	74,55365371	76,37722187	75,54904542	0,252154195	1,317970522	4,832142857	8,700907029	13,36281179	16,16989796	17,93214286	17,07131519	13,91303855	9,00952381	4,180782313	1,269274376	7,6	10,1	14,6	18,5	23,3	26,3	27,5	27,6	24,9	17,8	11	8,3	-12,7	-12,7	-2,6	0,6	3,7	7,3	9,6	10
6219	Brensbach	62	19	3	NA	92,58525345	75,21856484	78,59183674	81,06714945	77,29163923	95,05464123	102,2014483	107,2264648	88,79723503	87,07175774	94,00592494	95,11454903	-0,02590703	1,009580499	4,437811791	8,277437642	12,9260771	15,7319161	17,49263039	16,70192744	13,56524943	8,732596372	3,908560091	1,032426304	7,5	10	14,5	18,4	23,3	26,3	27,3	27,4	24,6	17,7	11	8,3	-13,1	-13,5	-3,3	-0,2	2,9	6,7	8,8	9,2
6219	Brensbach	62	19	2	NA	71,3897301	56,2909809	61,69190258	68,841343	72,55233706	85,39499671	93,43054642	95,36866358	73,40289665	71,50757077	72,82422645	71,68795261	0,135600907	1,185827664	4,638151927	8,473526077	13,16797052	16,00719955	17,75595238	16,90226757	13,71179138	8,84654195	4,041099773	1,154081633	7,6	10,2	14,7	18,6	23,4	26,2	27,6	27,8	25,1	18	11,1	8,2	-12,8	-13	-2,8	0,5	3,6	7,2	9,5	9,8
6219	Brensbach	62	19	4	NA	83,29493087	66,80381829	70,87557603	76,78209348	74,71626071	90,36603029	97,38709677	102,1869651	81,04542461	79,48518761	84,10599077	83,2508229	-0,045408163	0,895011338	4,294557823	8,074319728	12,74472789	15,61519274	17,38543084	16,52329932	13,34846939	8,568367347	3,848922902	0,992290249	8	10,2	14,6	18,6	23,2	26,4	27,4	27,7	24,9	17,9	10,9	8,2	-12,7	-14,4	-3,1	0	3,2	6,3	9	8,6
6220	W�rth am Main	62	20	1	NA	73,45490455	58,8676761	61,53061226	69,39236339	73,00921658	85,62211981	92,42198816	94,07899935	75,23633971	71,87360106	74,79394339	74,20276497	-0,087471655	0,877437642	4,330442177	8,163718821	12,87879819	15,73611111	17,4856576	16,62641723	13,42261905	8,632482993	3,834580499	0,942630386	7,5	10	14,5	18,5	23,1	25,9	27,3	27,6	24,9	17,8	10,9	8,1	-13,3	-14	-3,3	0	3,4	6,9	9,3	9,3
6220	W�rth am Main	62	20	3	NA	80,76300197	64,15009874	68,44634629	75,19223174	75,72152732	90,15536539	98,46872942	99,48057932	80,90388413	77,28373929	81,42462145	80,92758394	-0,347902494	0,539058957	3,880612245	7,647335601	12,32823129	15,2196712	16,99603175	16,15130385	12,99586168	8,285941043	3,558786848	0,702210884	7,5	10	14,3	18,3	22,8	25,9	27,1	27,3	24,7	17,7	10,7	8	-13,6	-14,9	-3,8	-0,6	2,7	5,8	8,4	8,2
6220	W�rth am Main	62	20	2	NA	67,47465439	54,13561555	57,19223174	65,61948652	70,47399606	82,66622777	90,04410797	90,48518761	71,28044768	66,82488481	69,50888742	67,85385123	0,081122449	1,059013605	4,559126984	8,467573696	13,14869615	16,03287982	17,75555556	16,91037415	13,64472789	8,780839002	4,027891156	1,112244898	7,8	10,3	14,9	19,1	23,7	26,5	27,8	28,2	25,5	18,1	11	8,4	-13,4	-14,2	-3,4	0	3,5	7	9,3	9,3
6220	W�rth am Main	62	20	4	NA	75,50954574	60,02172481	64,36932194	71,90256748	74,9499671	88,83278474	96,96510861	96,85450955	78,65898616	74,60215055	76,81171823	75,72021068	-0,432596372	0,452380952	3,848526077	7,669104308	12,34903628	15,25487528	16,98531746	16,18112245	12,98866213	8,265816327	3,488945578	0,62239229	7,7	10,2	14,8	19	23,5	26,3	27,6	28,1	25,3	17,9	10,9	8,3	-13,7	-14,8	-3,7	-0,4	2,9	6,3	8,7	8,7
6316	Worms	63	16	1	NA	42,55562871	34,38380513	39,1869651	48,73732719	62,080316	73,08360765	75,40092165	78,82883477	59,79460171	52,92429229	48,43515471	43,68531929	1,051296194	2,1003861	5,726309983	9,814837286	14,60678434	17,47391065	19,25648097	18,38455598	14,92013238	9,734362934	4,914120243	1,943463872	8,3	10,7	15,6	19,5	23,8	26,4	28,5	28,7	25,7	18,7	11,3	8,6	-12,4	-11,7	-1,9	2	5,2	8,8	11,3	11,4
6316	Worms	63	16	3	NA	40,27452271	32,65437787	37,42593813	46,60631994	58,74786042	69,53587887	71,51086242	72,61816984	56,93745884	50,12903226	45,37458855	41,68202765	0,996268222	2,067346939	5,691078717	9,800408163	14,63457726	17,52769679	19,3277551	18,44169096	14,96769679	9,747696793	4,853819242	1,878250729	8,3	10,9	15,5	19,7	23,9	26,6	28,6	28,6	25,7	18,7	11,4	8,6	-13,2	-11,9	-2,1	1,9	5	8,7	11,3	11,4
6316	Worms	63	16	2	NA	48,86438445	40,05924952	44,04410797	53,98354181	63,60434497	77,49440423	80,10730745	85,58393681	66,09874916	57,14549045	54,52863726	50,47860435	1,084210526	2,141084855	5,775134264	9,852792696	14,62846402	17,46654135	19,2472073	18,38909774	14,94344791	9,776208378	4,966058002	1,974865736	8,3	10,8	15,5	19,6	23,8	26,5	28,4	28,9	25,9	18,7	11,4	8,6	-12,3	-11,7	-1,7	2,1	5,2	8,8	11,4	11,4
6316	Worms	63	16	4	NA	45,87491771	37,66096116	42,18828177	52,09084926	63,09874916	75,53390387	78,29624752	80,75444371	64,04344965	55,83870968	51,21724819	47,64779461	1,089455782	2,135544218	5,776870748	9,887244898	14,67981859	17,53905896	19,33390023	18,488322	15,00748299	9,818253968	4,971031746	1,969727891	8,3	10,9	15,4	19,6	23,9	26,7	28,5	28,7	25,7	18,7	11,5	8,7	-13,4	-11,7	-1,7	1,9	5	8,8	11,5	11,5
6317	Bensheim	63	17	1	NA	55,520079	46,86109284	49,68466097	60,5720869	68,61092826	83,60961158	89,82159316	93,34891377	72,03357471	64,22053984	60,95128374	57,74588545	1,069602578	2,203705693	5,838936627	9,884317938	14,62862513	17,4236305	19,18807734	18,29409237	14,95161117	9,826154672	4,971750806	2,006713212	8,2	10,8	15,6	19,7	23,9	26,6	28,3	29,4	26,1	18,6	11,5	8,7	-12,1	-11,4	-1,5	2,1	5,3	8,8	11,3	11,5
6317	Bensheim	63	17	3	NA	50,67281106	42,69387755	45,8696511	56,17379855	66,720869	80,19947332	85,118499	86,66293613	68,78011848	60,15536539	55,89664252	53,04871626	1,090306122	2,210430839	5,871598639	9,946485261	14,69869615	17,5127551	19,30294785	18,43106576	15,05816327	9,896258503	4,983786848	2,005782313	8,2	10,9	15,4	19,7	23,9	26,7	28,4	29	25,8	18,6	11,5	8,7	-13	-11,4	-1,5	2,1	5,1	8,8	11,4	11,5
6317	Bensheim	63	17	2	NA	54,23568135	46,18630677	46,65832784	56,14154048	60,41211323	73,20473997	80,50493745	82,03225806	65,481896	60,05069126	57,28439765	56,33772219	0,858435374	1,962653061	5,555102041	9,502857143	14,22047619	16,96136054	18,71251701	17,85408163	14,63040816	9,647346939	4,749251701	1,768367347	8,1	10,7	15,7	19,8	23,9	26,6	28,3	29,6	26,2	18,4	11,6	8,7	-12,2	-11,7	-2,4	1,2	4,7	7,9	10,5	10,8
6317	Bensheim	63	17	4	NA	68,50230416	58,90520077	59,13759052	71,3074391	78,06451613	97,72218565	103,7899934	106,1342989	85,91046742	76,03752468	72,63396971	70,42132981	1,030255102	2,151734694	5,788061224	9,783520408	14,49571429	17,2622449	19,04443878	18,17709184	14,90765306	9,831683673	4,903571429	1,938265306	8,2	10,9	15,6	19,8	24	26,5	28,4	29,4	26,1	18,6	11,6	8,7	-12	-11,5	-2	1,5	4,9	8,1	10,7	11,1
6318	Lindenfels	63	18	1	NA	78,48518761	65,90454245	64,53390387	71,40947994	68,72350229	84,52337065	93,42198816	97,11059906	81,65766952	77,11915735	79,32258065	81,11454903	-0,139863946	0,913673469	4,319931973	8,107278912	12,83632653	15,57659864	17,3544898	16,61047619	13,53401361	8,755646259	3,803605442	0,876530612	7,6	10	14,6	18,8	23	25,8	27,3	28,4	25,3	17,7	11	8,1	-13	-12	-3	0	3,5	6,9	9,5	10
6318	Lindenfels	63	18	3	NA	89,23041474	75,63462803	73,66161948	84,24292297	84,801185	106,7985517	115,319289	116,7412772	97,43844635	89,23831468	91,24292297	90,23041474	0,357518797	1,394736842	4,930451128	8,799087003	13,50773362	16,26928034	18,03335124	17,26433942	14,08523093	9,183834586	4,259398496	1,299194415	7,8	10,4	14,9	19	23,4	26	27,7	28,6	25,3	18	11,1	8,3	-12,4	-11,9	-2,5	1	4,5	7,6	10,3	10,7
6318	Lindenfels	63	18	2	NA	78,77024358	68,03423303	67,40026332	72,9697169	67,61816984	82,43317971	90,50098748	92,64581961	79,82488481	77,74193548	81,24489797	81,078341	0,085442177	1,14952381	4,625986395	8,426802721	13,08714286	15,84639456	17,62959184	16,8544898	13,7007483	8,873877551	4,025238095	1,114557823	7,5	9,9	14,2	18,4	23	25,9	27,2	27,6	24,8	17,6	10,9	8,1	-12,6	-12,6	-2,8	0,3	3,5	7,1	9,4	10
6318	Lindenfels	63	18	4	NA	93,88479261	79,5319289	77,18104016	85,67676103	84,60631994	105,3127057	113,8637261	114,357472	96,28966426	89,91836735	95,44371297	93,60368665	-0,151587302	0,851814059	4,297675737	8,066269841	12,78747166	15,57346939	17,33373016	16,59223356	13,46502268	8,671655329	3,759410431	0,856972789	7,7	10,2	14,6	18,7	23,3	26,1	27,4	28	25,1	17,8	11	8,2	-13,4	-13,2	-3,4	0	3,3	6,8	9,2	9,7
6319	Erbach	63	19	1	NA	81,51086242	70,49242923	69,97827519	75,44502961	68,70309413	82,92297565	90,44371297	95,16326529	79,65437787	80,12244897	84,07175774	85,68926926	-0,324421769	0,629863946	4,000136054	7,785986395	12,47319728	15,28605442	17,04530612	16,27632653	13,16462585	8,413673469	3,580816327	0,729727891	7,2	9,7	13,9	18,1	22,8	25,7	26,8	27	24,3	17,4	10,7	7,9	-13,1	-13,3	-3,2	-0,1	3,1	6,8	9	9,4
6319	Erbach	63	19	3	NA	109,7643186	91,60631994	88,72218565	95,22185648	86,05990784	104,8696511	114,4654378	118,5813035	100,1435155	99,59381171	108,3910467	110,0645161	-0,510827664	0,421371882	3,794614512	7,522052154	12,21712018	15,03588435	16,77301587	16,05379819	12,96814059	8,271768707	3,396655329	0,538492064	7	9,4	13,6	17,7	22,3	25,1	26,5	26,6	24	17,2	10,4	7,7	-13,4	-13,6	-3,5	-0,2	3,1	6,6	9	9,3
6319	Erbach	63	19	2	NA	80,01448323	64,921659	66,67346939	71,75181039	67,04871626	79,51283739	87,39236339	92,1487821	74,33969716	74,22317313	79,62277813	80,42725477	-0,157006803	0,745442177	4,103061224	7,873129252	12,51517007	15,40346939	17,18870748	16,33938776	13,17870748	8,420136054	3,729047619	0,877619048	8,2	10,5	14,4	18,5	22,9	26,4	27,3	27,5	24,8	17,8	10,8	8,1	-12,8	-14,3	-3,3	-0,2	3	6,3	8,7	8,6
6319	Erbach	63	19	4	NA	103,5892034	84,93021726	84,24884794	89,759052	82,03949968	98,92692561	107,2574062	111,4733377	92,08689929	92,86570113	101,6168532	102,8729427	-0,301530612	0,626020408	4,062698413	7,803854875	12,47942177	15,34336735	17,11043084	16,28168934	13,16031746	8,414512472	3,630102041	0,754251701	7,5	9,9	14,2	18,3	22,8	25,9	27,1	27,4	24,7	17,6	10,6	7,9	-13	-14,1	-3,1	-0,1	3	6,4	9	8,7
6320	Michelstadt	63	20	1	NA	77,76431865	61,72942726	63,32521397	68,43712968	65,44568797	78,60368665	86,41540487	87,47531271	71,55167874	71,03094142	76,46082948	77,46082948	-0,585918367	0,226802721	3,540748299	7,252517007	11,93455782	14,8377551	16,62013605	15,78673469	12,67251701	8,028095238	3,276666667	0,457414966	7,9	10	14,2	18,2	22,7	26,1	27	27,4	24,6	17,6	10,7	7,9	-13,9	-15,1	-4	-0,8	2,5	5,8	8,3	8,2
6320	Michelstadt	63	20	3	NA	101,39763	81,68400265	80,73206058	87,15470703	81,14351548	97,91441739	105,7393022	112,2310731	89,24884794	91,91573403	99,55299539	100,5457538	-0,826303855	-0,00685941	3,325340136	6,998072562	11,71621315	14,59835601	16,36910431	15,56876417	12,51598639	7,896201814	3,073129252	0,233786848	7,3	9,5	13,7	17,8	22,2	25,4	26,6	26,8	24,2	17,3	10,3	7,6	-13,9	-15,1	-4	-0,8	2,5	5,8	8,3	8,2
6320	Michelstadt	63	20	2	NA	71,7491771	56,68531929	58,49308755	63,99802503	63,76958526	76,63133642	83,36273865	83,88479261	68,36471361	66,39631335	71,12639894	71,27123106	-0,581088435	0,260136054	3,597414966	7,39414966	12,06530612	14,99884354	16,73183673	15,90653061	12,77496599	8,095442177	3,305646259	0,485578231	7,2	9,7	14,1	18,3	22,8	25,7	27	27,4	24,7	17,6	10,5	7,9	-13,8	-15	-3,9	-0,7	2,6	5,9	8,4	8,3
6320	Michelstadt	63	20	4	NA	89,33179723	69,53587887	70,90651745	76,29953916	74,16194865	89,12508229	94,78341013	97,37458855	78,91046742	79,31731403	86,74983542	85,79723503	-0,594444444	0,279535147	3,695804989	7,486848073	12,18078231	15,10918367	16,82346939	15,98520408	12,83826531	8,114399093	3,30861678	0,468424036	7,4	9,9	14,5	18,6	23,1	26	27,3	27,7	24,9	17,7	10,6	7,9	-14,1	-15,3	-4	-0,8	2,7	6	8,5	8,4
6416	Mannheim-Nordwest	64	16	1	NA	34,160632	27,479921	32,69190258	40,27057274	50,99275839	61,73732719	63,16326529	62,31665571	50,54443713	43,56155365	39,03489139	35,25477287	1,1120474	2,167478604	5,808558262	9,907241606	14,73508887	17,60480579	19,41112574	18,55457538	15,06978275	9,873074391	4,9919684	1,999144174	8,4	11	15,5	19,7	24,1	26,8	28,5	28,5	25,6	18,7	11,4	8,7	-13,4	-11,7	-2,2	1,9	5	9	11,6	11,6
6416	Mannheim-Nordwest	64	16	3	NA	38,479921	30,3759052	36,52402897	44,93811719	57,28966426	72,78999342	74,61619487	69,82620145	59,58722845	49,53785384	44,02633313	39,09545755	1,194444444	2,264512472	5,926814059	9,988718821	14,82993197	17,70056689	19,51638322	18,6643424	15,17205215	9,989739229	5,073696145	2,092403628	8,4	11,3	15,4	19,7	24,5	27,2	28,7	28,5	25,5	18,9	11,1	8,7	-13,4	-12,2	-2,1	1,9	5	9	11,7	11,6
6416	Mannheim-Nordwest	64	16	2	NA	37,25477287	30,15404872	34,61487819	42,51217906	51,93548387	63,73469387	66,17709019	65,49045426	53,52468729	45,46741277	41,74193548	38,25938116	1,119319728	2,191156463	5,871496599	9,992176871	14,77829932	17,63183673	19,43619048	18,60442177	15,13238095	9,941020408	5,032993197	2,023741497	8,4	11,1	15,2	19,6	24,1	26,9	28,5	28,5	25,4	18,7	11,6	8,7	-14,5	-11,5	-1,7	1,4	4,8	9	11,7	11,3
6416	Mannheim-Nordwest	64	16	4	NA	44,55365371	35,71494403	41,40092165	50,36208032	60,22580645	75,91705068	78,25411455	75,58722845	63,47926268	54,01316655	49,81237655	44,57077026	1,246088435	2,285430839	5,983503401	10,08225624	14,8718254	17,71672336	19,53106576	18,73072562	15,23928571	10,04495465	5,117743764	2,096371882	8,5	11,4	15,3	19,6	24,5	27,2	28,7	28,5	25,4	18,9	11,4	8,7	-13,8	-11,5	-1,5	1,7	4,9	9,1	11,8	11,5
6417	Mannheim-Nordost	64	17	1	NA	41,01974984	33,46412113	36,90651745	45,21988152	54,59249506	66,71757735	70,82093484	69,88742594	57,24818961	48,14088216	45,31138906	41,91705068	1,17414966	2,243945578	5,947210884	10,02904762	14,78312925	17,61081633	19,42571429	18,57244898	15,19312925	9,996530612	5,000680272	2,031360544	8,3	11	15,3	19,6	23,8	26,9	28,4	28,6	25,4	18,6	11,4	8,7	-13,3	-11,3	-1,4	1,9	5	9,1	11,6	11,6
6417	Mannheim-Nordost	64	17	3	NA	45,12903226	35,98222516	40,921659	51,08492429	61,90322581	76,92363397	81,34035548	79,22053984	66,2527979	53,99473339	49,60763661	44,07504939	1,265816327	2,285034014	6,028741497	10,08123583	14,82256236	17,64160998	19,50022676	18,71031746	15,3228458	10,09013605	5,043197279	2,041950113	8,3	11,1	15,5	19,5	23,9	27	28,4	28,7	25,3	18,7	11,6	8,7	-12,8	-11,3	-1,3	2,2	5,1	9,2	11,7	11,9
6417	Mannheim-Nordost	64	17	2	NA	47,49572087	38,84397629	41,45424623	50,25016458	55,921659	70,71428571	74,73864384	75,27583935	61,23041474	51,63462803	50,52797894	47,76497697	1,163265306	2,281360544	5,981156463	9,970408163	14,68802721	17,49210884	19,33727891	18,48204082	15,14884354	9,993265306	5,02707483	2,053333333	8,3	11	15,4	19,6	24	26,8	28,4	28,7	25,6	18,6	11,4	8,6	-12	-11,2	-1,3	2,4	5,3	8,9	11,5	11,7
6417	Mannheim-Nordost	64	17	4	NA	54,46148781	44,02633313	48,17511519	58,65635287	65,91310071	82,0664911	87,61356155	87,48584594	71,04542461	60,38709677	58,95589203	53,96576697	1,182823129	2,320521542	6,042006803	9,994727891	14,70504535	17,51003401	19,3872449	18,5505102	15,21717687	10,04614512	5,049206349	2,078798186	8,3	11	15,3	19,5	24	26,9	28,3	28,5	25,4	18,6	11,5	8,6	-11,7	-11,2	-1,4	2,4	5,3	8,9	11,5	11,8
6418	Weinheim	64	18	1	0	74,44963794	62,40289665	62,10730745	71,93745884	72,57998684	92,31863068	98,43383806	99,96840026	82,11586571	74,03884135	76,07768268	74,10994074	0,571248499	1,600240096	5,206602641	9,093817527	13,81080432	16,59411765	18,37280912	17,60342137	14,36290516	9,397058824	4,432412965	1,480252101	8	10,8	15,2	19,2	23,8	26,4	28,1	28,3	25,3	18,3	11,2	8,5	-12,5	-12,3	-2,6	1,2	4,4	7,8	10,4	10,9
6418	Weinheim	64	18	3	0	81,53127058	66,26793942	66,71362739	75,82488481	77,12639894	95,83080974	102,6477946	106,6096116	87,1086241	79,51612903	81,87030942	79,38380513	0,433503401	1,431235828	5,007029478	8,890136054	13,60856009	16,40787982	18,19869615	17,43639456	14,2228458	9,287414966	4,293537415	1,348185941	7,9	10,6	15	19,1	23,7	26,3	27,9	28	25,1	18,2	11,1	8,4	-12,7	-12,3	-2,6	1,1	4,3	7,5	10,3	10,6
6418	Weinheim	64	18	2	NA	91,10269913	75,27978932	72,90849242	82,0098749	76,33706387	94,33838052	102,5529954	105,0757077	87,52534561	82,4114549	90,47267939	89,31797235	-0,294996708	0,642659645	4,071099408	7,833179724	12,58281764	15,38064516	17,14832126	16,43890718	13,32172482	8,564450296	3,597893351	0,712903226	7,4	10	14,4	18,4	22,9	25,5	27,1	27,7	24,9	17,7	10,8	8	-13,2	-13,2	-3,2	0,2	3,7	7	9,5	9,9
6418	Weinheim	64	18	4	NA	129,5266623	105,8900593	101,9789335	112,7511521	104,5655036	129,5450955	141,5082291	146,963792	121,0796577	116,5398288	126,5174457	126,4950625	-0,433965015	0,49101069	3,890816327	7,636200194	12,39708455	15,18853256	16,95408163	16,26778426	13,20937804	8,46516035	3,430806608	0,556511176	7,3	10	14,1	18,3	23	25,5	27	27,4	24,4	17,6	10,7	7,9	-13,6	-13,5	-3,6	-0,1	3,2	6,6	9,4	9,8
6419	Beerfelden	64	19	1	NA	96,72679394	79,85516787	77,30480581	82,66096116	74,09414087	90,49242923	96,80381829	101,9947334	86,32850558	85,00263332	93,82554313	94,82290981	-0,486394558	0,474557823	3,87952381	7,621088435	12,3462585	15,15755102	16,88693878	16,17170068	13,07408163	8,341632653	3,445646259	0,543537415	7	9,6	13,8	17,8	22,5	24,9	26,7	26,9	24,2	17,2	10,3	7,7	-13,2	-13,3	-3,3	0,1	3,4	6,8	9,2	9,6
6419	Beerfelden	64	19	3	NA	113,1658986	91,09743252	88,761027	93,82159316	86,55562871	104,8189598	113,5865701	119,5082291	98,77353523	97,57142858	109,1237656	110,4739961	-0,13792517	0,869557823	4,363208617	8,166043084	12,8935941	15,69597506	17,42953515	16,67823129	13,5356576	8,71122449	3,789569161	0,862188209	7,5	10,2	14,5	18,6	23,3	25,7	27,4	27,7	24,9	17,8	10,8	8,2	-13,1	-13,1	-3,1	0,3	3,7	7,1	9,8	10,1
6419	Beerfelden	64	19	2	NA	95,76826861	79,49637919	76,74325213	80,3732719	72,01053326	88,70177748	94,16853194	97,95786703	80,7893351	83,37985516	92,58459513	95,16392365	-0,60659864	0,349047619	3,823197279	7,490068027	12,22863946	15,07272109	16,80278912	16,03714286	12,98333333	8,268027211	3,367823129	0,458367347	7,1	9,6	13,8	17,8	22,4	25	26,7	26,8	24,1	17,3	10,3	7,7	-13,4	-14,4	-3,4	-0,5	3,2	6,6	8,9	9,1
6419	Beerfelden	64	19	4	NA	119,2337064	97,45424623	93,57406187	97,43317971	88,72416065	107,5266623	116,5286373	120,5529954	98,70836077	100,6938775	114,1632653	118,1823568	-0,51031746	0,4430839	3,925340136	7,655498866	12,39931973	15,2175737	16,96734694	16,20595238	13,10606576	8,370294785	3,425907029	0,531122449	7,4	10,1	14,4	18,4	23,1	25,6	27,3	27,5	24,8	17,7	10,6	8	-13,5	-14,4	-3,5	-0,5	3,1	6,5	8,9	9,2
6420	Mudau-Schlo�au	64	20	1	NA	85,61158658	70,94470045	67,70309413	74,06385781	69,10599077	81,96774194	88,68663594	99,1889401	74,62541145	79,3732719	85,37458855	86,5082291	-0,749591837	0,13462585	3,553129252	7,259115646	11,97659864	14,84346939	16,58938776	15,81734694	12,77585034	8,082380952	3,167891156	0,31755102	7,2	9,7	14	18,1	22,7	25,4	26,9	27,1	24,5	17,5	10,4	7,7	-13,5	-14,6	-3,7	-0,6	3	6,4	8,8	8,9
6420	Mudau-Schlo�au	64	20	3	NA	101,9690586	82,64713626	80,70177748	85,25806452	81,46609613	96,07636603	105,4239631	109,0901909	86,70111916	88,42396313	98,78011848	100,5615536	-0,349716553	0,596315193	4,125907029	7,926417234	12,67789116	15,51938776	17,22726757	16,43758503	13,27896825	8,491836735	3,588662132	0,685544218	7,3	9,9	14,1	18,3	22,9	25,6	27	27,3	24,6	17,6	10,5	7,8	-13,5	-14,3	-3,5	-0,3	3,3	6,8	9,2	9,3
6420	Mudau-Schlo�au	64	20	2	NA	77,75049374	62,33969716	61,89730087	66,11389071	65,319289	76,69585255	82,85187623	88,72547729	69,04871626	71,439763	77,28571429	76,56682029	-0,787142857	0,130204082	3,569591837	7,362857143	12,09544218	15,01258503	16,70727891	15,88782313	12,75510204	8,028911565	3,164353741	0,293605442	7,2	9,6	14,1	18,2	22,7	25,6	26,9	27,2	24,6	17,5	10,4	7,7	-14,6	-15,7	-4,4	-1,1	2,5	6,3	8,7	8,6
6420	Mudau-Schlo�au	64	20	4	NA	105,7939434	84,78077684	83,24555629	85,86438445	83,74654377	99,00724161	108,6326531	111,2745227	90,58130348	91,47926268	102,4542462	104,4134299	-1,136394558	-0,266780045	3,165759637	6,919727891	11,68713152	14,57488662	16,25657596	15,49926304	12,42511338	7,784013605	2,855272109	-0,055668934	6,8	9,2	13,4	17,5	22,1	24,8	26,3	26,5	23,9	17,1	10	7,4	-14,7	-15,6	-4,5	-1,2	2,4	6,3	8,7	8,6
6518	Heidelberg-Nord	65	18	1	0	72,03554971	58,40684661	57,60500329	66,44766294	68,34628045	84,76431865	91,49769584	93,71099406	75,49572087	70,77551019	71,84265965	68,3331139	0,36122449	1,391564626	4,939047619	8,742108844	13,46360544	16,22469388	17,99088435	17,22353741	14,09904762	9,253537415	4,221632653	1,30707483	7,9	10,8	15	19,4	24,1	26,5	28,1	28,5	25,4	17,9	11,4	8,6	-12,7	-12	-2,5	0,8	4,2	7,2	10,1	8,3
6518	Heidelberg-Nord	65	18	3	0	72,66951942	58,76826861	58,56484529	70,28505597	79,12442397	94,98288348	104,6036866	104,4430546	82,39499671	75,34825542	75,14812377	69,10928242	0,659183674	1,805612245	5,412641723	9,229875283	13,8973356	16,62579365	18,39461451	17,57295918	14,43044218	9,561507937	4,547845805	1,630952381	8,7	10,9	15,1	19,6	24,4	27,2	29	29,3	26,1	18,7	11,9	9,3	-12,6	-11,8	-2,9	0,6	4	7	9,8	2
6518	Heidelberg-Nord	65	18	2	NA	100,3903884	82,22383148	79,92692561	89,25740619	86,2692561	106,7978934	115,7393022	118,8617512	96,57669519	94,58920342	99,27320606	96,07109942	-0,057026239	0,952769679	4,441516035	8,209737609	12,9548105	15,71411079	17,47860058	16,72559767	13,65381924	8,860874636	3,834868805	0,92303207	7,4	10,3	14,5	18,7	23,5	25,7	27,4	27,9	24,9	17,7	10,9	8,1	-12,9	-12,5	-3	0,5	3,9	7	9,9	8,6
6518	Heidelberg-Nord	65	18	4	NA	88,30348913	72,24489797	70,801185	80,71494403	84,26793942	102,3528637	114,0631995	113,7860435	91,00724161	86,75971032	89,52666229	84,29493087	0,203805847	1,30728075	4,876558191	8,679646994	13,39735245	16,12768891	17,89994484	17,10650855	14,00987314	9,127413127	4,094760066	1,204578047	7,6	10,8	15,1	19,4	24,2	26,3	28	28,6	25,4	17,8	11,4	8,4	-12,6	-12,2	-2,7	0,8	4,1	7,2	10,1	5,1
6519	Eberbach	65	19	1	NA	93,44437129	76,12639894	73,14351548	77,21461487	72,93021726	86,67281106	96,62738645	98,31863068	81,32784726	81,24292297	90,7472021	91,37590519	-0,057346939	0,96659864	4,467346939	8,287210884	13,01040816	15,79013605	17,51884354	16,7714966	13,63462585	8,793265306	3,847006803	0,935170068	7,5	10,5	14,9	19	23,7	26	27,8	28,1	25,2	17,9	11	8,2	-12,9	-12,9	-3	0,4	3,8	7,2	9,9	9,3
6519	Eberbach	65	19	3	NA	120,1316656	97,6267281	93,23633971	99,68992758	95,98485845	112,6392364	128,59447	129,0836076	106,3462805	105,8828176	117,0236998	116,7162607	0,141015431	1,192682927	4,72369338	8,582130413	13,30637133	16,08242907	17,82140368	17,03832753	13,89123942	9,006968641	4,030064709	1,140069686	7,7	10,8	15,2	19,2	24,1	26,3	28	28,4	25,4	18	11,3	8,4	-12,9	-12,7	-3,2	0,5	3,8	7,3	10	9,2
6519	Eberbach	65	19	2	NA	92,76431865	76,58788677	72,82027648	75,99078342	72,63660303	85,29163923	93,49045426	95,5319289	77,97432523	79,06451613	90,28242265	92,24818961	-0,083333333	0,924285714	4,462789116	8,278095238	13,02768707	15,82938776	17,56360544	16,76782313	13,59768707	8,745782313	3,837142857	0,931904762	7,9	10,8	15,3	19,3	24	26,5	28,1	28,4	25,5	18,2	11,2	8,4	-13,4	-13,8	-3,4	-0,1	3,4	6,8	9,4	9,8
6519	Eberbach	65	19	4	NA	112,6326531	91,84660961	86,600395	91,97103358	86,60105332	98,86701777	112,5734035	113,9473338	93,33903884	95,20276497	108,9394338	110,8663595	-0,114115646	0,896882086	4,385204082	8,207482993	12,95895692	15,75521542	17,49342404	16,7154195	13,54540816	8,706519274	3,799546485	0,887244898	7,8	10,6	15,1	19,2	23,9	26,4	28	28,2	25,4	18,2	11,1	8,3	-13,3	-13,5	-3,6	0,1	3,5	7	9,6	9,9
6618	Heidelberg-S�d	66	18	1	NA	60,00921658	49,281106	48,51415406	58,76300197	65,19091506	78,22580645	88,20079	87,38183016	68,47399606	62,67807768	62,49572087	56,81435155	0,561156463	1,702789116	5,295102041	9,118911565	13,81040816	16,53272109	18,28510204	17,45081633	14,34013605	9,444693878	4,450680272	1,538503401	8,1	10,9	15	19,5	24,4	26,6	28,4	28,9	25,6	18	11,6	8,8	-12,2	-11,1	-2,9	0,6	4	7	9,8	4,7
6618	Heidelberg-S�d	66	18	3	NA	68,25608955	56,79921	55,36668861	68,46872942	73,70243581	90,92692561	100,158657	97,62409481	78,94338381	70,33443055	70,66556945	65,54772877	0,913321996	2,046598639	5,703684807	9,600736961	14,26643991	17,02097506	18,77930839	17,9350907	14,70617914	9,753287982	4,806972789	1,864569161	7,9	11	15,3	19,5	24,4	26,5	28,3	28,7	25,7	18,2	11,5	8,6	-11,8	-11,1	-1,8	1,6	4,9	7,9	10,8	8,7
6618	Heidelberg-S�d	66	18	2	NA	67,44568797	54,92034232	53,49572087	62,2126399	63,93811719	77,361422	90,10006584	88,7070441	70,31731403	66,33048058	68,28571429	64,01119158	0,611904762	1,770816327	5,415646259	9,246326531	13,96863946	16,70040816	18,45	17,61802721	14,44346939	9,493945578	4,494217687	1,593197279	7,6	10,9	15,2	19,3	24,2	26,2	28,1	28,5	25,5	18	11,3	8,4	-12	-11,5	-2,4	1,1	4,4	7,4	10,2	5,6
6618	Heidelberg-S�d	66	18	4	NA	76,3495721	62,9098091	60,520079	71,78538513	74,638578	90,49967084	103,8788677	98,96905858	81,81961816	75,06254116	77,02172481	72,89730087	0,813151927	1,948979592	5,607993197	9,485260771	14,17295918	16,93316327	18,69631519	17,84121315	14,62414966	9,648639456	4,707993197	1,775056689	7,7	10,9	15,2	19,4	24,1	26,3	28,1	28,6	25,5	18,1	11,4	8,4	-11,6	-11,2	-1,8	1,8	5	8,2	11	9
6619	Helmstadt-Bargen	66	19	1	NA	96,65766952	80,43515471	75,37722187	83,87425939	83,82685977	98,88545097	116,5121791	109,3495721	93,89598419	88,27320606	95,06254116	93,97827519	0,403544576	1,493716434	5,077765843	8,957894737	13,67556391	16,45123523	18,1943072	17,39581096	14,19011815	9,253651987	4,30112782	1,383082707	7,5	10,6	14,9	19	23,8	26	27,8	28,2	25,2	17,9	11,1	8,2	-12,5	-12,3	-2,9	1	4,2	7,6	10,4	9,9
6619	Helmstadt-Bargen	66	19	3	NA	89,25740619	75,15273206	70,37919684	80,90322581	82,63133642	97,67544439	116,6958525	104,40158	92,22514813	83,43383806	88,18367348	87,36405529	0,652694924	1,779748823	5,41177394	9,325693354	14,03532182	16,81391941	18,55881737	17,72773417	14,47132391	9,488644689	4,566771324	1,632391418	7,8	10,8	15,2	19,4	24	26,4	28,1	28,4	25,4	18,3	11,3	8,4	-12	-12	-2,5	1,4	4,7	8,1	10,8	9,8
6619	Helmstadt-Bargen	66	19	2	NA	97,97366687	80,26596445	76,59447003	81,35813035	79,40750494	90,82093484	104,7840685	103,0269915	86,52337065	84,62804477	94,83673471	96,50032916	0,229421769	1,265759637	4,810600907	8,714739229	13,42210884	16,21360544	17,98265306	17,16944444	13,93792517	9,038265306	4,134183673	1,210884354	7,7	10,5	14,9	18,9	23,7	26,1	27,8	28,1	25,2	18,1	11,1	8,3	-12,7	-12,8	-3	0,8	4,1	7,6	10,3	10,2
6619	Helmstadt-Bargen	66	19	4	NA	69,26662277	58,22317313	54,921659	60,91836735	62,07965768	72,24028968	81,79986832	79,36076365	66,82685977	61,79526003	68,02238316	68,87425939	0,504965986	1,602244898	5,201020408	9,137891156	13,86068027	16,65544218	18,40115646	17,58068027	14,28068027	9,325170068	4,450952381	1,486870748	7,8	10,7	15,1	19,2	23,8	26,3	28,1	28,3	25,4	18,2	11,2	8,4	-12,3	-12,5	-2,7	1,2	4,5	8,1	10,6	10,6
[truncated: 18 more columns]
