# Supplementary material for: Decline of Tephroseris helenitis in Hessia (Germany) over the last 120 years: Modeling implies the gradual disappearance of its temperature niche for flower induction and germination
Source: Ecol Evol. 2023 Dec 6;13(12):e10769. doi: 10.1002/ece3.10769 (PMC10700670; doi:10.1002/ece3.10769)
Supplement: Supplementary file 3 — Data S2 [file ECE3-13-e10769-s005.csv]

TKnr	Name	DTKNR1	DTKNR2	Q	Presence	Precip_Jan	Precip_Feb	Precip_Mar	Precip_Apr	Precip_May	Precip_Jun	Precip_Jul	Precip_Aug	Precip_Sep	Precip_Oct	Precip_Nov	Precip_Dec	Tmean_Jan	Tmean_Feb	Tmean_Mar	Tmean_Apr	Tmean_May	Tmean_Jun	Tmean_Jul	Tmean_Aug	Tmean_Sep	Tmean_Oct	Tmean_Nov	Tmean_Dec	Tmax_Jan	Tmax_Feb	Tmax_Mar	Tmax_Apr	Tmax_May	Tmax_Jun	Tmax_Jul	Tmax_Aug	Tmax_Sep	Tmax_Oct	Tmax_Nov	Tmax_Dec	Tmin_Jan	Tmin_Feb	Tmin_Mar	Tmin_Apr	Tmin_May	Tmin_Jun	Tmin_Jul	Tmin_Aug
4321	Borgholz	43	21	1	NA	81,67849461	67,77311829	64,13333332	68,2795699	84,00537635	87,81182797	102,7021505	96,9516129	71,09247313	66,84301074	81,81720429	95,5763441	-0,106388889	0,4875	3,387407407	7,250648148	11,73018519	15,0837037	16,3412037	15,86953704	12,80231481	8,751851852	4,277407407	1,122407407	8	9	12,4	17	20,2	23,6	26,5	26,2	22,9	16,4	11	7,8	-12,2	-15,9	-5,2	0,2	3	7,4	9,6	8,9
4321	Borgholz	43	21	3	NA	61,93010752	52,21397848	49,81397848	53,06021506	69,22258065	73,76989248	83,70860216	78,10537635	57,03333332	52,39462365	62,75268816	71,98172042	-0,221888889	0,370333333	3,302777778	7,17	11,64855556	14,99044444	16,23922222	15,822	12,73788889	8,667111111	4,150555556	1,001666667	7,5	8,5	12,1	16,4	19,7	23,3	26,2	25,8	22,4	16,1	10,5	7,2	-12,1	-15,9	-5,3	0,2	3	7,5	9,6	8,8
4321	Borgholz	43	21	2	NA	76,58709677	64,10537635	60,67419355	65,98279571	84,88064516	91,93978494	103,0967742	95,65806452	70,3516129	65,14301074	78,11935484	89,32473119	-0,137314815	0,464074074	3,411944444	7,275462963	11,75175926	15,11842593	16,35259259	15,92657407	12,85	8,775555556	4,256203704	1,086851852	7,8	8,9	12,5	16,9	20,2	23,6	26,5	26,2	22,8	16,4	10,9	7,5	-12,4	-15,8	-5,1	0,2	3	7,3	9,5	9
4321	Borgholz	43	21	4	NA	60,80860216	52,16344087	48,45698926	52,80537635	69,93548387	75,97419355	83,79892474	77,05913977	57,46129032	52,51290323	62,1236559	71,02473119	-0,287333333	0,323333333	3,312555556	7,198	11,69288889	14,99022222	16,23422222	15,86411111	12,76633333	8,674444444	4,122777778	0,937777778	7,6	8,6	12,1	16,5	19,8	23,3	26,2	25,9	22,4	16,2	10,6	7,3	-12,7	-16,3	-5,2	0	2,8	7,2	9,1	8,9
4322	Bad Karlshafen	43	22	1	NA	60,29462365	51,08924732	46,78172042	52,75806452	67,46021506	74,24623655	81,53118281	76,93655913	55,50430106	51,28172042	59,62903226	69,49247313	0,250555556	0,926777778	3,961444444	7,831444444	12,33033333	15,67655556	16,91188889	16,42044444	13,31722222	9,152888889	4,678444444	1,493333333	8	9,1	12,7	17,2	20,7	23,9	26,8	26,6	23	16,6	11,1	7,8	-12,3	-15,4	-4,7	0,5	3,4	7,6	9,8	9,2
4322	Bad Karlshafen	43	22	3	NA	52,32580645	45,05698926	40,58064516	45,08602152	59,00967742	64,09784945	69,46021506	63,97849461	48,63870968	44,70215055	52,90430106	61,30107526	-0,272533333	0,372	3,3832	7,266666667	11,76706667	15,09453333	16,27853333	15,914	12,82386667	8,729066667	4,162	0,981866667	8	9	12,7	17	20,7	24	26,8	26,6	23	16,6	11,1	7,7	-12,9	-16,1	-5,1	0	2,9	7,2	9,2	8,9
4322	Bad Karlshafen	43	22	2	NA	82,10430106	69,14731184	61,65591397	69,24193548	88,63010752	96,54301074	108,6677419	100,6322581	75,20322581	69,01290323	80,94193548	96,77741935	-0,290648148	0,372962963	3,30212963	7,141388889	11,63388889	15,00694444	16,21425926	15,77824074	12,76888889	8,7075	4,152685185	0,961111111	7,9	9	12,5	16,9	20,7	24	26,5	26,4	22,9	16,4	11	7,7	-12,4	-15,1	-4,5	0,4	3,4	7,5	9,8	9,1
4322	Bad Karlshafen	43	22	4	NA	60,727957	51,14623655	46,93763442	53,63440861	69,75268816	76,75698926	83,99677419	76,51290323	57,50215055	53,4763441	61,26774194	71,14193548	0,016777778	0,727888889	3,782	7,664555556	12,17855556	15,48266667	16,68944444	16,25155556	13,13722222	8,983222222	4,502111111	1,286777778	7,8	8,9	12,6	16,7	20,5	23,8	26,6	26,4	22,9	16,5	11	7,5	-13,5	-15	-4,9	0,4	3,7	7,4	9,7	8,8
4323	Uslar	43	23	1	NA	81,36989248	67,52903226	62,76881719	69,55268816	84,35913977	97,30967742	106,5795699	97,9	72,88709677	70,93548387	80,95376345	95,33978494	-0,172962963	0,48787037	3,442037037	7,281296296	11,78888889	15,15685185	16,375	15,90555556	12,88861111	8,824259259	4,282592593	1,084351852	7,8	9,1	12,4	16,9	20,8	24,1	26,7	26,5	22,9	16,5	11,2	7,6	-12,5	-15,1	-4,6	0,3	3,4	7,5	9,8	9
4323	Uslar	43	23	3	NA	63,31612903	53,27096774	49,76129032	56,45913977	71,07741935	80,73870968	86,64086023	78,35483871	58,89784945	55,95483871	64,80430106	74,76236558	0,118777778	0,836333333	3,846555556	7,706777778	12,21766667	15,57088889	16,78344444	16,28411111	13,22688889	9,099444444	4,622888889	1,391777778	7,9	9,3	12,5	17,1	21,1	24,3	26,9	26,7	23	16,7	11,4	7,7	-13,7	-15,3	-5,1	0,3	3,8	7,5	9,8	8,6
4323	Uslar	43	23	2	NA	77,06666668	63,24086023	58,65053765	65,75591397	76,21397848	90,81505377	100,4365591	89,67311829	68,66344087	65,93548387	76,41505377	93,65376345	-0,256868687	0,401717172	3,33020202	7,186464646	11,66656566	15,08818182	16,29909091	15,79323232	12,80171717	8,751414141	4,192020202	1,007171717	7,6	8,7	11,8	16,4	20,3	23,6	26,1	26	22,4	16	10,7	7,4	-12,7	-15,2	-4,9	0	3	7,1	9,5	8,8
4323	Uslar	43	23	4	NA	68,90430106	57,83118281	54,05376345	61,48494623	75,39784945	87,1483871	94,29032258	85,37526881	63,90107526	61,08172042	71,46236558	82,46451613	-0,016464647	0,674747475	3,643939394	7,508585859	12,01222222	15,39282828	16,61787879	16,09636364	13,07333333	8,977878788	4,471919192	1,257979798	7,7	9,1	12,2	16,7	20,9	24,1	26,6	26,4	22,7	16,5	11,2	7,5	-13,5	-15,3	-5	0,2	3,7	7,7	9,8	8,6
4324	Hardegsen	43	24	1	NA	56,62580645	47,29354839	44,00430106	49,29032258	57,62473119	67,40322581	72,59247313	66,91720429	49,96559139	47,83010752	56,61505377	68,24301074	-0,406666667	0,190266667	3,1112	7,016666667	11,52386667	14,96786667	16,18293333	15,6728	12,65853333	8,609466667	4,044533333	0,856266667	7,5	8,6	11,9	16,4	20,1	23,5	26	26	22,5	15,9	10,6	7,3	-12,7	-15,4	-4,9	0,3	3,2	7,2	9,7	8,8
4324	Hardegsen	43	24	3	NA	77,02258065	65,57849461	59,84193548	67,96451613	79,51075268	93,06129032	100,7107527	91,8795699	69,16666668	66,17419355	78,75806452	93,69677419	-0,492745098	0,143627451	3,033921569	6,927156863	11,42176471	14,85558824	16,06843137	15,56205882	12,56421569	8,528039216	3,96254902	0,777352941	7,6	8,8	12,1	16,6	20,4	23,8	26,3	26,2	22,7	16,2	10,9	7,4	-13,1	-15,7	-4,9	0	3,1	7,2	9,7	8,8
4324	Hardegsen	43	24	2	NA	68,71290323	57,91505377	53,35268816	59,38172042	69,89247313	80,71182797	85,60537635	80,34408603	60,13978494	56,95698926	68,59677419	83,03978494	-0,560333333	0,012555556	2,902555556	6,827111111	11,31522222	14,79022222	16,00255556	15,49422222	12,50911111	8,466222222	3,879666667	0,704333333	7,5	8,7	12	16,6	20,1	23,5	26,1	26	22,6	15,9	10,6	7,3	-12,9	-15,6	-5,1	0,1	3	7,1	9,6	8,7
4324	Hardegsen	43	24	4	NA	67,31827958	57,43333332	53,48494623	60,45483871	71,66451613	84,64193548	88,29784945	82,85698926	60,82473119	58,35268816	68,49677419	83,08602152	-0,3690625	0,228020833	3,17875	7,095208333	11,59239583	15,05697917	16,26604167	15,74541667	12,69645833	8,641041667	4,1046875	0,889583333	7,4	8,6	11,9	16,4	20,1	23,5	26	25,9	22,4	15,8	10,6	7,2	-12,8	-15,7	-4,8	0,2	3,2	7,2	9,8	8,9
4419	Kleinenberg	44	19	1	NA	81,21075268	67,87096774	68,42903226	70,78279571	92,98817203	91,56344087	112,8053764	100,9150538	72,18279571	70,11827958	82,94946235	90,627957	-0,403796296	0,229907407	3,003981481	6,775925926	11,25416667	14,62435185	15,92018519	15,41916667	12,44064815	8,455185185	3,911759259	0,835	7,4	8,7	11,7	16,4	19,5	23	25,6	25,3	22,2	15,9	10,5	7,3	-12,2	-15,2	-4,9	0,1	3,2	7,1	9,6	8,8
4419	Kleinenberg	44	19	3	NA	67,00752687	57,80967742	56,85591397	58,91612903	79,29139784	78,63440861	92,42903226	85,10322581	59,36881719	58,55483871	67,42473119	74,09569894	-0,649111111	-0,057888889	2,704222222	6,436	10,92633333	14,29955556	15,59333333	15,11744444	12,19166667	8,224222222	3,627	0,566555556	7,2	8,3	11,4	16,2	19,2	23	25,4	24,9	22,1	15,6	10,2	7,1	-12,4	-15,3	-4,9	-0,1	3,1	7	9,5	8,6
4419	Kleinenberg	44	19	2	NA	85,06236558	70,88279571	71,29892474	72,46559139	93,20215055	92,79032258	114,4473118	104,6215054	73,42903226	71,84086023	85,61505377	96,94301074	-0,576666667	0,010925926	2,774351852	6,571481481	11,06425926	14,42453704	15,74064815	15,23703704	12,26148148	8,291759259	3,735833333	0,644259259	7,3	8,3	11,5	16,3	19,2	22,9	25,4	25,1	22	15,6	10,2	7,1	-12,3	-15,6	-5,2	-0,1	3	7,1	9,6	8,6
4419	Kleinenberg	44	19	4	NA	58,21505377	50,11827958	50,63655913	53,827957	71,65268816	74,06236558	84,44301074	78,83978494	52,14731184	52,31612903	59,47526881	65,43655913	-0,254777778	0,380333333	3,237111111	7,032555556	11,50577778	14,87844444	16,18711111	15,64244444	12,66444444	8,570444444	4,060444444	0,958333333	7,4	8,6	11,9	16,7	19,6	23,4	25,9	25,4	22,4	16	10,5	7,4	-12,2	-15,2	-4,8	0	3,2	7	9,6	8,7
4420	Peckelsheim	44	20	1	NA	67,38602152	56,18387097	56,77096774	57,66129032	72,73118281	75,10752687	90,16774194	85,10430106	57,8516129	56,89139784	68,04301074	78,08064516	-0,418222222	0,191222222	3,027	6,858222222	11,35533333	14,71444444	16,021	15,51333333	12,50933333	8,472	3,911555556	0,800111111	7,3	8,3	11,5	16,2	19,2	22,8	25,4	25,1	21,9	15,7	10,2	7,2	-12,5	-15,9	-5,5	-0,2	2,8	7	9,4	8,4
4420	Peckelsheim	44	20	3	NA	44,39139784	37,71397848	38,79247313	41,41290323	55,75591397	58,92258065	66,03978494	62,26881719	40,73333332	40,18924732	46,20322581	51,46774194	-0,0776	0,5812	3,507466667	7,3344	11,8336	15,20066667	16,5008	15,94306667	12,91986667	8,754666667	4,282266667	1,132	7,6	8,7	12,2	17	19,9	23,7	26,1	25,7	22,7	16,2	10,7	7,6	-11,8	-15	-4,5	0,2	3,4	7,5	9,9	9
4420	Peckelsheim	44	20	2	NA	67,30430106	56,67096774	56,9236559	59,42903226	79,97526881	85,11397848	95,79032258	90,14946235	61,6795699	58,91397848	69,30645161	77,65376345	-0,104351852	0,532685185	3,479351852	7,333796296	11,81111111	15,18462963	16,46537037	15,95194444	12,87898148	8,761203704	4,289074074	1,123148148	7,5	8,6	12,1	16,6	19,8	23,4	26,2	25,8	22,5	16,1	10,6	7,4	-11,9	-15,5	-5	0,4	3,3	7,5	9,9	8,8
4420	Peckelsheim	44	20	4	NA	48,39354839	41,81075268	42,16559139	44,89677419	64,1204301	68,70215055	74,56559139	69,8483871	47,13333332	44,13870968	51,09032258	57,14516129	-0,029888889	0,621666667	3,611777778	7,460111111	11,93244444	15,30422222	16,58744444	16,06844444	12,99433333	8,812888889	4,36	1,192111111	7,6	8,7	12,1	16,9	19,9	23,6	26,1	25,7	22,6	16,2	10,6	7,5	-11,7	-15,2	-4,4	0,6	3,4	7,6	9,9	9,2
4421	Borgentreich	44	21	1	NA	60,59784945	52,13118281	50,61075268	55,10215055	75,63763442	84,20430106	90,34408603	86,44516129	60,872043	54,51935484	63,01720429	70,0516129	-0,041203704	0,594074074	3,614351852	7,508796296	11,99194444	15,32222222	16,5787963	16,13509259	13,02527778	8,87212963	4,360925926	1,176111111	7,6	8,6	12,3	16,7	19,8	23,4	26,3	25,9	22,6	16,4	10,7	7,3	-12	-16,2	-5,1	0,4	2,9	7,7	9,4	9,1
4421	Borgentreich	44	21	3	NA	45,65913977	39,72580645	40,05913977	44,31827958	63,79139784	68,73225806	73,60967742	68,56344087	47,14623655	43,60645161	48,91827958	53,27849461	0,040222222	0,698333333	3,773777778	7,667222222	12,14811111	15,459	16,73733333	16,27188889	13,15411111	8,922	4,453444444	1,254777778	7,6	8,6	12,4	16,8	19,9	23,6	26,5	26	22,8	16,4	10,7	7,4	-11,7	-15,9	-4,7	0,7	3,2	7,8	9,6	9,4
4421	Borgentreich	44	21	2	NA	63,62258065	55,55591397	53,2	57,99784945	80,60752687	88,10215055	96,12473119	87,30645161	63,71612903	57,7236559	66,1	74,60215055	-0,241944444	0,380925926	3,441296296	7,354537037	11,845	15,12592593	16,36194444	16,01490741	12,89435185	8,754444444	4,169814815	0,982685185	7,5	8,5	12,2	16,4	19,7	23,4	26,3	25,9	22,5	16,2	10,5	7,1	-12,6	-16,7	-5,4	0	2,6	7,4	9	9,1
4421	Borgentreich	44	21	4	NA	50,19892474	43,90752687	43,44516129	48,19569894	68,03655913	73,46344087	79,92473119	70,94731184	51,75053765	47,69032258	53,44408603	58,52150539	-0,087555556	0,570222222	3,654666667	7,570333333	12,06811111	15,35022222	16,60922222	16,192	13,09111111	8,882888889	4,333111111	1,14	7,7	8,8	12,5	16,8	20,1	23,7	26,7	26,3	22,8	16,6	10,8	7,4	-12,4	-16,3	-5	0,3	2,9	7,4	9,3	9,2
4422	Trendelburg	44	22	1	NA	55,53548387	47,61290323	45,7763441	50,48279571	68,83118281	75,01075268	81,43870968	72,78924732	54,5795699	50,72688171	57,72580645	64,83440861	-0,197333333	0,465777778	3,521444444	7,459666667	11,94666667	15,23522222	16,41844444	16,07833333	12,94133333	8,794666667	4,254555556	1,057666667	7,8	8,9	12,7	16,8	20,5	23,8	26,7	26,4	22,9	16,5	11	7,5	-13,3	-16,7	-5,4	-0,1	2,6	7	8,9	8,8
4422	Trendelburg	44	22	3	NA	46,41720429	40,37741935	39,33010752	44,61612903	62,70860216	67,14731184	72,85376345	63,78172042	47,24193548	44,20430106	49,15591397	53,73763442	-0,127160494	0,598271605	3,66382716	7,58691358	12,10271605	15,38234568	16,5845679	16,19691358	13,06703704	8,862098765	4,330864198	1,13691358	7,7	8,8	12,7	16,7	20,3	23,8	26,7	26,4	22,9	16,6	10,9	7,4	-13,6	-16,2	-5,3	0	2,8	6,9	9,2	8,8
4422	Trendelburg	44	22	2	NA	69,9516129	59,11935484	56,59892474	63,7763441	84,38172042	93,75913977	102,6978495	90,51935484	68,4763441	65,44086023	73,34408603	81,59462365	-0,28712963	0,459722222	3,501111111	7,394074074	11,91842593	15,1925	16,36231481	15,99509259	12,87768519	8,728796296	4,221481481	1,00962963	7,8	8,9	12,7	16,7	20,5	23,7	26,6	26,4	22,9	16,5	11	7,5	-14,2	-15	-5,4	0,2	3,8	6,7	9	8,2
4422	Trendelburg	44	22	4	NA	54,172043	46,53440861	44,88602152	50,88494623	68,92580645	75,46559139	82,63978494	73,99139784	54,14946235	52,94516129	58,04516129	63,13118281	-0,590119048	0,1775	3,197380952	7,073690476	11,60488095	14,88130952	16,03011905	15,69690476	12,61071429	8,476904762	3,92	0,726071429	7,5	8,4	12,4	16,3	20,1	23,4	26,1	26	22,6	16,2	10,8	7,3	-14,5	-15	-5,5	0,1	3,8	6,4	8,7	7,9
4423	Oedelsheim	44	23	1	NA	86,227957	72,58172042	66,70645161	74,56236558	93,52473119	103,4010753	115,372043	102,6817204	78,43333332	75,35806452	87,22258065	101,3505376	-0,65	0,065185185	3,005	6,860462963	11,37685185	14,70462963	15,87314815	15,49694444	12,45796296	8,418796296	3,854351852	0,650462963	7,7	9,2	12,5	17	21,1	24,3	26,9	26,7	22,9	16,8	11,4	7,6	-14,6	-15,5	-6	-0,4	3,4	6,6	9	7,9
4423	Oedelsheim	44	23	3	NA	68,61505377	58,52473119	54,6483871	60,9763441	78,13333332	85,7795699	95,62150539	84,68172042	64,13333332	63,54301074	71,38709677	80,17096774	-0,958222222	-0,238111111	2,701111111	6,543333333	11,08777778	14,37355556	15,54033333	15,20433333	12,18666667	8,150111111	3,535888889	0,365	7,1	8,2	11,8	15,9	19,7	23	25,5	25,6	22,1	15,7	10,5	7	-14,6	-15,4	-6	-0,4	3,4	6,4	8,7	7,9
4423	Oedelsheim	44	23	2	NA	75,57526881	64,20860216	59,86881719	67,97311829	84,58602152	94,54516129	104,2053764	94,39139784	69,83548387	67,8483871	77,83655913	90,23978494	-0,2275	0,443055556	3,423148148	7,307685185	11,80777778	15,18638889	16,37935185	15,9062963	12,85768519	8,757592593	4,240277778	1,053796296	7,7	9,2	12,6	17	21,1	24,4	26,9	26,8	23	16,8	11,4	7,6	-14	-15,4	-5,4	0	3,4	7	9,4	8,3
4423	Oedelsheim	44	23	4	NA	60,90215055	52,66881719	49,03118281	56,37096774	69,73655913	78,06774194	86,81505377	77,43333332	56,28817203	57,10645161	64,16021506	73,43118281	-0,431888889	0,257555556	3,241444444	7,130111111	11,65444444	14,99966667	16,19744444	15,76511111	12,71077778	8,584666667	4,018888889	0,834222222	7,7	8,9	12,6	16,8	20,7	24	26,4	26,4	23	16,4	11,1	7,5	-14	-15,4	-5,5	-0,1	3,3	6,7	9,2	8,3
4424	Dransfeld	44	24	1	NA	71,55806452	61,31290323	57,52580645	65,68494623	80,75483871	93,64408603	99,09247313	91,64731184	66,26451613	64,79354839	74,40322581	86,24623655	-0,288333333	0,356111111	3,333425926	7,252685185	11,7487037	15,18046296	16,40101852	15,87787037	12,81444444	8,704166667	4,177962963	0,975462963	7,6	8,8	12,2	16,6	20,4	23,8	26,3	26,2	22,7	16,2	10,9	7,4	-13,3	-15,5	-5	0	3,3	7,1	9,6	8,7
4424	Dransfeld	44	24	3	NA	57,44086023	50,16236558	46,90430106	53,69677419	66,75913977	77,64408603	82,82258065	75,70215055	54,03978494	54,46451613	60,76451613	69,93870968	-0,389777778	0,234555556	3,197222222	7,123	11,61866667	15,04744444	16,26522222	15,77844444	12,73255556	8,612222222	4,045	0,856777778	7,3	8,6	12	16,4	20	23,4	26	25,9	22,5	15,9	10,7	7,1	-13	-15,6	-4,9	0,2	3,4	7,2	9,7	8,9
4424	Dransfeld	44	24	2	NA	53,81720429	46,90967742	44,01827958	49,76236558	62,78602152	74,40537635	75,01935484	70,49892474	50,75376345	49,11827958	55,78387097	67,43010752	-0,245287356	0,367011494	3,373908046	7,313218391	11,78908046	15,24954023	16,45045977	15,93057471	12,84563218	8,729310345	4,234137931	1,011954023	7,6	8,8	12,1	16,6	20,2	23,7	26,2	26,1	22,6	16	10,7	7,3	-12,8	-15,9	-4,6	0,3	3,3	7,2	9,9	8,9
4424	Dransfeld	44	24	4	NA	50,76344087	45,13118281	41,11612903	45,85053765	57,99247313	68,45591397	70,95698926	64,8763441	47,44408603	47,09139784	52,85053765	62,90430106	-0,565512821	0,028974359	2,946923077	6,881410256	11,35538462	14,81474359	16,03346154	15,53307692	12,51141026	8,440769231	3,857948718	0,673205128	7,2	8,4	11,7	16,2	19,7	23,2	25,8	25,6	22,2	15,7	10,4	7	-13	-16,1	-4,9	0,1	3,1	6,9	9,7	8,6
4518	Madfeld	45	18	1	NA	91,33010752	74,64623655	74,09247313	74,93655913	100,683871	96,71935484	117,5849462	108,8344086	76,08279571	75,99139784	88,00107526	97,58494623	-0,55462963	0,00537037	2,676944444	6,333796296	10,81546296	14,11175926	15,44675926	15,01824074	12,18712963	8,243611111	3,67	0,631388889	6,9	8,9	11,1	15,7	18,8	22,3	24,4	24,3	21,6	15,9	10,3	6,8	-12,7	-14,7	-5,4	-0,1	3,1	6,7	9,1	8,4
4518	Madfeld	45	18	3	NA	81,24301074	65,53763442	65,29784945	64,66881719	83,59569894	81,78279571	94,08924732	91,06881719	66,06666668	65,50107526	78,70645161	87,41290323	-0,683444444	-0,134	2,510777778	6,111333333	10,603	13,89566667	15,25333333	14,828	12,04666667	8,113555556	3,544	0,533555556	6,9	8,9	11,1	15,7	18,8	22,4	24,4	24,4	21,7	15,9	10,4	6,9	-13,1	-14,9	-6	-0,4	2,7	6,2	8,7	8
4518	Madfeld	45	18	2	NA	84,83010752	70,54623655	69,73978494	71,27849461	95,8763441	94,26989248	111,2	104,9591398	72,80967742	71,49892474	83,30430106	91,43225806	-0,754537037	-0,165648148	2,546574074	6,222222222	10,72953704	14,05018519	15,38074074	14,92962963	12,08518519	8,106851852	3,524907407	0,475277778	6,7	8,2	10,9	15,8	18,6	22,4	24,7	24,3	21,6	15,4	9,9	6,6	-12,7	-15,1	-5,3	-0,3	2,9	6,6	9,2	8,3
4518	Madfeld	45	18	4	NA	61,23655913	50,66021506	51,53225806	54,21612903	69,95268816	72,54086023	79,24946235	80,51612903	53,39354839	53,24301074	62,11612903	66,92688171	-0,387666667	0,226666667	3,004	6,705222222	11,20255556	14,54477778	15,87655556	15,37044444	12,46244444	8,411333333	3,887888889	0,830555556	7,1	8,7	11,4	16,2	19,1	22,8	25,2	24,8	22	15,9	10,4	7	-12,7	-14,9	-5,3	-0,2	3	6,7	9,1	8,4
4519	Marsberg	45	19	1	NA	69,67849461	59,36129032	60,40537635	64,51182797	85,672043	87,44623655	99,67096774	95,75376345	63,49784945	63,36666668	72,04408603	78,48924732	-0,481666667	0,14962963	2,981111111	6,726296296	11,20657407	14,58972222	15,90296296	15,37935185	12,44574074	8,370462963	3,836851852	0,747777778	7,3	8,5	11,6	16,4	19,4	23,2	25,6	25,1	22,2	15,7	10,3	7,2	-12,4	-15,2	-5,1	-0,2	3	6,8	9,3	8,5
4519	Marsberg	45	19	3	NA	53,472043	44,68494623	46,64731184	50,43978494	67,2236559	69,65806452	78,53440861	78,16129032	51,13333332	50,86129032	57,45913977	60,94408603	-0,656111111	-0,028333333	2,779	6,508666667	11,02344444	14,41188889	15,71811111	15,2	12,29622222	8,196666667	3,654888889	0,551666667	7	8,3	11,4	16,1	19	22,8	25,2	24,7	21,9	15,4	10,1	6,9	-12,1	-14,8	-4,8	-0,1	3,1	7,1	9,6	8,8
4519	Marsberg	45	19	2	NA	64,627957	54,57526881	56,70860216	62,11935484	83,86989248	86,86666668	98,52150539	91,99462365	59,60537635	59,00322581	67,64623655	74,30967742	-0,295462963	0,354814815	3,213611111	6,995925926	11,48712963	14,87666667	16,17064815	15,60888889	12,65351852	8,500092593	4,047037037	0,921111111	7,3	8,6	11,8	16,6	19,5	23,3	25,7	25,2	22,4	15,9	10,4	7,3	-12	-14,9	-4,7	-0,2	3,2	7,3	9,4	8,5
4519	Marsberg	45	19	4	NA	53,29784945	44,20860216	46,37311829	50,63978494	69,50537635	70,29247313	80,98172042	75,20430106	50,02903226	47,90752687	56,74731184	61,56989248	-0,531	0,121777778	2,943222222	6,699222222	11,19322222	14,59922222	15,91566667	15,33366667	12,41255556	8,303111111	3,823111111	0,694777778	7,1	8,2	11,7	16,4	19,3	23,1	25,5	24,9	22,2	15,7	10,1	7,1	-12,1	-15	-4,9	-0,9	3,1	7,1	9	7,8
4520	Warburg	45	20	1	NA	52,29784945	43,61505377	45,81612903	50,30430106	69,75053765	72,13225806	81,38602152	74,74086023	48,45376345	47,69569894	54,84516129	60,43010752	-0,250666667	0,416666667	3,307	7,103333333	11,60355556	14,99766667	16,29211111	15,70933333	12,73177778	8,555	4,120333333	0,973555556	7,5	8,6	12	16,8	19,8	23,6	26	25,4	22,5	16,1	10,5	7,5	-11,9	-15	-4,5	-0,2	3,4	7,5	9,5	8,4
4520	Warburg	45	20	3	NA	40,05376345	33,28602152	35,45698926	39,37526881	56,71935484	56,48279571	63,97311829	57,95698926	38,23548387	35,59569894	42,93763442	46,61505377	-0,196666667	0,4828	3,391733333	7,188933333	11,68826667	15,10706667	16,41226667	15,76986667	12,80173333	8,601066667	4,189066667	1,015733333	7,5	8,4	12,3	17,1	20	23,8	26,2	25,3	22,8	16,1	10,3	7,5	-11,6	-14,6	-4,4	-0,8	3,5	7,4	9,1	7,9
4520	Warburg	45	20	2	NA	53,70645161	46,72903226	48,15806452	53,76989248	77,95913977	81,80967742	88,74946235	81,40430106	54,99462365	51,32473119	58,44086023	63,26559139	0,003611111	0,682314815	3,666944444	7,498703704	11,98972222	15,39675926	16,67490741	16,08268519	13,04703704	8,818703704	4,39037037	1,22	7,6	8,7	12,4	17,2	20	23,8	26,3	25,7	22,8	16,3	10,6	7,6	-11,4	-15	-4,3	0,1	3,5	7,8	9,8	8,7
4520	Warburg	45	20	4	NA	42,95376345	38,18494623	38,62258065	43,94731184	65,55053765	67,7236559	73,78494623	66,59354839	43,86774194	41,86881719	47,35591397	51,76021506	-0,064	0,625888889	3,592777778	7,393888889	11,89522222	15,33088889	16,61388889	15,98822222	12,98155556	8,727111111	4,322222222	1,153111111	7,6	8,5	12,5	17,3	20,1	23,9	26,3	25,5	22,9	16,2	10,4	7,6	-11,5	-14,8	-4,4	-0,2	3,5	7,7	9,6	8,5
4521	Liebenau	45	21	1	NA	55,00645161	47,65591397	47,79139784	54,26236558	79,73763442	84,33440861	90,79784945	83,91827958	57,98602152	54,11505377	60,23440861	64,33010752	-0,081574074	0,573796296	3,606481481	7,462222222	11,96240741	15,31796296	16,60166667	16,08138889	13,03601852	8,800462963	4,313518519	1,12037037	7,7	8,7	12,4	17	20	23,7	26,4	25,9	22,9	16,4	10,7	7,5	-11,6	-15,5	-4,5	0,4	3,3	7,7	9,8	9,1
4521	Liebenau	45	21	3	NA	50,89032258	44,57526881	43,89354839	49,96559139	71,46774194	74,55698926	82,56666668	72,71290323	52,52150539	50,48709677	55,52580645	59,51935484	-0,419444444	0,233	3,181222222	7,002	11,51144444	14,917	16,21077778	15,65311111	12,65144444	8,488555556	3,942888889	0,770444444	7,2	8,1	11,7	16,4	19,4	23,1	25,6	25,1	22,2	15,7	10,1	7,1	-11,6	-15	-4,5	0	3,4	7,6	9,7	8,7
4521	Liebenau	45	21	2	NA	57,67526881	50,13978494	49,86666668	56,65483871	81,27849461	87,73978494	94,46989248	85,74193548	60,55591397	57,63978494	63,06559139	67,10107526	-0,139537037	0,541018519	3,598240741	7,474259259	11,99083333	15,31203704	16,58972222	16,10953704	13,02787037	8,803796296	4,26212963	1,070740741	7,8	8,7	12,5	16,8	20,1	23,7	26,5	26,2	22,9	16,5	10,9	7,4	-12,4	-15,7	-4,7	0,3	3,2	7,4	9,5	9,2
4521	Liebenau	45	21	4	NA	48,30860216	42,63010752	42,25806452	48,95913977	67,54623655	73,60215055	79,09139784	70,65376345	50,99462365	49,84301074	53,69462365	56,00967742	-0,203555556	0,482444444	3,525111111	7,398	11,90188889	15,28633333	16,587	16,03733333	12,97755556	8,759444444	4,191777778	0,989	7,5	8,5	12,1	16,7	19,9	23,5	26,1	25,8	22,7	16	10,6	7,3	-11,7	-15,2	-4,5	0,3	3,4	7,6	9,8	9,2
4522	Hofgeismar	45	22	1	NA	58,29462365	51,19247313	50,72473119	58,06236558	82,00752687	88,20752687	96,42473119	83,63655913	62,26236558	58,45806452	64,15806452	67,95806452	-0,141851852	0,586296296	3,660462963	7,556759259	12,07666667	15,38703704	16,62074074	16,16731481	13,05972222	8,841759259	4,309351852	1,091944444	7,6	8,5	12,4	16,6	20,1	23,5	26,3	26,1	22,8	16,2	10,8	7,4	-12,8	-15,6	-4,5	0,4	3,3	7,4	9,6	9,2
4522	Hofgeismar	45	22	3	NA	46,75806452	40,90645161	40,26129032	47,42688171	66,01075268	72,78279571	78,59139784	69,01827958	50,56881719	48,78172042	52,56881719	53,95483871	-0,164333333	0,542555556	3,601	7,483222222	11,97755556	15,38033333	16,65844444	16,13144444	13,049	8,805333333	4,232444444	1,027777778	7,4	8,4	12,1	16,4	19,9	23,3	26	25,8	22,6	15,9	10,6	7,2	-11,7	-14,7	-4,2	0,8	3,7	7,9	10,1	9,5
4522	Hofgeismar	45	22	2	NA	53,87741935	47,31182797	46,29247313	52,11397848	71,6204301	79,55483871	86,90430106	76,16666668	56,19892474	55,09354839	58,85268816	62,07526881	-0,46	0,262444444	3,269555556	7,156	11,68366667	15,00177778	16,20733333	15,80188889	12,729	8,568888889	3,986333333	0,795888889	7,3	8,3	12,1	16,1	19,8	23,1	25,8	25,8	22,4	16	10,6	7,1	-13,9	-14,9	-5,4	0,1	3,7	6,8	9,1	8,4
4522	Hofgeismar	45	22	4	NA	40,10215055	34,9236559	34,16989248	40,15483871	55,53978494	61,35483871	66,34516129	58,83440861	42,74623655	42,0763441	44,51397848	45,30107526	-0,214933333	0,5048	3,540533333	7,446666667	11,94493333	15,33613333	16,60813333	16,10053333	13,0156	8,768133333	4,1948	1,0008	7,5	8,4	12,1	16,4	20	23,4	26	25,8	22,7	15,9	10,6	7,3	-11,9	-14,7	-4,4	0,7	3,7	7,7	9,9	9,4
4523	M�nden	45	23	1	NA	79,02903226	68,61182797	64,59569894	71,25591397	93,60860216	103,0623656	114,5698925	99,82150539	75,70967742	76,48602152	83,9483871	91,60537635	-0,965092593	-0,29712963	2,628518519	6,454907407	11,00944444	14,35351852	15,55712963	15,1762963	12,19194444	8,133611111	3,452222222	0,308518519	7,1	8,2	11,8	15,9	19,7	23	25,6	25,6	22,2	15,7	10,4	6,9	-14,3	-15,4	-5,8	-0,2	3,2	6,5	8,9	8,1
4523	M�nden	45	23	3	NA	54,16559139	47,48602152	44,55053765	52,56021506	70,79892474	78,19892474	85,69354839	75,65053765	55,52258065	56,34408603	60,05268816	62,50752687	-0,536777778	0,148	3,115666667	6,993888889	11,50566667	14,91288889	16,18755556	15,69844444	12,64933333	8,484777778	3,849555556	0,680111111	7,6	8,8	12,5	16,9	20,5	24	26,5	26,2	23,1	16,2	11	7,4	-12,7	-15,3	-5,2	-0,1	3,1	6,9	9,3	8,7
4523	M�nden	45	23	2	NA	73,64301074	63,89569894	59,58387097	66,7	84,79462365	94,95913977	105,4935484	92,18494623	68,54193548	70,44301074	77,84301074	89,52473119	-0,336111111	0,342314815	3,352777778	7,251203704	11,765	15,12740741	16,37138889	15,90212963	12,82175926	8,64462963	4,086388889	0,897407407	7,6	8,9	12,7	17	20,6	24	26,5	26,4	23,2	16,4	11	7,4	-13,3	-15,3	-5,2	0,1	3,4	6,9	9,4	8,6
4523	M�nden	45	23	4	NA	54,79139784	48,94301074	45,90645161	52,19354839	68,12688171	77,36021506	84,04623655	74,95591397	55,01290323	56,18924732	58,92258065	65,70860216	-0,163888889	0,528222222	3,568888889	7,492	11,977	15,37566667	16,64588889	16,14711111	13,06266667	8,780333333	4,248	1,003444444	7,6	9	12,7	17,1	20,6	24,2	26,7	26,4	23,3	16,3	11	7,4	-12,6	-15,1	-4,9	0,2	3,5	7,1	9,5	9
4524	Scheden	45	24	1	NA	67,98387097	60,28064516	56,08172042	64,23225806	80,24086023	93,55806452	99,94731184	91,13655913	65,22150539	66,85483871	73,21612903	83,26989248	-0,43787037	0,171759259	3,150092593	7,061759259	11,56083333	14,97037037	16,2162037	15,72018519	12,69083333	8,525	3,975092593	0,755462963	7,1	8,5	12,1	16,4	20	23,5	25,8	25,7	22,5	15,8	10,5	6,9	-12,9	-16	-4,9	0,1	3,1	6,9	9,5	8,6
4524	Scheden	45	24	3	NA	55,33440861	50,1	47,17311829	53,86236558	67,80107526	78,16989248	83,14301074	75,00967742	54,88494623	56,06881719	60,21827958	68,1	-0,312666667	0,318333333	3,317	7,229222222	11,74944444	15,14277778	16,44711111	15,89533333	12,85588889	8,619222222	4,076777778	0,834444444	7,2	8,7	12,2	16,7	20,1	23,7	26,1	25,9	22,8	16	10,7	6,9	-12,6	-16	-5	-0,1	2,9	6,9	9,5	8,5
4524	Scheden	45	24	2	NA	65,23548387	58,60322581	53,81290323	58,82258065	73,0516129	84,03978494	89,59784945	81,26344087	60,1483871	61,93548387	69,26451613	80,99354839	-0,715698925	-0,161075269	2,751827957	6,651612903	11,17311828	14,60655914	15,85430108	15,34032258	12,34645161	8,278064516	3,687634409	0,477849462	7	8,3	11,6	16	19,4	23,1	25,4	25,2	22,1	15,5	10,2	6,6	-13,2	-16,4	-5,3	-0,3	2,7	6,6	9,2	8,3
4524	Scheden	45	24	4	NA	58,59569894	54,12580645	50,60752687	55,44301074	68,57741935	80,43655913	83,65806452	75,54731184	55,5	59,24086023	64,04516129	73,24623655	-0,515	0,040888889	2,996777778	6,901	11,414	14,82588889	16,12422222	15,54988889	12,54677778	8,410222222	3,877666667	0,653555556	7,1	8,6	12,1	16,5	19,9	23,5	25,9	25,7	22,6	15,8	10,5	6,8	-12,5	-16,1	-4,7	0,2	3	6,9	9,6	8,5
4525	Friedland	45	25	1	NA	57,14408603	52,5795699	49,50752687	56,51505377	71,43655913	84,18924732	86,78924732	80,46989248	56,23118281	56,8516129	62,27311829	71,90537635	-0,081142857	0,525714286	3,57552381	7,52247619	12,00133333	15,44209524	16,69095238	16,12533333	13,00828571	8,849238095	4,368761905	1,123238095	7,8	9	12,5	17	20,4	24,1	26,5	26,3	22,9	16,2	10,9	7,5	-12,6	-16	-4,5	0,5	3,2	7,1	9,9	8,8
4525	Friedland	45	25	3	NA	42,19247313	40,3236559	36,84408603	41,94946235	53,05483871	62,40537635	64,09784945	59,76344087	42,18172042	43,11720429	46,78387097	53,29784945	-0,314266667	0,253733333	3,235066667	7,170533333	11,66253333	15,1068	16,376	15,7792	12,73573333	8,605466667	4,117333333	0,887466667	7,5	8,9	12,4	16,8	20,1	23,9	26,3	26,1	22,9	16	10,7	7,3	-12,5	-16	-4,5	0,3	3,1	7,1	9,8	8,6
4525	Friedland	45	25	2	NA	45,19032258	42,37741935	40,33978494	47,5516129	66,16881719	77,29784945	77,06559139	74	49,33655913	48,18494623	51,62688171	54,88817203	-0,006363636	0,642828283	3,712020202	7,678181818	12,15131313	15,61121212	16,84575758	16,26686869	13,13626263	8,958686869	4,515959596	1,220909091	7,8	9,2	12,5	17	20,5	24,2	26,5	26,4	23	16,2	10,9	7,5	-12,5	-16,2	-4,3	0,7	3,3	7,1	10,1	8,7
4525	Friedland	45	25	4	NA	54,25376345	51,89032258	46,84408603	53,93763442	70,39247313	80,18279571	84,472043	78,7204301	55,08494623	54,98709677	59,9795699	67,39677419	-0,36979798	0,209090909	3,214545455	7,150909091	11,67050505	15,13373737	16,39656566	15,82242424	12,72818182	8,607676768	4,088989899	0,860909091	7,5	8,9	12,4	16,8	20,1	23,9	26,3	26,1	22,9	16	10,7	7,3	-12,5	-15,9	-4,5	0,3	3,2	7,1	9,9	8,6
4617	Brilon	46	17	1	NA	115,3612903	92,76881719	90,43870968	91,3483871	110,8623656	109,6290323	124,8129032	120,9612903	90,22150539	93,29247313	111,527957	124,7387097	-0,777314815	-0,252592593	2,340277778	5,884814815	10,38212963	13,64453704	14,98333333	14,61092593	11,90185185	8,046759259	3,415	0,435277778	6,7	8,9	10,8	15,4	18,7	22,1	24,2	24	21,5	15,9	10,2	6,8	-13,5	-15	-6,6	-0,8	2,4	5,9	8,3	7,6
4617	Brilon	46	17	3	NA	123,5537635	97,33870968	96,1516129	95,64946235	111,4107527	114,2763441	127,4913978	124,0946236	95,2204301	98,40860216	121,7709677	134,6	-1,266018519	-0,783240741	1,76462963	5,230833333	9,765648148	13,09972222	14,49009259	14,06935185	11,37518519	7,621759259	2,901296296	0,005	6,2	8,6	10,4	14,8	18	21,5	23,7	23,5	21,1	15,5	9,8	6,7	-13,7	-16,6	-7,5	-1,8	0,8	5,2	7,7	6,9
4617	Brilon	46	17	2	NA	93,10860216	73,69677419	73,20645161	73,272043	88,93333332	87,14731184	98,03548387	96,5236559	71,8795699	73,03655913	89,11290323	99,18064516	-0,835111111	-0,268777778	2,294777778	5,836333333	10,34555556	13,61966667	14,97855556	14,58744444	11,86066667	8,003333333	3,356	0,384666667	6,5	8,8	10,6	15,3	18,4	21,9	24	23,8	21,2	15,7	10	6,5	-13,4	-15,3	-6,6	-0,9	2,1	5,9	8,3	7,6
4617	Brilon	46	17	4	NA	101,2043011	79,95913977	79,53010752	79,06559139	92,37526881	92,00430106	103,5483871	102,1043011	78,15483871	79,44731184	100,0247312	110,1967742	-1,475222222	-0,990777778	1,514333333	4,942222222	9,506444444	12,84855556	14,25666667	13,84833333	11,15355556	7,464333333	2,751222222	-0,149555556	6,3	8,5	10,5	15	18,1	21,8	23,8	23,7	21,1	15,5	9,8	6,6	-14	-16,9	-7,8	-2	0,5	4,9	7,4	6,6
4618	Adorf	46	18	1	NA	100,2763441	80,66881719	80,20752687	79,34731184	98,35483871	97,57096774	103,9	107,4483871	77,15698926	78,18387097	96,38172042	107,7731183	-0,684259259	-0,128796296	2,49212963	6,02287037	10,58	13,88861111	15,24824074	14,85814815	12,02064815	8,104907407	3,53	0,538703704	6,9	8,9	11,2	15,7	18,8	22,4	24,4	24,4	21,6	16	10,4	6,8	-13	-15	-6,1	-0,5	2,6	6,3	8,6	7,9
4618	Adorf	46	18	3	NA	104,6193548	84,22903226	82,60752687	81,64516129	99,74193548	98,57849461	105,911828	110,6150538	82,04408603	81,55376345	104,8043011	114,9451613	-1,158333333	-0,612037037	1,938796296	5,408888889	10,0137963	13,34268519	14,73611111	14,3462963	11,54574074	7,722685185	3,076388889	0,143888889	6,4	8,3	10,5	15	18,1	21,8	23,8	23,7	21,1	15,3	9,8	6,3	-13,5	-16,4	-7,2	-1,5	1,2	5,4	7,9	7,1
4618	Adorf	46	18	2	NA	78,69247313	65,38924732	64,63763442	66,42903226	83,39247313	86,00430106	93,9204301	98,04623655	66,39784945	64,31935484	79,13655913	86,35806452	-0,650462963	-0,068148148	2,66962963	6,279537037	10,83537037	14,18287037	15,52555556	15,07777778	12,16990741	8,179444444	3,591388889	0,562962963	7,5	9,3	12	16,7	19,6	23,3	25,4	25,2	22,5	16,4	10,9	7,5	-12,7	-15	-5,8	-0,4	2,6	6,4	8,9	8,1
4618	Adorf	46	18	4	NA	88,24731184	72,81182797	70,56451613	71,80107526	88,98602152	90,44623655	99,07311829	101,0645161	72,55483871	70,56129032	90,24731184	96,95376345	-1,10037037	-0,499907407	2,17462963	5,749166667	10,33657407	13,67305556	15,05712963	14,64777778	11,77314815	7,812962963	3,158703704	0,154537037	6,4	8,1	10,6	15,3	18,3	22	24,1	23,9	21,2	15,2	9,7	6,5	-13	-15,6	-6,1	-0,8	2,1	6	8,6	7,8
4619	Mengeringhausen	46	19	1	NA	66,23440861	55,24086023	56,92150539	61,04086023	80,04516129	82,70967742	93,80215055	92,85806452	62,20537635	60,84193548	71,21290323	75,01935484	-0,833796296	-0,205740741	2,59287037	6,314074074	10,80888889	14,20759259	15,53296296	15,03074074	12,13314815	8,052314815	3,472777778	0,381018519	6,8	7,9	11,3	16	18,8	22,6	25	24,4	21,7	15,3	9,7	6,8	-12,4	-15	-5,3	-0,4	2,7	6,7	9,2	8,5
4619	Mengeringhausen	46	19	3	NA	71,4	58,17849461	58,26344087	61,60537635	79,84301074	82,34731184	90,90967742	89,86021506	62,45268816	60,2236559	74,40430106	78,48924732	-0,760462963	-0,09287037	2,777962963	6,523240741	11,01990741	14,42055556	15,75472222	15,2525	12,29796296	8,155555556	3,548055556	0,452222222	6,9	8,1	11,8	16,4	19,2	23	25,4	24,8	22,1	15,4	10	6,9	-12,6	-15,2	-5,5	-0,5	2,6	6,6	9,1	8,4
4619	Mengeringhausen	46	19	2	NA	63,49784945	53,34946235	54,53440861	59,91612903	81,68494623	83,52258065	93,89569894	88,98924732	59,63440861	57,73118281	68,69784945	73,04301074	-0,657222222	0,001759259	2,836574074	6,592962963	11,10259259	14,52268519	15,82138889	15,24601852	12,345	8,216759259	3,698425926	0,562592593	7	7,9	11,9	16,6	19,4	22,9	25,5	24,5	22,1	15,7	9,8	7,1	-12,1	-15	-4,9	-1,1	3,1	7,1	8,9	7,6
4619	Mengeringhausen	46	19	4	NA	59,13763442	49,38279571	50,27311829	56,45268816	75,08172042	80,3795699	85,31397848	84,23010752	55,427957	53,65913977	64,59462365	66,11397848	-0,399814815	0,323796296	3,264537037	7,063333333	11,54675926	14,9687037	16,285	15,71805556	12,73518519	8,512407407	3,945092593	0,800925926	7,3	8,2	12,3	17	19,8	23,4	25,9	25	22,5	15,9	10,1	7,3	-11,8	-14,6	-4,7	-0,1	3,3	7,4	9,7	8,7
4620	Bad Arolsen	46	20	1	NA	47,85698926	40,96881719	41,70537635	47,55806452	67,48279571	69,5516129	75,28709677	72,1236559	45,7204301	44,83763442	52,53978494	55,43118281	-0,275777778	0,411777778	3,302333333	7,077444444	11,58388889	15,01955556	16,32088889	15,66822222	12,71277778	8,499444444	4,107888889	0,930777778	7,5	8,4	12,4	17,2	20,1	23,9	26,2	25,2	22,8	16,2	10,2	7,6	-11,4	-14,4	-4,5	-1	3,5	7,4	8,9	7,6
4620	Bad Arolsen	46	20	3	NA	49,59247313	41,90967742	42,14086023	48,79247313	66,44946235	71,52580645	75,79784945	73,54516129	48,50967742	46,58817203	55,24408603	57,31720429	-0,567	0,153888889	3,114	6,919444444	11,39388889	14,817	16,15855556	15,58055556	12,63155556	8,399333333	3,787333333	0,636555556	7,3	8,1	12,2	16,9	19,7	23,3	25,8	24,8	22,4	15,8	10	7,2	-11,5	-14,5	-4,7	-0,6	3,5	7,6	9,3	8,2
4620	Bad Arolsen	46	20	2	NA	54,87741935	47,86451613	48,09569894	56,30967742	81,7236559	86,20537635	90,20107526	85,82258065	54,98064516	53,22258065	60,86989248	64,25591397	-0,185833333	0,514166667	3,484166667	7,2825	11,76851852	15,2312037	16,52814815	15,89527778	12,89851852	8,644537037	4,194166667	1,027314815	7,5	8,4	12,5	17,3	20,1	23,9	26,2	25,4	22,8	16,2	10,3	7,6	-11,3	-14,5	-4,3	-0,6	3,6	7,7	9,3	8,1
4620	Bad Arolsen	46	20	4	NA	59,44193548	51,11075268	50,36451613	61,26881719	81,672043	88,70645161	93,95698926	90,05483871	59,44301074	58,26559139	66,56774194	68,71505377	-0,514166667	0,224537037	3,252962963	7,06	11,53601852	14,97009259	16,29833333	15,73611111	12,74777778	8,489814815	3,846111111	0,697592593	7,1	8	12	16,6	19,5	23,2	25,7	24,9	22,3	15,6	10	7	-11,4	-14,4	-4,6	-0,2	3,6	7,8	9,6	8,6
4621	Wolfhagen	46	21	1	NA	58,2763441	50,79139784	51,00215055	60,6795699	84,49784945	90,39354839	96,42903226	86,05053765	61,48709677	60,39892474	64,15053765	68,09892474	-0,37787037	0,320555556	3,290925926	7,122685185	11,60972222	15,03768519	16,3437037	15,78268519	12,76657407	8,55537037	3,973055556	0,79962963	7,4	8,3	12,2	16,8	19,8	23,5	26	25,3	22,6	15,9	10,2	7,3	-11,5	-14,7	-4,6	0,1	3,4	7,6	9,8	8,7
4621	Wolfhagen	46	21	3	NA	56,75591397	49,21397848	48,91182797	60,28602152	81,69139784	90,03548387	93,01182797	86,35591397	59,38817203	59,01182797	63,86559139	66,38279571	-0,372037037	0,32787037	3,370925926	7,201759259	11,68685185	15,12925926	16,45925926	15,88611111	12,86324074	8,607685185	3,9625	0,785462963	7,3	8,1	12,1	16,6	19,7	23,4	25,9	25,2	22,5	15,7	10,1	7,2	-11,6	-14,9	-4,8	-0,1	3,2	7,4	9,7	9,2
4621	Wolfhagen	46	21	2	NA	61,21935484	53,40430106	52,11505377	62,03655913	84,46774194	90,98817203	97,93978494	86,37096774	63,95913977	63,49569894	68,19354839	71,13763442	-0,505092593	0,169259259	3,183888889	7,024074074	11,55722222	14,94518519	16,26212963	15,71212963	12,69453704	8,503333333	3,871944444	0,668981482	7,4	8,4	11,9	16,5	19,8	23,4	25,9	25,7	22,6	15,9	10,5	7,2	-11,8	-15,2	-5,1	-0,1	3	7,2	9,5	9
4621	Wolfhagen	46	21	4	NA	64,20215055	55,27311829	53,59677419	64,26881719	85,46666668	92,09892474	97,36129032	89,5	65,33763442	65,79892474	71,60645161	75,75591397	-0,697037037	-0,016203704	2,971851852	6,80712963	11,33601852	14,75064815	16,09490741	15,54861111	12,53916667	8,372037037	3,657314815	0,459074074	7,1	7,8	11,4	16	19,2	22,8	25,4	25,1	22,1	15,4	10,1	6,9	-11,4	-15	-4,8	0,2	3,1	7,5	9,6	9,2
4622	Kassel West	46	22	1	NA	55,53763442	48,68494623	46,17419355	57,22258065	77,93870968	85,79247313	89,94516129	80,08709677	59,22258065	58,37096774	63,172043	62,93763442	-0,326481482	0,360833333	3,361944444	7,235	11,74925926	15,16740741	16,47888889	15,9425	12,87111111	8,663518519	4,006388889	0,833888889	7,5	8,2	11,8	16,3	19,7	23,3	25,8	25,5	22,5	15,8	10,4	7,2	-11,5	-15,2	-5,1	0	3	7,3	9,3	9
4622	Kassel West	46	22	3	NA	69,29247313	61,02580645	56,75698926	66,27419355	87,0763441	90,50215055	98,79677419	88,99032258	66,88817203	71,16451613	76,81075268	80,80967742	-0,927407407	-0,271481482	2,636203704	6,466018519	11,01398148	14,48777778	15,7937037	15,27305556	12,30064815	8,1825	3,369907407	0,235	7,5	8	11,6	15,9	19,7	23,2	25,6	25,4	22,4	15,6	10,2	7,2	-11,6	-15,4	-5,3	-0,2	2,8	7,2	9,2	8,9
4622	Kassel West	46	22	2	NA	44,95591397	39,71397848	37,50967742	46,06236558	62,99032258	69,54408603	72,08924732	66,74193548	48,02258065	47,48709677	50,00752687	50,85806452	-0,004666667	0,714333333	3,771444444	7,695888889	12,18511111	15,59488889	16,92166667	16,35955556	13,23488889	8,939555556	4,347888889	1,163333333	7,7	8,6	12,3	16,7	20,2	23,8	26,4	26	23	16,2	10,8	7,6	-10,9	-14,3	-3,9	1	3,8	8,1	10,3	9,8
4622	Kassel West	46	22	4	NA	43,35806452	38,11935484	37,46344087	45,64946235	61,10215055	67,84623655	67,11827958	63,68387097	45,61505377	45,75806452	48,60752687	50,56559139	0,350111111	1,144111111	4,261444444	8,207444444	12,71877778	16,14688889	17,47455556	16,86244444	13,68288889	9,293444444	4,701	1,478222222	8,2	8,7	12,8	17,2	20,9	24,5	26,8	26,7	23,4	16,5	11,1	7,9	-9,7	-13,8	-3,6	1,2	4,1	8,7	10,5	10
4623	Kassel Ost	46	23	1	NA	52,37741935	46,15483871	44,90215055	55,62473119	74,31397848	84,29677419	88,15806452	80,95913977	56,8	57,43440861	58,44731184	59,83655913	0,086018519	0,812962963	3,890555556	7,819537037	12,315	15,71990741	17,03953704	16,45842593	13,33462963	9,005277778	4,442407407	1,246203704	7,7	8,9	12,7	17,1	20,6	24,2	26,8	26,4	23,4	16,5	11	7,5	-11,2	-14,5	-4,1	1	3,9	8	10,3	9,6
4623	Kassel Ost	46	23	3	NA	40,99892474	36,33655913	36,65698926	45,70215055	61,1204301	69,94946235	70,66021506	66,75591397	45,56236558	46,46666668	46,8795699	47,84086023	0,358387097	1,170967742	4,291827957	8,259784946	12,75376344	16,14688172	17,48892473	16,8855914	13,70236559	9,289247312	4,745591398	1,510645161	8,1	8,9	12,8	17,3	20,8	24,4	26,9	26,6	23,5	16,5	11,1	7,9	-10,4	-14,1	-3,6	1,3	4,1	8,5	10,6	10,1
4623	Kassel Ost	46	23	2	NA	61,91505377	54,69247313	51,96881719	62,26451613	80,44301074	90,83118281	96,95053765	88,57849461	63,027957	64,97526881	66,90215055	73,75483871	-0,441574074	0,222037037	3,190648148	7,081944444	11,6025	15,00398148	16,30546296	15,78342593	12,77074074	8,515277778	3,8775	0,656296296	7,7	9	12,8	17,2	20,7	24,2	26,8	26,5	23,4	16,4	11,1	7,4	-12	-15,5	-4,8	0,2	3,1	7,3	9,8	8,9
4623	Kassel Ost	46	23	4	NA	46,60322581	40,38817203	40,11612903	50,21505377	64,23548387	74,49247313	77,27741935	71,33978494	49,50537635	51,07096774	51,24408603	54,16129032	-0,226222222	0,455333333	3,479666667	7,399666667	11,90377778	15,32311111	16,62	16,06022222	12,99622222	8,721555556	4,105777778	0,9	7,6	8,7	12,5	16,9	20,4	24	26,5	26,2	23,2	16,2	10,9	7,3	-11,4	-15	-4,2	0,6	3,6	7,7	10,1	9,2
4624	Hedem�nden	46	24	1	NA	73,04301074	66,62580645	62,5516129	72,05376345	87,22150539	99,94086023	107,8365591	95,46774194	71,88709677	75,11935484	81,06021506	92,14731184	-0,715092593	-0,126481482	2,797685185	6,670277778	11,19148148	14,59064815	15,88574074	15,3912037	12,41990741	8,224166667	3,638611111	0,38037037	7,4	9	12,5	17	20,4	24	26,4	26,2	23,1	16,2	10,9	7,1	-12,7	-16,2	-5,4	-0,3	2,6	6,6	9,3	8,2
4624	Hedem�nden	46	24	3	NA	62,79462365	56,1795699	52,51397848	62,02258065	74,0763441	84,47419355	90,29354839	81,927957	60,96881719	63,24731184	67,872043	77,00215055	-0,944222222	-0,373	2,491333333	6,365333333	10,88888889	14,32788889	15,60133333	15,09322222	12,15288889	8,036111111	3,389333333	0,187666667	6,8	8	11,5	15,9	19,3	23	25,4	25,1	22,1	15,4	10,1	6,5	-12,9	-16,4	-5,6	-0,6	2,5	6,4	9,1	8,1
4624	Hedem�nden	46	24	2	NA	59,48817203	55,95806452	52,95591397	62,70430106	76,90430106	91,4236559	93,06236558	86,21182797	62,01075268	64,34301074	67,89677419	75,69032258	-0,051203704	0,539351852	3,526851852	7,429444444	11,9325	15,33851852	16,66509259	15,99453704	12,97259259	8,775092593	4,372407407	1,118425926	7,8	9,1	12,7	17,2	20,6	24,2	26,6	26,4	23,3	16,3	11	7,6	-12,4	-16,1	-4,6	0,2	3,1	7	9,8	8,6
4624	Hedem�nden	46	24	4	NA	58,63548387	54,11827958	50,64731184	59,59892474	70,21505377	80,35483871	83,18924732	78,39784945	57,3204301	60,37096774	65,0516129	73,16451613	-0,511666667	0,043777778	2,944555556	6,835222222	11,32277778	14,784	16,06655556	15,441	12,46444444	8,383333333	3,878666667	0,665555556	7,5	8,6	12,1	16,4	19,8	23,6	25,7	25,6	22,5	15,8	10,5	7,3	-13,1	-16,6	-5,7	-0,8	2,4	6,3	8,9	7,9
4625	Witzenhausen	46	25	1	NA	54,36129032	50,78387097	46,39247313	54,7236559	66,83978494	77,46021506	80,29462365	75,89247313	54,72473119	55,63548387	60,08709677	67,7236559	-0,461	0,068777778	2,963333333	6,833444444	11,32644444	14,79344444	16,07677778	15,41922222	12,46355556	8,415333333	3,956444444	0,735111111	7,9	9	12,6	16,8	20,4	24,2	26,1	26	22,9	16,2	10,9	7,7	-12,8	-16,6	-5,1	-0,3	2,7	6,6	9,4	8,2
4625	Witzenhausen	46	25	3	NA	39,73440861	37,05806452	35,37849461	43,47849461	51,69892474	61,05268816	60,70322581	59,04731184	40,60860216	42,66559139	45,23225806	48,89892474	-0,029333333	0,578266667	3,529466667	7,465333333	11,93573333	15,40773333	16,69533333	16,00493333	12,97333333	8,801333333	4,4088	1,171333333	7,8	9,1	12,6	17	20,4	24,3	26,4	26,1	23,1	16,2	10,9	7,7	-12,2	-16,1	-4,4	0,2	3,3	7,2	9,9	8,7
4625	Witzenhausen	46	25	2	NA	53,04623655	50,01827958	46,86451613	56,87311829	72,61397848	87,73548387	86,05591397	82,44193548	55,61397848	56,53655913	59,11397848	63,96881719	-0,314537037	0,295740741	3,281666667	7,223240741	11,73333333	15,21935185	16,47787037	15,85574074	12,78722222	8,656759259	4,140833333	0,918055556	7,4	8,8	12,2	16,6	19,9	23,7	26,1	25,8	22,7	15,8	10,6	7,3	-12,4	-15,8	-4,7	0,1	3,1	7,1	9,7	8,5
4625	Witzenhausen	46	25	4	NA	47,37311829	44,08924732	41,72688171	51,10107526	61,59462365	74,31182797	72,57849461	70,55913977	47,73118281	49,59892474	52,68387097	57,41720429	-0,34	0,276666667	3,240777778	7,213222222	11,71022222	15,25866667	16,48522222	15,84055556	12,76377778	8,624444444	4,081	0,894777778	7,7	9,1	12,7	17,2	20,5	24,6	26,7	26,2	23,1	16,3	11	7,8	-12,6	-16,2	-5,1	-0,4	2,9	7	9,5	8,2
4626	Heiligenstadt	46	26	1	NA	62,94623655	56,84731184	54,17096774	63,9	76,66559139	94,37419355	90,31720429	85,69892474	60,20752687	63,28387097	65,50537635	74,86881719	-0,55787037	0,026296296	3,002037037	6,972685185	11,48546296	15,00509259	16,24648148	15,655	12,58805556	8,468981481	3,888333333	0,691111111	7,2	8,5	12	16,3	19,6	23,6	26	25,7	22,5	15,6	10,4	7,1	-12,7	-15,7	-5,2	-0,4	2,8	6,9	9,5	8,2
4626	Heiligenstadt	46	26	3	NA	55,55913977	49,58924732	47,09462365	55,83333332	65,21720429	79,30537635	77,5236559	74,06881719	51,83333332	54,87741935	58,16989248	66,31290323	-0,758777778	-0,197	2,726333333	6,711111111	11,22466667	14,78077778	16,00155556	15,40611111	12,35222222	8,287444444	3,645666667	0,485555556	7,1	8,4	11,8	16,2	19,5	23,6	25,8	25,3	22,3	15,6	10,2	7,1	-12,8	-15,8	-5,3	-0,4	2,8	6,8	9,4	8,1
4626	Heiligenstadt	46	26	2	NA	50,87419355	45,06344087	43,88924732	50,39139784	63,56236558	76,93010752	76,08064516	68,94516129	49,28172042	51,51182797	51,68387097	59,94623655	-0,718111111	-0,128111111	2,885111111	6,870444444	11,41088889	14,93711111	16,18577778	15,64055556	12,58033333	8,394888889	3,757444444	0,557777778	7,2	8,6	12	16,4	19,8	23,6	26,1	25,9	22,7	15,7	10,3	7,1	-12,8	-15,2	-5,3	-0,1	2,9	7	9,6	8,3
4626	Heiligenstadt	46	26	4	NA	66,88924732	59,53870968	56,71505377	66,63763442	79,41505377	96,46666668	93,25376345	86,80537635	61,49032258	66,53225806	68,65268816	79,45698926	-1,116018519	-0,554166667	2,367407407	6,330462963	10,88685185	14,44666667	15,65268519	15,07712963	12,10259259	8,014166667	3,293981481	0,146481482	6,9	8,3	11,7	15,8	19,2	23,2	25,7	25,4	22,3	15,3	10	6,8	-12,7	-14,6	-5,4	-0,4	2,8	6,9	9,4	8,1
4717	Niedersfeld	47	17	1	NA	111,9193548	88,04946235	84,66559139	82,74731184	96,03010752	99,3204301	112,6333333	107,5333333	85,77311829	87,44086023	110,1795699	122,9032258	-1,984333333	-1,520222222	0,989777778	4,416333333	8,993555556	12,33377778	13,72922222	13,34855556	10,70144444	7,035888889	2,186777778	-0,682	5,6	7,9	10,1	14,5	17,8	21,3	23,5	23,3	20,7	15	9,2	6,2	-13,9	-16,8	-7,7	-2,1	0,7	5	7,3	6,8
4717	Niedersfeld	47	17	3	NA	110,4354839	85,79677419	82,53225806	79,59247313	89,63333332	97,74946235	109,8247312	103,8150538	84,13333332	87,48279571	110,6763441	120,5795699	-1,926888889	-1,414333333	1,251333333	4,748222222	9,296666667	12,61422222	13,97966667	13,62688889	10,89511111	7,043222222	2,181888889	-0,676333333	5,1	7,4	10	13,9	17,6	20,9	23,2	22,7	20,6	14,6	8,7	5,8	-12,8	-15,5	-6,5	-1,5	1,9	5,8	7,8	7,6
4717	Niedersfeld	47	17	2	NA	84,20215055	67,43548387	65,03010752	64,11290323	76,00322581	76,68172042	87,56129032	85,01827958	67,10537635	66,43870968	85,29784945	93,2763441	-1,966533333	-1,494266667	0,949866667	4,371733333	8,954666667	12,296	13,738	13,33986667	10,7	7,058266667	2,291466667	-0,6388	5,5	7,6	9,9	14,1	17,3	21	23,1	22,8	20,3	14,6	8,9	6	-14,2	-17,2	-8	-2,2	0,4	4,8	7,3	6,6
4717	Niedersfeld	47	17	4	NA	110,3709677	88,49677419	83,67849461	81,76236558	95,74301074	102,2752688	115,2774194	111,6688172	87,65806452	87,29892474	113,6354839	123,1462365	-1,809814815	-1,223240741	1,325277778	4,828796296	9,388888889	12,73453704	14,13203704	13,77	10,99064815	7,180462963	2,422592593	-0,540740741	5,8	7,6	10,5	14,6	17,8	21,5	23,8	23,3	20,9	14,8	9,2	5,9	-13,9	-16,7	-7,5	-1,8	1	5	7,4	7
4718	Goddelsheim	47	18	1	NA	83,2204301	67,38387097	65,39032258	65,81935484	78,78709677	81,38387097	88,6795699	89,54623655	67,827957	65,71075268	86,84731184	92,74086023	-1,273555556	-0,719555556	1,831	5,323333333	9,909444444	13,27033333	14,67666667	14,25944444	11,44788889	7,642666667	2,960444444	0,037444444	6,1	8	10,6	14,8	17,8	21,6	23,9	23,5	20,9	15	9,4	6,2	-13,6	-16,5	-7,3	-1,7	1	5,2	7,7	7
4718	Goddelsheim	47	18	3	NA	90,43010752	73,36021506	70,01290323	67,527957	80,26129032	88,70860216	97,03763442	96,95591397	72,27849461	70,16774194	95,60860216	100,4806452	-0,978333333	-0,350185185	2,328611111	5,954722222	10,47009259	13,83731481	15,22787037	14,76546296	11,85648148	7,892222222	3,250740741	0,296203704	6,2	8,1	10,8	15,1	18,2	22	24,4	23,9	21,2	15,1	9,5	6,3	-12,6	-15,4	-6,1	-0,7	2	6,2	8,5	7,9
4718	Goddelsheim	47	18	2	NA	69,13655913	56,98817203	55,15591397	56,68387097	69,527957	73,61505377	79,20107526	78,95591397	56,69784945	55,24731184	73,25053765	75,40215055	-1,024	-0,415	2,325444444	5,977	10,51366667	13,89833333	15,26644444	14,81966667	11,90433333	7,899888889	3,219555556	0,210222222	6,3	7,9	10,8	15,3	18,3	22,1	24,5	24	21,3	15,1	9,5	6,3	-12,6	-15,3	-5,7	-0,5	2,4	6,4	8,9	8,1
4718	Goddelsheim	47	18	4	NA	80,95376345	65,77526881	64,01720429	63,21075268	76,62688171	85,89677419	93,08064516	94,28817203	67,90645161	64,13118281	88,1	91,3763441	-0,966944444	-0,300185185	2,491481481	6,198240741	10,7112963	14,10231481	15,47287037	14,98203704	12,03342593	7,994444444	3,297962963	0,280648148	6,4	8	11,3	15,5	18,6	22,4	24,8	24,3	21,6	15,2	9,7	6,5	-12,6	-15,3	-5,8	-0,4	2,3	6,4	9	8,2
4719	Korbach	47	19	1	NA	58,07849461	47,9795699	47,34623655	50,04946235	64,04301074	70,31720429	72,84193548	74,67419355	52,81505377	49,63763442	63,727957	64,427957	-0,753666667	-0,072333333	2,811333333	6,594333333	11,09488889	14,49311111	15,82055556	15,334	12,36088889	8,208111111	3,551222222	0,459444444	6,6	7,8	11,2	15,7	18,7	22,5	25	24,4	21,6	15,1	9,7	6,6	-11,9	-14,7	-4,9	0,1	3,1	7,2	9,5	8,8
4719	Korbach	47	19	3	0	69,0204301	56,96021506	56,23978494	58,64408603	73,78602152	84,04086023	84,74946235	88,73763442	62,5	57,4516129	75,87096774	76,9763441	-0,774814815	-0,064351852	2,869074074	6,680740741	11,17907407	14,59	15,93694444	15,41833333	12,41185185	8,219537037	3,560462963	0,425925926	6,6	7,7	11,7	15,9	19	22,8	25,5	24,7	21,9	15,1	9,7	6,6	-12,1	-14,7	-5,2	0,2	2,8	6,9	9,4	8,7
4719	Korbach	47	19	2	NA	51,66451613	42,98494623	41,79784945	48,36129032	62,01397848	71,33763442	72,35591397	71,58279571	52,25583981	46,15483871	57,727957	58,41075268	-0,603444444	0,134444444	3,112	6,923333333	11,40911111	14,81744444	16,158	15,63133333	12,64266667	8,410555556	3,719777778	0,577555556	6,7	7,6	11,6	16,1	19	22,8	25,3	24,5	21,9	15,1	9,6	6,7	-11,7	-14,5	-4,7	0,2	3,4	7,4	9,8	9
4719	Korbach	47	19	4	NA	61,89569894	52,03333332	50,77741935	57,79784945	73,65806452	86,35806452	85,34946235	86,19247313	63,47608455	54,99354839	69,74623655	71,28172042	-0,597685185	0,170648148	3,209166667	7,065833333	11,52694444	14,93962963	16,30037037	15,78648148	12,77166667	8,461759259	3,705462963	0,57037037	6,9	7,7	12,2	16,5	19,5	23,3	25,8	24,9	22,1	15,5	9,8	6,8	-11,6	-14,4	-4,8	0,4	3,3	7,6	9,9	9,1
4720	Waldeck	47	20	1	NA	42,75483871	36,77526881	35,34193548	40,56989248	54,81505377	60,37096774	64,98064516	61,527957	43,10215055	39,93118281	48,07311829	48,91290323	-0,907333333	-0,180266667	2,835333333	6,651333333	11,09786667	14,51186667	15,89813333	15,40786667	12,45626667	8,235066667	3,436133333	0,2528	6,6	7,5	11,6	16	19	22,7	25,2	24,3	21,8	15,1	9,6	6,6	-11,7	-14,6	-4,9	0	3,3	7,6	9,7	9,1
4720	Waldeck	47	20	3	1	46,39139784	39,90752687	39,67096774	45,34301074	60,71612903	70,8795699	70,93225806	68,94086023	48,33010752	43,79462365	53,16666668	53,53225806	-0,558111111	0,256777778	3,423888889	7,262777778	11,70666667	15,11455556	16,47966667	16,03855556	13,00266667	8,642666667	3,750111111	0,567111111	6,9	7,6	12,5	16,7	19,7	23,5	25,9	25	22,3	15,7	9,8	6,7	-11,3	-14,2	-4,5	0,5	3,6	8	10	9,4
4720	Waldeck	47	20	2	NA	51,45268816	44,46021506	42,92473119	51,33440861	67,17419355	74,13870968	79,94623655	75,03225806	51,82688171	49,57096774	58,27096774	59,38387097	-0,776111111	-0,028222222	3,036333333	6,825888889	11,29611111	14,73555556	16,07477778	15,58022222	12,59955556	8,358333333	3,552444444	0,404	6,8	7,6	11,8	16,2	19,2	22,9	25,5	24,7	21,9	15,2	9,7	6,7	-11,6	-14,6	-4,9	0,1	3,3	7,6	9,7	9,1
4720	Waldeck	47	20	4	NA	58,02903226	49,99139784	49,08602152	56,83118281	74,91612903	85,69677419	88,372043	84,29247313	59,71505377	54,74731184	66,76559139	68,23333332	-0,672592593	0,120185185	3,281018519	7,103055556	11,54046296	14,98111111	16,33685185	15,86416667	12,8612963	8,506111111	3,641018519	0,484444444	6,9	7,6	12,5	16,7	19,8	23,5	25,9	25	22,3	15,7	9,8	6,7	-11,3	-14,3	-4,6	0,4	3,6	8	9,9	9,3
4721	Naumburg	47	21	1	NA	49,04408603	42,48279571	41,57096774	50,11075268	66,05053765	72,86881719	76,50322581	72,73440861	50,55053765	49,01075268	56,20107526	57,79784945	-0,469888889	0,246222222	3,325555556	7,144111111	11,64811111	15,07166667	16,41211111	15,86666667	12,82277778	8,569	3,846111111	0,676	7	7,7	12	16,4	19,4	23,1	25,7	25	22,2	15,4	10	6,8	-11,2	-14,4	-4,4	0,5	3,6	8	10,1	9,5
4721	Naumburg	47	21	3	NA	55,33333332	48,81290323	47,94086023	55,86451613	73,5516129	82,53118281	85,10967742	82,60215055	58,72903226	54,31612903	64,92258065	65,59462365	-0,400462963	0,336203704	3,444444444	7,319814815	11,77	15,20851852	16,56277778	16,0012037	12,94592593	8,636944444	3,901018519	0,734259259	7,2	7,8	12,3	16,7	19,8	23,6	26,3	25,4	22,7	15,6	10,2	7,1	-11,2	-14,5	-4,6	0,5	3,5	7,9	10	9,4
4721	Naumburg	47	21	2	NA	55,89139784	47,65376345	46,40430106	54,40215055	70,31935484	75,39032258	81,10645161	77,09032258	56,79032258	54,92580645	62,50537635	66,23225806	-0,726	-0,042222222	2,943222222	6,782777778	11,31033333	14,72733333	16,07266667	15,52666667	12,52777778	8,334222222	3,601	0,430666667	7,1	7,8	11,5	15,9	19,3	23	25,4	25	22,1	15,3	10,1	6,8	-11,5	-15,1	-4,8	0,2	3,1	7,5	9,7	9,2
4721	Naumburg	47	21	4	NA	54,57741935	48,36021506	46,69032258	56,60860216	75,41720429	82,172043	88,47419355	85,172043	59,3	56,2204301	63,33763442	64,55483871	-0,230185185	0,489814815	3,580277778	7,468611111	11,93796296	15,38518519	16,73333333	16,12564815	13,05518519	8,750925926	4,095740741	0,915740741	7,6	8,2	12,4	16,9	20,1	23,8	26,4	25,9	22,9	15,9	10,7	7,4	-11,1	-14,7	-4,5	0,5	3,4	7,8	9,9	9,4
4722	Niederzwehren	47	22	1	NA	50,12580645	43,24301074	42,1204301	51,0483871	66,29569894	70,80537635	74,93870968	71,90752687	51,96666668	51,79569894	56,87741935	58,1204301	-0,269	0,470222222	3,519	7,414888889	11,95477778	15,41155556	16,72066667	16,13122222	13,04266667	8,766888889	4,098444444	0,920888889	7,8	8,4	12,3	16,8	20,4	24	26,3	26,1	23	16,1	10,7	7,5	-11,1	-14,8	-4,5	0,4	3,4	7,8	9,8	9,4
4722	Niederzwehren	47	22	3	NA	52,42150539	46,95483871	44,9	54,55806452	74,29677419	80,5204301	86,98924732	83,38602152	58,63763442	54,49784945	61,30645161	61,82473119	-0,114074074	0,626574074	3,715185185	7,625185185	12,11953704	15,5837037	16,89666667	16,26287037	13,17444444	8,870740741	4,266666667	1,066296296	7,7	8,5	12,3	16,9	20,4	24	26,3	26,1	23,1	16,1	10,8	7,5	-11,5	-15,2	-5	0,1	3	7,4	9,5	9,1
4722	Niederzwehren	47	22	2	NA	35,30860216	30,70967742	30,47204301	36,61935484	50,04193548	55,23978494	55,85483871	53,91075268	37,98817203	37,09247313	39,56021506	42,24408603	0,414	1,25	4,4004	8,369466667	12,88786667	16,3316	17,6332	16,9992	13,80653333	9,394533333	4,801466667	1,567466667	8,2	8,9	12,9	17,3	21	24,6	26,9	26,8	23,6	16,6	11,2	7,9	-9,9	-13,8	-3,4	1,5	4,3	8,8	10,7	10,2
4722	Niederzwehren	47	22	4	NA	47,0236559	41,48602152	40,36989248	50,41290323	68,77849461	77,08387097	83,527957	78,80537635	54,81290323	50,39569894	54,71935484	55,56344087	0,198476191	0,992952381	4,104761905	8,047428571	12,52409524	15,99657143	17,3	16,61047619	13,49428571	9,133047619	4,617238095	1,384666667	8	8,8	12,7	17,3	20,9	24,5	26,8	26,7	23,5	16,4	11,2	7,8	-11,1	-14,7	-4,2	0,9	3,6	8,2	10,3	9,6
4723	Oberkaufungen	47	23	1	NA	49,1795699	43,64731184	43,26559139	53,12688171	70,47096774	79,89139784	81,84946235	78,65053765	54,52150539	53,18172042	56,33440861	58,98279571	0,264666667	1,067238095	4,188666667	8,130571429	12,64438095	16,08942857	17,39647619	16,75790476	13,58819048	9,218	4,660857143	1,428380952	8,1	8,9	12,8	17,2	20,9	24,5	26,8	26,7	23,5	16,5	11,1	7,9	-10,7	-14,4	-4,1	1,1	3,9	8,2	10,3	9,8
4723	Oberkaufungen	47	23	3	NA	52,42688171	47,56236558	44,39462365	54,59677419	69,80107526	78,88602152	84,27096774	80,29462365	59,19247313	54,527957	60,06236558	63,372043	-0,519462366	0,203870968	3,171935484	7,057526882	11,55892473	15,03075269	16,35258065	15,70967742	12,70494624	8,495483871	3,869247312	0,683870968	7,9	8,7	12,7	17,2	20,7	24,3	26,7	26,5	23,4	16,4	11	7,7	-11,9	-15,5	-5,2	0	2,9	7,3	9,5	8,8
4723	Oberkaufungen	47	23	2	NA	61,53978494	55,87096774	51,77419355	65,01935484	81,17741935	91,36881719	95,81935484	90,56666668	65,17526881	62,26989248	69,71075268	72,89569894	-0,309166667	0,377777778	3,383240741	7,309351852	11,82388889	15,26574074	16,56657407	15,96212963	12,91037037	8,659166667	4,053240741	0,851759259	7,7	8,6	12,4	16,9	20,4	24	26,4	26,2	23,1	16,2	10,9	7,5	-12,3	-15,9	-5,3	-0,2	2,7	7	9,4	8,5
4723	Oberkaufungen	47	23	4	NA	72,16236558	65,36774194	59,77741935	73,72688171	88,93763442	99,46559139	107,0462365	101,0268817	76,00215055	72,24946235	80,08817203	86,49247313	-0,924814815	-0,227685185	2,663240741	6,560925926	11,065	14,56898148	15,82583333	15,22694444	12,2825	8,142407407	3,496759259	0,320277778	7,1	7,8	11,5	16	19,4	23,1	25,4	25,2	22,3	15,3	10,2	6,9	-12,2	-15,7	-5,2	-0,1	2,8	7,1	9,4	8,6
4724	Gro�almerode	47	24	1	NA	83,41505377	73,86021506	68,20215055	81,2483871	92,95376345	104,7666667	112,0569893	103,1967742	78,68494623	79,33655913	87,66989248	99,03763442	-1,09037037	-0,500092593	2,347037037	6,225833333	10,76111111	14,22324074	15,49537037	14,95203704	12,02462963	7,941018519	3,268055556	0,092777778	6,9	8	11,5	16	19,4	23,1	25,5	25,2	22,2	15,4	10,1	6,7	-12,8	-16,2	-5,6	-0,6	2,5	6,5	9,1	8,1
4724	Gro�almerode	47	24	3	NA	77,30860216	68,4516129	63,53655913	76,63548387	86,26881719	96,66129032	104,2462365	95,4763441	72,32473119	73,7516129	82,01290323	92,10107526	-1,067647059	-0,445	2,440882353	6,337941176	10,85401961	14,34029412	15,60754902	15,02009804	12,07970588	7,968137255	3,322843137	0,13372549	6,9	7,9	11,5	15,9	19,3	23	25,3	25,1	22,2	15,3	10,1	6,7	-13	-16,5	-5,8	-0,8	2,4	6,4	9	7,9
4724	Gro�almerode	47	24	2	NA	84,46666668	73,58709677	69,63655913	81,01827958	89,78172042	106,8064516	108,6043011	102,1892473	77,03870968	80,83548387	88,93333332	101,4612903	-1,190925926	-0,657777778	2,163703704	6,0475	10,58453704	14,07222222	15,33194444	14,77305556	11,86296296	7,836574074	3,164537037	0,003611111	7	8,2	11,7	16	19,4	23,3	25,6	25,1	22,2	15,4	10,1	6,9	-13,1	-16,7	-5,8	-0,8	2,3	6,3	8,9	7,8
4724	Gro�almerode	47	24	4	NA	69,87741935	60,29032258	57,56881719	67,50967742	74,26344087	87,0516129	90,44516129	84,55806452	62,42903226	65,76129032	73,58709677	83,48494623	-1,225222222	-0,653444444	2,190555556	6,098555556	10,64388889	14,15722222	15,39333333	14,83411111	11,885	7,837111111	3,158	-0,016666667	6,6	7,8	11,2	15,5	18,8	22,7	25,1	24,6	21,6	15	9,7	6,6	-13,3	-16,8	-6,2	-1,1	2,1	6,1	8,7	7,6
4725	Bad Sooden-Allendorf	47	25	1	0	74,59569894	66,50967742	63,10107526	74,12688171	82,37849461	96,44731184	97,23225806	93,83010752	66,81935484	71,88279571	80,93870968	91,19247313	-0,683425926	-0,079722222	2,818703704	6,780555556	11,28194444	14,83111111	16,05861111	15,43416667	12,41962963	8,314351852	3,705	0,538703704	7,5	8,9	12,4	16,9	20,2	24,3	26,5	25,9	22,9	16,1	10,8	7,6	-12,8	-16,7	-5,4	-0,6	2,6	6,7	9,3	8
4725	Bad Sooden-Allendorf	47	25	3	NA	73,01935484	63,44731184	60,3516129	68,7204301	74,58709677	86,88387097	90,46559139	84,84623655	61,8763441	67,23010752	77,67526881	88,45913977	-1,347888889	-0,805777778	2,045333333	5,978666667	10,49877778	14,08777778	15,26722222	14,69411111	11,74388889	7,734333333	3,010222222	-0,119555556	7,2	8,5	12	16,5	19,8	23,8	26,2	25,6	22,6	15,7	10,4	7,2	-13,8	-17,5	-6,6	-1,8	1,6	5,7	8,3	7
4725	Bad Sooden-Allendorf	47	25	2	0	52,53440861	47,71290323	45,48709677	55,68387097	62,48924732	72,38387097	73,06666668	71,74623655	48,57419355	51,6763441	57,65806452	65,41827958	-0,194555556	0,459333333	3,457222222	7,478555556	11,96788889	15,57677778	16,76211111	16,11388889	12,97855556	8,776222222	4,213111111	1,046444444	7,7	9,2	12,8	17,3	20,7	24,8	27	26,3	23,2	16,4	11	7,9	-12,2	-16,2	-4,8	-0,1	3,2	7,4	9,8	8,5
4725	Bad Sooden-Allendorf	47	25	4	0	43,72580645	39,19677419	37,89677419	46,0795699	52,04516129	62,71290323	61,64623655	59,46236558	40,19677419	43,46129032	48,36451613	53,09677419	-0,325866667	0,345066667	3,3516	7,3972	11,88853333	15,4368	16,65493333	15,99546667	12,87013333	8,656133333	4,084266667	0,921333333	7,6	9	12,7	17,2	20,5	24,6	27	26,4	23,2	16,2	10,8	7,8	-12	-15,9	-4,6	0,1	3,3	7,6	10	8,6
4726	Grebendorf	47	26	1	NA	68,40537635	60,79354839	57,70645161	68,46559139	78,14623655	94,90752687	94,70967742	90,70107526	62,0483871	66,96559139	71,69569894	82,12150539	-0,72962963	-0,149444444	2,776759259	6,769907407	11,29064815	14,90666667	16,07111111	15,45101852	12,40268519	8,293148148	3,661574074	0,517407407	7,7	9,2	12,7	17,2	20,6	24,8	27	26,3	23,1	16,3	10,9	7,8	-12,8	-16,5	-5,6	-0,7	2,6	6,7	9,2	7,8
4726	Grebendorf	47	26	3	1	48,47419355	43,35483871	41,60752687	51,76344087	60,34301074	76,0236559	74,84086023	70,61182797	47,03010752	49,74301074	52,327957	58,01827958	-0,323444444	0,334777778	3,359555556	7,419	11,92444444	15,45633333	16,66777778	15,99133333	12,882	8,645777778	4,096	0,929444444	7,5	9	12,6	17,1	20,4	24,3	26,9	26,4	23,3	16	10,7	7,6	-12,7	-16,1	-5,5	-0,6	2,7	6,8	9,4	7,8
4726	Grebendorf	47	26	2	NA	60,49139784	53,87419355	52,227957	62,95268816	73,93870968	94,07096774	90,17849461	86,09247313	56,77526881	62,33763442	63,06344087	70,72150539	-0,7375	-0,132685185	2,853518519	6,873611111	11,40805556	14,95046296	16,16861111	15,54092593	12,48907407	8,328611111	3,691203704	0,520833333	6,9	8,4	11,9	16,2	19,5	23,5	26,1	25,5	22,6	15,3	10,2	7	-12,5	-15	-5,2	-0,3	2,9	7,1	9,6	8,2
4726	Grebendorf	47	26	4	NA	48,69247313	42,96774194	41,17526881	51,45591397	61,26451613	78,59569894	78,1204301	71,28817203	47,41290323	51,13440861	50,99032258	57,31182797	-0,448	0,190777778	3,237444444	7,315444444	11,83255556	15,32122222	16,56633333	15,89766667	12,78411111	8,552444444	3,975222222	0,813	7,3	8,8	12,4	16,8	20,2	24	26,7	26,2	23,1	15,9	10,5	7,3	-12,2	-15,4	-4,8	0	3,3	7,4	9,9	8,3
4727	K�llstedt	47	27	1	NA	59,6763441	52,75053765	50,62258065	58,81827958	70,77526881	86,32258065	85,33870968	77,06021506	56,39784945	60,76666668	62,05053765	71,927957	-1,074270833	-0,4896875	2,4428125	6,4440625	10,9928125	14,56520833	15,75708333	15,15145833	12,18135417	8,055	3,343541667	0,1896875	6,7	8,1	11,6	15,9	19,2	23,2	25,8	25,2	22,3	15,1	9,9	6,7	-12,7	-15,1	-5,5	-0,3	2,7	6,9	9,4	8
4727	K�llstedt	47	27	3	NA	58,30967742	51,16559139	50,49677419	59,71612903	73,48602152	89,87419355	88,93548387	80,73225806	57,81397848	60,73333332	61,61290323	70,36666668	-0,82627451	-0,217254902	2,774411765	6,811568627	11,35254902	14,89607843	16,11019608	15,46941176	12,43421569	8,250588235	3,593529412	0,426666667	7	8,4	12,1	16,6	19,8	23,7	26,4	25,8	22,9	15,5	10,3	7	-12,5	-15,4	-5,3	-0,2	2,9	7	9,5	8,2
4727	K�llstedt	47	27	2	NA	58,16129032	50,85913977	48,72473119	56,18494623	67,34301074	81,09569894	80,61397848	71,74516129	53,90645161	58,05268816	60,16236558	70,11075268	-1,246444444	-0,677222222	2,273555556	6,277555556	10,86733333	14,43711111	15,64655556	15,08322222	12,10711111	7,971444444	3,217777778	0,032222222	6,4	7,7	11,9	16,5	19,8	23,9	26,1	25	22,7	14,9	9,8	6,3	-12,6	-15,3	-5,5	-0,3	2,8	7	9,5	8,2
4727	K�llstedt	47	27	4	NA	71,03763442	61,72903226	60,24086023	69,75591397	82,06451613	100,3451613	98,56559139	88,50430106	66,68602152	71,86129032	73,67311829	85,96881719	-1,393240741	-0,805925926	2,098888889	6,10537037	10,70712963	14,27111111	15,45231481	14,85851852	11,91296296	7,802407407	3,052037037	-0,123518519	6,4	7,5	12,1	16,6	20	24	26,3	25	22,8	15	9,8	6,3	-12,6	-15,6	-5,5	-0,3	2,7	6,9	9,4	8
4816	Girkhausen	48	16	1	NA	109,6182796	86,04193548	79,58817203	77,82903226	84,30645161	94,12150539	105,9526882	103,0182796	82,92258065	84,28064516	108,1419355	118,9903226	-1,494222222	-0,869555556	1,86	5,384777778	9,912111111	13,21866667	14,54511111	14,16033333	11,31344444	7,371444444	2,641	-0,265444444	5,7	7,9	10,5	14,6	18,3	21,8	23,9	23,6	21,1	15,1	9,3	5,9	-12,7	-15,3	-6,2	-1,4	2,1	5,9	8	7,7
4816	Girkhausen	48	16	3	NA	138,1505376	109,2967742	98,63333332	95,89569894	100,9688172	110,1860215	128,8795699	125,9204301	103,8258065	101,7333333	136,9580645	153,1526882	-1,888055556	-1,261203704	1,437407407	4,956388889	9,516203704	12,82509259	14,175	13,78962963	10,99018519	7,070462963	2,249166667	-0,653148148	5,6	7,4	10,3	14,3	18	21,8	24	23,4	20,8	14,7	9,1	5,5	-12,7	-15,4	-6,1	-1,5	2,1	5,8	7,9	7,6
4816	Girkhausen	48	16	2	NA	118,088172	92,10537635	87,17741935	84,19247313	89,65483871	100,8698925	113,683871	109,8612903	88,97311829	91,91827958	117,0172043	129,5569893	-2,137111111	-1,600111111	1,12	4,622222222	9,192222222	12,46311111	13,803	13,54433333	10,75266667	6,837222222	1,920444444	-0,912444444	4,7	7	9,7	13,4	17,5	20,8	23,1	22,5	20,3	14,4	8,4	5,6	-12,4	-14,9	-6,5	-1,9	2,1	5,7	7,4	7,3
4816	Girkhausen	48	16	4	NA	136,3397849	107,544086	97,68172042	94,77741935	98,80430106	108,7043011	125,9741935	122,4236559	100,7763441	98,48924732	135,1752688	151,872043	-1,873611111	-1,305833333	1,438888889	4,980925926	9,522407407	12,82083333	14,17407407	13,83018519	11,02564815	7,073148148	2,217685185	-0,675925926	5,4	7,4	10,2	14,1	17,8	21,5	23,8	23,3	20,7	14,7	8,9	5,4	-12,5	-15,2	-6,2	-1,4	2,1	6	8	7,6
4817	Winterberg	48	17	1	NA	94,90107526	73,0763441	70,11827958	67,08064516	70,79354839	79,05806452	90,06129032	85,50645161	70,41935484	72,12473119	95,072043	104,6989247	-1,808	-1,2052	1,533333333	5,094666667	9,613866667	12,9264	14,29533333	13,9436	11,10133333	7,1552	2,305866667	-0,547733333	5,3	7,5	10,2	14,1	17,8	21,1	23,4	22,9	20,7	14,8	8,9	5,9	-12,6	-15,2	-6,3	-1,4	2,1	5,9	8	7,7
4817	Winterberg	48	17	3	NA	118,2817204	93,53763442	85,42903226	79,91827958	82,34946235	89,86989248	105,7225806	101,3913978	86,11612903	83,08064516	116,0645161	133,3655914	-2,106555556	-1,516666667	1,218333333	4,779333333	9,322555556	12,64777778	14,017	13,67288889	10,90077778	6,973333333	2,080666667	-0,856111111	5,1	7,2	10,1	13,9	17,7	21,1	23,3	22,8	20,7	14,5	8,5	5,4	-13	-15,6	-6,5	-1,7	1,8	5,7	7,6	7,5
4817	Winterberg	48	17	2	NA	98,19462365	77,05806452	72,75698926	69,13010752	76,17419355	83,19892474	95,98064516	92,03870968	74,90967742	72,98494623	100,5182796	110,5956989	-1,580333333	-0,895888889	1,813222222	5,421111111	9,970111111	13,31877778	14,69055556	14,27588889	11,38211111	7,445888889	2,669111111	-0,316777778	5,8	7,7	10,8	14,8	18,2	21,8	24,3	23,6	21,2	15	9,2	6	-13,4	-16	-6,7	-1,5	1,5	5,5	7,8	7,5
4817	Winterberg	48	17	4	NA	113,983871	89,95053765	82,89247313	77,65483871	83,372043	92,21075268	108,6634409	105,0236559	85,04946235	82,19892474	116,9494624	131,7258065	-1,319722222	-0,600185185	2,188148148	5,883888889	10,40166667	13,78833333	15,13990741	14,67203704	11,75675926	7,667962963	2,936388889	-0,085185185	6,1	7,5	11,2	15,2	18,6	22,3	24,8	24,1	21,4	14,8	9,4	6,2	-12,8	-15,4	-6,3	-1	2,1	6	8,3	8
4818	Medebach	48	18	1	NA	71,26774194	58,13548387	54,56236558	52,64408603	61,92688171	70,56881719	76,43118281	77,03225806	58,00967742	54,97526881	76,372043	80,33010752	-0,861777778	-0,155555556	2,668333333	6,402777778	10,92666667	14,314	15,66355556	15,15388889	12,15422222	8,037777778	3,399222222	0,378666667	6,4	7,8	11,5	15,8	18,8	22,7	25,3	24,5	21,8	15,1	9,6	6,5	-12,4	-15	-5,7	-0,3	2,5	6,4	8,9	8,5
4818	Medebach	48	18	3	0	85,31720429	69,70215055	64,60107526	62,06344087	71,92258065	82,48064516	90,03010752	92,76881719	70,28172042	64,43440861	92,98279571	99,09784945	-0,96787037	-0,202685185	2,681574074	6,46462963	10,99796296	14,41583333	15,76731481	15,18212963	12,20398148	7,959351852	3,308981481	0,256759259	6,4	7,6	11,6	15,7	18,9	22,9	25,5	24,6	21,8	15	9,5	6,5	-13	-15,1	-6	-0,3	2,2	6	8,8	8,4
4818	Medebach	48	18	2	NA	56,76881719	46,88494623	45,77096774	46,2236559	57,83763442	67,33010752	68,15591397	72,34301074	52,18494623	47,19354839	62,79677419	64,20322581	-0,935444444	-0,184111111	2,687333333	6,469111111	11,01444444	14,43388889	15,77877778	15,23466667	12,20977778	8,025222222	3,353333333	0,291222222	6,6	7,6	11,9	16,1	19,2	23,1	25,7	24,9	22,1	15,2	9,6	6,8	-12,5	-15	-5,6	-0,1	2,5	6,5	9	8,4
4818	Medebach	48	18	4	NA	69,96989248	58,23763442	55,4	55,65913977	67,872043	80,3236559	84,0795699	88,52473119	65,21612903	57,32150539	78,91075268	82,05913977	-1,035740741	-0,208611111	2,738148148	6,599074074	11,19333333	14,64712963	15,98490741	15,36027778	12,32888889	7,944351852	3,296388889	0,194444444	6,5	7,6	12	16,2	19,3	23,4	26,2	25,2	22	15,1	9,6	6,7	-12,9	-15	-6	-0,2	2,3	6	8,9	8,4
4819	F�rstenberg	48	19	1	NA	57,73333332	47,83870968	46,54731184	47,98172042	58,68709677	71,20215055	72,68924732	75,31397848	55,34408603	48,05698926	65,06881719	66,13010752	-0,857111111	-0,079	2,870777778	6,737222222	11,264	14,70144444	16,04411111	15,47233333	12,41844444	8,136777778	3,494333333	0,344333333	6,8	7,8	12,2	16,5	19,5	23,5	26,1	25,3	22,3	15,4	9,9	7	-12,7	-15,2	-5,8	-0,1	2,4	6,4	9	8,4
4819	F�rstenberg	48	19	3	NA	64,82688171	55,19892474	53,30752687	56,60860216	67,27419355	82,83333332	85,3483871	86,23978494	64,26559139	55,45591397	75,43870968	76,3483871	-0,858240741	-0,033148148	2,942222222	6,838611111	11,38851852	14,84601852	16,1787037	15,54703704	12,51537037	8,138611111	3,512407407	0,363148148	6,7	7,7	12,2	16,4	19,5	23,5	26,3	25,3	22,2	15,3	9,8	6,9	-12,8	-15	-6	-0,1	2,2	6,2	8,9	8,3
4819	F�rstenberg	48	19	2	NA	53,14516129	45,2763441	44,52258065	48,64193548	59,66989248	70,70752687	71,87096774	72,23118281	52,33333332	46,1204301	60,87311829	61,63978494	-0,590666667	0,174555556	3,216111111	7,123333333	11,58533333	15,01388889	16,39633333	15,84311111	12,76344444	8,422222222	3,713222222	0,569888889	7,2	7,9	12,6	16,9	20	23,7	26,4	25,5	22,6	15,6	10	7,2	-12,2	-14,8	-5,5	0,1	2,7	7	9,4	8,7
4819	F�rstenberg	48	19	4	NA	73,86881719	63,71505377	60,75376345	65,97849461	76,06021506	89,08924732	96,38924732	92,65806452	71,31290323	61,30967742	85,16451613	89,51075268	-1,267777778	-0,548333333	2,389259259	6,273240741	10,77722222	14,22074074	15,61574074	15,0662963	12,11722222	7,85	3,048240741	-0,081851852	6,7	7,3	11,9	16,2	19,2	23,1	25,9	24,9	21,9	15	9,5	6,7	-13	-15,5	-6,3	-0,6	2,1	6,2	8,7	8
4820	Bad Wildungen	48	20	1	NA	41,40967742	36,0236559	35,76236558	40,5	50,8204301	58,79892474	60,23763442	58,16989248	41,65268816	37,627957	47,87741935	48,17096774	-0,373733333	0,415333333	3,519066667	7,4368	11,85546667	15,2652	16,66826667	16,15213333	13,04253333	8,6708	3,918933333	0,7496	7,4	8	12,8	17,1	20,1	23,9	26,6	25,5	22,7	15,8	10,2	7,2	-11,9	-14,7	-5,3	0	3	7,3	9,5	8,8
4820	Bad Wildungen	48	20	3	NA	56,02258065	48,82258065	47,43225806	53,61182797	62,56666668	71,49462365	75,71397848	72,76129032	53,59354839	48,19892474	65,79354839	67,56236558	-0,696555556	0,019666667	3,045222222	6,984333333	11,42111111	14,84911111	16,26422222	15,69055556	12,67733333	8,337555556	3,593888889	0,441444444	7,1	7,6	12,2	16,5	19,6	23,4	26,3	25,2	22,3	15,2	9,9	6,9	-12,2	-15	-5,6	-0,2	2,7	7,1	9,2	8,6
4820	Bad Wildungen	48	20	2	NA	43,76666668	38,26774194	38,62903226	45,43763442	57,8483871	67,31935484	68,36344087	66,17849461	45,84623655	42,29784945	52,3795699	51,86559139	-0,117888889	0,675888889	3,847111111	7,763444444	12,171	15,61988889	16,99566667	16,40711111	13,29577778	8,880222222	4,185444444	1,003888889	7,5	8,1	12,8	17,1	20,2	24	26,9	25,8	22,9	15,7	10,4	7,4	-11	-14	-4,4	0,7	3,7	8,2	10,1	9,4
4820	Bad Wildungen	48	20	4	NA	55,81612903	50,20215055	48,25698926	56,71397848	69,58602152	79,73225806	81,89139784	81,00967742	57,23225806	51,8516129	66,90860216	67,77741935	-0,227962963	0,523333333	3,595185185	7,559351852	11,95601852	15,4087963	16,82694444	16,17398148	13,10287037	8,72037037	4,028796296	0,894444444	7,5	8,1	12,8	17,1	20,2	24	27	25,8	22,9	15,7	10,5	7,4	-11,3	-14,3	-4,8	0,3	3,3	7,8	9,7	8,8
4821	Fritzlar	48	21	1	0	46,25268816	41,40752687	39,94623655	46,76989248	61,19354839	68,15483871	72,42150539	70,51720429	49,35698926	45,00107526	54,88709677	56,0516129	-0,351333333	0,426555556	3,524111111	7,427777778	11,86466667	15,30222222	16,667	16,06366667	12,99177778	8,661777778	3,982222222	0,798555556	7,4	7,9	12,4	16,8	19,9	23,6	26,3	25,6	22,7	15,6	10,3	7,2	-11,2	-14,4	-4,5	0,5	3,5	7,9	10	9,2
4821	Fritzlar	48	21	3	0	52,51397848	47,52688171	45,45268816	54,56129032	69,83118281	77,99677419	84,2795699	83,92580645	56,85053765	51,02473119	63,92903226	64,39247313	-0,127314815	0,644444444	3,774074074	7,73537037	12,14268519	15,58453704	16,97888889	16,32731481	13,22907407	8,825833333	4,198240741	1,017407407	7,5	8,1	12,8	17,1	20,2	24	26,9	26	23,1	15,8	10,6	7,4	-11,2	-14,3	-4,7	0,5	3,4	7,8	9,9	8,9
4821	Fritzlar	48	21	2	0	40,58817203	36,97419355	35,70752687	43,82580645	59,70537635	64,98494623	71,46344087	70,1	46,48709677	42,38064516	49,45591397	48,12473119	-0,016111111	0,769888889	3,891111111	7,833777778	12,29077778	15,72688889	17,08711111	16,42322222	13,29411111	8,914222222	4,361333333	1,145444444	7,6	8,3	12,7	17,1	20,3	24	26,6	26,1	23,1	15,9	10,7	7,4	-10,9	-14,1	-4	1	3,9	8,3	10,5	9,6
4821	Fritzlar	48	21	4	NA	48,50430106	44,55591397	42,85591397	51,90107526	69,39892474	76,227957	83,48279571	85,33225806	54,84516129	49,56021506	59,90322581	58,24408603	0,058518519	0,862407407	4,001481481	7,975833333	12,4087037	15,85768519	17,20583333	16,53731481	13,40037037	8,985925926	4,445277778	1,258148148	7,6	8,4	12,7	17,1	20,4	24,2	26,7	26,1	23,2	15,9	10,8	7,5	-11	-14,1	-4,3	0,9	3,7	8,1	10,3	9,3
4822	Gudensberg	48	22	1	NA	38,78924732	35,40645161	34,01290323	43,71612903	60,11397848	65,34516129	73,16881719	70,58064516	46,83548387	42,50967742	47,26989248	45,86666668	0,019888889	0,789111111	3,872888889	7,819333333	12,26588889	15,75522222	17,067	16,36222222	13,26566667	8,922777778	4,414111111	1,203333333	7,8	8,5	12,6	17,2	20,6	24,3	26,6	26,3	23,3	16,1	10,9	7,6	-11,1	-14,6	-4,2	0,9	3,7	8,1	10,3	9,5
4822	Gudensberg	48	22	3	NA	44,43440861	40,76344087	39,91827958	50,30752687	68,93440861	77,56559139	83,36344087	83,78817203	55,08494623	48,65698926	55,39569894	53,36451613	0,037314815	0,810925926	3,960740741	7,915092593	12,33222222	15,80972222	17,14240741	16,40435185	13,33138889	8,930925926	4,470092593	1,250833333	7,8	8,5	12,7	17,3	20,6	24,4	26,6	26,3	23,4	16,1	11	7,6	-11,5	-14,9	-4,5	0,7	3,4	7,9	10,2	9,2
4822	Gudensberg	48	22	2	NA	40,05053765	35,83118281	35,31505377	43,43763442	59,76451613	66,86559139	72,4236559	69,67741935	47,97096774	43,1795699	47,41505377	47,97741935	0,028444444	0,767555556	3,843444444	7,786444444	12,22488889	15,72044444	17,03433333	16,27877778	13,23455556	8,913222222	4,473888889	1,233111111	8	8,7	12,7	17,4	20,9	24,6	26,9	26,6	23,5	16,3	11,1	7,7	-12	-15,5	-5	0	3	7,7	9,7	8,7
4822	Gudensberg	48	22	4	NA	49,82580645	45,96666668	44,43010752	52,98172042	73,67849461	83,40860216	87,26236558	87,81935484	59,98494623	53,5516129	59,8483871	60,36451613	-0,313981482	0,4	3,421018519	7,36537037	11,78333333	15,30537037	16,58935185	15,84148148	12,87861111	8,611296296	4,131944444	0,925185185	7,9	8,6	12,6	17,4	20,7	24,4	26,6	26,4	23,5	16,2	11	7,6	-12,3	-15,8	-5,3	-0,3	2,7	7,4	9,5	8,4
4823	Melsungen	48	23	1	NA	39,09139784	35,33440861	34,02688171	42,01612903	54,09569894	60,3204301	64,74516129	62,38279571	44,40430106	41,25806452	45,072043	46,70537635	-0,283333333	0,4436	3,447733333	7,381733333	11,82786667	15,33786667	16,61946667	15,86333333	12,8756	8,639466667	4,177733333	0,955733333	7,9	8,5	12,6	17,4	20,7	24,6	26,7	26,4	23,4	16,2	11,1	7,6	-12,1	-15,6	-5,2	-0,1	2,9	7,5	9,6	8,5
4823	Melsungen	48	23	3	NA	45,29677419	40,93333332	40,19892474	49,73870968	65,53225806	72,46881719	76,00430106	75,15913977	52,54301074	48,51290323	53,7204301	54,76559139	-0,272777778	0,433666667	3,445	7,385222222	11,79533333	15,32788889	16,59433333	15,83422222	12,89066667	8,648555556	4,192666667	0,962111111	7,9	8,5	12,5	17,3	20,7	24,7	26,6	26,4	23,4	16,2	11,1	7,6	-12,2	-15,7	-5,1	-0,1	2,9	7,6	9,7	8,5
4823	Melsungen	48	23	2	NA	59,96559139	53,69784945	49,88817203	61,1483871	73,75268816	80,91935484	88,33978494	83,20322581	62,41612903	59,98172042	67,03118281	72,20537635	-0,936111111	-0,228444444	2,654777778	6,569666667	11,05511111	14,56111111	15,833	15,16688889	12,23888889	8,102	3,524	0,328222222	7,4	8,1	11,9	16,5	19,9	23,6	25,8	25,6	22,6	15,7	10,5	7,1	-12,4	-15,9	-5,5	-0,3	2,7	7	9,3	8,4
4823	Melsungen	48	23	4	NA	62,06129032	56,36129032	53,92150539	66,86129032	83,63010752	91,86129032	95,86989248	93,73548387	68,19784945	64,99354839	72,727957	75,58709677	-0,636574074	0,080555556	3,042222222	6,977592593	11,43268519	14,95222222	16,22861111	15,4975	12,59138889	8,362407407	3,835833333	0,630277778	7,7	8,4	12,3	16,9	20,4	24,2	26,3	26	23,1	15,9	10,8	7,4	-12,7	-16,1	-5,7	-0,5	2,5	6,8	9,2	8,2
4824	Hessisch Lichtenau	48	24	1	NA	71,14623655	62,79354839	58,29892474	69,91720429	80,10215055	89,18172042	95,80645161	88,74946235	67,39784945	68,29354839	77,52688171	86,32150539	-1,200833333	-0,560520833	2,329166667	6,249479167	10,795625	14,29208333	15,55489583	14,93041667	11,97520833	7,870208333	3,2115625	0,0284375	6,7	7,7	11,2	15,6	18,9	22,8	25,1	24,7	21,9	14,9	9,8	6,5	-12,7	-16	-5,7	-0,5	2,5	6,6	9,2	8
4824	Hessisch Lichtenau	48	24	3	NA	68,23655913	60,40322581	57,43870968	71,23440861	84,86774194	94,627957	98,38817203	93,95913977	69,37311829	69,65268816	78,41075268	82,81182797	-0,847037037	-0,191574074	2,795185185	6,72787037	11,25351852	14,74231481	16,02277778	15,36222222	12,39055556	8,185185185	3,570648148	0,385648148	7,1	8,1	11,9	16,2	19,7	23,7	25,8	25,5	22,6	15,4	10,3	6,9	-12,5	-15,8	-5,4	-0,4	2,6	6,8	9,3	8,1
4824	Hessisch Lichtenau	48	24	2	NA	77,85591397	68,03225806	64,26989248	76,75268816	86,08279571	98,43548387	104,3892473	96,46021506	70,97741935	74,52258065	84,39354839	93,92150539	-1,063055556	-0,442407407	2,499074074	6,420740741	10,95842593	14,47425926	15,70324074	15,08194444	12,07064815	7,959444444	3,345648148	0,1675	6,7	7,9	11,5	15,9	19,1	23	25,5	25	22,1	15,1	9,9	6,7	-12,8	-16,2	-5,7	-0,7	2,5	6,4	9,1	7,8
4824	Hessisch Lichtenau	48	24	4	NA	71,33763442	62,9795699	59,02150539	72,90430106	83,61075268	95,8795699	100,2129032	93,84301074	68,62688171	71,63118281	80,8483871	87,05053765	-1,050555556	-0,399351852	2,575833333	6,541666667	11,07324074	14,54814815	15,8262037	15,17703704	12,18351852	7,987407407	3,385925926	0,193148148	6,6	7,9	11,6	16	19,2	23,3	25,6	25,2	22,2	15,2	9,9	6,6	-12,6	-15,9	-5,5	-0,5	2,7	6,6	9,3	7,8
4825	Waldkappel	48	25	1	NA	75,1483871	66,05483871	62,66881719	74,10537635	81,11827958	95,53978494	99,90537635	92,57096774	65,30645161	71,21935484	82,59784945	91,40107526	-0,923611111	-0,300462963	2,676759259	6,685555556	11,19731481	14,69388889	15,9425	15,31009259	12,23944444	8,099537037	3,4975	0,332407407	6,9	8,3	12	16,4	19,6	23,4	26,1	25,6	22,6	15,5	10,2	6,9	-13,6	-17,2	-6,4	-1,6	1,9	5,8	8,5	7,1
4825	Waldkappel	48	25	3	NA	60,02258065	53,03010752	50,36129032	62,44623655	72,62258065	84,82150539	87,29032258	81,09569894	57,89892474	60,03548387	68,49892474	74,11290323	-0,855353535	-0,192525253	2,84	6,869292929	11,39050505	14,83232323	16,12828283	15,42707071	12,36979798	8,128686869	3,609393939	0,419191919	7,1	8,5	12,3	16,7	19,9	23,8	26,4	25,9	22,9	15,7	10,3	7,1	-12,5	-15,6	-5,5	-0,6	3,1	6,3	9,2	7,5
4825	Waldkappel	48	25	2	NA	56,56881719	51,26344087	49,57419355	61,22903226	70,65053765	86,48172042	85,21182797	79,88709677	55,09247313	57,05376345	64,37741935	69,98709677	-0,426764706	0,245784314	3,330490196	7,388333333	11,89637255	15,37019608	16,63539216	15,94529412	12,79901961	8,55254902	4,035588235	0,83872549	7,3	8,8	12,5	17	20,2	24	26,8	26,2	23,2	16	10,5	7,3	-12,3	-15,8	-5,1	-0,3	3,2	6,8	9,6	7,9
4825	Waldkappel	48	25	4	NA	48,18709677	43,38817203	42,31075268	52,92473119	62,49677419	75,69139784	74,83225806	69,63655913	49,03870968	50,23118281	56,24301074	59,91505377	-0,580444444	0,113	3,193888889	7,281555556	11,80622222	15,24122222	16,52588889	15,82722222	12,70055556	8,412555556	3,910111111	0,706	7,1	8,6	12,3	16,8	20	23,8	26,6	26	23	15,7	10,4	7,1	-12,2	-15,5	-5,2	-0,3	3,3	6,4	9,5	7,6
4826	Eschwege	48	26	1	NA	45,70215055	41,70752687	41,21505377	52,45913977	63,16021506	79,64516129	76,44193548	72,68279571	48,47741935	48,74086023	53,47741935	57,31290323	-0,084270833	0,631041667	3,74	7,851666667	12,36208333	15,80385417	17,07666667	16,32614583	13,185625	8,866979167	4,360833333	1,1875	7,4	8,9	12,6	17,1	20,5	24,2	27	26,5	23,2	16,1	10,7	7,5	-11,7	-15,8	-4,7	0,4	3,5	7,6	10,1	8,4
4826	Eschwege	48	26	3	NA	43,82473119	39,47741935	38,26236558	47,26344087	54,6795699	66,68387097	66,81827958	61,71827958	43,86774194	44,46774194	49,61612903	54,29247313	-0,7736	-0,131733333	2,910666667	6,998666667	11,53706667	14,9952	16,24973333	15,55253333	12,4976	8,24	3,665733333	0,507066667	6,9	8,4	12	16,5	19,8	23,6	26,3	25,8	22,8	15,6	10,2	7	-12,3	-16,2	-5,3	-0,4	2,9	6,6	9,5	7,7
4826	Eschwege	48	26	2	NA	50,7483871	45,68172042	45,97526881	58,40322581	71,61935484	89,99569894	87,70645161	82,28602152	54,59247313	55,74946235	57,28817203	62,44408603	-0,143703704	0,566018519	3,679537037	7,797777778	12,31027778	15,75990741	17,03564815	16,30435185	13,15305556	8,83212963	4,306481481	1,133148148	7,3	8,9	12,6	17,1	20,5	24,2	27	26,5	23,2	16	10,6	7,4	-11,7	-15,6	-4,5	0,5	3,6	7,7	10,2	8,6
4826	Eschwege	48	26	4	NA	51,35806452	46,78924732	46,18709677	56,65376345	66,08494623	80,0795699	80,40107526	74,27311829	52,51290323	53,49677419	56,49032258	63,1	-0,804222222	-0,147333333	2,870111111	6,958	11,52322222	14,99577778	16,23322222	15,552	12,51044444	8,255777778	3,643	0,472666667	6,9	8,4	12,1	16,5	19,7	23,5	26,2	25,7	22,7	15,4	10,1	6,9	-12,4	-16,2	-5,5	-0,5	2,7	6,7	9,4	7,7
4827	Treffurt	48	27	1	NA	63,74731184	55,15053765	53,89892474	65,84623655	78,96021506	96,55483871	96,59032258	88,26451613	62,29784945	65,85053765	67,01505377	76,472043	-0,701203704	-0,058240741	2,98037037	7,041388889	11,6012037	15,09851852	16,32833333	15,6737037	12,57638889	8,355740741	3,721018519	0,55962963	7,2	8,8	12,6	17,1	20,3	24,1	26,8	26,3	23,3	15,8	10,5	7,2	-12,3	-15,8	-5,1	-0,1	3,1	7,1	9,7	8,1
4827	Treffurt	48	27	3	NA	43,88924732	38,95053765	38,51505377	49,70215055	60,65806452	72,46989248	71,21505377	66,89139784	45,972043	46,94623655	48,13870968	52,29462365	-0,427444444	0,262444444	3,368666667	7,476888889	12,04833333	15,49655556	16,776	16,09766667	12,949	8,618555556	4,048111111	0,845	7,2	8,8	12,8	17,2	20,3	24,3	26,9	26,3	23,5	15,8	10,5	7,2	-12,1	-15,9	-5,3	-0,1	2,8	7	9,5	8
4827	Treffurt	48	27	2	NA	69,65806452	58,95376345	58,78172042	67,54516129	77,96021506	96,26666668	92,46344087	85,77526881	63,44946235	67,73655913	70,49247313	82,08709677	-1,225980392	-0,618627451	2,344803922	6,370588235	10,98431373	14,52990196	15,72382353	15,12911765	12,11892157	7,945392157	3,206862745	0,040784314	6,4	7,6	11,7	16,1	19,4	23,4	25,9	24,9	22,4	14,9	9,7	6,4	-12,5	-15,7	-5,5	-0,2	2,8	7	9,5	8,2
4827	Treffurt	48	27	4	NA	53,02473119	46,19569894	45,40645161	56,03870968	66,67096774	80,68709677	78,22258065	73,03333332	52,27526881	54,2795699	55,89354839	63,08709677	-0,761041667	-0,075104167	2,995729167	7,088020833	11,67166667	15,17791667	16,44875	15,80322917	12,67125	8,370520833	3,716875	0,516979167	7,1	8,5	12,7	17,3	20,4	24,5	27	26,1	23,6	15,8	10,5	7,2	-12	-15,5	-5,2	0,1	3	7,3	9,7	8,5
4916	Bad Berleburg	49	16	1	NA	107,9204301	87,07419355	77,40322581	73,53548387	76,26451613	84,38709677	97,50645161	98,89569894	80,13548387	77,82258065	106,9569893	122,216129	-1,500888889	-0,861666667	1,923666667	5,498111111	10,01822222	13,384	14,74622222	14,21666667	11,35133333	7,373888889	2,665888889	-0,321666667	5,9	7,5	10,7	14,8	18,3	22,6	24,8	24	21,1	14,9	9,3	5,7	-12,9	-15,6	-6,2	-1,3	2,1	5,7	8,1	7,1
4916	Bad Berleburg	49	16	3	NA	115,1666667	94,97419355	84,88387097	81,80645161	85,01075268	94,91075268	109,1365591	110,4247312	88,93763442	84,95376345	117,4247312	135,0655914	-1,195833333	-0,506574074	2,332314815	5,986944444	10,48805556	13,89018519	15,25490741	14,64888889	11,68527778	7,656759259	3,019074074	-0,046481482	6,2	7,5	11,2	15,5	18,8	22,9	25	24,2	21,5	14,9	9,6	6,1	-12,7	-15,7	-6,2	-1,2	2,2	6	8,5	7
4916	Bad Berleburg	49	16	2	NA	105,5043011	85,20537635	75,79462365	73,30215055	75,88817203	82,96451613	97,2795699	95,61290323	79,72150539	76,00752687	105,6569893	120,5903226	-1,717	-1,098222222	1,676444444	5,260777778	9,809888889	13,15988889	14,53677778	14,05644444	11,22577778	7,256888889	2,481111111	-0,519222222	5,7	7,5	10,4	14,4	18,1	21,9	24,1	23,5	20,9	14,8	9,1	5,6	-12,6	-15,4	-6,2	-1,2	2,3	6	8,3	7,5
4916	Bad Berleburg	49	16	4	NA	103,8548387	86,23655913	75,58602152	73,85268816	79,55806452	87,73118281	100,9096774	101,8193548	83,41182797	76,32903226	106,6924731	121,2774194	-1,173904762	-0,486285714	2,362571429	6,043809524	10,55171429	13,94742857	15,32228571	14,72733333	11,78466667	7,71447619	3,059904762	0,013333333	6,4	7,7	11,6	15,9	19,2	23,1	25,3	24,6	21,9	15,2	9,8	6,3	-12,8	-15,7	-6,2	-1,3	2,3	5,9	8,4	7,4
4917	Battenberg (Eder)	49	17	1	NA	81,62473119	65,86236558	59,27741935	57,49139784	59,57419355	65,20967742	76,56559139	74,28817203	62,24731184	59,91827958	83,2	94,13548387	-1,5968	-0,943866667	1,861466667	5,504933333	10,0388	13,39826667	14,75706667	14,3084	11,42706667	7,396	2,615333333	-0,379066667	5,7	7,1	10,5	14,6	18	21,8	24,1	23,4	20,9	14,5	9	5,6	-12,6	-15,2	-6,2	-1,1	2,2	6	8,3	7,9
4917	Battenberg (Eder)	49	17	3	NA	86,16989248	70,68817203	64,37526881	62,28709677	68,76021506	73,08172042	86,64731184	83,55376345	70,21182797	63,78494623	91,08172042	102,1731183	-1,168602151	-0,47827957	2,404301075	6,130537634	10,63849462	14,05376344	15,42473118	14,82	11,86268817	7,729569892	3,08172043	0,028387097	6,5	7,6	11,6	15,8	19,2	23,1	25,4	24,7	21,7	15,1	9,7	6,4	-12,8	-15,6	-6,3	-0,8	2,1	6	8,4	7,9
4917	Battenberg (Eder)	49	17	2	NA	85,74408603	68,99247313	62,83548387	59,08494623	65,20860216	70,64193548	82,48279571	82,40967742	66,13225806	61,21935484	88,44301074	99,05806452	-1,256333333	-0,511	2,353111111	6,086444444	10,626	14,014	15,36322222	14,83888889	11,89355556	7,714555556	3,024444444	-0,019333333	6,2	7,6	11,4	15,4	18,8	22,6	25	24,3	21,5	15	9,4	6,2	-12,6	-15,1	-5,9	-0,5	2,4	6,2	8,7	8,4
4917	Battenberg (Eder)	49	17	4	NA	86,10967742	70,87849461	67,97311829	64,99784945	72,1795699	78,64516129	91,63010752	89,9204301	73,20967742	65,87096774	92,19784945	103,2139785	-0,821388889	-0,015462963	2,931203704	6,739259259	11,2487037	14,66925926	16,03203704	15,38583333	12,36074074	8,089722222	3,47712963	0,391018519	6,7	7,8	12	16,2	19,5	23,4	25,8	25	22,1	15,3	9,9	6,8	-12,9	-15,4	-6,2	-0,5	2,3	6,1	8,7	8,1
4918	Frankenberg (Eder)	49	18	1	NA	73,372043	60,58064516	55,96129032	53,86881719	61,6	69,25053765	78,772043	79,40107526	61,99247313	55,55806452	79,19139784	87,2236559	-1,253111111	-0,461333333	2,431666667	6,203333333	10,84	14,26655556	15,61811111	15,01344444	12,04533333	7,772333333	3,089	-0,029666667	6,3	7,2	11,9	16	19,1	23,2	26	24,9	21,9	15	9,2	6,6	-13,1	-15,1	-6,1	-0,3	2,2	5,9	8,8	8,3
4918	Frankenberg (Eder)	49	18	3	NA	75,20645161	63,51075268	60,38172042	58,83010752	67,55698926	77,16989248	87,38924732	87,10430106	68,81182797	59,43655913	83,17419355	91,29784945	-0,716296296	0,126481482	3,097685185	6,933055556	11,51611111	14,94962963	16,28518519	15,62037037	12,54833333	8,203611111	3,61712963	0,503148148	6,7	7,8	12,2	16,4	19,5	23,5	26,1	25,2	22,1	15,3	9,9	6,8	-12,5	-14,7	-5,7	0,1	2,6	6,4	9,2	8,6
4918	Frankenberg (Eder)	49	18	2	NA	55,48387097	46,96021506	43,82473119	44,80645161	54,44086023	65,55268816	70,46451613	74,48279571	54,46344087	47,11075268	64,21182797	67,86129032	-1,113333333	-0,189777778	2,814555556	6,720222222	11,40533333	14,92311111	16,22933333	15,50466667	12,43233333	7,925222222	3,313444444	0,140777778	6,4	7,3	12,2	16,4	19,6	23,7	26,6	25,5	22,1	15,1	9,2	6,7	-13,1	-14,9	-6,1	-0,2	2,1	6	8,9	8,1
4918	Frankenberg (Eder)	49	18	4	NA	69,26559139	60,65483871	55,14301074	58,32688171	68,19354839	81,27096774	89,24086023	91,98494623	68,74408603	58,77419355	79,43548387	85,38387097	-1,039722222	-0,160555556	2,868703704	6,736018519	11,3887963	14,84324074	16,18925926	15,48157407	12,42333333	7,984537037	3,348425926	0,193425926	6,5	7,4	12,1	16,3	19,4	23,5	26,3	25,2	22,1	15,1	9,4	6,8	-13,1	-14,9	-6,1	-0,1	2,2	5,9	8,9	8,4
4919	Frankenau	49	19	1	NA	55,1204301	47,92473119	45,09892474	48,63440861	56,72150539	68,26236558	72,87526881	74,4	54,92150539	47,54086023	64,16021506	66,92258065	-1,196333333	-0,338555556	2,656666667	6,578222222	11,20188889	14,69155556	16,00811111	15,331	12,29711111	7,869666667	3,203777778	0,028	6,4	7,3	12	16,2	19,3	23,4	26,3	25,1	22	15	9,2	6,7	-13,2	-14,9	-6,1	-0,3	2,1	5,9	8,9	8,1
4919	Frankenau	49	19	3	NA	69,3483871	60,93333332	55,94946235	61,14301074	68,23870968	82,05591397	89,87741935	91,17311829	67,82473119	58,64516129	80,37311829	85,50430106	-1,181666667	-0,328888889	2,670648148	6,561388889	11,15972222	14,61703704	15,95675926	15,28111111	12,25694444	7,870277778	3,192037037	0,04462963	6,4	7,2	11,8	16,1	19,1	23,2	25,9	24,9	21,9	14,9	9,4	6,6	-13,4	-15	-6,3	-0,2	2	5,7	8,7	8,2
4919	Frankenau	49	19	2	NA	57,95591397	51,88924732	47,22258065	53,25913977	60,6236559	72,04623655	78,97419355	77,61505377	58,99892474	50,81075268	68,50430106	70,79569894	-1,508333333	-0,760333333	2,145	6,036666667	10,56844444	14,02677778	15,41455556	14,83544444	11,88555556	7,612555556	2,829333333	-0,284444444	6,2	6,7	11,4	15,6	18,6	22,6	25,4	24,4	21,5	14,5	9	6,3	-13	-15,5	-6,3	-0,6	2	6	8,6	7,9
4919	Frankenau	49	19	4	NA	65,75591397	60,79569894	53,95376345	60,80107526	67,03010752	81,86451613	88,18817203	88,99354839	64,87741935	55,28602152	77,46129032	79,25806452	-1,010555556	-0,21212963	2,799259259	6,747037037	11,25842593	14,72203704	16,09657407	15,41351852	12,35814815	7,982222222	3,340555556	0,199814815	6,6	7,4	12	16,3	19,4	23,5	26,2	25,2	22,2	15,1	9,6	6,8	-12,9	-15,4	-6,3	-0,3	2,1	6,1	8,8	7,8
4920	Armsfeld	49	20	1	NA	52,39569894	46,44623655	42,85806452	47,84086023	53,1236559	60,98602152	66,73333332	66,59139784	49,827957	43,57419355	60,23548387	63,20430106	-1,3984	-0,719466667	2,188	6,1068	10,56906667	14,02106667	15,44453333	14,87693333	11,93413333	7,719866667	2,896666667	-0,210666667	6,6	6,9	11,2	15,4	18,7	22,6	25,6	24,4	21,5	14,5	9,2	6,4	-12,9	-15,6	-6,4	-0,7	2	6,1	8,5	7,5
4920	Armsfeld	49	20	3	NA	64,43870968	57,54193548	52,03440861	57,92580645	62,8516129	72,95053765	81,18924732	80,66559139	60,27419355	52,18494623	73,09677419	77,69784945	-1,445111111	-0,725333333	2,207333333	6,139666667	10,59622222	14,06022222	15,48366667	14,87444444	11,85933333	7,619222222	2,886888889	-0,222222222	6,4	6,9	11,4	15,6	18,8	22,7	25,4	24,5	21,6	14,5	9,4	6,4	-13,1	-15,8	-6,6	-0,7	1,8	5,8	8,5	7,4
4920	Armsfeld	49	20	2	NA	55,71935484	49,95806452	46,24623655	53,35698926	61,34086023	68,19569894	74,4236559	74,53655913	53,93870968	47,70752687	65,28064516	68,50430106	-0,788555556	-0,052111111	2,909	6,868777778	11,279	14,74611111	16,16944444	15,52644444	12,51411111	8,229555556	3,487888889	0,371	7,1	7,5	12,1	16,4	19,4	23,4	26,3	25,3	22,3	15,1	9,9	6,9	-12	-15,1	-5,8	-0,3	2,5	6,8	9	7,8
4920	Armsfeld	49	20	4	NA	70,33870968	62,36774194	57,46236558	65,75913977	74,18709677	83,12580645	92,67741935	92,16236558	67,25376345	59,69032258	81,23978494	86,19462365	-1,028703704	-0,254444444	2,741944444	6,675555556	11,09861111	14,58601852	15,975	15,32509259	12,26537037	7,986574074	3,299444444	0,178611111	6,9	7,6	12,3	16,6	19,7	23,6	26,2	25,4	22,4	15,2	10	6,9	-12,8	-15,9	-6,5	-0,7	1,9	5,9	8,5	7,3
4921	Borken (Hessen)	49	21	1	NA	47,51612903	43,64301074	39,84408603	47,66881719	58,88709677	64,06129032	72,40537635	71,59247313	49,6763441	44,19247313	58,20107526	61,6	-0,345888889	0,436333333	3,511666667	7,480444444	11,88655556	15,368	16,753	16,08055556	12,989	8,608111111	3,986777778	0,837222222	7,4	8	12,7	17	20,2	24,1	26,8	25,9	23	15,7	10,4	7,3	-11,3	-14,3	-4,8	0,4	3,3	7,7	9,7	8,7
4921	Borken (Hessen)	49	21	3	NA	54,09032258	49,65376345	45,65268816	54,25268816	67,36559139	74,23010752	82,31720429	81,69784945	56,13333332	50,53978494	66,62258065	69,31397848	-0,268518519	0,562592593	3,693518519	7,680833333	12,09194444	15,57805556	16,9462037	16,24138889	13,08583333	8,658425926	4,100925926	0,948425926	7,3	8	12,7	17	20,1	24	26,8	25,8	23	15,6	10,4	7,2	-11,3	-14,5	-4,9	0,5	3,2	7,4	9,8	8,5
4921	Borken (Hessen)	49	21	2	NA	39,74516129	37,53978494	34,29139784	43,51290323	56,03978494	63,43440861	69,94731184	71,1795699	47,30752687	40,43548387	50,14731184	50,90215055	-0,016555556	0,807222222	3,947666667	7,931111111	12,36766667	15,81211111	17,18511111	16,48922222	13,34155556	8,918777778	4,382777778	1,194222222	7,5	8,4	12,8	17,1	20,2	24,2	26,7	26,1	23,2	15,9	10,7	7,4	-10,9	-14,1	-4,2	1,1	3,8	8,2	10,4	9,3
4921	Borken (Hessen)	49	21	4	NA	49,7516129	46,01182797	43,5236559	52,91397848	67,39784945	76,48387097	82,41612903	82,50752687	56,38279571	49,4763441	62,13118281	62,50322581	-0,1625	0,683240741	3,855	7,838796296	12,25657407	15,70907407	17,08759259	16,39305556	13,24046296	8,792222222	4,258796296	1,060740741	7,3	8,2	12,7	17	20,2	24,2	26,7	25,9	23,1	15,8	10,6	7,2	-11,1	-14,3	-4,6	0,9	3,5	7,8	10,1	9
4922	Homberg (Efze)	49	22	1	NA	39,73440861	35,64301074	33,96559139	43,08494623	57,69784945	66,47741935	69,98817203	72,93225806	48,38602152	41,93225806	48,50537635	48,36774194	-0,160111111	0,618111111	3,727333333	7,682555556	12,11377778	15,59911111	16,91933333	16,21855556	13,15488889	8,770666667	4,269444444	1,06	7,6	8,5	12,7	17,1	20,4	24,3	26,7	26,2	23,3	16	10,9	7,5	-11,8	-15,2	-4,8	0,2	3	7,5	9,8	8,8
4922	Homberg (Efze)	49	22	3	NA	45,87526881	42,47526881	40,80215055	52,1516129	69,45591397	79,68387097	87,35376345	83,69032258	57,5236559	50,31397848	55,75483871	55,15806452	-0,282962963	0,533425926	3,675833333	7,664814815	12,09898148	15,53564815	16,91546296	16,21981481	13,11157407	8,707407407	4,154351852	0,928425926	7,3	8,3	12,6	17	20,1	24,1	26,5	25,8	23,2	15,8	10,6	7,2	-11,7	-15	-5,2	0,3	2,9	7,3	9,6	8,6
4922	Homberg (Efze)	49	22	2	NA	44,41397848	40,62688171	39,29462365	47,75591397	64,10215055	73,3516129	77,90967742	76,65591397	53,46559139	47,48064516	54,17419355	55,06236558	-0,604555556	0,105333333	3,119444444	7,07	11,50322222	15,01111111	16,30755556	15,60944444	12,63622222	8,385777778	3,813111111	0,626333333	7,3	8	11,8	16,5	19,8	23,6	25,7	25,5	22,7	15,5	10,5	7	-12,1	-15,6	-5,1	0,1	2,8	7,4	9,7	8,7
4922	Homberg (Efze)	49	22	4	NA	56,23655913	51,26774194	49,94516129	59,3204301	76,83333332	88,96344087	95,39892474	90,83225806	64,72258065	58,427957	67,25913977	68,98172042	-0,80287037	-0,054907407	3,002407407	6,974444444	11,43648148	14,91287037	16,24564815	15,56509259	12,56990741	8,279722222	3,633611111	0,441481482	7,1	8,1	12,2	16,6	19,8	23,8	26,2	25,6	22,9	15,5	10,4	6,9	-12	-15,3	-5,3	0	2,8	7,1	9,5	8,5
4923	Altmorschen	49	23	1	NA	34,09784945	31,17096774	31,60107527	39,69784945	53,22150539	61,29677419	63,99462365	61,79247313	43,06666668	39,027957	42,96451613	41,83118281	-0,426533333	0,2828	3,3212	7,276266667	11,71146667	15,23066667	16,51813333	15,7936	12,79973333	8,531333333	4,018133333	0,810933333	7,8	8,6	12,6	17,2	20,6	24,4	26,6	26,3	23,4	16,1	11	7,5	-12,1	-15,6	-5,2	-0,1	2,8	7,3	9,6	8,5
4923	Altmorschen	49	23	3	NA	56,59032258	50,83655913	50,81612903	58,327957	74,50430106	86,85376345	90,76774194	87,10322581	62,76129032	58,14193548	67,16989248	69,31827958	-0,888529412	-0,156862745	2,87127451	6,837254902	11,3177451	14,79931373	16,12235294	15,45098039	12,47470588	8,190294118	3,547352941	0,361176471	6,9	8,2	12	16,4	19,6	23,7	26	25,3	22,8	15,4	10,3	6,8	-12,1	-15,5	-5,4	-0,1	2,6	7	9,4	8,4
4923	Altmorschen	49	23	2	NA	47,44193548	43,10752687	42,33440861	52,52258065	66,37096774	74,78064516	77,63978494	74,90537635	54,24301074	51,72580645	56,89569894	58,44731184	-0,555333333	0,177666667	3,192555556	7,134666667	11,587	15,11666667	16,38577778	15,68288889	12,69844444	8,440777778	3,896666667	0,707555556	7,6	8,6	12,6	17	20,5	24,5	26,5	26,2	23,4	16	10,9	7,4	-12,6	-16,1	-5,7	-0,6	2,4	7	9,1	8,1
4923	Altmorschen	49	23	4	NA	50,85698926	46,24301074	45,53118281	55,71397848	68,91182797	79,29139784	82,36559139	78,59892474	57,7795699	54,87311829	60,70860216	63,41935484	-0,6375	0,0934375	3,119270833	7,086354167	11,56979167	15,08114583	16,37822917	15,69125	12,6615625	8,353541667	3,7725	0,596666667	7,4	8,7	12,7	16,8	20,4	24,6	26,6	26,1	23,4	16	10,8	7,3	-12,1	-15,7	-5,3	0	2,6	7	9,4	8,4
4924	Seifertshausen	49	24	1	NA	54,13440861	48,38602152	46,2763441	57,83333332	69,33978494	78,13225806	81,74946235	77,27741935	57,70322581	56,94086023	63,73118281	67,59892474	-0,917777778	-0,247555556	2,741222222	6,670333333	11,19077778	14,69822222	15,97966667	15,29911111	12,31911111	8,102555556	3,494444444	0,317333333	7,1	8,3	12,2	16,3	19,8	24	26	25,7	22,9	15,6	10,4	7	-12,6	-16,1	-5,5	-0,3	2,6	6,7	9,3	8
4924	Seifertshausen	49	24	3	NA	55,73010752	49,98602152	49,54086023	62,28172042	74,79462365	87,08279571	88,80537635	84,49247313	61,76666668	60,09569894	66,06666668	69,89462365	-0,512962963	0,183888889	3,252592593	7,251666667	11,77046296	15,27046296	16,57425926	15,87175926	12,78027778	8,4425	3,896666667	0,703518519	7,3	8,7	12,7	16,8	20,3	24,7	26,6	26,1	23,3	16	10,7	7,3	-12,1	-15,9	-5,3	0	2,9	7	9,5	8,3
4924	Seifertshausen	49	24	2	NA	56,69784945	49,81935484	47,26021506	59,38279571	69,41397848	78,42688171	82,88494623	76,94301074	57,39139784	59,2795699	65,96666668	71,31827958	-1,189	-0,523444444	2,440222222	6,4	10,94677778	14,43111111	15,70155556	15,03577778	12,04022222	7,875444444	3,244	0,070444444	6,6	7,8	11,6	15,7	19,2	23,5	25,5	25,1	22,2	15,1	10	6,5	-12,6	-16	-5,6	-0,6	2,7	6,3	9,1	7,6
4924	Seifertshausen	49	24	4	NA	59,60215055	52,62150539	51,50430106	65,10645161	77,00967742	88,62580645	91,86236558	86,36881719	62,72688171	63,68817203	69,89032258	75,16559139	-0,790740741	-0,085	2,928611111	6,93537037	11,45962963	14,93898148	16,24638889	15,55425926	12,47564815	8,207037037	3,628240741	0,449907407	7,1	8,6	12,6	16,5	20,2	24,6	26,5	25,9	23,2	15,8	10,6	7,1	-12,3	-15,8	-5,4	-0,3	2,9	6,6	9,3	7,9
4925	Sontra	49	25	1	NA	54,67849461	48,19677419	47,00215055	59,04516129	72,70537635	83,39569894	85,2	79,31397848	58,38709677	59,25483871	64,74516129	69,16236558	-1,037777778	-0,321515152	2,698585859	6,75030303	11,26343434	14,69777778	15,98020202	15,27989899	12,18505051	7,979292929	3,468282828	0,263737374	6,8	8,2	12,1	16,4	19,6	23,7	26,2	25,7	22,5	15,6	10	6,8	-12,7	-15,7	-6,1	-0,9	3,1	5,7	8,8	6,9
4925	Sontra	49	25	3	NA	64,40645161	56,78817203	53,85053765	67,2236559	79,01720429	93,15376345	94,61612903	90,0795699	65,42688171	65,99677419	73,60215055	80,98387097	-1,105	-0,413240741	2,609351852	6,641296296	11,18194444	14,6425	15,93351852	15,24768519	12,18064815	7,95712963	3,375092593	0,190925926	6,6	8,1	11,9	16,1	19,5	23,6	26	25,5	22,4	15,3	9,9	6,7	-12,3	-15,6	-5,6	-0,5	2,9	6,4	9,2	7,7
4925	Sontra	49	25	2	NA	58,93870968	52,59462365	52,1	64,39677419	77,2	90,11827958	91,90967742	85,74516129	62,20537635	62,99677419	69,3236559	74,19677419	-0,911666667	-0,199722222	2,827592593	6,92037037	11,44388889	14,87694444	16,15101852	15,44953704	12,34157407	8,106759259	3,591574074	0,398425926	7	8,5	12,2	16,7	19,9	23,8	26,5	26	22,9	15,7	10,2	7	-12,4	-15,6	-5,7	-0,7	2,9	6,1	9,1	7,3
4925	Sontra	49	25	4	NA	63,21935484	57,48279571	54,76989248	67,20752687	78,76344087	93,5	91,58602152	87,20107526	64,40322581	63,75806452	73,12473119	78,89784945	-1,113333333	-0,416759259	2,610462963	6,670555556	11,21574074	14,67518519	15,95944444	15,27037037	12,22157407	7,974537037	3,38712963	0,192962963	6,8	8,2	12,1	16,3	19,7	23,8	26,1	25,7	22,6	15,5	10,1	6,8	-12,4	-15,6	-5,6	-0,5	2,7	6,4	9,2	7,7
4926	Herleshausen	49	26	1	NA	63,54623655	55,96021506	54,17526881	66,01397848	75,29139784	89,56666668	91,40430106	84,13010752	62,80752687	63,42258065	71,13010752	76,92903226	-1,252121212	-0,60040404	2,396161616	6,454242424	11,04383838	14,51434343	15,74919192	15,08646465	12,07767677	7,871414141	3,240505051	0,064343434	6,6	8	11,7	16	19,4	23,3	25,8	25,3	22,4	15,2	9,7	6,7	-12,5	-16	-5,7	-0,7	2,6	6,3	9,2	7,4
4926	Herleshausen	49	26	3	NA	54,24516129	48,70322581	47,24731184	57,29247313	66,67311829	79,76774194	78,16559139	73,90967742	54,92258065	54,25698926	61,84408603	65,7763441	-1,081075269	-0,38139785	2,656666667	6,783333333	11,36989247	14,83526882	16,09634409	15,41236559	12,33301075	8,056236559	3,468817204	0,24483871	6,8	8	11,9	16,1	19,7	23,8	26,2	25,6	23	15,5	9,8	7	-12,1	-16	-5,8	-0,5	2,5	6,3	9,3	7,6
4926	Herleshausen	49	26	2	NA	62,35268816	55,04623655	52,93333332	64,64193548	73,91720429	88,44731184	89,55806452	83,08709677	62,35913977	62,44193548	68,80645161	74,45806452	-1,112525253	-0,458686869	2,549393939	6,654444444	11,23959596	14,74474747	15,96444444	15,2979798	12,26525253	8,012727273	3,383535354	0,182525253	6,7	8	11,7	16,1	19,5	23,5	26	25,3	22,8	15,2	9,7	6,7	-12	-16	-5,6	-0,3	2,6	6,6	9,4	7,9
4926	Herleshausen	49	26	4	NA	40,64946235	36,80967742	35,35913977	43,35376345	51,02580645	61,6204301	60,372043	57,42688171	43,31182797	41,87419355	46,09569894	48,37419355	-0,8044	-0,0728	3,020133333	7,213333333	11,80173333	15,29546667	16,55173333	15,83586667	12,69653333	8,335066667	3,791066667	0,509466667	7,1	8,3	12,4	16,6	20,3	24,5	26,8	26,1	23,6	15,9	10,1	7,3	-11,6	-15,8	-5,7	-0,1	2,5	6,8	9,4	7,9
4927	Creuzburg	49	27	1	NA	63,21075268	56,53870968	54,4763441	66,05591397	76,41612903	91,76881719	90,97849461	84,79247313	64,9795699	64,67526881	69,73763442	76,83010752	-0,895648148	-0,194259259	2,845462963	6,996388889	11,58074074	15,08509259	16,31185185	15,64287037	12,55583333	8,245	3,633055556	0,391203704	7,1	8,5	12,4	16,8	20,3	24,3	26,8	26,1	23,5	15,8	10,3	7,2	-11,8	-15,7	-5,3	0	2,7	7,1	9,6	8,2
4927	Creuzburg	49	27	3	NA	47,83225806	43,31827958	41,66881719	51,44301074	60,23978494	73,15913977	70,68279571	67,29892474	51,59569894	49,51505377	53,96451613	57,25591397	-0,731222222	0,009888889	3,109444444	7,325333333	11,93344444	15,43233333	16,68822222	15,97344444	12,81222222	8,427555556	3,893111111	0,582222222	7,1	8,5	12,4	16,8	20,4	24,5	26,8	26,1	23,6	15,9	10,3	7,2	-11,5	-15,9	-5,9	-0,1	2,3	6,8	9,2	8
4927	Creuzburg	49	27	2	NA	56,74946235	50,77741935	50,33333332	61,70322581	71,63440861	87,91290323	84,4236559	78,86021506	60,5763441	59,36666668	62,33870968	68,94623655	-0,664722222	0,067037037	3,173981481	7,33037037	11,91277778	15,39425926	16,69861111	16,02055556	12,83759259	8,480092593	3,871944444	0,631388889	7	8,5	12,7	17,3	20,5	24,6	26,9	26	23,6	15,7	10,4	7,1	-11,7	-15,6	-5,2	0,2	2,9	7,2	9,7	8,4
4927	Creuzburg	49	27	4	NA	48,92903226	43,87419355	43,03548387	52,6483871	60,2516129	74,76989248	71,24193548	66,34301074	52,34946235	50,66021506	54,43548387	59,23333332	-0,807111111	-0,052333333	3,054222222	7,216333333	11,828	15,293	16,61844444	15,94488889	12,76166667	8,375444444	3,774	0,501111111	7	8,4	12,3	16,8	20,2	24,2	26,6	25,9	23,4	15,6	10,2	7,1	-11,6	-15,3	-5,3	0,3	2,9	7,3	9,7	8,5
5016	Bad Laasphe	50	16	1	NA	104,3129032	85,96666668	75,60107526	73,31720429	76,99247313	83,13870968	97,98064516	96,02903226	81,65053765	76,67849461	105,6784946	124,5892473	-1,574666667	-0,858666667	1,914111111	5,542222222	10,06344444	13,464	14,85255556	14,27366667	11,39	7,396333333	2,647888889	-0,399444444	6,1	7,3	11,2	15,4	19	22,8	24,9	24,2	21,4	14,9	9,5	6,1	-12,8	-15,8	-6,3	-1,1	2,2	6	8,4	7,5
5016	Bad Laasphe	50	16	3	NA	117,4731183	98,2204301	85,84086023	82,50215055	86,72473119	95,15376345	110,6064516	108,3032258	91,85913977	85,92258065	119,7602151	142,6967742	-0,986759259	-0,222962963	2,641759259	6,372777778	10,83231481	14,26703704	15,63546296	14,9825	12,0162963	7,891666667	3,235833333	0,183425926	6,7	7,9	12,2	16,5	19,9	23,6	25,9	25,2	22,3	15,6	10,1	6,7	-12,8	-15,9	-6,4	-0,8	2,2	5,9	8,4	7,8
5016	Bad Laasphe	50	16	2	NA	75,75591397	63,45268816	56,43118281	54,76129032	59,19892474	64,29247313	74,74623655	72,85483871	62,1204301	55,88924732	78,25268816	90,80322581	-1,3676	-0,6732	2,1456	5,831066667	10,344	13,7816	15,15973333	14,53386667	11,59426667	7,56	2,867733333	-0,198	6,2	7,5	11,4	15,6	19,1	22,8	25,2	24,5	21,6	15,1	9,6	6,2	-12,7	-15,6	-6,2	-0,8	2,3	6,1	8,6	7,8
5016	Bad Laasphe	50	16	4	NA	85,59569894	72,76666668	64,40322581	62,3795699	66,4	73,59462365	84,11182797	81,99139784	69,98817203	62,98172042	89,43010752	105,5032258	-0,737333333	0,041222222	2,966888889	6,755111111	11,20877778	14,68122222	16,01244444	15,31344444	12,25511111	8,056666667	3,497444444	0,450111111	6,8	8,1	12,7	16,8	20,4	23,9	26,4	26	22,5	15,8	10,2	6,9	-12,5	-15,4	-6,2	-0,6	2,4	6,2	8,6	7,9
5017	Biedenkopf	50	17	1	NA	76,18387097	63,32580645	59,53118281	56,98172042	64,4	69,56881719	80,39892474	76,30967742	65,48817203	57,99677419	81,71505377	92,10215055	-1,150222222	-0,417555556	2,461333333	6,198	10,70033333	14,16044444	15,50711111	14,86111111	11,87755556	7,726888889	3,095222222	0,035555556	6,6	7,7	12	16,2	19,6	23,4	25,7	24,9	22,1	15,4	9,8	6,6	-13,1	-16	-6,8	-1,1	1,9	5,7	8,2	7,5
5017	Biedenkopf	50	17	3	NA	92,33870968	78,61827958	71,97419355	70	76,38817203	85,0204301	96,69139784	94,39462365	80,57849461	70,58924732	98,52688171	114,2978495	-0,983055556	-0,228333333	2,68037037	6,451666667	10,93666667	14,44175926	15,76398148	15,05444444	12,00287037	7,827037037	3,244537037	0,20537037	6,8	8,2	13,1	17,1	20,9	24,2	26,8	26,5	22,8	16,2	10,3	7	-13	-15,9	-6,7	-1,1	2,1	5,9	8,3	7,5
5017	Biedenkopf	50	17	2	NA	70,79354839	59,37526881	56,38709677	54,97849461	61,38924732	67,99784945	78,08064516	76,64301074	62,56236558	55,7483871	77,33440861	86,42580645	-0,780537634	0,021935484	2,981935484	6,802043011	11,30193548	14,75247312	16,08688172	15,42064516	12,38752688	8,096344086	3,508602151	0,426129032	6,8	8	12,5	16,7	20	23,9	26,4	25,4	22,5	15,7	10,1	7	-12,4	-15,1	-5,9	-0,2	2,5	6,4	8,9	8,3
5017	Biedenkopf	50	17	4	NA	79,04623655	68,15268816	61,79462365	62,75591397	69,05268816	78,03225806	87,73225806	88,7483871	70,75483871	62,83548387	87,97741935	98,56559139	-0,677619048	0,138190476	3,144190476	6,964857143	11,44142857	14,87904762	16,23095238	15,52457143	12,4652381	8,189238095	3,59352381	0,544	6,9	8,1	12,7	16,9	20,3	24,1	26,5	25,6	22,5	15,9	10,2	7,2	-12,7	-15,6	-6,4	-0,7	2,3	6,1	8,5	7,8
5018	Wetter (Hessen)	50	18	1	NA	69,59354839	60,54516129	56,25376345	56,72473119	65,73010752	76,40430106	84,5516129	86,05483871	65,79677419	57,37311829	79,06021506	85,62473119	-0,465833333	0,382962963	3,407314815	7,245185185	11,77962963	15,23611111	16,56453704	15,87	12,76101852	8,385648148	3,844722222	0,732777778	6,9	8	12,7	16,9	20,1	24	26,5	25,7	22,5	15,8	10	7,1	-12,3	-14,6	-5,5	0,3	2,7	6,6	9,3	8,7
5018	Wetter (Hessen)	50	18	3	NA	56,13333332	50,54193548	44,85698926	48,4	53,59569894	62,90322581	68,63225806	72,41290323	52,95698926	47,23225806	66,11182797	71,76344087	-0,231	0,644	3,726888889	7,598222222	12,06022222	15,49088889	16,84244444	16,11222222	12,97044444	8,591	4,063666667	0,961444444	7,1	8,3	13	17,1	20,5	24,4	26,8	25,9	22,7	16,1	10,3	7,4	-11,9	-14,4	-5,2	0,6	3,1	7	9,6	9
5018	Wetter (Hessen)	50	18	2	NA	69,62473119	61,82580645	55,03978494	59,37096774	67,46774194	80,78494623	89,72580645	91,33763442	67,92580645	58,29139784	79,61075268	85,85268816	-0,874907407	-0,033888889	3,008981481	6,843888889	11,44675926	14,87157407	16,24185185	15,55185185	12,48907407	8,089537037	3,471944444	0,326481482	6,7	7,6	12,2	16,5	19,5	23,6	26,3	25,3	22,2	15,3	9,7	6,9	-13	-14,8	-5,9	0,1	2,3	6,1	9	8,5
5018	Wetter (Hessen)	50	18	4	NA	55,44946235	50,19677419	44,24086023	48,67311829	55,83978494	67,60215055	74,3795699	77,14623655	55,28279571	48,30752687	64,23978494	68,82473119	-0,611777778	0,245	3,324111111	7,177111111	11,67988889	15,075	16,47077778	15,77933333	12,68322222	8,306777778	3,703333333	0,580111111	7	8	12,7	16,9	20,1	24,1	26,5	25,6	22,4	15,8	10,1	7,2	-12,3	-14,7	-5,7	0,2	2,7	6,5	9,1	8,6
5019	Gem�nden (Wohra)	50	19	1	NA	67,56344087	58,70107526	53,44946235	59,83225806	65,58172042	79,90860216	89,3236559	89,29784945	66,08172042	56,75376345	77,16451613	82,2483871	-0,831944444	0,017407407	3,081759259	6,98462963	11,5487037	15,00240741	16,33712963	15,64185185	12,55972222	8,134537037	3,523611111	0,391388889	6,8	7,6	12,5	16,7	19,7	23,8	26,4	25,6	22,4	15,4	9,9	7	-13	-14,8	-6	0,1	2,2	6,1	9,1	8,4
5019	Gem�nden (Wohra)	50	19	3	NA	54,50537635	49,11397848	43,00322581	48,9483871	56,41505377	66,93225806	74,36559139	76,49247313	54,79462365	47,7516129	62,71182797	67,55376345	-0,572777778	0,290555556	3,389	7,299111111	11,78833333	15,22433333	16,569	15,87844444	12,75222222	8,346888889	3,749888889	0,644666667	7	8,1	12,7	16,8	19,9	24,1	26,5	25,6	22,4	15,7	10	7,2	-12,2	-14,6	-5,4	0,5	2,8	6,6	9,3	8,7
5019	Gem�nden (Wohra)	50	19	2	NA	63,42903226	56,73763442	51,24623655	58,75268816	66,19569894	79,01505377	86,41290323	88,13870968	64,00537635	55,19462365	73,79139784	77,38494623	-0,751018519	0,090833333	3,162962963	7,143611111	11,60805556	15,08101852	16,45851852	15,73277778	12,58944444	8,162685185	3,603333333	0,479351852	6,8	7,6	12,4	16,7	19,7	23,8	26,3	25,5	22,4	15,2	9,9	6,9	-12,7	-15	-5,9	0,2	2,3	6,2	9,1	8
5019	Gem�nden (Wohra)	50	19	4	NA	51,89784945	47,49139784	41,02473119	47,44516129	54,96559139	64,59784945	72,90430106	74,42903226	53,91397848	46,01290323	59,74408603	63,72580645	-0,547111111	0,287111111	3,41	7,395111111	11,82166667	15,27844444	16,65566667	15,93255556	12,74466667	8,311444444	3,771444444	0,661666667	7	8	12,7	16,8	19,9	24	26,5	25,6	22,4	15,5	10,1	7,1	-11,9	-15,1	-5,7	0,2	2,5	6,4	9	8
5020	Gilserberg	50	20	1	NA	58,97096774	52,26559139	47,12150539	54,2763441	60,44946235	68,42258065	77,44408603	78,01612903	59,05376345	51,44946235	68,10967742	72,45806452	-1,149888889	-0,386555556	2,645222222	6,651888889	11,06511111	14,56977778	15,95677778	15,26577778	12,12044444	7,781444444	3,193777778	0,098888889	6,5	7,3	12	16,2	19,3	23,2	25,8	25	22	14,8	9,7	6,6	-12,5	-15,6	-6,3	-0,4	2	5,9	8,6	7,4
5020	Gilserberg	50	20	3	NA	47,20967742	41,80967742	37,59462365	43,63548387	49,08709677	56,22258065	63,89032258	64,46881719	48,71720429	42,35806452	54,90430106	58,19462365	-0,9768	-0,1936	2,868266667	6,898	11,29653333	14,81333333	16,18626667	15,4764	12,29013333	7,902533333	3,3628	0,266933333	6,6	7,4	12,2	16,3	19,5	23,4	25,9	25,1	22,1	14,9	9,8	6,7	-12	-15,5	-6,1	-0,1	2,2	6,1	8,6	7,5
5020	Gilserberg	50	20	2	NA	63,58064516	56,73978494	52,19462365	61,31397848	69,80107526	78,94408603	88,14731184	89,32473119	65,58494623	57,91935484	74,98172042	78,43440861	-0,79962963	-0,007314815	3,078703704	7,093518519	11,48018519	14,99916667	16,3725	15,64925926	12,46972222	8,092962963	3,541111111	0,4325	6,9	7,6	12,2	16,5	19,6	23,5	26,1	25,3	22,3	15	9,9	6,8	-11,9	-15,6	-6,2	-0,2	2,1	6	8,5	7,4
5020	Gilserberg	50	20	4	NA	52,15268816	46,90967742	43,1236559	50,74731184	57,66989248	66,75483871	74,74086023	74,07419355	55,70645161	49,0763441	62,49569894	65,36129032	-0,831111111	-0,028555556	3,084555556	7,090666667	11,48177778	14,99211111	16,36455556	15,65811111	12,46288889	8,066555556	3,526777778	0,407666667	6,8	7,7	12,5	16,6	19,9	23,8	26,2	25,4	22,6	15,3	10	6,9	-11,9	-15,5	-6,2	-0,1	2,2	6,1	8,5	7,4
5021	Ziegenhain	50	21	1	NA	53,58602152	48,82150539	46,10430106	55,11935484	67,21935484	76,4236559	83,63225806	82,93333332	58,61935484	52,07741935	65,63548387	66,57419355	-0,416388889	0,436203704	3,564166667	7,567222222	11,98787037	15,46805556	16,84361111	16,13092593	12,96018519	8,507962963	3,976111111	0,819259259	7,2	8	12,7	17	20,1	24	26,6	25,7	23	15,6	10,4	7,1	-11,4	-14,8	-5,3	0,5	2,9	7,1	9,4	8,2
5021	Ziegenhain	50	21	3	NA	41,20860216	38,4516129	36,55806452	44,18924732	53,57526881	63,23978494	68,64193548	65,7483871	49,08279571	42,71935484	51,74623655	52,44731184	-0,363777778	0,516444444	3,683222222	7,694333333	12,10977778	15,59966667	16,98944444	16,26677778	13,039	8,555888889	4,036333333	0,858111111	6,9	8,1	12,7	16,8	20,1	23,9	26,4	25,6	23	15,4	10,2	7	-11,2	-14,6	-5,1	0,8	3,1	7,3	9,5	8,5
5021	Ziegenhain	50	21	2	NA	51,85268816	47,42688171	45,91505377	56,74193548	70,11182797	77,2204301	85,427957	84,78494623	60,54731184	52,627957	64,48494623	64,49139784	-0,445	0,40537037	3,551203704	7,538981481	11,95601852	15,42435185	16,79907407	16,14240741	13,00388889	8,584444444	3,98787037	0,788981482	7,2	8,1	12,6	17	20,1	24,1	26,6	25,8	23,1	15,7	10,4	7,1	-11,3	-14,6	-5,2	0,6	3	7,4	9,7	8,7
5021	Ziegenhain	50	21	4	NA	43,11075268	39,39784945	37,89247313	46,70107526	55,74086023	65,43118281	71,79569894	67,38924732	50,40967742	44,60430106	52,88709677	53,55698926	-0,644	0,238666667	3,402777778	7,389444444	11,81111111	15,25988889	16,66177778	16,03233333	12,86644444	8,432222222	3,796666667	0,557	6,8	8,1	12,7	16,8	19,9	23,8	26,4	25,5	23	15,4	10,3	6,8	-11,5	-14,9	-5,5	0,4	2,8	7,3	9,4	8,5
5022	Schwarzenborn	50	22	1	NA	48,872043	44,92258065	42,56236558	52,26236558	63,86559139	72,33440861	79,33548387	76,64731184	56,01075268	50,14516129	59,65591397	61,29139784	-0,856021505	-0,063225807	3,039032258	7,004946237	11,46	14,89967742	16,27806452	15,64935484	12,60645161	8,268924731	3,572150538	0,339462366	6,9	8,2	12,4	16,8	19,9	23,9	26,4	25,5	23	15,5	10,4	6,9	-12	-15,4	-6	-0,1	2,3	6,8	9,1	8,1
5022	Schwarzenborn	50	22	3	NA	59,88924732	53,81397848	51,17849461	63,34946235	72,67096774	84,58709677	94,10645161	86,42903226	67,91827958	60,79139784	70,80537635	73,58064516	-1,429714286	-0,652095238	2,426761905	6,381047619	10,84428571	14,2692381	15,65990476	15,146	12,13361905	7,843619048	3,013142857	-0,252190476	6,2	7,5	11,6	15,9	19,1	22,9	25,6	24,6	22,4	14,9	9,8	6,3	-12,5	-16	-7	-0,7	1,6	6,4	8,3	7,6
5022	Schwarzenborn	50	22	2	NA	50,59784945	47,15053765	45,0236559	53,15483871	63,14516129	74,29032258	79,19569894	74,08709677	54,91935484	51,74731184	59,91075268	62,29892474	-1,114444444	-0,362444444	2,691777778	6,652333333	11,13144444	14,59011111	15,93922222	15,32255556	12,34188889	8,042333333	3,335555556	0,103	6,8	8,1	12	16,3	19,6	23,7	26	25,2	22,8	15,3	10,3	6,7	-12,2	-15,5	-6	-0,2	2,4	6,8	9	8,1
5022	Schwarzenborn	50	22	4	NA	67,6	62,46774194	58,51827958	69,49032258	78,50215055	93,05268816	99,05053765	91,21397848	71,49892474	68,36666668	79,16021506	84,09139784	-1,587777778	-0,840092593	2,212037037	6,152407407	10,63398148	14,08157407	15,45212963	14,92212963	11,95055556	7,703333333	2,838703704	-0,412222222	6,3	7,9	11,8	15,9	19,2	23,4	25,6	24,6	22,8	15	10	6,2	-12,5	-16	-6,9	-0,6	1,6	6,4	8,4	7,7
5023	Ludwigseck	50	23	1	NA	56,51612903	50,827957	49,42150539	55,85268816	67,9236559	79,02473119	84,07741935	78,70752687	59,71182797	56,26881719	66,28279571	70,80645161	-1,332666667	-0,618777778	2,364888889	6,320888889	10,84011111	14,32922222	15,667	15,02944444	12,08444444	7,854666667	3,105555556	-0,081666667	6,4	7,7	11,4	15,5	18,9	23,1	25,3	24,6	22,4	14,9	9,9	6,3	-12,3	-15,8	-5,9	-0,3	2,2	6,6	8,9	7,9
5023	Ludwigseck	50	23	3	NA	63,76021506	58,09139784	56,76129032	65	77,76451613	90,94516129	92,29677419	83,34731184	67,272043	65,4	76,66774194	81,43763442	-1,229351852	-0,47	2,5775	6,573981481	11,09935185	14,57388889	15,94907407	15,30351852	12,27027778	7,972592593	3,218888889	0,006111111	6,6	8,6	12,4	16,3	19,9	24,2	26,2	25,2	23,4	15,6	10,5	6,6	-12,4	-15,8	-6,4	-0,5	2	6,5	8,8	7,8
5023	Ludwigseck	50	23	2	NA	48,60322581	43,23548387	41,85376345	47,98924732	56,52150539	64,72150539	69,81075268	64,29784945	50,39892474	49,23225806	56,40860216	62,17096774	-1,243333333	-0,512266667	2,454133333	6,4032	10,9552	14,50333333	15,80026667	15,12013333	12,15413333	7,896933333	3,189866667	0,021333333	6,7	8,3	12,2	15,9	19,7	23,9	26	25,2	23	15,6	10,3	6,7	-12,2	-16	-5,7	-0,2	2,4	6,8	9,2	8,1
5023	Ludwigseck	50	23	4	NA	54,66344087	48,51182797	47,82903226	54,25591397	64,44301074	75,30645161	78,15913977	70,84086023	56,89784945	56,52150539	64,19139784	69,90107526	-1,071111111	-0,310444444	2,739555556	6,749555556	11,32677778	14,87088889	16,20244444	15,48511111	12,40577778	8,090666667	3,396555556	0,206222222	6,8	8,7	12,6	16,4	20,2	24,4	26,4	25,4	23,6	15,8	10,7	6,8	-11,8	-15,4	-5,6	0	2,4	6,9	9,2	8,2
5024	Rotenburg an der Fulda	50	24	1	NA	53,11075268	47,05268816	46,11720429	55,03978494	63,61505377	73,76021506	76,16021506	73,272043	54,36559139	54,47526881	61,84731184	67,24086023	-0,800777778	-0,104777778	2,900444444	6,896444444	11,44477778	14,973	16,28077778	15,56588889	12,50188889	8,190111111	3,589	0,421	7,2	8,6	12,6	16,6	20,3	24,7	26,6	26	23,3	15,9	10,7	7,1	-12,2	-16,1	-5,5	-0,2	2,4	6,7	9,3	8,1
5024	Rotenburg an der Fulda	50	24	3	NA	64,71827958	56,86881719	55,972043	65,64946235	76,70430106	89,70752687	92,54408603	87,1795699	66,22473119	66,18602152	75,20215055	81,56559139	-0,812962963	-0,056018519	2,977222222	7,029722222	11,62842593	15,18444444	16,52462963	15,76138889	12,59351852	8,256018519	3,610185185	0,425092593	7,2	8,6	12,9	16,7	20,3	24,4	26,7	26	23,6	16	10,5	7,3	-11,8	-15,7	-5,5	0	2,5	6,8	9,3	8,1
5024	Rotenburg an der Fulda	50	24	2	NA	45,92258065	40,4236559	40,48924732	50,22473119	60,20537635	70,62150539	70,79354839	68,88924732	48,33978494	48,72258065	53,80967742	56,36774194	-0,444111111	0,306888889	3,397666667	7,441222222	12,00533333	15,47311111	16,82988889	16,09622222	12,89911111	8,520444444	3,996222222	0,796222222	7,2	8,7	12,8	16,8	20,3	24,7	26,7	26,1	23,4	15,9	10,7	7,3	-11,6	-15,4	-4,8	0,3	3,1	7,2	9,8	8,3
5024	Rotenburg an der Fulda	50	24	4	NA	61,37096774	53,06774194	53,45806452	64,80537635	76,36666668	88,83978494	89,35376345	86,48817203	62,40645161	63,5516129	71,12150539	75,77741935	-0,572222222	0,183796296	3,27462963	7,343518519	11,93722222	15,45166667	16,82407407	16,02981481	12,82925926	8,452962963	3,862314815	0,66537037	7,4	8,7	13,1	16,9	20,5	24,6	26,9	26,3	23,7	16,1	10,6	7,4	-11,5	-15,3	-5,1	0,3	2,8	7,1	9,6	8,4
5025	H�nebach	50	25	1	NA	52,67311829	44,73763442	43,35591397	54,47741935	64,28172042	76,3763441	77,04408603	75,19354839	51,57849461	53,48602152	58,60430106	64,85698926	-0,880777778	-0,164888889	2,904888889	6,949	11,50811111	14,99544444	16,29	15,58122222	12,46022222	8,166222222	3,578888889	0,401444444	7	8,4	12,5	16,6	20	24,2	26,4	25,8	23	15,6	10,3	7	-12,1	-15,4	-5,3	-0,2	2,9	6,7	9,4	8
5025	H�nebach	50	25	3	NA	66,48172042	57,2763441	56,23118281	68,26666668	80,69892474	94,60430106	95,11612903	92,08279571	65,80645161	66,41612903	74,40645161	80,91720429	-1,004907407	-0,279537037	2,807777778	6,843055556	11,42148148	14,94	16,24333333	15,53861111	12,40916667	8,101203704	3,449814815	0,262314815	6,9	8,3	12,5	16,5	19,9	24,1	26,3	25,7	23,1	15,6	10,3	7	-12	-15,6	-5,6	-0,2	2,5	6,7	9,2	8
5025	H�nebach	50	25	2	NA	54,56774194	48,25376345	45,94301074	55,96881719	65,39354839	77,49892474	77,26881719	74,33225806	54,25268816	54,26881719	61,65913977	67,55268816	-1,111555556	-0,404333333	2,642111111	6,712444444	11,25611111	14,72455556	16,01288889	15,331	12,26577778	7,991111111	3,387777778	0,193222222	6,7	8,1	12	16,3	19,6	23,6	26,1	25,4	22,7	15,3	10	6,7	-12,3	-15,5	-5,5	-0,4	2,8	6,5	9,2	7,9
5025	H�nebach	50	25	4	NA	64,88279571	56,19677419	54,38817203	64,8516129	76,72473119	91,60537635	90,07526881	88,36344087	64,1763441	63,72473119	72,1763441	79,25483871	-0,994351852	-0,232222222	2,869722222	6,944259259	11,50231481	14,9837037	16,29861111	15,60712963	12,47574074	8,144166667	3,504351852	0,295740741	6,9	8,3	12,3	16,7	20,1	24	26,5	25,8	23,1	15,6	10,3	7	-12	-15,5	-5,6	-0,2	2,7	6,8	9,3	8,1
5026	Berka-Werra	50	26	1	NA	52,27526881	48,6516129	46,50215055	54,86129032	67,85268816	80,68709677	79,70322581	76,1795699	54,63548387	53,73118281	62,1204301	64,46344087	-0,754952381	0,007428571	3,129333333	7,273333333	11,85780952	15,29485714	16,61019048	15,89561905	12,72895238	8,360761905	3,812857143	0,556	7	8,3	12,4	16,7	20,3	24,3	26,7	26,1	23,4	15,8	10,2	7,1	-11,7	-15,5	-5,4	0	2,8	6,8	9,6	8
5026	Berka-Werra	50	26	3	NA	52,96666668	48,36451613	46,68709677	55,19677419	68,33225806	82,34731184	77,19677419	77,13440861	55,02473119	53,30752687	60,35268816	65,49569894	-0,634814815	0,170092593	3,354907407	7,490833333	12,06148148	15,5062963	16,86425926	16,12796296	12,91777778	8,495833333	3,935925926	0,680092593	7	8,3	12,4	16,8	20,2	24,2	26,7	26	23,4	15,7	10,3	7,1	-11,4	-15,1	-5,2	0,3	3	7,2	9,8	8,4
5026	Berka-Werra	50	26	2	NA	49,48709677	46,53548387	44,37849461	53,55268816	63,75913977	79,46129032	77,14086023	73,01075268	53,59784945	52,01075268	58,33440861	59,77741935	-0,695882353	0,083921569	3,195	7,395392157	11,99078431	15,46196078	16,76647059	16,02921569	12,84509804	8,450980392	3,915686275	0,623921569	7,1	8,3	12,4	16,6	20,3	24,5	26,8	26,1	23,6	15,9	10,2	7,3	-11,1	-15,4	-5,4	0,3	2,8	7,2	9,6	8,3
5026	Berka-Werra	50	26	4	NA	50,13548387	46,57311829	44,91720429	52,97096774	65,00215055	78,56129032	76,41935484	74,89569894	54,55376345	51,56774194	58,272043	61,86881719	-0,776470588	0,001764706	3,174901961	7,316666667	11,91323529	15,375	16,69872549	15,99823529	12,79294118	8,388627451	3,779019608	0,532745098	6,9	8,2	12,3	16,7	20,1	24,1	26,6	25,9	23,3	15,7	10,2	7,1	-11,5	-15,1	-5,2	0,3	3	7,3	9,7	8,5
5027	Eisenach (West)	50	27	1	NA	51,68709677	46,85806452	44,83978494	55,14623655	64,01720429	79,74193548	76,28172042	72,0516129	55,04408603	53,79032258	58,3483871	61,7236559	-0,850625	-0,0975	3,004270833	7,18625	11,79979167	15,3053125	16,57291667	15,8653125	12,705	8,331458333	3,756458333	0,463541667	7,1	8,3	12,4	16,7	20,4	24,5	26,9	26,1	23,7	15,9	10,1	7,3	-11,4	-15,6	-5,7	0	2,6	6,9	9,4	8,2
5027	Eisenach (West)	50	27	3	NA	38,38279571	34,5236559	33,65376345	40,88817203	49,59569894	62,08387097	58,48279571	56,90322581	43,46451613	39,5795699	43,30215055	46,32580645	-0,922266667	-0,124266667	3,006	7,160133333	11,7788	15,23586667	16,5708	15,8916	12,6896	8,277066667	3,655733333	0,391466667	6,6	8	12,1	16,5	19,9	24	26,3	25,5	23	15,2	10	6,7	-11,3	-15,3	-5,4	0,3	2,8	7,2	9,5	8,3
5027	Eisenach (West)	50	27	2	NA	56,94086023	51,90322581	50,57526881	62,32258065	72,2204301	90,45053765	84,45913977	79,43118281	61,97741935	60,46666668	63,67849461	68,51397848	-0,853425926	-0,047407407	3,088888889	7,248425926	11,8525	15,30861111	16,67787037	16,00851852	12,79166667	8,353148148	3,748703704	0,463055556	6,8	8,3	12,3	16,7	20,2	24,3	26,6	25,8	23,4	15,5	10,2	7	-11,5	-15,3	-5,5	0,3	2,8	7,2	9,4	8,4
5027	Eisenach (West)	50	27	4	NA	54,64516129	48,58817203	46,9236559	55,96881719	64,38494623	80,56344087	74,2236559	71,04623655	56,72258065	56,1	59,02688171	65,36129032	-1,279222222	-0,470555556	2,641222222	6,753888889	11,39622222	14,84177778	16,24077778	15,59733333	12,40044444	7,988888889	3,307333333	0,043777778	6,2	7,7	11,7	16	19,4	23,5	25,8	24,9	22,6	14,9	9,7	6,3	-11,7	-15,3	-5,8	-0,1	2,6	7,1	9,2	8,3
5114	Siegen	51	14	1	NA	95,08279571	79,40322581	71,90537635	68,21612903	74,29032258	81,77311829	95,58709677	92,97311829	78,32580645	71,28279571	94,63763442	113,7182796	0,063888889	0,884555556	3,650333333	7,255888889	11,67988889	15,11388889	16,42011111	15,71088889	12,58188889	8,622222222	4,227111111	1,162333333	7,6	10,1	13	17,1	21,3	25,1	27,1	26,6	23,5	16,9	11,3	7,3	-11,3	-15,1	-5,4	-0,3	2,9	6,1	8,8	8,7
5114	Siegen	51	14	3	NA	116,327957	96,69892474	88,927957	86,72150539	90,4763441	99,39247313	117,0451613	115,144086	95,0236559	87,82258065	115,3397849	138,0462365	-0,338796296	0,474907407	3,248148148	6,876851852	11,30833333	14,71027778	16,04675926	15,385	12,32759259	8,348055556	3,832407407	0,762314815	7,4	9,7	12,7	16,9	20,8	24,7	26,8	26,2	23,1	16,5	11,1	7,1	-11,1	-15,1	-5,4	-0,2	2,9	6,2	8,8	8,6
5114	Siegen	51	14	2	NA	96,29139784	79,12150539	72,37096774	69,13870968	73,76344087	81,88709677	96,04301074	95,41720429	77,71612903	73,11397848	95,172043	113,5204301	-0,348222222	0,431444444	3,223111111	6,866333333	11,30488889	14,69688889	16,04833333	15,39733333	12,338	8,341	3,831555556	0,761	7,2	9,4	12,4	16,8	20,6	24,6	26,5	26	22,8	16,4	10,9	7,1	-11,5	-15,2	-5,3	-0,1	2,9	6,3	8,9	8,7
5114	Siegen	51	14	4	NA	117,4258065	97,64731184	89,11935484	85,59247313	90,03333332	98,81935484	116,7505376	116,4365591	95,35483871	89,19354839	117,1150538	139,4892473	-0,678703704	0,094537037	2,901296296	6,581296296	10,99712963	14,41740741	15,77648148	15,10592593	12,11009259	8,081296296	3,500462963	0,434351852	7,1	9,2	12,3	16,6	20,4	24,4	26,4	25,8	22,6	16,2	10,7	7	-12	-15,6	-5,7	-0,5	2,6	6,1	8,6	8,4
5115	Ewersbach	51	15	1	NA	101,0892473	83,02150539	74,73978494	72,0483871	77,86451613	85,772043	101,3548387	100,7225806	80,672043	77,69784945	99,33548387	118,1096774	-1,038888889	-0,270888889	2,527666667	6,181111111	10,62944444	13,993	15,39688889	14,79455556	11,889	7,837888889	3,116555556	0,106666667	6,7	8,2	11,5	16	19,5	23,5	25,5	24,9	21,8	15,4	10,2	6,7	-12,3	-15,7	-5,9	-0,6	2,5	6,1	8,5	8,3
5115	Ewersbach	51	15	3	NA	123,7537635	103,0086022	93,13118281	89,38494623	93,85268816	100,9	121,6537635	121,7290323	98,45591397	93,81397848	122,0053764	146,7032258	-1,07212963	-0,307314815	2,508796296	6,205092593	10,62453704	14,04407407	15,4325	14,78296296	11,8662037	7,775648148	3,121018519	0,068333333	6,6	8,1	11,6	16,1	19,5	23,9	25,6	25,2	21,7	15,4	10,1	6,8	-12,1	-15,6	-5,7	-0,6	2,6	6,2	8,7	8,4
5115	Ewersbach	51	15	2	NA	108,144086	89,40322581	79,89032258	76,45806452	79,69462365	86,04623655	105,1032258	104,8860215	84,74301074	82,50322581	108,1462365	126,6892473	-1,563777778	-0,815666667	1,948888889	5,585222222	10,05733333	13,43533333	14,839	14,28855556	11,42	7,428444444	2,634	-0,397444444	6,1	7,4	11,1	15,5	18,9	23	25	24,3	21,4	14,9	9,6	6,3	-12,8	-16,1	-6,2	-1	2,1	5,8	8,2	7,9
5115	Ewersbach	51	15	4	NA	113,8172043	95,16666668	86,61827958	83,54301074	85,7204301	94,14408603	111,7129032	114,9473118	90,53548387	87,02150539	116,9645161	135,3505376	-1,009907407	-0,245555556	2,617037037	6,354722222	10,78861111	14,21759259	15,58490741	14,9025	11,96333333	7,811203704	3,204444444	0,109259259	6,6	7,9	11,8	16,3	19,6	23,9	25,7	25,1	21,9	15,4	10	6,9	-12,3	-15,7	-5,8	-0,9	2,5	6,2	8,6	8,2
5116	Eibelshausen	51	16	1	NA	104,7451613	88,33870968	78,49032258	76,7	79,97311829	86,84623655	102,9365591	103,1139785	84,34623655	80,02580645	109,9698925	128,011828	-1,11989899	-0,364141414	2,515454545	6,262727273	10,71727273	14,15474747	15,52535354	14,88232323	11,91808081	7,784646465	3,113434343	0,048080808	6,5	7,7	12	16,2	19,7	23,5	25,8	25	21,9	15,4	9,9	6,7	-12,5	-15,6	-6,1	-0,5	2,4	6,3	8,7	8
5116	Eibelshausen	51	16	3	NA	81,07741935	68,30537635	61,99247313	61,00430106	63,9	71,13333332	83,14086023	85,16344087	67,00430106	63,45376345	86,90645161	99,28279571	-1,004367816	-0,230689655	2,65045977	6,411149425	10,86482759	14,30643678	15,66747126	14,9883908	12,01770115	7,84954023	3,224942529	0,127241379	6,6	7,8	11,8	16,3	19,6	23,9	25,7	25,2	21,9	15,4	9,9	6,8	-12,4	-15,7	-5,9	-0,6	2,5	6,3	8,7	8,1
5116	Eibelshausen	51	16	2	NA	85,29462365	73,04946235	64,37741935	65,23118281	69,49462365	76,09677419	86,972043	86,64731184	70,99247313	66,80107526	93,15268816	108,4946236	-0,801222222	-0,019333333	2,906333333	6,675	11,13411111	14,59811111	15,94155556	15,26	12,23611111	8,020111111	3,433222222	0,390888889	6,6	7,9	12,2	16,5	20	23,6	26,1	25,4	22,2	15,6	10	6,8	-12,3	-15,2	-6	-0,3	2,6	6,5	8,8	8
5116	Eibelshausen	51	16	4	NA	83,53010752	71,26774194	62,87419355	63,70107526	67,62580645	74,78387097	85,17419355	85,54623655	69,63548387	66,20430106	91,93763442	106,0569893	-1,128505747	-0,391034483	2,514367816	6,282643678	10,73390805	14,17183908	15,55367816	14,89218391	11,93034483	7,774137931	3,108390805	0,048390805	6,4	7,6	11,8	16	19,6	23,4	25,7	24,9	21,9	15,3	9,8	6,5	-12,4	-15,6	-5,9	-0,5	2,5	6,3	8,7	8,1
5117	Buchenau	51	17	1	NA	90,33225806	77,45268816	69,23118281	69,99892474	75,39892474	85,13440861	94,93333332	94,95376345	77,26021506	70,57526881	99,09139784	114,0064516	-0,556574074	0,245740741	3,219074074	7,02962963	11,48851852	14,98064815	16,29398148	15,57509259	12,47046296	8,211296296	3,676111111	0,612962963	7	8,3	13	17,2	20,8	24,4	26,8	26,3	22,7	16,2	10,4	7,2	-12,5	-15,4	-6,1	-0,5	2,5	6,3	8,7	7,8
5117	Buchenau	51	17	3	NA	76,16881719	65,51827958	57,85698926	59,6795699	63,45483871	73,50752687	80,1483871	80,76451613	65,26344087	60,60107526	84,86021506	96,58817203	-0,738111111	0,065666667	3,048444444	6,872	11,31433333	14,76722222	16,137	15,43333333	12,38466667	8,139555556	3,513222222	0,438111111	6,8	8,1	12,6	16,9	20,3	24,1	26,4	25,7	22,4	15,8	10,2	7	-12,2	-15,3	-5,8	-0,2	2,7	6,5	8,9	8,3
5117	Buchenau	51	17	2	NA	78,75698926	68,33118281	60,61397848	64,09032258	70,04193548	81,62903226	88,87849461	90,7763441	70,61827958	63,39032258	88,69784945	98,3763441	-0,481759259	0,360925926	3,397685185	7,23787037	11,71148148	15,13972222	16,50074074	15,77916667	12,69861111	8,387962963	3,792962963	0,728425926	7,2	8,5	13,1	17,3	20,6	24,5	26,8	26	22,8	16,1	10,4	7,4	-12	-14,9	-5,7	0	2,9	6,8	9,1	8,5
5117	Buchenau	51	17	4	NA	67,65376345	58,17311829	50,22903226	54,227957	58,42903226	69,39032258	74,53763442	75,4795699	59,40537635	53,83225806	76,30215055	85,43010752	-0,642	0,207555556	3,258888889	7,107444444	11,55577778	14,98044444	16,35588889	15,656	12,58077778	8,277666667	3,633666667	0,577222222	7	8,2	12,8	17	20,2	24,3	26,5	25,7	22,5	15,9	10,2	7,3	-12	-14,9	-5,6	0	2,8	6,7	9,1	8,6
5118	Marburg	51	18	1	0	70,30645161	61,69784945	54,47311829	60,12580645	66,62903226	78,90322581	85,07526881	88,60107526	65,4795699	58,67849461	81,16989248	88,86774194	-0,294351852	0,569907407	3,64962963	7,51712963	11,9775	15,38203704	16,75768519	16,03416667	12,91601852	8,549444444	3,996481481	0,879907407	7,2	8,5	13,1	17,3	20,5	24,6	26,8	26	22,8	16,1	10,3	7,5	-11,9	-14,8	-5,5	0,1	2,9	6,8	9,2	8,7
5118	Marburg	51	18	3	NA	60,01612903	51,74946235	44,53225806	50,39139784	56,16774194	66,97419355	71,21290323	73,08064516	54,71935484	49,68494623	68,70322581	75,74301074	-0,434111111	0,438333333	3,579444444	7,450888889	11,89933333	15,31	16,66133333	15,94522222	12,84666667	8,48	3,854444444	0,752222222	7,1	8,3	13	17,1	20,3	24,4	26,7	25,8	22,7	16,1	10,2	7,4	-11,3	-14,2	-5	0,6	3,4	7,3	9,5	9,1
5118	Marburg	51	18	2	NA	61,41935484	54,58602152	47,86236558	55,01505377	63,77526881	76,40967742	82,06881719	86,36774194	60,13333332	54,00537635	71,36666668	77,53548387	-0,161944444	0,749444444	3,907407407	7,805092593	12,2562037	15,65953704	17,04055556	16,30175926	13,13333333	8,692222222	4,143425926	1,032685185	7,4	8,4	13,2	17,4	20,5	24,7	26,9	26,1	23	16,2	10,2	7,6	-11,3	-14	-4,9	0,7	3,3	7,3	9,7	9,3
5118	Marburg	51	18	4	NA	55,97311829	49,49247313	43,22258065	50,07526881	57,29139784	67,95268816	72,43333332	74,19569894	53,2483871	48,67849461	65,11935484	70,94623655	-0,351888889	0,565	3,731111111	7,613888889	12,06088889	15,46522222	16,82488889	16,09822222	12,98355556	8,552111111	3,946888889	0,835777778	7,4	8,4	13,4	17,4	20,4	24,9	27,1	26,1	23,3	16,4	10,1	7,8	-11,2	-13,9	-5	0,7	3,4	7,3	9,4	9,1
5119	Kirchhain	51	19	1	NA	63,427957	56,96451613	50,22903226	58,28494623	68,60322581	81,29677419	88,59247313	91,5	64,23655913	58,28064516	73,80215055	79,71397848	-0,433148148	0,448611111	3,584537037	7,48287037	11,9287963	15,34990741	16,73314815	16,01787037	12,87722222	8,49462963	3,888611111	0,790092593	7,2	8,3	13	17,2	20,2	24,5	26,7	25,9	22,7	16	10,2	7,5	-11,5	-14,5	-5,1	0,6	3,1	7,1	9,5	9
5119	Kirchhain	51	19	3	NA	44,52903226	40,37419355	36,57526881	44,28602152	52,66344087	63,572043	66,06989248	69,4204301	48,87311829	43,73333332	55,30860216	56,73010752	-0,106666667	0,800777778	4,039888889	7,957	12,36355556	15,77955556	17,20622222	16,40888889	13,22811111	8,756444444	4,227	1,085222222	7,3	8,3	13,2	17,2	20,3	24,6	26,8	26	22,8	16,1	10,3	7,6	-10,9	-13,9	-4,6	1	3,6	7,5	9,8	9,4
5119	Kirchhain	51	19	2	NA	60,95268816	55,10860216	48,87311829	57,34623655	67,18279571	79,54731184	87,65913977	89,60860216	63,97311829	56,73655913	72,22150539	76,60430106	-0,497222222	0,356759259	3,489074074	7,439259259	11,87018519	15,3175	16,70675926	15,99009259	12,80481481	8,399537037	3,833425926	0,726018519	7,2	8,1	12,9	17	20,1	24,3	26,7	25,8	22,6	15,8	10,2	7,3	-11,7	-14,8	-5,3	0,5	2,9	6,9	9,3	8,4
5119	Kirchhain	51	19	4	NA	44,8516129	40,86344087	37,4236559	45,36774194	53,66774194	64,94946235	68,09462365	70,79784945	49,927957	44,64086023	56,1	57,65698926	-0,249444444	0,641	3,838666667	7,781555556	12,20288889	15,64988889	17,04566667	16,29077778	13,08066667	8,625111111	4,110444444	0,954444444	7,2	8,3	13,2	17,2	20,4	24,6	26,8	26	22,7	16	10,4	7,5	-11,5	-14,7	-5,1	0,7	3	7,1	9,4	8,7
5120	Neustadt (Hessen)	51	20	1	NA	51,40860216	46,29784945	42,23118281	49,60860216	56,56129032	67,66129032	74,00215055	74,88172042	54,57741935	48,78172042	61,63978494	64,92688171	-0,669888889	0,155444444	3,268888889	7,264444444	11,676	15,16411111	16,54355556	15,82944444	12,632	8,247888889	3,672222222	0,565333333	6,9	7,7	12,5	16,6	19,9	23,9	26,1	25,4	22,4	15,3	10	7	-11,6	-14,9	-5,4	0,5	2,8	6,9	9,3	8,2
5120	Neustadt (Hessen)	51	20	3	NA	40,04516129	36,80967742	33,85913977	40,56236558	46,18494623	56,03118281	59,80860216	61,06774194	44,03978494	39,50107526	49,55053765	51,66989248	-0,502133333	0,3692	3,524933333	7,491866667	11,89626667	15,36626667	16,75813333	16,02746667	12,81973333	8,4316	3,863733333	0,716	7	8,1	13	17,1	20,3	24,4	26,5	25,9	22,7	15,8	10,3	7,4	-11,6	-14,8	-5,2	0,6	2,9	6,9	9,5	8,5
5120	Neustadt (Hessen)	51	20	2	NA	56,74946235	50,96881719	48,5516129	57,32903226	64,81827958	79,00752687	86,65698926	86,54301074	63,69462365	56,272043	69,45268816	72,1516129	-0,54037037	0,311111111	3,474166667	7,446018519	11,85777778	15,32601852	16,71074074	15,99518519	12,79092593	8,378425926	3,825462963	0,68462963	6,8	7,8	12,7	16,7	19,9	23,9	26,3	25,5	22,5	15,4	10,1	7	-11,5	-14,8	-5,2	0,6	2,9	7	9,4	8,4
5120	Neustadt (Hessen)	51	20	4	NA	49,3204301	44,86021506	41,94408603	50,09892474	55,90322581	68,95268816	74,3204301	74,96236558	54,73763442	49,06236558	61,33118281	64,51397848	-0,733222222	0,114666667	3,269222222	7,211444444	11,62922222	15,08988889	16,49444444	15,794	12,63688889	8,259333333	3,630333333	0,486666667	6,8	7,8	12,5	16,6	19,9	23,9	26,1	25,4	22,4	15,5	10,1	7	-11,8	-15,1	-5,5	0,3	2,6	6,7	9,2	8,3
5121	Schrecksbach	51	21	1	NA	50,727957	47,51720429	45,1236559	54,16559139	64,26236558	78,13655913	84,46774194	80,43763442	61,17849461	53,59892474	64,65591397	66,23118281	-0,507777778	0,376203704	3,543425926	7,542037037	11,94972222	15,42851852	16,8187963	16,1212037	12,92027778	8,472962963	3,900740741	0,714166667	6,8	8,1	12,6	16,8	19,9	23,9	26,4	25,4	23	15,4	10,2	6,9	-11,4	-14,7	-5,2	0,6	2,9	7,1	9,4	8,5
5121	Schrecksbach	51	21	3	NA	44,90215055	41,61827958	39,20537635	48,36881719	55,90967742	69,24408603	71,95591397	70,71935484	52,16666668	47,43333332	57,20860216	58,68709677	-0,680444444	0,191111111	3,366666667	7,318777778	11,75422222	15,20544444	16,61266667	15,93055556	12,76811111	8,334	3,719	0,556777778	6,8	7,9	12,5	16,6	19,9	23,9	26,2	25,4	22,7	15,5	10,1	6,9	-11,5	-14,8	-5,3	0,5	2,9	7,1	9,4	8,6
5121	Schrecksbach	51	21	2	NA	49,39354839	46,27849461	44,03333332	54,20645161	64,572043	79,23440861	83,17096774	79,46451613	59,08924732	52,85698926	62,30645161	63,12903226	-0,513425926	0,390462963	3,581851852	7,568333333	12,02212963	15,4387037	16,86277778	16,19555556	13,0275	8,563055556	3,949351852	0,698240741	6,8	8,2	12,7	16,8	20	23,8	26,5	25,5	23,1	15,5	10,3	6,8	-11,4	-14,7	-5,4	0,5	2,8	7,4	9,5	8,6
5121	Schrecksbach	51	21	4	NA	42,40215055	39,59784945	37,59139784	47,1516129	55,73978494	69,44946235	70,53870968	67,73870968	50,57741935	46,42580645	54,48279571	54,40645161	-0,621222222	0,267222222	3,461111111	7,443222222	11,895	15,31444444	16,72522222	16,07066667	12,91955556	8,462	3,829666667	0,591888889	6,7	8,1	12,6	16,7	20	23,9	26,4	25,5	23	15,5	10,4	6,8	-11,5	-14,8	-5,3	0,5	2,9	7,4	9,5	8,7
5122	Neukirchen	51	22	1	NA	57,98494623	52,85698926	50,34193548	63,19354839	73,33870968	88,26774194	92,28064516	86,13118281	67,23225806	62,10430106	70,03333332	71,06236558	-1,22212963	-0,405092593	2,731018519	6,709907407	11,16157407	14,57435185	15,98009259	15,45546296	12,37240741	8,019722222	3,227962963	-0,063703704	6,4	7,9	12,2	16,3	19,5	23,3	26	24,9	22,8	15,1	10,1	6,4	-12,3	-15,8	-6,9	-0,6	1,6	6,5	8,4	7,7
5122	Neukirchen	51	22	3	NA	45,04086023	41,73333332	39,4204301	49,28709677	58,06774194	71,8763441	71,75806452	68,68602152	51,91827958	49,33655913	56,34193548	56,5236559	-0,955666667	-0,122444444	3,020888889	7,017333333	11,47688889	14,90522222	16,31377778	15,70588889	12,614	8,189222222	3,498222222	0,226	6,3	8,1	12,1	16,2	19,5	23,5	25,9	24,8	23	15,2	10,2	6,4	-11,7	-15,1	-5,9	0,3	2,5	7,1	9,2	8,3
5122	Neukirchen	51	22	2	NA	69,67311829	62,28924732	59,09892474	70,08494623	79,39247313	95,20967742	98,39032258	92,40967742	74,56666668	71,39354839	81,07096774	86,3204301	-1,501388889	-0,733981482	2,338055556	6,302407407	10,78314815	14,22037037	15,61018519	15,07638889	12,06398148	7,781111111	2,930648148	-0,321944444	6,2	8,5	12	16	19,7	23,8	25,9	24,5	23,3	15,4	10,4	6,2	-12,4	-15,9	-7	-0,7	1,6	6,4	8,4	7,6
5122	Neukirchen	51	22	4	NA	53,24623655	47,98172042	44,93978494	54,49784945	61,85376345	76,41935484	75,90752687	73,09354839	57,78494623	55,83010752	63,2483871	65,95806452	-1,221222222	-0,433666667	2,658888889	6,629333333	11,12433333	14,57133333	15,97222222	15,37733333	12,32666667	7,966333333	3,217333333	-0,043666667	6,3	8,9	12,4	16,2	20,2	24,4	26,2	24,7	23,8	15,9	10,8	6,3	-12,2	-15,6	-6,3	-0,3	2,2	6,7	8,8	8
5123	Niederaula	51	23	1	NA	65,10537635	58,78494623	56,24623655	65,62688171	76,22688171	91,50430106	92,20967742	86,38709677	69,42580645	67,22473119	77,60645161	83,39139784	-1,169259259	-0,390092593	2,701296296	6,694814815	11,1975	14,67537037	16,0537963	15,41925926	12,35092593	8,02962963	3,266203704	0,050185185	6,8	10,3	14	17	21,5	25,7	27,1	26	25,2	17,3	12	6,8	-12,6	-16	-6,6	-0,7	1,8	6,3	8,6	7,7
5123	Niederaula	51	23	3	NA	48,64408603	44,05913977	42,24408603	50,11290323	59,09892474	73,04516129	71,44301074	68,10322581	54,52688171	52,8795699	59,45698926	62,64516129	-0,822222222	-0,003888889	3,127777778	7,162333333	11,66833333	15,131	16,54555556	15,856	12,72255556	8,295333333	3,632444444	0,383333333	6,8	11,1	14,7	17,3	22,1	26,3	28,1	26,9	25,9	18,1	12,6	7	-11,7	-15,1	-5,6	0,2	2,6	7,2	9,4	8,4
5123	Niederaula	51	23	2	NA	51,74086023	46,27096774	45,21720429	52,65268816	62,04193548	75,08494623	74,88064516	69,94516129	55,38924732	54,39354839	61,56129032	66,24301074	-0,965444444	-0,181555556	2,909111111	6,940333333	11,54466667	15,09	16,45955556	15,66255556	12,54277778	8,191777778	3,504666667	0,31	7	9,9	13,5	16,7	21,1	25,3	26,7	25,8	24,8	17	11,6	7,1	-11,5	-15,1	-5,5	0,3	2,5	7	9,4	8,3
5123	Niederaula	51	23	4	NA	51,70860216	47,36881719	46,54623655	54,43333332	65,86451613	81,73978494	80,33225806	75,65268816	59,85591397	57,54086023	63,76881719	67,56021506	-0,660294118	0,161764706	3,300392157	7,366568627	11,94941176	15,4604902	16,86784314	16,05411765	12,88058824	8,450882353	3,825392157	0,595	7,2	10,6	14,1	17,4	21,9	26,1	27,5	26,1	25,5	17,6	12,2	7,3	-11,4	-14,9	-5,3	0,5	2,6	7,2	9,5	8,5
5124	Bad Hersfeld	51	24	1	NA	41,64408603	37,41182797	37,76559139	44,34516129	53,09139784	65,05591397	64,42580645	60,81075268	45,62473119	44,99569894	49,072043	51,99784945	-0,515061728	0,282345679	3,390493827	7,49308642	12,12271605	15,68901235	17,06790123	16,20530864	12,95641975	8,552469136	3,94654321	0,728148148	7,3	8,6	13	16,9	20,6	24,7	26,9	26,3	23,7	16,2	10,6	7,5	-11	-14,8	-4,9	0,6	2,7	7,2	9,7	8,5
5124	Bad Hersfeld	51	24	3	NA	45,26021506	41,07096774	41,06666668	48,48387097	58,07096774	72,68602152	71,97741935	66,99139784	51,33010752	49,79784945	54,04301074	56,67311829	-0,579666667	0,234222222	3,361555556	7,432888889	12,05288889	15,60666667	16,98511111	16,15222222	12,92933333	8,492222222	3,894666667	0,646444444	7,3	9	13,1	17	20,7	24,8	26,9	26,3	24	16,3	10,9	7,5	-11,3	-14,8	-5,1	0,5	2,7	7,2	9,6	8,5
5124	Bad Hersfeld	51	24	2	NA	50,82258065	44,33763442	45,1483871	53,81182797	63,41505377	76,13333332	75,83225806	71,53225806	53,9483871	53,58602152	58,87096774	62,28387097	-0,759555556	0,005666667	3,088222222	7,156888889	11,785	15,34411111	16,70111111	15,88666667	12,69366667	8,323555556	3,685777778	0,476555556	7,3	8,5	13	16,8	20,4	24,5	26,8	26,2	23,6	16	10,5	7,4	-11,6	-15,2	-5,3	0,2	2,5	6,9	9,4	8,2
5124	Bad Hersfeld	51	24	4	NA	61,69677419	54,20430106	53,95376345	64,26129032	74,38817203	92,76129032	92,35053765	87,03870968	67,76881719	65,0516129	71,36344087	77,41935484	-1,040555556	-0,276944444	2,784259259	6,829444444	11,43722222	15,01231481	16,35027778	15,57527778	12,44740741	8,084537037	3,410185185	0,185648148	7	8,7	12,8	16,7	20,4	24,3	26,7	25,9	23,7	16	10,6	7,1	-11,5	-15	-5,3	0,3	2,4	6,9	9,3	8,2
5125	Friedewald	51	25	1	NA	57,08279571	48,6483871	49,81397848	59,38172042	69,03548387	81,36559139	82	76,28924732	58,85806452	58,25913977	63,80645161	68,35591397	-1,177555556	-0,435	2,633333333	6,676222222	11,27277778	14,79188889	16,10888889	15,40533333	12,30655556	7,992	3,289333333	0,095777778	6,4	7,8	11,8	16,1	19,4	23,2	25,7	25,1	22,5	15,1	10	6,5	-12,2	-15,7	-5,8	-0,3	2,4	6,6	9,2	7,9
5125	Friedewald	51	25	3	NA	64,64301074	56,33333332	56,64408603	66,87419355	77,17096774	94,81075268	95,86344087	92,10967742	70,21505377	67,31612903	73,9763441	81,11720429	-1,121388889	-0,349074074	2,757222222	6,807685185	11,41444444	14,91537037	16,25351852	15,52712963	12,42342593	8,048055556	3,375092593	0,144537037	6,7	7,9	12,1	16,2	19,6	23,6	26,1	25,3	22,8	15,3	10,1	6,8	-12,1	-15,5	-5,7	-0,1	2,5	6,8	9,3	8,1
5125	Friedewald	51	25	2	NA	51,78817203	44,67526881	44,39354839	52,28494623	62,11397848	75,53655913	73,09032258	73,71935484	53,19354839	52,89139784	58,10215055	63,5	-0,768888889	0,014777778	3,174777778	7,263111111	11,81366667	15,28244444	16,63355556	15,92666667	12,75611111	8,35	3,726	0,481888889	6,9	8,4	12,6	16,9	20,2	24	26,5	25,8	23,2	15,6	10,5	6,9	-11,7	-15,1	-5,1	0,3	3,1	7,3	9,7	8,6
5125	Friedewald	51	25	4	NA	62,18924732	53,39462365	53,91182797	62,89784945	74,51720429	91,46021506	88,55268816	90,927957	65,56666668	63,98709677	70,76236558	76,66129032	-0,838148148	-0,023796296	3,156851852	7,247314815	11,80675926	15,27601852	16,62342593	15,91138889	12,75944444	8,316111111	3,688148148	0,428055556	6,7	8,3	12,5	16,8	20,1	23,9	26,5	25,8	23,2	15,5	10,4	6,9	-11,6	-15	-5,1	0,4	3,1	7,4	9,6	8,6
5126	Vacha	51	26	1	NA	51,24516129	45,29569894	43,02580645	50,68387097	61,02258065	74,35698926	70,35268816	71,52580645	52,32688171	50,78172042	57,01720429	63,38387097	-0,965555556	-0,178555556	2,971444444	7,077	11,65355556	15,11744444	16,46533333	15,76944444	12,60322222	8,210111111	3,556	0,325666667	6,9	8,3	12,5	16,8	20,2	24,1	26,6	25,8	23,2	15,6	10,4	6,9	-11,9	-15,4	-5,5	0	2,8	7	9,4	8,3
5126	Vacha	51	26	3	NA	59,80645161	51,86881719	51,33118281	60,02903226	72,58817203	88,10322581	85,6236559	88,19892474	62,89139784	60,09677419	66,10430106	73,74301074	-0,965277778	-0,125555556	3,082314815	7,171018519	11,74638889	15,18685185	16,56675926	15,86759259	12,70824074	8,260833333	3,588333333	0,330925926	6,6	8,1	12,5	16,7	20	24	26,4	25,6	23,1	15,4	10,3	6,8	-12,1	-15,5	-5,7	-0,2	2,7	7	9,3	8,2
5126	Vacha	51	26	2	NA	48,972043	45,46989248	42,64946235	51,26774194	62,41290323	75,10752687	74,71182797	74,95591397	54,46344087	51,472043	56,70322581	61,01935484	-1,025729167	-0,205729167	2,9459375	7,060625	11,66322917	15,11635417	16,46854167	15,79270833	12,60177083	8,194895833	3,509375	0,275729167	6,5	8	12,2	16,6	19,9	23,9	26,3	25,4	23	15,3	10,2	6,7	-11,8	-15,3	-5,5	0	2,8	7	9,5	8,3
5126	Vacha	51	26	4	NA	53,54623655	47,66666668	46,3483871	55,21182797	67,66881719	82,78279571	80,70107526	83,49569894	58,01290323	56,6516129	60,11505377	65,10967742	-0,916481482	-0,045	3,156111111	7,26	11,85462963	15,29703704	16,6912037	15,99	12,77740741	8,332962963	3,643333333	0,387407407	6,6	8,1	12,4	16,7	20	24	26,5	25,6	23,1	15,4	10,3	6,8	-11,8	-15,3	-5,7	-0,1	2,8	7,1	9,3	8,2
5214	Burbach	52	14	1	NA	91,60107526	75,0483871	71,29892474	70,61720429	72,05053765	80,85806452	93,63548387	94,84301074	75,98387097	70,92688171	92,96344087	107,6064516	-0,506333333	0,332	3,249777778	6,961444444	11,34411111	14,72377778	16,07988889	15,48022222	12,50433333	8,352555556	3,663555556	0,607	7,2	9,2	12,4	16,7	20,3	24,5	26,5	25,8	22,5	15,9	10,9	7,1	-11,3	-15	-5,3	0	3	6,7	9	8,8
5214	Burbach	52	14	3	NA	123,2741935	101,9505376	95,06451613	93,12150539	94,21505377	104,3569893	120,2924731	127,2419355	100,4709677	95,51827958	127,0795699	145,016129	-1,4	-0,569074074	2,320092593	6,006851852	10,41296296	13,74157407	15,16805556	14,66333333	11,83194444	7,698611111	2,765185185	-0,279444444	6,5	8,1	11,3	15,8	19,2	23,5	25,5	24,8	21,7	15	10,1	6,5	-11,7	-15	-5,4	-0,6	2,9	7	8,4	8,3
5214	Burbach	52	14	2	NA	97,78602152	81,45806452	75,23225806	73,26989248	74,64623655	82,20752687	96,03763442	98,53440861	79,99892474	74,71182797	99,40430106	117,0956989	-1,101444444	-0,335222222	2,516555556	6,227444444	10,63022222	14,05366667	15,414	14,78322222	11,86255556	7,767777778	3,084222222	0,026222222	6,5	8,2	11,4	15,9	19,4	23,7	25,6	25	21,7	15,4	10	6,6	-12,2	-15,7	-5,8	-0,9	2,7	6,2	8,6	8,3
5214	Burbach	52	14	4	NA	113,1397849	93,53440861	88,28279571	85,91075268	86,20967742	95,97741935	108,9849462	115,9924731	92,28924732	86,9763441	117,7	135,9860215	-1,117222222	-0,340648148	2,580277778	6,326666667	10,7162037	14,13564815	15,50592593	14,88611111	11,95638889	7,803425926	3,067592593	0,003611111	6,9	8,1	12	16,5	19,7	24,3	26	25,5	22,1	15,5	10,3	7	-12	-15,3	-5,6	-0,8	2,8	6,7	8,6	8,4
5215	Dillenburg	52	15	1	NA	94,41935484	79,58172042	73,227957	71,38172042	73,70860216	83,7516129	94,54731184	98,33440861	78,64408603	73,38064516	98,53548387	114,8451613	-0,60372549	0,160294118	3,058921569	6,873529412	11,25431373	14,7427451	16,085	15,30588235	12,27901961	8,062843137	3,594705882	0,478235294	7,2	8,2	12,4	16,9	19,9	24,8	26,3	25,9	22,3	15,8	10,4	7,4	-12,2	-15,7	-5,6	-1,2	2,7	6,3	8,6	8
5215	Dillenburg	52	15	3	NA	85,57419355	72,80645161	66,55268816	65,172043	66,93225806	77,60215055	84,96451613	90,21827958	72,29247313	67,24946235	92,24623655	104,8569893	-0,723333333	0,009895833	2,924479167	6,756875	11,12208333	14,60989583	15,97114583	15,19552083	12,18354167	7,953645833	3,476770833	0,333229167	7,2	8,3	12,5	17	20	24,9	26,4	26	22,4	15,8	10,4	7,5	-12,1	-15,5	-5,4	-1,1	2,9	6,6	8,8	8
5215	Dillenburg	52	15	2	NA	94,76666668	80,48817203	73,44086023	72,1795699	76,23870968	87,50752687	96,38602152	100,2365591	79,90967742	74,072043	101,3365591	115,2483871	-0,677962963	0,072962963	2,975462963	6,806759259	11,19166667	14,70074074	16,04138889	15,23694444	12,22685185	7,983148148	3,525277778	0,378055556	7,3	8,3	12,5	17,1	20	25	26,4	26,1	22,4	15,9	10,4	7,5	-12,4	-15,8	-5,8	-1,4	2,5	6,1	8,5	7,8
5215	Dillenburg	52	15	4	0	68,73763442	59,05806452	53,79354839	53,21397848	56,4236559	66,17849461	68,96559139	73,93763442	59,26129032	53,86881719	75,67311829	83,81612903	-0,395632184	0,375402299	3,319195402	7,184712644	11,53965517	15,08402299	16,40425287	15,54942529	12,46873563	8,178505747	3,798965517	0,661149425	7,5	8,6	12,9	17,4	20,4	25,4	26,8	26,4	22,7	16,1	10,7	7,7	-11,9	-15,5	-5,1	-1,2	3,1	6,7	8,8	8
5216	Oberscheld	52	16	1	NA	77,04623655	65,05913977	58,89569894	59,43440861	64,03440861	72,91612903	82,85053765	84,20215055	66,54408603	61,52258065	84,08924732	94,71397848	-1,140444444	-0,375555556	2,509	6,273	10,70733333	14,14944444	15,53477778	14,83255556	11,89488889	7,711888889	3,085333333	-0,030888889	6,9	7,9	12	16,5	19,5	24,2	25,8	25,5	22	15,5	10,1	7,1	-12,5	-15,9	-5,9	-1,1	2,6	6,2	8,6	8,1
5216	Oberscheld	52	16	3	NA	63,60645161	54,60860216	49,18602152	50,33655913	53,67096774	61,70537635	67,59677419	70,027957	55,49032258	51,2483871	69,86559139	76,78817203	-0,692948718	0,115897436	3,058846154	6,888205128	11,29	14,75102564	16,12641026	15,37371795	12,35294872	8,078717949	3,52474359	0,410128205	7,2	8,3	12,5	17	20	24,8	26,4	25,9	22,4	15,7	10,4	7,4	-11,9	-15,3	-5,4	-0,5	2,9	6,7	9	8,7
5216	Oberscheld	52	16	2	NA	100,4053764	84,69677419	76,04731184	76,96344087	81,06881719	93,30860216	103,7086022	103,6505376	85,90860216	79,79139784	109,983871	123	-1,192777778	-0,441759259	2,473981481	6,245740741	10,68925926	14,09490741	15,51851852	14,85787037	11,91314815	7,756851852	3,041481481	-0,042407407	6,7	7,8	11,7	16,2	19,4	23,7	25,7	25	21,9	15,3	9,9	6,8	-12,4	-15,7	-6	-0,6	2,5	6,3	8,6	8
5216	Oberscheld	52	16	4	NA	71,78064516	60,772043	55,88494623	57,90215055	61,872043	72,49677419	78,50322581	79,85483871	63,73763442	59,24301074	79,59247313	87,04301074	-0,665333333	0,153888889	3,161333333	6,995888889	11,41255556	14,81133333	16,23511111	15,52177778	12,51344444	8,230111111	3,566888889	0,508555556	7	8,1	12,2	16,7	19,9	24,3	26,1	25,5	22,3	15,6	10,2	7,1	-11,8	-15,1	-5,2	0,1	3	6,9	9,1	8,8
5217	Gladenbach	52	17	1	NA	90,33763442	77,44623655	68,26881719	70,48387097	73,48279571	88,54516129	93,74516129	92,83548387	77,39677419	71,81182797	100,9483871	113,2677419	-0,667592593	0,165925926	3,202222222	7,020833333	11,46083333	14,88185185	16,26925926	15,57240741	12,5287963	8,250648148	3,584259259	0,515648148	7	8,2	12,5	16,8	20	24,3	26,3	25,6	22,4	15,7	10,3	7,2	-12,4	-15,5	-5,9	-0,3	2,5	6,4	8,8	8,3
5217	Gladenbach	52	17	3	NA	70,12258065	60,63010752	53,94731184	56,78387097	59,83655913	71,33440861	77,21182797	77,03225806	61,64301074	57,60860216	79,22473119	88,31290323	-0,705	0,126666667	3,175333333	7,043444444	11,45822222	14,83733333	16,287	15,60422222	12,54988889	8,215333333	3,550777778	0,468	6,9	8,1	12,4	16,6	19,9	24,2	26,3	25,5	22,4	15,6	10,2	7,2	-11,6	-14,9	-5	0,3	3,2	7,1	9,3	8,9
5217	Gladenbach	52	17	2	NA	75,74193548	64,94086023	56,76559139	61,25806452	66,68064516	80,97526881	85,24301074	85,12150539	66,97741935	60,73655913	85,46989248	95,96021506	-0,350555556	0,536018519	3,655462963	7,543333333	11,97148148	15,37824074	16,77407407	16,04074074	12,9162963	8,542685185	3,927222222	0,860092593	7,1	8,3	12,8	17	20,3	24,5	26,6	25,7	22,6	15,9	10,4	7,4	-11,4	-14,3	-4,9	0,6	3,3	7,3	9,5	9,1
5217	Gladenbach	52	17	4	NA	58,83118281	51,14731184	45,60430106	49,19247313	54,83010752	66,2483871	70,28172042	70,31505377	53,51290323	49,21397848	67,927957	74,31290323	-0,245777778	0,638555556	3,794666667	7,707333333	12,12877778	15,51355556	16,93	16,20633333	13,085	8,631888889	4,028555556	0,935555556	7,2	8,5	13	17,2	20,4	24,6	26,8	25,9	22,8	16	10,5	7,5	-11,3	-14,4	-4,7	0,7	3,5	7,4	9,7	9,3
5218	Niederwalgern	52	18	1	NA	65,73118281	57,01612903	50,45806452	56,63978494	64,58172042	77,55053765	81,2483871	83,24623655	61,35591397	56,07419355	76,80107526	83,26989248	-0,112962963	0,78962963	3,973981481	7,8675	12,31148148	15,69944444	17,09185185	16,34962963	13,20481481	8,745555556	4,180555556	1,066759259	7,4	8,6	13,3	17,5	20,6	24,8	27	26,2	23	16,2	10,5	7,7	-11	-14	-4,7	0,9	3,6	7,6	9,7	9,4
5218	Niederwalgern	52	18	3	NA	51,55591397	45,40537635	40,69354839	44,4483871	52,127957	62,11720429	66,55806452	66,28924732	48,0795699	44,55591397	60,49569894	65,09569894	0,029444444	0,930111111	4,144666667	8,051777778	12,50855556	15,88844444	17,30088889	16,55888889	13,4	8,860222222	4,322111111	1,211111111	7,3	8,5	13,3	17,4	20,6	24,9	27	26,1	22,9	16,2	10,5	7,7	-10,8	-13,9	-4,4	1	3,7	7,8	9,9	9,5
5218	Niederwalgern	52	18	2	NA	62,55806452	55,33010752	49,49032258	57,77741935	66,75268816	79,67419355	83,65268816	86,34623655	61,53225806	56,6763441	74,86881719	79,60322581	-0,255277778	0,64962963	3,854814815	7,743981481	12,17722222	15,58787037	16,97972222	16,23351852	13,11055556	8,651388889	4,056574074	0,937037037	7,4	8,5	13,4	17,5	20,5	24,9	27,1	26,2	23,2	16,4	10,4	7,8	-11,2	-14,1	-5	0,6	3,4	7,3	9,4	9,2
5218	Niederwalgern	52	18	4	NA	50,26881719	45,09032258	41,01397848	47,33333332	55,46129032	66,96559139	69,66236558	71,31720429	51,96451613	47,43333332	61,74193548	65,43870968	-0,243777778	0,634666667	3,852111111	7,732	12,187	15,59055556	17,02088889	16,28611111	13,13755556	8,665111111	4,078888889	0,929666667	7,2	8,4	13,1	17,2	20,4	24,7	26,7	26	22,8	16	10,5	7,5	-11,5	-14,6	-5	0,5	3	7,1	9,4	8,9
5219	Am�neburg	52	19	1	NA	55,20537635	50,82580645	45,48387097	54,28709677	63,11720429	77,69784945	79,71720429	83,95806452	59,63440861	54,65698926	68,89032258	71,31720429	-0,189814815	0,726574074	3,930740741	7,85537037	12,27268519	15,68425926	17,09962963	16,34657407	13,18148148	8,713888889	4,149537037	0,9925	7,2	8,3	13,1	17,1	20,4	24,7	26,8	25,9	22,8	16,1	10,4	7,5	-11,2	-14,3	-4,7	0,9	3,3	7,2	9,7	9,1
5219	Am�neburg	52	19	3	NA	55,15268816	49,77741935	44,48387097	51,76021506	58,4516129	71,28279571	74,77741935	76,40537635	56,8795699	51,68387097	67,61935484	72,13118281	-0,642444444	0,247777778	3,389777778	7,267111111	11,72633333	15,13811111	16,55077778	15,85544444	12,75644444	8,376222222	3,705	0,564222222	7,1	8,3	13	17,1	20,3	24,6	26,6	25,9	22,7	16	10,4	7,5	-11,6	-14,7	-5,1	0,5	3	6,9	9,4	8,9
5219	Am�neburg	52	19	2	NA	53,29354839	50,13333332	45,50215055	55,38387097	63,80645161	78,05376345	80,65268816	84,73870968	60,08172042	54,37311829	67,32580645	69,54408603	-0,207962963	0,717314815	3,921296296	7,863333333	12,25731481	15,70953704	17,12888889	16,3537037	13,12074074	8,683240741	4,185185185	0,968888889	7,3	8,4	13,4	17,3	20,5	24,9	26,8	26,1	22,9	16,3	10,6	7,7	-11,9	-15	-5,3	0,4	2,6	6,4	9,3	8,5
5219	Am�neburg	52	19	4	NA	51,23333332	49,00645161	43,31935484	52,17526881	58,47741935	70,50537635	75,10752687	76,78172042	56,03010752	51,53655913	64,8204301	68,85806452	-0,584222222	0,291777778	3,485	7,366666667	11,78333333	15,25055556	16,68788889	15,92411111	12,77266667	8,389888889	3,796	0,619	7,3	8,3	13,5	17,3	20,5	24,9	26,9	26,1	22,9	16,3	10,7	7,7	-12	-15,1	-5,4	0,3	2,5	6,2	9,2	8,4
5220	Kirtorf	52	20	1	NA	48,55376345	45,42473119	41,63333332	50,63978494	57,18279571	69,3763441	72,81720429	74,86774194	53,11505377	48,80967742	61,05806452	63,60430106	-0,499222222	0,391222222	3,585555556	7,495666667	11,91188889	15,35844444	16,78655556	16,051	12,87022222	8,469888889	3,890111111	0,712111111	7,1	8,2	13,1	17,1	20,3	24,6	26,6	25,9	22,7	16	10,5	7,4	-12,1	-15,2	-5,4	0,3	2,5	6,3	9,2	8,4
5220	Kirtorf	52	20	3	NA	42,96344087	41,21720429	36,80752687	44,31075268	48,83870968	59,79139784	63,85268816	64,44946235	47,00107526	43,45698926	54,46021506	57,89569894	-0,6264	0,266266667	3,435466667	7,334533333	11,77266667	15,21613333	16,65626667	15,91746667	12,75426667	8,378666667	3,774266667	0,593066667	7,2	8,3	13,3	17,1	20,4	24,7	26,8	25,9	22,8	16,2	10,6	7,6	-12	-15,1	-5,4	0,3	2,6	6,2	9,2	8,4
5220	Kirtorf	52	20	2	NA	59,41397848	55,23333332	50,84731184	61,68387097	70,29247313	85,53870968	88,78817203	90,8516129	64,40322581	60,07311829	75,53118281	78,43548387	-0,666759259	0,20537037	3,392407407	7,295185185	11,73175926	15,1687037	16,59259259	15,8812037	12,73212963	8,373611111	3,723888889	0,548148148	7	8,1	12,8	16,8	20,1	24,3	26,3	25,6	22,5	15,8	10,4	7,2	-11,7	-14,9	-5,4	0,4	2,8	6,8	9,4	8,5
5220	Kirtorf	52	20	4	NA	52,05698926	49,11182797	44,2795699	54,03118281	59,51612903	74,92688171	76,78279571	77,26451613	56,93870968	53,36666668	65,48279571	69,84623655	-0,676	0,206888889	3,403	7,283444444	11,71844444	15,16166667	16,59111111	15,876	12,73855556	8,371222222	3,722222222	0,538777778	6,9	8,1	12,9	16,8	20,1	24,3	26,5	25,6	22,7	15,8	10,4	7,2	-11,7	-14,9	-5,2	0,4	2,9	6,9	9,4	8,7
5221	Alsfeld	52	21	1	NA	53,9	51,54301074	47,78387097	57,95483871	68,14623655	84,22688171	85,22688171	85,75376345	62,46989248	58,03333332	69,50322581	71,61290323	-0,696944444	0,168888889	3,376296296	7,289351852	11,76055556	15,19092593	16,59759259	15,9075	12,78583333	8,372685185	3,709722222	0,536574074	6,8	7,9	12,6	16,6	19,9	24	26,2	25,4	22,6	15,5	10,2	7	-11,8	-14,9	-5,4	0,4	2,8	6,8	9,3	8,5
5221	Alsfeld	52	21	3	NA	49,24516129	46,95698926	42,99462365	52,20430106	59,48709677	74,53978494	73,92473119	74,16881719	55,80322581	52,38602152	63,46881719	66,327957	-0,796111111	0,074777778	3,281444444	7,194444444	11,687	15,09955556	16,53044444	15,82711111	12,72422222	8,323333333	3,659555556	0,438	6,5	7,8	12,2	16,2	19,6	23,7	25,9	25,1	22,4	15,3	10,1	6,8	-11,7	-14,9	-5,3	0,4	2,9	6,9	9,4	8,7
5221	Alsfeld	52	21	2	NA	49,92903226	47,68279571	45,17741935	55,47419355	67,03548387	84,09784945	82,75806452	82,53118281	60,77096774	57,41182797	64,92473119	65,27526881	-0,555555556	0,329166667	3,536944444	7,506944444	11,97509259	15,39537037	16,81481481	16,11638889	12,99435185	8,50537037	3,901018519	0,657685185	6,7	8,2	12,7	16,7	20	24	26,5	25,5	22,9	15,6	10,4	6,9	-11,5	-14,7	-5,1	0,6	3,1	7,3	9,5	8,7
5221	Alsfeld	52	21	4	NA	47,66666668	45,14193548	41,93333332	50,96236558	59,39462365	74,20537635	71,82150539	71,30645161	54,32688171	51,19032258	60,33548387	63,30215055	-0,817666667	0,024111111	3,221111111	7,163666667	11,665	15,09288889	16,50566667	15,80033333	12,727	8,309666667	3,633333333	0,422	6,6	8	12,4	16,5	19,9	23,9	26,2	25,3	22,7	15,4	10,3	6,8	-11,9	-15,1	-5,5	0,2	2,8	7	9,3	8,4
5222	Grebenau	52	22	1	NA	52,40752687	49,74623655	47,15806452	58,86451613	70,68709677	88,24516129	85,29139784	81,74946235	62,91827958	58,7516129	68,08709677	68,26559139	-0,983981482	-0,166388889	2,960833333	6,928981481	11,39981481	14,85518519	16,2537963	15,59842593	12,54564815	8,119259259	3,446111111	0,206111111	6,5	8	12,3	16,3	19,8	23,8	26,1	25,1	22,7	15,3	10,2	6,8	-11,8	-15	-5,6	0,2	2,7	7,1	9,2	8,4
5222	Grebenau	52	22	3	NA	48,25913977	45,71505377	42,78817203	52,69462365	61,02150539	75,99677419	73,10752687	70,75913977	55,43225806	52	61,59354839	64,79677419	-1,034888889	-0,246888889	2,872666667	6,815333333	11,34044444	14,79933333	16,21155556	15,49977778	12,454	8,027333333	3,385111111	0,159666667	6,4	7,9	12,1	16,1	19,5	23,5	25,9	24,9	22,6	15,2	10,1	6,6	-12,1	-15,2	-5,8	0,1	2,4	6,7	9,1	8,3
5222	Grebenau	52	22	2	NA	60,63655913	55,75913977	52,66774194	63,13118281	72,49139784	91,38387097	87,86989248	84,67741935	67,34086023	63,42580645	74,89677419	77,67419355	-1,039166667	-0,23712963	2,864166667	6,855277778	11,35138889	14,80092593	16,21842593	15,53425926	12,48685185	8,083333333	3,389537037	0,161111111	6,6	8,6	12,5	16,3	20,1	24,3	26,4	25,2	23,5	15,7	10,7	6,8	-12,3	-15,6	-6,2	-0,3	2	6,5	8,8	7,9
5222	Grebenau	52	22	4	NA	50,31075268	46,9763441	44,62688171	52,63118281	60,43763442	76,13010752	72,98279571	69,99569894	55,69892474	52,62580645	62,9204301	66,31290323	-0,860777778	-0,067222222	3,058111111	7,028888889	11,56233333	15,01711111	16,44633333	15,696	12,61122222	8,150222222	3,544222222	0,315222222	6,5	8,4	12,3	16,2	20	24,2	26,3	25,1	23,2	15,6	10,6	6,8	-12,1	-15,1	-5,8	0,2	2,4	6,8	9,2	8,2
5223	Queck	52	23	1	NA	56,2516129	52,03010752	49,43440861	58,63118281	70,03655913	89,55053765	85,64946235	81,26666668	64,76451613	60,54946235	69,03548387	72,77849461	-0,684722222	0,136018519	3,276574074	7,309814815	11,83194444	15,26888889	16,7112963	15,96194444	12,8437963	8,364722222	3,755648148	0,517407407	6,9	9,6	13,1	16,9	21	25,2	27,1	25,8	24,4	16,7	11,5	7,1	-11,7	-14,8	-5,5	0,4	2,7	7,2	9,4	8,4
5223	Queck	52	23	3	NA	47,90645161	44,45268816	42,60645161	50,33548387	58,95698926	75,6236559	72,16021506	69,89139784	54,30752687	50,82580645	59,13655913	62,89354839	-0,714888889	0,113	3,251	7,244111111	11,77033333	15,21733333	16,65622222	15,87866667	12,79133333	8,296777778	3,717666667	0,473444444	6,8	8,9	12,8	16,6	20,6	24,7	26,8	25,6	23,8	16	10,9	7	-11,8	-14,9	-5,4	0,3	2,7	7,1	9,3	8,4
5223	Queck	52	23	2	NA	54,972043	51,25483871	48,83870968	57,53978494	70,90860216	89,7236559	89,29569894	81,66774194	67,07096774	59,94408603	68,14301074	72,77311829	-0,759166667	0,062962963	3,20537037	7,222592593	11,78305556	15,26481481	16,68444444	15,88907407	12,79314815	8,320462963	3,707685185	0,465648148	7	10,1	13,6	17,2	21,4	25,6	27,2	25,9	25	17,1	11,8	7,1	-11,8	-15,1	-5,5	0,2	2,4	7	9,3	8,4
5223	Queck	52	23	4	NA	46,46344087	43,40107526	41,29032258	49,47849461	59,11720429	74,46344087	75,96129032	70,90430106	56,96021506	49,98817203	57,46559139	61,86559139	-0,736888889	0,073222222	3,232777778	7,237777778	11,763	15,23244444	16,65544444	15,86566667	12,77511111	8,284555556	3,684777778	0,449777778	6,8	8,7	12,7	16,6	20,4	24,6	26,6	25,5	23,6	15,9	10,8	6,9	-12	-14,9	-5,3	0,3	2,7	7,2	9,5	8,4
5224	Eiterfeld	52	24	1	NA	45,70107526	41,96666668	41,64946235	50	60,81075268	76,36666668	77,62258065	72,95483871	56,30537635	50,56989248	55,80752687	59,09677419	-0,846989247	-0,038709677	3,100860215	7,107204301	11,66268817	15,18634409	16,55741935	15,80376344	12,69935484	8,249569892	3,602688172	0,352043011	7	9	13	17	20,6	24,7	26,9	26	24	16,1	11	7,1	-11,8	-15	-5,3	0,2	2,7	7,1	9,4	8,4
5224	Eiterfeld	52	24	3	NA	45,00322581	41,53655913	40,55591397	48,62473119	58,69677419	73,99784945	75,3483871	71,95376345	55,11075268	48,86344087	55,33333332	58,62150539	-0,846333333	-0,012111111	3,152666667	7,151111111	11,69811111	15,19566667	16,57277778	15,81555556	12,72144444	8,236	3,599333333	0,348111111	6,7	8,5	12,5	16,7	20,1	24,2	26,5	25,6	23,5	15,7	10,7	6,8	-11,8	-14,8	-5,1	0,4	2,9	7,4	9,7	8,6
5224	Eiterfeld	52	24	2	NA	51,05806452	45,55053765	46,33548387	55,26881719	64,93548387	85,35591397	83,99462365	81,54623655	61,06989248	56,46451613	61,59032258	65,53440861	-0,965555556	-0,166060606	2,955757576	6,982525253	11,55585859	15,07828283	16,43868687	15,69292929	12,60161616	8,154444444	3,511212121	0,254949495	6,8	8,4	12,5	16,5	20	23,8	26,3	25,5	23,4	15,7	10,5	6,9	-11,6	-14,9	-5,2	0,3	2,7	7,2	9,5	8,4
5224	Eiterfeld	52	24	4	NA	43,53010752	39,13225806	38,66451613	46,69784945	54,34516129	70,23440861	68,7236559	69,3483871	50,52688171	46,76021506	52,64086023	56,86129032	-1,065061728	-0,229753086	2,918518519	6,911975309	11,46604938	14,96691358	16,33728395	15,60024691	12,54419753	8,085679012	3,411111111	0,152962963	6,3	8	12	16,2	19,5	23,6	26	25	22,9	15,3	10,2	6,5	-11,9	-15,1	-5,4	0,1	2,7	7,1	9,3	8,3
5225	Geisa	52	25	1	NA	51,84623655	45,56666668	45,75913977	54,57526881	62,19569894	79,04408603	77,99462365	77,71612903	57,51075268	54,68172042	60,68172042	66,21290323	-1,154222222	-0,357777778	2,792333333	6,837666667	11,41411111	14,90033333	16,24755556	15,54066667	12,474	8,030555556	3,353	0,093111111	6,5	7,9	12,3	16,4	19,8	23,8	26,2	25,2	22,8	15,2	10,1	6,6	-12,1	-15,4	-5,7	-0,2	2,5	6,9	9,1	8,1
5225	Geisa	52	25	3	NA	61,59677419	53,26021506	54,64516129	65,9516129	74,81075268	95,48924732	92,09032258	95,85483871	68,29784945	66,10537635	73,50537635	78,43440861	-1,131759259	-0,282407407	2,901018519	6,941759259	11,50666667	14,96148148	16,34796296	15,63722222	12,54777778	8,073611111	3,368333333	0,11462963	6,4	7,8	12,1	16,3	19,7	23,7	26,1	25,1	22,7	15,1	10,1	6,5	-11,9	-15,1	-5,4	0,1	2,8	7,2	9,4	8,4
5225	Geisa	52	25	2	NA	49,372043	43,29892474	43,75913977	51,92473119	59,96344087	75,2	72,03010752	74,55913977	53,15698926	51,32688171	56,47526881	61,68494623	-0,919555556	-0,056222222	3,168444444	7,271333333	11,80766667	15,26688889	16,64466667	15,91877778	12,80022222	8,256	3,621222222	0,337888889	6,5	8	12,4	16,7	20	24	26,4	25,5	23	15,4	10,3	6,7	-11,6	-14,9	-5	0,4	3,2	7,5	9,7	8,6
5225	Geisa	52	25	4	NA	61,06559139	52,89892474	53,34193548	65,12473119	71,46236558	91,52150539	86,60752687	91,98924732	64,51612903	63,81935484	69,58602152	75,79354839	-1,035925926	-0,159166667	3,073796296	7,156111111	11,69666667	15,15740741	16,5487037	15,82675926	12,70944444	8,191851852	3,498888889	0,228148148	6,4	7,9	12,3	16,5	19,8	23,8	26,3	25,2	22,9	15,1	10,1	6,5	-11,8	-15	-5,4	0,2	3	7,3	9,4	8,4
5314	Rennerod	53	14	1	NA	107,0053764	88,85913977	83,79462365	80,97526881	83,64731184	92,28924732	103,9956989	112,5344086	89,06989248	85,43978494	113,6849462	125,9365591	-1,773541667	-0,898125	2,056666667	5,7596875	10,15729167	13,47145833	14,891875	14,45510417	11,64395833	7,5053125	2,408020833	-0,589479167	5,3	7	10	14,4	17,7	22,1	24,2	23,5	20,4	13,7	9	5,6	-11,6	-14,6	-5,3	-0,5	3,1	6,8	8,4	8,4
5314	Rennerod	53	14	3	NA	104,9655914	87,85698926	81,78387097	80,09462365	84,05268816	93,25591397	104,5075269	112,283871	88,84408603	86,13010752	114,4053764	124,4376344	-1,321568627	-0,457352941	2,533235294	6,252843137	10,64411765	13,95892157	15,38460784	14,9054902	12,04411765	7,834117647	2,856960784	-0,165196078	6	7,4	10,7	15,2	18,4	22,8	24,9	24,2	21,2	14,2	9,6	6,1	-11,3	-14,5	-5	-0,1	3,4	7,5	8,9	8,7
5314	Rennerod	53	14	2	NA	122,7870968	102,3623656	93,76989248	90,06344087	91,48494623	100,1301075	113,1365591	120,7430107	98,22903226	94,89139784	130,1688172	146,9247312	-1,77	-0,973703704	1,938240741	5,628703704	10,05037037	13,42768519	14,83666667	14,31166667	11,48324074	7,370092593	2,432407407	-0,600185185	5,8	7,2	10,4	14,8	18,1	22,8	24,5	24,1	20,7	14,2	9,2	6	-12,1	-15,2	-5,5	-0,6	2,9	6,9	8,5	8,4
5314	Rennerod	53	14	4	NA	102,2645161	85,58709677	76,46021506	74,13225806	74,93440861	82,41612903	91,3236559	98,98709677	80,24516129	79,78279571	109,8849462	121,927957	-1,598888889	-0,808222222	2,169555556	5,857	10,29155556	13,61655556	15,04833333	14,52433333	11,69033333	7,521777778	2,590555556	-0,452555556	5,6	6,9	10,4	14,8	18	22,5	24,3	23,7	20,6	14	9,2	6	-12	-15,1	-5,4	-0,5	3	7,1	8,7	8,5
5315	Herborn	53	15	1	NA	105,8580645	89,56236558	80,51182797	78,01505377	80,06881719	90,54193548	99,17741935	105,872043	85,81182797	82,06881719	115,0526882	128,3989247	-1,062222222	-0,28537037	2,64037037	6,427777778	10,81074074	14,26601852	15,66342593	14,94768519	11,99574074	7,811203704	3,145555556	0,061111111	7	8,1	12,2	16,7	19,7	24,6	26,1	25,7	22,1	15,5	10,2	7,2	-12,1	-15,4	-5,4	-1	2,9	6,8	8,8	8,5
5315	Herborn	53	15	3	NA	90,27419355	76,172043	67,52580645	65,55268816	66,90967742	75,01505377	81,82580645	88,06021506	71,27311829	70,13118281	98,6	108,6688172	-1,20045977	-0,407586207	2,607816092	6,328965517	10,7483908	14,12287356	15,56114943	14,94045977	12,03310345	7,805057471	3,020689655	-0,070229885	6,4	7,9	11,5	15,9	19,1	23,7	25,4	24,8	21,7	15	9,9	6,8	-11,9	-15,2	-5,1	-0,3	3,1	7,1	9	8,7
5315	Herborn	53	15	2	NA	67,93010752	59,1516129	53,60645161	53,24408603	55,59462365	65,2	68,56559139	74,3795699	58,60967742	54,90967742	78,03118281	84,81075268	-0,266888889	0,552888889	3,584333333	7,431888889	11,80077778	15,28055556	16,65477778	15,82833333	12,74911111	8,403666667	3,947111111	0,818666667	7,5	8,7	12,9	17,4	20,5	25,4	26,8	26,3	22,8	16	10,8	7,7	-11,8	-15,3	-5	-1	3,2	6,9	8,9	8,2
5315	Herborn	53	15	4	NA	62,74516129	55,75913977	49,63655913	47,43225806	50,72473119	58,11075268	62,56989248	67,90430106	54,9236559	50,40537635	73,04516129	79,88817203	-0,601794872	0,220897436	3,321025641	7,130128205	11,51307692	14,91153846	16,33910256	15,62307692	12,61192308	8,282051282	3,614230769	0,532051282	7,4	8,7	12,8	17,3	20,5	25,1	26,7	26,1	22,8	15,9	10,8	7,7	-11,9	-15,2	-5,1	-0,4	3,1	7	9	8,7
5316	Ballersbach	53	16	1	NA	80,00107526	71,65053765	63,50430106	65,49569894	69,14731184	80,32688171	88,95376345	91,99139784	71,76344087	66,58709677	93,33440861	101,2860215	-0,427592593	0,396296296	3,433703704	7,282222222	11,66175926	15,11685185	16,50277778	15,73435185	12,65027778	8,333148148	3,791944444	0,694166667	7,3	8,6	12,7	17,2	20,3	25,1	26,6	26,2	22,6	15,9	10,7	7,6	-11,6	-15	-4,9	-0,1	3,2	7,2	9,3	8,9
5316	Ballersbach	53	16	3	NA	61,42580645	54,64623655	48,21397848	49,73763442	55,01397848	63,7795699	68,67419355	73,55483871	55,7	52,80107526	74,06129032	80,72473119	-0,079666667	0,8	3,960333333	7,833	12,19011111	15,61633333	17,02211111	16,23955556	13,14333333	8,702888889	4,149222222	1,065666667	7,4	8,9	13	17,4	20,7	25,2	27	26,2	23	16	10,9	7,8	-11,1	-14,5	-4,4	0,4	3,8	7,6	9,7	9,3
5316	Ballersbach	53	16	2	NA	78,16129032	68,83978494	61,71612903	65,7204301	69,35913977	81,86129032	88,55698926	90,89677419	69,68602152	66,072043	89,72258065	98,71075268	-0,454537037	0,378518519	3,448796296	7,317037037	11,72138889	15,12342593	16,54935185	15,82138889	12,74685185	8,386388889	3,780277778	0,681481482	7,2	8,4	12,5	16,9	20,2	24,7	26,4	25,8	22,6	15,8	10,6	7,4	-11,6	-15	-4,9	0,1	3,3	7,2	9,3	9
5316	Ballersbach	53	16	4	0	62,50215055	55,68387097	49,35483871	53,14193548	57,74731184	67,29784945	73,43440861	76,68817203	57,03763442	54,36021506	74,7	80,96989248	-0,357888889	0,519888889	3,632555556	7,527111111	11,91333333	15,30444444	16,75366667	16,03344444	12,92544444	8,526777778	3,895555556	0,779444444	7,3	8,7	12,8	17,2	20,5	24,9	26,8	26	22,9	15,8	10,8	7,6	-11,5	-14,8	-4,7	0,3	3,2	7,4	9,4	9
5317	Rodheim-Bieber	53	17	1	NA	75,827957	67,11505377	60,51720429	65,25483871	68,26881719	81,24731184	87,06129032	87,35053765	68,04086023	64,3204301	86,68602152	96,44946235	-0,58962963	0,25	3,358796296	7,254722222	11,66648148	15,05287037	16,49925926	15,8187963	12,72333333	8,314259259	3,661851852	0,574814815	6,9	8	12,4	16,5	19,9	24,3	26,3	25,6	22,3	15,5	10,2	7,3	-11,8	-15	-5	0,2	3	7,1	9,2	8,8
5317	Rodheim-Bieber	53	17	3	0	58,79677419	52,727957	47,33548387	51,16021506	56,87741935	66,23763442	71,63118281	73,28279571	55,06236558	51,40215055	70,74408603	75,827957	-0,507666667	0,344777778	3,487333333	7,419333333	11,79488889	15,17488889	16,66477778	15,96955556	12,84977778	8,379222222	3,748	0,655666667	7,2	8,4	12,7	16,9	20,2	24,6	26,7	25,8	22,6	15,6	10,6	7,5	-11,7	-14,9	-4,8	0,2	3,1	7,2	9,3	8,9
5317	Rodheim-Bieber	53	17	2	NA	67,35483871	60,01720429	53,55376345	57,79247313	65,98494623	77,68924732	85,10215055	84,527957	63,94623655	58,6	81,2	87,46666668	-0,405092593	0,409259259	3,600277778	7,525925926	11,93027778	15,3237037	16,77759259	16,08046296	12,94583333	8,451296296	3,827407407	0,764537037	7,2	8,3	12,9	17	20,3	24,6	26,7	25,9	22,7	15,9	10,4	7,6	-11,8	-14,9	-4,9	0,3	3	7,3	9,4	8,8
5317	Rodheim-Bieber	53	17	4	0	48,15376345	44,27526881	40,46559139	43,66021506	52,38387097	61,39354839	67,71720429	67,45806452	49,65268816	45,47311829	62,5204301	65,33010752	-0,244666667	0,576777778	3,799888889	7,792555556	12,15577778	15,53588889	17,05844444	16,32033333	13,14477778	8,532777778	4,001777778	0,922333333	7,3	8,2	13,1	17,1	20,4	24,9	27	26,2	22,9	15,9	10,5	7,8	-11,6	-14,7	-4,7	0,6	3,1	7,5	9,6	8,9
5318	Allendorf (Lumda)	53	18	1	NA	59,30645161	53,48172042	47,55698926	51,72580645	61,927957	73,45591397	79,10322581	77,73978494	57,76989248	52,70107526	71,58064516	76,69247313	-0,04287037	0,829907407	4,080092593	8,024722222	12,43962963	15,81972222	17,28185185	16,55018519	13,37425926	8,768240741	4,22787037	1,137777778	7,4	8,6	13,2	17,4	20,6	25	27	26,1	23	16,1	10,6	7,8	-11,3	-14,4	-4,6	0,7	3,4	7,7	9,7	9,2
5318	Allendorf (Lumda)	53	18	3	0	45,04301074	41,49354839	37,6516129	41,34301074	50,65053765	63,5763441	63,02580645	64,52903226	48,68387097	42,78387097	57,39677419	59,38709677	-0,010777778	0,839444444	4,129444444	8,104	12,51244444	15,88288889	17,39633333	16,65911111	13,43455556	8,774444444	4,239444444	1,15	7,3	8,3	13,2	17,2	20,5	25,1	27,1	26,2	23	16	10,6	7,8	-11,3	-14,4	-4,4	0,9	3,5	7,8	9,8	9,2
5318	Allendorf (Lumda)	53	18	2	NA	60,60967742	55,12688171	48,7483871	54,85913977	64,30322581	79,46129032	81,23978494	80,96451613	63,55053765	55,86129032	74,08064516	80,5795699	-0,325277778	0,545277778	3,783611111	7,701666667	12,14601852	15,53222222	17,01212963	16,27703704	13,12777778	8,599351852	3,977222222	0,871388889	7,3	8,4	13,2	17,2	20,5	24,9	27	26,1	22,9	15,9	10,6	7,6	-11,5	-14,6	-5	0,6	3,2	7,1	9,4	9
5318	Allendorf (Lumda)	53	18	4	NA	48,83333332	44,89139784	39,96236558	45,14086023	53,41182797	67,41827958	66,3204301	68,45806452	52,22903226	46,1	61,25913977	64,71612903	-0,172777778	0,713888889	4,028666667	7,966888889	12,42666667	15,82644444	17,29455556	16,55866667	13,36933333	8,757666667	4,118333333	1,006222222	7,3	8,4	13,4	17,3	20,7	25,2	27,3	26,2	23,1	16	10,6	7,8	-11	-14,1	-4,3	0,9	3,6	7,9	9,9	9,4
5319	Londorf	53	19	1	NA	65,83655913	60,28172042	53,45376345	61,38064516	69,58279571	85,96236558	89,4763441	90,15376345	68,21827958	62,47311829	81,26236558	87,11290323	-0,553981482	0,339722222	3,541944444	7,452592593	11,89138889	15,31564815	16,7537963	16,04574074	12,91324074	8,458611111	3,780185185	0,637037037	7,1	8,2	13	17	20,2	24,6	26,7	25,8	22,7	15,8	10,4	7,4	-11,5	-14,6	-5,1	0,5	3,1	7	9,5	8,9
5319	Londorf	53	19	3	NA	55,19462365	50,79677419	45,39677419	51,78709677	58,45376345	72,68924732	74,72473119	75,72150539	56,91827958	53,62688171	68,78279571	73,37741935	-0,396777778	0,498444444	3,742111111	7,693777778	12,13177778	15,55288889	17,00466667	16,27166667	13,14255556	8,604222222	3,869	0,760888889	6,9	8,1	12,7	16,7	20,1	24,5	26,6	25,5	22,6	15,6	10,4	7,2	-10,9	-14	-4,3	1	3,8	7,9	9,9	9,6
5319	Londorf	53	19	2	NA	68,59677419	64,21827958	56,84516129	66,61935484	73,11075268	90,16666668	96,13010752	95,10752687	71,71182797	67,80967742	86,57526881	93,64623655	-0,704537037	0,178611111	3,35787037	7,265277778	11,70342593	15,14564815	16,58259259	15,87351852	12,74638889	8,357407407	3,647407407	0,496296296	7	7,9	12,9	16,7	20	24,3	26,4	25,5	22,4	15,9	10,4	7,3	-11,8	-14,9	-5,2	0,5	2,8	6,6	9,4	8,7
5319	Londorf	53	19	4	NA	57,80860216	53,8795699	48,30322581	55,87526881	61,28709677	77,10645161	81,29139784	80,18172042	60,23763442	58,41397848	73,44301074	77,95591397	-0,414777778	0,505	3,779444444	7,714666667	12,13011111	15,54677778	16,98344444	16,28522222	13,15844444	8,652	3,895111111	0,746666667	6,8	8,1	12,8	16,7	20	24,4	26,6	25,5	22,6	15,6	10,3	7,2	-11,1	-14,2	-4,6	0,8	3,7	7,6	9,8	9,3
5320	Burg-Gem�nden	53	20	1	NA	54,19569894	52,15268816	46,17526881	54,41505377	58,84086023	74,18924732	78,83978494	77,80537635	57,78602152	55,64086023	69,88494623	75,04946235	-0,505888889	0,405333333	3,616666667	7,531777778	11,95611111	15,39711111	16,83744444	16,11655556	12,95133333	8,533777778	3,871777778	0,686888889	7,1	8,3	13,1	17,1	20,3	24,6	26,7	25,8	22,8	16	10,5	7,4	-11,8	-14,9	-5,1	0,5	2,9	6,6	9,5	8,7
5320	Burg-Gem�nden	53	20	3	NA	47,21935484	44,54408603	40,63010752	47,672043	50,57526881	65,38387097	68,78494623	67,027957	51,07526881	49,58494623	61,13333332	64,46666668	-0,454133333	0,494	3,749466667	7,692133333	12,1316	15,5272	16,964	16,27306667	13,15973333	8,684933333	3,9028	0,715333333	6,7	8,3	12,7	16,6	19,9	24,2	26,5	25,4	22,5	15,5	10,3	7	-11	-14,1	-4,6	0,9	3,8	7,7	9,9	9,4
5320	Burg-Gem�nden	53	20	2	NA	66,03225806	62,78602152	56,59892474	68,10967742	73,13440861	93,49677419	95,79677419	94,93118281	72,15268816	69,04946235	83,58064516	89,79032258	-0,679074074	0,228240741	3,449351852	7,332037037	11,78203704	15,19990741	16,64212963	15,93796296	12,82583333	8,417777778	3,735740741	0,543055556	6,9	8,1	12,9	16,8	20	24,3	26,4	25,5	22,6	15,8	10,3	7,3	-11,6	-14,7	-5,1	0,5	3,1	7	9,4	8,8
5320	Burg-Gem�nden	53	20	4	NA	62,2483871	57,17741935	52,4795699	61,19462365	63,60107526	82,23440861	85,6204301	83,22258065	65,39139784	63,59247313	78,93763442	85,20430106	-0,837444444	0,078888889	3,335333333	7,202333333	11,66544444	15,05522222	16,495	15,85644444	12,79944444	8,400777778	3,565888889	0,379888889	6,4	8	12,3	16,3	19,6	23,8	26,1	25	22,2	15,3	10,1	6,7	-11,4	-14,5	-5	0,5	3,4	7,5	9,5	9,1
5321	Storndorf	53	21	1	NA	68,89784945	64,14946235	58,0763441	69,76021506	75,02688171	95,24946235	92,83978494	93,43225806	74,00107526	70,66236558	86,64193548	92,65376345	-1,005833333	-0,15462963	3,048703704	6,926481481	11,42740741	14,85898148	16,26759259	15,59935185	12,53666667	8,179444444	3,430648148	0,231574074	6,5	7,9	12,3	16,3	19,6	23,8	26	25	22,2	15,3	10,1	6,7	-11,7	-14,8	-5,4	0,2	2,9	7,1	9,2	8,7
5321	Storndorf	53	21	3	NA	67,472043	61,02258065	55,03978494	64,49569894	66,70645161	85,16344087	84,67741935	82,98924732	67,63010752	66,14946235	82,97741935	90,61397848	-1,300666667	-0,434444444	2,757111111	6,602666667	11,13877778	14,54866667	15,95133333	15,34322222	12,35933333	8,017888889	3,125	-0,076333333	6,2	7,7	12	16	19,3	23,5	25,8	24,7	21,9	15	9,9	6,4	-11,9	-15	-5,8	-0,1	2,9	6,9	9,1	8,6
5321	Storndorf	53	21	2	NA	66,23655913	61,90430106	56,5	67,84301074	75,08709677	93,98387097	89,80752687	89,26236558	69,80430106	67,77311829	82,3516129	88,03978494	-1,030555556	-0,185925926	2,996759259	6,877777778	11,41666667	14,82962963	16,27055556	15,5725	12,52712963	8,121018519	3,41037037	0,201203704	6,4	7,7	12,1	16,1	19,5	23,5	25,9	24,9	22,4	15,2	10,1	6,6	-11,7	-14,8	-5,5	0,4	2,9	7,1	9,3	8,5
5321	Storndorf	53	21	4	NA	65,94193548	59,70967742	54,00107526	63,50752687	66,2763441	83,18172042	81,97849461	81,61935484	65,07419355	64,69462365	82,16021506	89,38494623	-1,422222222	-0,596111111	2,577666667	6,430444444	10,98577778	14,42611111	15,82555556	15,21366667	12,224	7,878777778	3,005555556	-0,191	6	7,4	11,6	15,6	19,1	23,2	25,5	24,5	21,9	14,9	9,7	6,3	-12	-15	-5,8	0	2,8	7	9,1	8,6
5322	Lauterbach (Hessen)	53	22	1	NA	63,61075268	60,28172042	54,93763442	65,80107526	73,95268816	93,227957	87,85913977	87,49354839	67,28387097	65,48172042	78,88172042	85,83225806	-0,958611111	-0,187037037	2,918333333	6,833611111	11,39611111	14,8712963	16,29935185	15,51481481	12,45314815	8,026944444	3,409074074	0,20287037	6,6	7,8	12,1	16	19,7	23,7	26,1	25	22,5	15,5	10,2	6,9	-12,1	-15,2	-5,9	0	2,3	6,7	9,1	8,1
5322	Lauterbach (Hessen)	53	22	3	NA	59,9763441	55,32580645	50,22580645	58,34946235	61,81935484	78,26344087	74,93870968	76,46451613	58,85591397	59,63763442	74,23978494	82,29892474	-0,928555556	-0,166333333	2,984555556	6,887444444	11,45433333	14,93644444	16,36177778	15,58522222	12,51	8,037444444	3,436555556	0,206888889	6,7	8	12,3	16,1	19,9	24	26,3	25,2	22,6	15,6	10,3	7	-12,2	-15,3	-6,1	-0,1	2,1	6,5	9	8
5322	Lauterbach (Hessen)	53	22	2	NA	63,63548387	60,3483871	54,59247313	64,78924732	73,43978494	93,24731184	88,71505377	88,76774194	67,82258065	64,99354839	79,55698926	86,95483871	-0,989166667	-0,247314815	2,828333333	6,740277778	11,30518519	14,81777778	16,23787037	15,4262963	12,36203704	7,911111111	3,385092593	0,17037037	6,5	7,9	12	15,8	19,5	23,7	25,9	24,9	22,6	15,4	10,2	6,8	-12,6	-15,7	-6,5	-0,4	1,7	6,2	8,7	7,6
5322	Lauterbach (Hessen)	53	22	4	NA	50,54301074	49,48924732	43,6483871	52,34193548	58,37526881	75,11075268	70,04086023	72,3516129	53,45483871	51,93225806	64,23010752	71,172043	-0,716444444	0,005777778	3,114111111	7,034111111	11,59966667	15,13255556	16,55777778	15,687	12,56266667	8,059	3,626111111	0,405888889	6,9	8	12,5	16,3	20	24,1	26,4	25,3	22,8	15,8	10,4	7,2	-12,3	-15,5	-6,4	-0,3	1,8	6,3	8,7	7,7
5323	Schlitz	53	23	1	NA	53,91290323	52,46559139	49,30215055	58,83440861	70,46989248	89,71935484	81,73010752	83,36666668	61,68387097	59,20967742	68,56236558	72,86989248	-0,61	0,207685185	3,362314815	7,326759259	11,86657407	15,33601852	16,7825	15,94027778	12,81916667	8,298425926	3,8	0,558333333	6,9	8,4	12,7	16,7	20,3	24,5	26,6	25,6	23,2	15,8	10,7	7,1	-12,2	-15,1	-5,7	0,2	2,5	6,8	9,2	8,1
5323	Schlitz	53	23	3	NA	47,96774194	46,54623655	42,58817203	51,33655913	58,50752687	76,28709677	69,38387097	73,06559139	52,45376345	51,50645161	61,99139784	67,61290323	-0,792	0,015888889	3,148555556	7,068555556	11,628	15,12922222	16,55244444	15,71966667	12,62266667	8,109	3,606444444	0,373555556	6,9	8,2	12,6	16,8	20,3	24,4	26,6	25,6	23	15,8	10,6	7,1	-12,5	-15,5	-6,1	-0,2	2,1	6,5	8,8	7,8
5323	Schlitz	53	23	2	NA	53,26666668	51,24193548	48,89247313	59,49569894	70,8483871	90,64946235	84,73225806	88,03548387	62,5763441	58,07526881	67,00322581	70,62258065	-0,777314815	0,072685185	3,219351852	7,159444444	11,70481481	15,17824074	16,59203704	15,77453704	12,70074074	8,210092593	3,646851852	0,392407407	6,9	8,6	12,8	16,8	20,4	24,5	26,7	25,6	23,4	16	10,8	7,1	-12,7	-15,2	-5,5	0,2	2,8	7,1	9,2	8,2
5323	Schlitz	53	23	4	NA	46,89354839	44,41612903	41,15268816	49,74301074	58,56666668	75,66559139	70,62473119	74,8483871	52,15376345	50,33548387	58,65913977	62,49569894	-0,876666667	-0,013666667	3,150555556	7,057222222	11,57144444	15,07333333	16,45888889	15,66611111	12,61544444	8,104555556	3,566111111	0,306222222	6,9	8,4	12,7	17	20,3	24,4	26,6	25,6	23	15,8	10,6	7,1	-13	-15,4	-5,5	-0,1	2,7	7	9	8
5324	H�nfeld	53	24	1	NA	53,06451613	50,02688171	48,38172042	59,7763441	70,23763442	90,16989248	84,9795699	90,08709677	62,28279571	57,4236559	65,86559139	69,39892474	-0,857685185	0,018148148	3,203148148	7,163333333	11,6825	15,18259259	16,55027778	15,77287037	12,7025	8,216388889	3,607592593	0,34462963	6,6	8,4	12,5	16,8	20,1	24,2	26,5	25,6	23,3	15,7	10,6	6,8	-12,6	-15,2	-5,4	0,2	2,7	7,2	9,2	8,2
5324	H�nfeld	53	24	3	NA	47,34946235	45,41290323	42,63548387	50,55913977	58,50322581	76,2795699	69,8483871	77,76021506	52,70645161	49,36344087	58,43978494	62,16559139	-1,048444444	-0,136555556	3,062222222	6,97	11,46155556	14,98722222	16,32166667	15,57533333	12,55611111	8,056444444	3,457111111	0,179777778	6,5	8,3	12,4	16,7	20	24	26,2	25,2	22,7	15,4	10,5	6,7	-13,1	-15,4	-5,4	-0,1	2,9	7,1	9	8
5324	H�nfeld	53	24	2	NA	47,06989248	44,14946235	43,21935484	54,7236559	62,37849461	80,39892474	75,272043	81,83978494	55,69139784	51,93548387	58,44623655	62,06559139	-0,909270833	-0,012083333	3,193333333	7,171041667	11,69677083	15,16677083	16,5653125	15,81291667	12,728125	8,21125	3,5828125	0,310104167	6,6	8,2	12,4	16,8	20,1	24,1	26,3	25,4	23	15,5	10,5	6,8	-12,7	-15,4	-5,7	-0,1	2,7	7	9	8,1
5324	H�nfeld	53	24	4	NA	46,86236558	44,04408603	42,93333332	52,027957	60,40752687	78,24946235	71,44946235	78,63225806	53,46989248	50,6483871	57,04301074	61,16344087	-1,079777778	-0,162666667	3,044222222	6,993444444	11,49377778	14,97833333	16,36811111	15,62555556	12,57188889	8,081555556	3,428111111	0,167222222	6,5	8,1	12,3	16,6	20	24	26,1	25,1	22,6	15,3	10,4	6,7	-12,9	-15,2	-5,3	0,1	3	7,2	9,1	8,1
5325	Spahl	53	25	1	NA	65,26021506	57,28709677	56,05913977	67,53118281	74,78279571	95,0795699	90,05913977	96,48064516	68,49354839	67,26881719	76,09354839	83,6516129	-1,508823529	-0,654215686	2,491372549	6,474705882	11,03990196	14,53009804	15,8877451	15,19833333	12,1904902	7,764019608	2,993137255	-0,229313726	6,1	7,5	11,7	15,9	19,3	23,3	25,7	24,7	22,4	14,9	10	6,2	-12,7	-15,6	-5,9	-0,3	2,5	6,8	9	8
5325	Spahl	53	25	3	NA	43,35268816	39,10645161	38,92580645	46,80537635	54,25591397	68,79032258	62,64301074	68,57849461	47,55806452	46,11397848	51,22580645	56,17526881	-1,418933333	-0,514933333	2,6724	6,689333333	11,24013333	14,6628	16,08373333	15,39093333	12,32586667	7,847333333	3,076266667	-0,1332	5,9	7,8	11,8	16	19,5	23,5	25,8	24,7	22,3	14,8	10	6,1	-12,5	-15,4	-6	-0,3	2,6	6,9	8,9	8,2
5325	Spahl	53	25	2	NA	58,25268816	50,67311829	50,48064516	60,5236559	66,9236559	85,43118281	79,0795699	86,26774194	59,39569894	58,90430106	65,53440861	71,75376345	-1,271979167	-0,376354167	2,8809375	6,9528125	11,51364583	14,95635417	16,36583333	15,64770833	12,53572917	8,026458333	3,292708333	0,043020833	6,2	7,8	12,1	16,3	19,6	23,7	26,2	25	22,6	14,9	9,9	6,3	-11,9	-15,1	-5,6	0,1	3	7,2	9,3	8,4
5325	Spahl	53	25	4	NA	68,5516129	61,65268816	59,3795699	69,73978494	79,17526881	98,59892474	90,46881719	98,91720429	69,69892474	68,90537635	78,73763442	87,74516129	-1,818627451	-0,937647059	2,251568627	6,287352941	10,86784314	14,30186275	15,71931373	15,05078431	12,00519608	7,576372549	2,695980392	-0,486862745	5,5	7,4	11,4	15,5	19	23	25,5	24,3	21,8	14,4	9,5	5,7	-12,8	-16	-6,7	-1	2,1	6,3	8,4	7,6
5326	Tann (Rh�n)	53	26	1	NA	68,54408603	60,20215055	57,00752687	65,59677419	71,08817203	88,54623655	84,95268816	88,61290323	64,64516129	66,17849461	75,1236559	85,68064516	-2,332333333	-1,515555556	1,676888889	5,699222222	10,34688889	13,77933333	15,14977778	14,523	11,53855556	7,217666667	2,240111111	-0,980666667	5,6	7,6	11,7	15,9	19,2	23,3	26	24,6	22,2	14,7	9,5	5,8	-12,9	-16,3	-6,7	-1	2	6,2	8,4	7,4
5326	Tann (Rh�n)	53	26	3	NA	76,65913977	69,21720429	65,20215055	75,91612903	85,93870968	106,0333333	99,38387097	106,6333333	75,14731184	75,48064516	86,94516129	97,33333332	-2,180555556	-1,300555556	1,92787037	5,983611111	10,59638889	14,00777778	15,45888889	14,79666667	11,73685185	7,341111111	2,391944444	-0,826481482	5,6	7,5	11,6	15,8	19,1	23,3	26	24,5	21,9	14,6	9,4	5,8	-12,9	-16,4	-6,9	-1,1	1,9	6,2	8,3	7,2
5326	Tann (Rh�n)	53	26	2	NA	61,33440861	54,63655913	52,99354839	59,61505377	66,34301074	82,13440861	77,65483871	80,21720429	57,5236559	59,61397848	67,23870968	75,73655913	-2,091222222	-1,222555556	2,064555556	6,110444444	10,72588889	14,15844444	15,55988889	14,88722222	11,82488889	7,416111111	2,512888889	-0,764222222	5,5	7,5	11,7	15,8	19	23,3	26,1	24,6	22	14,7	9,4	5,8	-12,7	-16,3	-6,6	-0,8	2	6,4	8,6	7,5
5326	Tann (Rh�n)	53	26	4	NA	75,38064516	67,35591397	65,85053765	74,1763441	82,66021506	101,6946236	96,50430106	97,95913977	71,92473119	74,58602152	84,35268816	95,72580645	-2,467314815	-1,601388889	1,704259259	5,741574074	10,36509259	13,7912963	15,19342593	14,54555556	11,4912037	7,144907407	2,130648148	-1,120462963	5	7,1	11,2	15,4	18,7	23	25,9	24,2	21,5	14,5	9,1	5,4	-12,7	-16,5	-6,8	-1	1,9	6,2	8,5	7,2
5413	Westerburg	54	13	1	NA	87,51397848	72,05268816	68,57096774	68,39569894	74,11182797	80,18387097	91,16236558	99,16021506	77,78064516	74,627957	96,35268816	102,2634409	-0,855	-0,024111111	2,946777778	6,641	11,01022222	14,35988889	15,79388889	15,249	12,33833333	8,121777778	3,293111111	0,264888889	6,4	7,9	11,2	15,8	19	23,4	25,4	24,6	21,7	14,8	10,1	6,5	-10,9	-15,5	-4,6	0	3,3	7,5	9,3	8,8
5413	Westerburg	54	13	3	NA	99,50967742	82,91935484	77,52258065	76,8	86,55268816	92,9483871	104,0408602	111,616129	86,3	85,04946235	110,7784946	116,7849462	-0,705925926	0,094351852	3,104351852	6,783703704	11,18509259	14,57324074	15,98027778	15,38611111	12,42601852	8,13787037	3,439259259	0,400925926	6,8	8,5	11,7	16,4	19,6	24,2	26	25,2	22,2	15,2	10,4	7,1	-11,1	-16,4	-4,9	-0,2	3	7,5	9,3	8,4
5413	Westerburg	54	13	2	NA	104,2451613	86,972043	82,64086023	80,29677419	82,97741935	90,77096774	103,9	112,216129	88,18709677	88,16021506	117,2677419	126,4236559	-0,827904762	0,036380952	3,043333333	6,800761905	11,14304762	14,50704762	15,93295238	15,37809524	12,44171429	8,191904762	3,32647619	0,324857143	6,9	8,6	11,9	16,5	19,7	24,2	26,2	25,4	22,3	15,2	10,5	7	-11,1	-15,3	-4,7	-0,1	3,3	7,6	9,2	8,7
5413	Westerburg	54	13	4	NA	82,46774194	69,67526881	65,01935484	64,36666668	69,17096774	76,19032258	84,09677419	92,0763441	71,04516129	71,09139784	95,32258065	101,1483871	-0,506344086	0,332473118	3,362258065	7,116451613	11,48225806	14,85752688	16,29182796	15,65989247	12,65032258	8,343978495	3,648924731	0,61344086	7,2	8,8	12,2	16,9	20,1	24,7	26,5	25,7	22,7	15,5	10,7	7,5	-11,5	-15,5	-4,6	0	3,3	7,3	9,3	8,8
5414	Mengerskirchen	54	14	1	NA	101,4086022	85,72150539	80,18387097	78,47741935	82,42903226	92,71075268	102,2688172	111,6075269	86,61827958	85,49139784	114,0634409	122,7741935	-0,790925926	0,073796296	3,11212963	6,899907407	11,23037037	14,59712963	16,0262037	15,43981481	12,52509259	8,201759259	3,387592593	0,371481482	7	8,7	12	16,5	19,7	24,2	26,2	25,5	22,4	15,2	10,6	7,2	-11	-14,4	-4,6	0,2	3,6	7,8	9,3	9
5414	Mengerskirchen	54	14	3	NA	70,84086023	60,12150539	56,44731184	56,74623655	60,9204301	69,36881719	73,89139784	82,73870968	62,36451613	62,06129032	83,53010752	87,50645161	-0,148666667	0,75	3,853888889	7,680777778	12,02144444	15,389	16,83444444	16,12833333	13,06388889	8,669333333	4,042666667	0,990666667	7,6	9,2	12,8	17,4	20,6	25,2	26,9	26,1	23,2	15,9	11,1	7,8	-11,1	-14,9	-4,3	0,4	3,7	7,7	9,6	9,2
5414	Mengerskirchen	54	14	2	NA	106,3516129	90,33440861	83,07311829	80,74731184	82,15053765	94,53225806	102,9397849	114,2634409	90,33763442	88,55591397	119,2333333	130,5903226	-1,039166667	-0,198981482	2,868981481	6,633055556	11,00546296	14,36666667	15,82074074	15,19472222	12,2762963	7,99462963	3,143425926	0,128425926	6,7	8,1	11,8	16,1	19,4	23,8	25,8	25	21,9	15	10,3	6,9	-12	-15,3	-5,4	-0,4	2,9	6,9	8,8	8,5
5414	Mengerskirchen	54	14	4	NA	64,24946235	55,01505377	51,51505377	51,54086023	54,65483871	64,66129032	65,50215055	78,13548387	57,31612903	55,23333332	74,78602152	78,86021506	-0,45308642	0,38962963	3,53691358	7,334567901	11,70135802	15,09753086	16,51901235	15,79234568	12,73851852	8,399506173	3,712469136	0,660740741	7,1	8,6	12,4	16,8	20	24,5	26,4	25,6	22,5	15,5	10,7	7,5	-11,3	-14,7	-4,5	0,3	3,6	7,6	9,5	9,1
5415	Merenberg	54	15	1	NA	81,26129032	69,16666668	63,41397848	61,82903226	64,11397848	74,36129032	79,527957	87,46129032	68,66559139	67,01397848	91,47526881	99,54516129	-0,664444444	0,184	3,297888889	7,082666667	11,46855556	14,84877778	16,28288889	15,57355556	12,58433333	8,275222222	3,546333333	0,474444444	7,1	8,6	12,4	16,9	20,1	24,5	26,4	25,6	22,4	15,6	10,7	7,4	-11,7	-15	-5,1	-0,2	3,2	7,1	9	8,7
5415	Merenberg	54	15	3	NA	64,28387097	54,40322581	51,94516129	52,04623655	56,01827958	65,39247313	67,3795699	76,83118281	56,96129032	55,6204301	74,90107526	78,89462365	-0,272976191	0,581785714	3,806428571	7,640357143	11,99940476	15,3902381	16,84797619	16,03738095	12,9572619	8,567380952	3,909404762	0,840357143	7,4	9,1	13,1	17,5	20,7	25,1	27,1	26,1	22,9	16,1	11	8	-11,2	-14,7	-4,5	-0,2	3,5	7,6	9,5	9,2
5415	Merenberg	54	15	2	NA	88,04731184	75,96451613	69,85483871	66,43440861	70,27526881	82,78817203	87,23870968	95,91075268	74,74731184	72,70430106	100,9172043	109,2376344	-0,314537037	0,561666667	3,733425926	7,569537037	11,92583333	15,33574074	16,75314815	16,00166667	12,94759259	8,555185185	3,889259259	0,805925926	7,4	9,1	13,1	17,5	20,7	25,1	27,1	26,2	23	16,1	11	7,9	-11,3	-14,7	-4,6	0,2	3,5	7,5	9,5	9,1
5415	Merenberg	54	15	4	0	60,56129032	52,15806452	50,38279571	51,43655913	56,9	66,02580645	67,97741935	75,672043	55,67096774	53,83548387	72,39569894	75,89892474	0,116444444	1,019111111	4,320555556	8,184	12,53844444	15,93	17,38488889	16,50922222	13,38744444	8,869666667	4,302555556	1,235	7,6	9,3	13,4	17,8	21	25,4	27,5	26,4	23,2	16,3	11,1	8,2	-10,8	-14,3	-4,2	0	3,8	7,9	9,7	9,5
5416	Braunfels	54	16	1	NA	73,53010752	64,5795699	59,1795699	61,09139784	67,91720429	77,43333332	81,53548387	88,872043	67,03118281	63,16236558	87,73118281	93,2204301	-0,055092593	0,837777778	4,043611111	7,92037037	12,27259259	15,68407407	17,11324074	16,32722222	13,22805556	8,758055556	4,168611111	1,075648148	7,6	9,2	13,4	17,8	21	25,4	27,4	26,4	23,3	16,2	11,2	8	-11,1	-14,6	-4,5	0,3	3,5	7,6	9,6	9,2
5416	Braunfels	54	16	3	NA	54,53225806	48,03548387	44,75913977	48,4795699	56,98279571	61,04086023	65,13870968	72,69247313	52,88924732	49,47526881	66,96021506	69,41720429	0,130444444	1,037666667	4,318555556	8,190777778	12,56566667	15,941	17,38122222	16,56144444	13,42011111	8,914333333	4,333666667	1,238222222	7,6	9,2	13,4	17,7	20,9	25,3	27,4	26,3	23,3	16,2	11,1	8	-10,8	-14,3	-4,1	0,2	3,9	7,9	9,8	9,5
5416	Braunfels	54	16	2	0	63,09892474	56,4795699	52,2763441	56,68064516	65,57096774	76,15268816	78,03440861	84,43978494	60,84731184	57,3763441	78,19354839	81,36559139	0,168240741	1,093425926	4,317962963	8,241481481	12,61101852	15,99287037	17,44185185	16,66092593	13,49583333	8,959166667	4,408703704	1,3075	7,6	9,1	13,3	17,7	20,9	25,3	27,3	26,4	23,3	16,1	11	7,9	-10,8	-14,1	-4	1	3,9	8	9,9	9,6
5416	Braunfels	54	16	4	0	53,28924732	47,37741935	44,34193548	48,50430106	58,09247313	64,30967742	65,3	72,69032258	51,62473119	48,29462365	66,39354839	67,77526881	0,010111111	0,919111111	4,166	8,066333333	12,44777778	15,822	17,28555556	16,51933333	13,37244444	8,833	4,243111111	1,157333333	7,6	9,2	13,4	17,7	20,9	25,3	27,4	26,4	23,3	16,1	11	7,9	-10,8	-14,3	-4	0,9	3,9	8	9,9	9,5
5417	Wetzlar	54	17	1	0	58,64516129	53,74516129	49,39784945	54,17526881	64,6204301	75,73763442	76,63763442	81,91397848	59,06451613	54,39032258	74,54623655	76,78924732	0,032777778	0,927777778	4,170092593	8,143425926	12,49546296	15,87185185	17,34018519	16,60490741	13,40740741	8,821944444	4,279722222	1,198333333	7,4	8,9	13,2	17,5	20,8	25,2	27,2	26,3	23,1	16	10,8	7,8	-11,2	-14,4	-4,2	0,8	3,6	7,9	9,8	9,3
5417	Wetzlar	54	17	3	0	59,93440861	54,18817203	50,0516129	55,15591397	66,30430106	75,28172042	74,67096774	82,2516129	58,51182797	53,7763441	75,4204301	76,68279571	-0,241078431	0,653235294	3,889509804	7,807058824	12,21441176	15,60235294	17,0622549	16,33656863	13,18441176	8,655196078	4,001372549	0,932352941	7,3	8,7	13	17,2	20,6	25	27	26	22,9	15,8	10,8	7,7	-11,1	-14,5	-4,2	0,8	3,6	7,8	9,8	9,3
5417	Wetzlar	54	17	2	0	52,33118281	48,43440861	44,90860216	48,98279571	60,78924732	72,67311829	75,59354839	76,227957	55,81935484	50,83440861	68,94516129	70,27311829	0,028425926	0,875092593	4,172222222	8,184814815	12,54722222	15,91425926	17,42055556	16,69027778	13,43509259	8,773333333	4,278425926	1,18962963	7,3	8,4	13,2	17,3	20,6	25,1	27,1	26,3	23	15,9	10,6	7,9	-11,4	-14,6	-4,4	0,8	3,3	7,7	9,7	9
5417	Wetzlar	54	17	4	NA	52,85698926	48,38602152	45,84301074	51,84516129	64,03010752	75,1516129	72,33225806	77,57096774	55,26344087	50,58817203	68,86236558	69,06236558	0,074166667	0,98537037	4,290092593	8,260462963	12,665	16,02907407	17,52351852	16,77740741	13,54203704	8,891111111	4,331296296	1,225185185	7,4	8,7	13,3	17,3	20,7	25,1	27,2	26,2	23,1	16	10,7	7,8	-10,9	-14,1	-4	1	3,8	8,1	10	9,5
5418	Gie�en	54	18	1	NA	50,44301074	47,11827958	43,6	48,72903226	60,74946235	76,01827958	73,10215055	75,9204301	56,58064516	50,42473119	66,36344087	67,50860216	0,030092593	0,891851852	4,224074074	8,201018519	12,62	15,98388889	17,50462963	16,7675	13,52861111	8,801018519	4,281851852	1,172962963	7,3	8,3	13,3	17,2	20,5	25,1	27,2	26,2	23,1	16	10,6	7,8	-11,1	-14,2	-4,2	1,1	3,5	8	10	9,2
5418	Gie�en	54	18	3	NA	51,35591397	47,54408603	44,56021506	50,63118281	63,06451613	77,30967742	71,91182797	77,71182797	55,70107526	50,79032258	67,24408603	67,69569894	-0,045555556	0,881666667	4,211388889	8,173240741	12,59814815	15,98962963	17,47814815	16,71157407	13,49157407	8,857777778	4,221851852	1,117407407	7,4	8,6	13,2	17,3	20,7	25,1	27,2	26,1	23,1	15,9	10,7	7,8	-10,7	-13,9	-3,8	1,2	4,1	8,3	10,1	9,7
5418	Gie�en	54	18	2	0	56,82903226	52,84086023	47,73655913	53,74516129	64,59139784	81,4516129	79,10107526	82,66129032	61,25591397	55,83978494	72,82473119	75,52580645	-0,088240741	0,82537037	4,196851852	8,163148148	12,6125	16,04814815	17,53175926	16,75935185	13,54240741	8,864074074	4,177037037	1,057962963	7,2	8,3	13,2	17	20,4	24,9	27,2	25,9	23	15,9	10,5	7,5	-10,5	-13,6	-3,7	1,3	4,2	8,4	10,3	9,9
5418	Gie�en	54	18	4	NA	52,5236559	48,63978494	45,77311829	51,17741935	62,33225806	80,66129032	76,37096774	81,43548387	58,72258065	53,9483871	68,3795699	70,10752687	0,061203704	1,027037037	4,387962963	8,393055556	12,80907407	16,23240741	17,69361111	16,9112963	13,6575	8,981481481	4,341574074	1,200925926	7,4	8,6	13,4	17,3	20,8	25,2	27,4	26,1	23,2	16	10,7	7,7	-10,4	-13,4	-3,5	1,4	4,5	8,6	10,5	10
5419	Laubach	54	19	1	NA	58,80967742	54,80430106	50,08064516	57,45053765	66,0763441	84,22150539	84,30860216	86,5236559	63,41827958	60,09677419	75,74086023	78,4795699	-0,017314815	0,914722222	4,265185185	8,243333333	12,66925926	16,09009259	17,56638889	16,79546296	13,595	8,931111111	4,249166667	1,120740741	7,2	8,5	13,3	17,3	20,6	25	27,2	26	23,1	15,9	10,7	7,5	-10,5	-13,6	-3,9	1,3	4,2	8,4	10,2	10
5419	Laubach	54	19	3	NA	53,82258065	49,76021506	47,11935484	53,35591397	63,17741935	83,35913977	80,2204301	84,81935484	60,69247313	56,87526881	70,3204301	72,58387097	0,206296296	1,188518519	4,568518519	8,580925926	13,0025	16,40296296	17,84888889	17,0762037	13,80777778	9,124444444	4,518240741	1,337962963	7,4	8,9	13,6	17,5	20,9	25,2	27,4	26,2	23,3	16	10,8	7,7	-10,1	-13,2	-3,4	1,7	4,7	8,9	10,6	10,3
5419	Laubach	54	19	2	NA	66,44946235	61,91075268	55,95806452	64,11182797	71,45376345	91,94946235	95,06236558	94,10215055	70,66021506	68,21827958	84,57096774	89,03655913	-0,156759259	0,808703704	4,154537037	8,100833333	12,52046296	15,94157407	17,37694444	16,66046296	13,50222222	8,920092593	4,166388889	0,977037037	7,1	8,6	13,2	17,2	20,5	24,9	27,1	25,9	23	15,8	10,6	7,3	-10,8	-13,9	-4,4	1	4	8,1	10	9,7
5419	Laubach	54	19	4	NA	58,76129032	54,22473119	50,79354839	58,60645161	67,06129032	87,49139784	87,13655913	90,17849461	65,73225806	61,86451613	75,77311829	79,52580645	0,118333333	1,144907407	4,545277778	8,525185185	12,91916667	16,2987037	17,72777778	17,01703704	13,81796296	9,181296296	4,478703704	1,245185185	7,3	9,1	13,7	17,6	21	25,3	27,5	26,4	23,3	16	11	7,4	-10	-13,1	-3,6	1,6	4,9	8,9	10,5	10,1
5420	Schotten	54	20	1	NA	59,76021506	55,91827958	49,29354839	56,63225806	60,5763441	79,79139784	84,55591397	81,87311829	64,37526881	61,43225806	75,7795699	80,79247313	-0,454555556	0,514111111	3,816888889	7,755222222	12,173	15,55288889	16,98855556	16,32744444	13,23966667	8,746111111	3,900111111	0,691555556	6,7	8,5	13	16,9	20,2	24,5	26,8	25,7	22,7	15,6	10,5	6,9	-10,8	-13,9	-4,4	1	4,1	8,1	10	9,7
5420	Schotten	54	20	3	NA	56,88817203	51,83978494	47,35483871	54,68817203	59,80752687	77,76881719	79,02580645	79,69569894	61,84946235	58,66774194	70,55591397	76,36989248	-0,184222222	0,866888889	4,303333333	8,195111111	12,58455556	15,91755556	17,339	16,725	13,62255556	9,078888889	4,242	0,960444444	7	9	13,5	17,4	20,7	24,9	27,3	26,1	23,1	15,9	10,9	7	-10,3	-13,3	-4	1,2	4,7	8,7	10,2	9,8
5420	Schotten	54	20	2	NA	82,80430106	75,59139784	67,64623655	77,09247313	79,19032258	102,8806452	106,8365591	104,1494624	83,85483871	82,05053765	101,9526882	112,8817204	-1,003333333	-0,052407407	3,22212963	7,078333333	11,52444444	14,89287037	16,3312963	15,765	12,7587963	8,377037037	3,412777778	0,210648148	6,4	8,1	12,4	16,4	19,7	23,9	26,2	25,1	22,3	15,2	10,1	6,7	-11,3	-14,4	-5,1	0,3	3,6	7,7	9,3	9,1
5420	Schotten	54	20	4	NA	87,51720429	77,53655913	70,84086023	80,59032258	81,73118281	105,4978495	107,3451613	109,4	88,83010752	86,97741935	103,4580645	116,6731183	-0,823518519	0,195	3,548333333	7,377685185	11,76898148	15,09981481	16,50166667	16,00027778	13,04305556	8,674444444	3,604444444	0,304907407	6,5	8,6	13	16,6	20	24,1	26,7	25,4	22,4	15,8	10,5	6,3	-11,1	-14,1	-5,1	0,3	4	7,9	9,5	9,1
5421	Ulrichstein	54	21	1	NA	101,788172	90,19677419	80,42473119	91,04408603	88,55376345	113,8225806	113,7967742	112,6591398	94,472043	93,93225806	120,1064516	138,6903226	-1,85462963	-0,982407407	2,213981481	5,991296296	10,55157407	13,93064815	15,3325	14,83740741	11,98027778	7,723796296	2,57	-0,608425926	5,6	7,3	11,3	15,2	18,7	22,9	25,2	24,1	21,4	14,4	9,4	5,7	-12,1	-15,1	-6,1	-0,5	3	7	8,7	8,5
5421	Ulrichstein	54	21	3	0	114,7602151	100,1494624	89,40322581	99,0516129	93,5516129	120,9698925	123,4784946	123,3602151	103,3569893	107,3978495	132,1752688	152,9903226	-2,081944444	-1,179351852	2,0125	5,759351852	10,30657407	13,62268519	15,04944444	14,64805556	11,83851852	7,636388889	2,253333333	-0,911851852	5,6	7,7	11,8	15,5	18,9	23	25,6	24,3	21,4	14,7	9,6	5,6	-12,1	-15	-6,4	-0,8	3	7	8,5	8,4
5421	Ulrichstein	54	21	2	NA	99,47741935	87,20752687	78,57419355	88,71612903	85,1763441	107,5354839	104,7333333	107,5408602	88,71182797	92,36881719	121,1430107	138,5268817	-1,671388889	-0,868333333	2,312962963	6,126203704	10,69527778	14,10092593	15,52527778	14,95685185	12,03898148	7,732407407	2,702222222	-0,479074074	5,7	7,1	11,1	15	18,6	22,7	25	24	21,4	14,4	9,3	5,9	-12	-15	-6	-0,3	2,9	7,1	8,8	8,6
5421	Ulrichstein	54	21	4	NA	119,0182796	102,611828	93,19247313	101,3333333	91,56021506	115,2967742	115,5086022	120,1516129	100,7204301	106,8	140,2053764	166,4516129	-2,057592593	-1,142592593	2,070833333	5,877407407	10,43574074	13,75305556	15,22296296	14,78342593	11,91166667	7,580555556	2,262222222	-0,85462963	5,3	7,1	10,9	14,9	18,6	22,6	25,1	23,9	21,2	14	9	5,5	-11,9	-14,9	-6,1	-0,6	3,2	7,1	8,7	8,7
5422	Herbstein	54	22	1	NA	88,90752687	78,76129032	71,24086023	80,16559139	79,13118281	97,68279571	96,19784945	100,2075269	78,2516129	84,85376345	108,8688172	125,9741935	-1,324444444	-0,492037037	2,655462963	6,562037037	11,09287037	14,5487963	15,96935185	15,30925926	12,29185185	7,857037037	3,052685185	-0,141018519	5,9	7,4	11,4	15,3	19,1	23,2	25,4	24,4	21,7	14,6	9,5	6,1	-12,3	-15,4	-6,2	-0,2	2,2	6,6	8,9	8,1
5422	Herbstein	54	22	3	NA	97,80107526	85,11290323	78,46451613	85,46344087	81,34193548	103,5193548	100,4548387	106,0344086	85,50215055	91,872043	118,7784946	139,227957	-1,432314815	-0,497592593	2,755	6,667592593	11,16592593	14,55824074	15,99324074	15,42907407	12,43583333	7,978981481	2,926666667	-0,246574074	5,5	7,3	11,2	15,2	19	23	25,4	24,1	21,4	14,3	9,3	5,8	-11,7	-14,7	-5,6	0,1	3,2	7,3	9,3	8,9
5422	Herbstein	54	22	2	NA	68,42258065	63,37526881	57,85591397	66,84301074	71,52473119	93,52473119	85,85376345	92,6483871	68,07419355	69,43870968	86,83548387	98,16129032	-0,962037037	-0,156203704	2,994259259	6,916666667	11,46435185	14,94555556	16,37916667	15,59046296	12,52935185	8,034907407	3,417777778	0,208888889	6,8	8	12,4	16,4	20,1	24,1	26,4	25,4	22,8	15,6	10,4	7	-12,3	-15,4	-6,1	-0,1	2,2	6,5	8,9	8,1
5422	Herbstein	54	22	4	NA	76,90322581	68,72688171	62,4516129	69,13118281	72,17311829	94,06344087	86,56129032	94,89247313	71,48709677	73,73548387	94,29784945	109,6580645	-1,107619048	-0,252190476	2,989238095	6,923428571	11,42590476	14,85895238	16,29152381	15,60361905	12,57314286	8,072761905	3,257333333	0,067904762	6,5	8	12,3	16,3	20	24	26,2	25,2	22,5	15,3	10,2	6,7	-12	-14,9	-5,5	0,1	2,9	7,2	9,3	8,6
5423	Gro�enl�der	54	23	1	NA	55,80752687	52,68924732	48,85053765	58,18709677	66,75483871	87,6795699	77,59139784	87,10752687	60,072043	59,81505377	72,00430106	78,80107526	-0,687037037	0,144814815	3,340925926	7,275185185	11,79787037	15,28851852	16,70796296	15,88694444	12,77833333	8,231574074	3,728981481	0,481759259	6,8	8,3	12,6	16,8	20,2	24,2	26,5	25,4	22,9	15,6	10,6	7	-12,8	-15,3	-5,8	0,1	2,6	6,9	9	8,1
5423	Gro�enl�der	54	23	3	NA	55,21397848	50,86129032	46,39032258	53,2795699	58,96344087	77,28924732	69,04623655	78,91612903	56,14086023	55,56989248	70,54193548	79,90107526	-1,037555556	-0,147777778	3,054333333	6,956444444	11,46755556	14,91577778	16,34622222	15,60633333	12,56377778	8,039666667	3,403888889	0,170333333	6,5	8,1	12,4	16,4	20	24	26,3	25,2	22,6	15,4	10,3	6,7	-12,9	-15,4	-5,6	0	2,8	7	9,1	8,1
5423	Gro�enl�der	54	23	2	NA	53,82258065	50,8516129	46,58602152	56,80215055	67,05591397	86,10107526	82,26774194	87,69139784	59,4204301	59,62473119	67,00752687	71,19892474	-0,688148148	0,220925926	3,459907407	7,368425926	11,85907407	15,34962963	16,73101852	15,92990741	12,84981481	8,285092593	3,787037037	0,52537037	6,7	8,4	12,7	17,2	20,3	24,4	26,4	25,5	22,8	15,7	10,8	7,1	-13,2	-15,2	-5,2	0	3	7,2	9,1	8
5423	Gro�enl�der	54	23	4	NA	47,90752687	45,09354839	41,64623655	49,97419355	57,48924732	75,05053765	68,65053765	76,00752687	52,80430106	50,81720429	60,68602152	66,90537635	-0,797888889	0,128444444	3,374555556	7,267111111	11,76733333	15,25322222	16,62833333	15,85411111	12,79322222	8,237444444	3,684777778	0,413333333	6,5	8,4	12,7	17,1	20,1	24,2	26,2	25,2	22,7	15,7	10,7	6,9	-13,2	-15,3	-5,5	0,1	2,9	7,1	9,2	8,1
5424	Fulda	54	24	1	NA	53,86236558	51,54193548	48,88817203	59,20107526	69,42903226	90,69247313	82,76774194	91,29247313	61,69784945	58,78602152	67,15053765	71,60537635	-0,917685185	0,036944444	3,260740741	7,150555556	11,6087963	15,13546296	16,46361111	15,69157407	12,67981481	8,147777778	3,631666667	0,35	6,6	8,4	12,6	17	20,1	24,2	26,1	25,2	22,6	15,6	10,7	7	-13,6	-15,4	-5,1	-0,2	3,1	7,3	9	8
5424	Fulda	54	24	3	NA	44,88602152	42,75698926	40,69247313	49,99032258	58,49784945	76,61290323	69,46344087	75,74516129	52,07311829	49,47526881	55,78387097	60,91505377	-0,850111111	0,097888889	3,353222222	7,284	11,71855556	15,20633333	16,56911111	15,83144444	12,76588889	8,213555556	3,686666667	0,416666667	6,7	8,4	12,8	17,3	20,2	24,3	26,4	25,3	22,8	15,8	10,9	7	-13,4	-15,3	-5,1	-0,1	3,2	7,4	9	8
5424	Fulda	54	24	2	NA	50,88602152	49,03010752	49,40967742	60,51827958	72,93010752	95,627957	84,55806452	94,63548387	63,59247313	60,15376345	64,63763442	67,8763441	-1,046944444	-0,107407407	3,095648148	7,033796296	11,53398148	14,98175926	16,40962963	15,65296296	12,59648148	8,079166667	3,457962963	0,222685185	6,3	8,1	12,2	16,5	19,8	23,9	26	25	22,4	15,2	10,4	6,6	-13	-15	-5,1	0,2	3,2	7,4	9,2	8,3
5424	Fulda	54	24	4	NA	45,48494623	42,33010752	43,52903226	53,34408603	63,91505377	82,53440861	74,20215055	81,77526881	56,75376345	53,07849461	56,58279571	60,85806452	-1,274777778	-0,357666667	2,828777778	6,788	11,29277778	14,69444444	16,12711111	15,45088889	12,38433333	7,926555556	3,219444444	0,027888889	6,1	8	12	16,4	19,6	23,7	25,8	24,7	22,2	15	10,2	6,5	-13	-15,2	-5,5	-0,1	3,1	7,2	9	8,2
5425	Kleinsassen	54	25	1	NA	63,55806452	58,03870968	57,30967742	69,25268816	79,74623655	101,7032258	90,78817203	99,90322581	70,75591397	68,50107526	73,9516129	83,05698926	-1,771372549	-0,917058824	2,17754902	6,162058824	10,71205882	14,08666667	15,56784314	14,90960784	11,90676471	7,516862745	2,653921569	-0,492254902	5,6	7,7	11,3	15,6	19,2	23,1	25,4	24,2	21,8	14,5	9,6	5,7	-12,6	-15,5	-6,3	-0,9	2,4	6,6	8,4	8
5425	Kleinsassen	54	25	3	1	66,76021506	60,71612903	58,41290323	69,03118281	77,48387097	97,25053765	88,51720429	95,01935484	71,53118281	69,33870968	73,13010752	85,68279571	-2,054888889	-1,262555556	1,691777778	5,654111111	10,20877778	13,521	15,09588889	14,47733333	11,51766667	7,231333333	2,267	-0,802777778	5,2	7,3	10,8	15,1	18,7	22,5	24,9	23,7	21,4	14,2	9,3	5,3	-12,4	-15,2	-6,3	-1,1	2,5	6,6	8,2	8,2
5425	Kleinsassen	54	25	2	NA	66,12580645	60,63333332	58,65053765	68,16774194	79,25591397	95,99139784	86,74731184	95,37526881	68,59354839	67,63655913	75,08172042	85,00645161	-1,9021875	-1,079270833	2,055625	6,0840625	10,65666667	14,06104167	15,52135417	14,8715625	11,84822917	7,449270833	2,5225	-0,614270833	5,3	7,3	11,2	15,3	18,8	22,8	25,4	24	21,6	14,3	9,2	5,4	-12,3	-15,3	-6,1	-0,6	2,6	6,7	8,8	8,2
5425	Kleinsassen	54	25	4	1	67,57849461	60,61182797	57,327957	65,69354839	72,8483871	88,59032258	81,36989248	86,99892474	66,71612903	66,33655913	70,16021506	83,93655913	-2,300123457	-1,545185185	1,428024691	5,369135802	9,941358025	13,2682716	14,83938272	14,24814815	11,28962963	7,031111111	2,031728395	-0,997160494	4,5	6,9	10,3	14,4	18,2	22	24,7	23,2	21	13,9	8,6	5,1	-11,9	-14,9	-6,6	-1,5	2,4	6,5	7,8	8
5426	Hilders	54	26	1	NA	80,48602152	72,47849461	69,56666668	77,80215055	91,86021506	108,855914	98,4204301	108,7817204	79,66344087	78,21290323	91,33333332	100,7774194	-2,586759259	-1,781203704	1,340555556	5,367222222	9,969537037	13,40935185	14,86481481	14,23583333	11,27064815	6,927222222	1,862592593	-1,267407407	5	7,2	10,9	15	18,6	22,7	25,2	23,8	21,3	14,2	9	5,2	-12,7	-15,9	-7,3	-1,6	2	6,1	8,1	7,2
5426	Hilders	54	26	3	NA	68,18494623	57,5763441	55,7516129	61,49247313	70,85591397	85,68602152	74,78064516	85,92258065	63,73333332	63,2	74,01290323	80,6	-2,798452381	-1,977380952	1,091309524	5,058452381	9,649404762	13,07464286	14,54238095	13,97392857	11,03845238	6,70952381	1,628809524	-1,408095238	4,6	7	10,4	14,5	18,3	22,2	24,8	23,4	21	13,9	8,6	4,7	-12,5	-15,5	-7,1	-2,1	2,1	6,4	7,9	7,5
5426	Hilders	54	26	2	NA	66,17741935	58,90107526	56,51182797	62,46344087	71,25698926	86,86236558	79,80860216	85,0795699	63,73548387	63,55806452	73,40430106	82,35483871	-2,713444444	-1,876777778	1,374444444	5,41	10,01311111	13,49911111	14,87711111	14,23133333	11,25133333	6,904555556	1,807777778	-1,367111111	4,7	6,7	10,7	14,9	18,2	22,5	25,4	23,7	21	14,1	8,7	5,1	-13	-16,3	-7,3	-1,5	1,8	6	8,1	7,1
5426	Hilders	54	26	4	NA	83,07419355	71,89247313	67,50537635	72,05053765	82,58064516	100,4623656	86,90215055	98,59784945	72,90322581	74,38817203	89,37096774	100,9666667	-2,530648148	-1,59037037	1,715277778	5,872037037	10,43805556	13,96083333	15,36935185	14,65305556	11,63305556	7,077777778	2,055555556	-1,093518519	5,4	7,2	12,6	16,2	19,7	23,7	26,1	24,4	21,6	15,1	8,7	5,8	-12,4	-15,6	-7,1	-1,9	2,2	6,4	8,1	7,3
5513	Meudt	55	13	1	NA	83,95053765	70,53870968	66,08279571	67,11182797	79,20430106	85,96236558	92,38924732	97,77096774	73,80645161	73,74731184	96,07849461	98,10752687	-0,164074074	0,605462963	3,692592593	7,416666667	11,7975	15,19787037	16,59740741	15,94555556	12,89259259	8,496388889	3,987777778	0,941111111	7,3	9,1	12,2	17	20,2	24,8	26,6	25,8	22,7	15,6	11	7,5	-10,8	-16,3	-4,5	0,1	3,3	7,9	9,6	8,7
5513	Meudt	55	13	3	NA	64,95483871	55,31505377	51,31182797	53,87849461	65,28279571	69,59462365	72,8795699	76,3763441	57,60107526	57,99354839	75,80752687	74,31720429	-0,031666667	0,717888889	3,792	7,550666667	11,95022222	15,35888889	16,75288889	16,05577778	12,95166667	8,534888889	4,105333333	1,054555556	7,5	9,3	12,6	17,4	20,6	25,2	26,9	26,2	23	15,7	11,2	7,8	-10,9	-16,6	-4,5	-0,1	3,2	7,7	9,6	8,6
5513	Meudt	55	13	2	NA	80,927957	69,01612903	64,2236559	65,36451613	74,64516129	83,21612903	87,97741935	95,83978494	72,227957	71,79784945	96,43978494	98,972043	-0,069444444	0,794259259	3,876203704	7,661388889	12,00268519	15,39694444	16,82666667	16,13509259	13,06962963	8,666018519	4,118055556	1,043055556	7,6	9,3	12,9	17,5	20,7	25,3	27	26,2	23,2	15,9	11,1	7,9	-11,3	-15,5	-4,3	0,3	3,6	7,5	9,5	9
5513	Meudt	55	13	4	NA	59,70752687	50,62150539	46,6236559	49,75591397	61,79892474	68,73870968	69,39354839	73,79354839	54,38924732	54,23978494	71,46774194	69,68494623	0,091888889	0,942888889	4,034555556	7,827111111	12,17233333	15,57911111	17,01111111	16,30388889	13,16766667	8,752222222	4,261555556	1,221333333	8	9,6	13,1	17,7	20,9	25,6	27,4	26,5	23,5	16,1	11,5	8,3	-11,1	-15,7	-4	0,4	3,7	7,8	9,9	9,1
5514	Hadamar	55	14	1	NA	70,74086023	60,21075268	57,30752687	58,94946235	67,13010752	77,49784945	79,33440861	87,95483871	65,30107526	63,60537635	86,14516129	88,13655913	0,31552381	1,232666667	4,392571429	8,218571429	12,51285714	15,91571429	17,3487619	16,59933333	13,48609524	9,001142857	4,497333333	1,432380952	8	9,6	13,3	17,9	21,1	25,7	27,4	26,5	23,6	16,2	11,5	8,2	-11,3	-14,7	-4,1	0,6	3,8	7,6	9,6	9,4
5514	Hadamar	55	14	3	NA	41	35,40645161	34,18924732	36,33333332	45,69569894	55,31720429	53,63440861	57,0236559	40,05698926	39,53978494	52,05376345	50,70430106	0,489733333	1,4136	4,546533333	8,394133333	12,6876	16,10546667	17,55546667	16,7596	13,5928	9,088666667	4,665333333	1,628	8,4	9,9	13,7	18,2	21,3	26	27,8	26,9	23,9	16,5	11,7	8,7	-11,8	-14,7	-3,3	1,1	4,4	7,6	9,9	9,8
5514	Hadamar	55	14	2	NA	64,37526881	54,46129032	52,17419355	53,572043	60,65698926	71,93118281	73,24731184	82,072043	58,98387097	57,32903226	76,86559139	78,57526881	-0,030537634	0,851182796	4,037419355	7,873548387	12,17784946	15,59172043	17,01569892	16,25172043	13,16010753	8,71688172	4,15483871	1,093548387	7,6	9,1	12,8	17,3	20,5	25,1	27	26	23,1	15,9	11,1	7,9	-11,3	-14,6	-4	0,6	4	7,7	9,7	9,6
5514	Hadamar	55	14	4	NA	51,44516129	43,35913977	42,55806452	45,13118281	55,54193548	67,44086023	66,78709677	71,50645161	49,49784945	48,85698926	63,65268816	62,34731184	0,386222222	1,308	4,452222222	8,316777778	12,60288889	16,02155556	17,49244444	16,67688889	13,51422222	9,006444444	4,575111111	1,515222222	8,5	9,9	13,7	18,2	21,3	26	27,8	27	23,9	16,5	11,7	8,8	-11,9	-14,5	-3,6	0,8	4,1	7,6	9,9	9,7
5515	Weilburg	55	15	1	NA	75,10645161	63,42903226	61,83333332	64,40645161	71,68172042	83,75591397	85,8763441	95,827957	68,5763441	67,12580645	89,08279571	90,92258065	-0,05537037	0,845555556	4,091944444	7,937592593	12,27666667	15,6912963	17,12018519	16,29574074	13,18435185	8,707407407	4,115555556	1,045185185	7,6	9,2	13,2	17,6	20,8	25,2	27,3	26,1	23,1	16,1	11,1	8	-10,9	-14,5	-4,2	0	3,7	7,8	9,6	9,5
5515	Weilburg	55	15	3	NA	56,10322581	46,64301074	46,28279571	49,55698926	57,90430106	69,12580645	69,99247313	75,872043	53,01505377	52,21290323	67,31182797	66,89354839	0,218777778	1,114222222	4,341222222	8,196222222	12,51155556	15,92588889	17,378	16,55811111	13,42522222	8,911888889	4,380888889	1,311444444	8	9,6	13,6	17,9	21,2	25,8	27,7	26,6	23,6	16,5	11,5	8,3	-11	-14,5	-3,8	0,4	3,9	8	9,8	9,6
5515	Weilburg	55	15	2	0	73,47526881	62,13333332	61,91720429	65,08172042	71,82150539	81,91720429	84,33440861	93,67849461	67,43225806	66,32473119	87,20752687	90,31935484	0,058611111	0,936851852	4,245555556	8,092037037	12,42638889	15,845	17,28638889	16,43185185	13,28935185	8,816296296	4,218425926	1,141203704	7,6	9,3	13,5	17,8	21,1	25,4	27,6	26,4	23,2	16,3	11,2	8,2	-10,7	-14,3	-4,1	0	3,8	8	9,7	9,6
5515	Weilburg	55	15	4	NA	61,75053765	53,61612903	52,72903226	56,71505377	66,22580645	74,97526881	77,28924732	83,11290323	60,25913977	58,2483871	73,60967742	74,65376345	-0,013229167	0,892395833	4,1371875	7,988229167	12,3284375	15,73020833	17,16739583	16,36947917	13,26791667	8,788333333	4,1821875	1,076354167	7,7	9,4	13,4	17,8	21,1	25,6	27,5	26,5	23,4	16,3	11,3	8,1	-10,7	-14,6	-4	0,6	3,8	8	9,8	9,5
5516	Weilm�nster	55	16	1	NA	69,09892474	60,25053765	58,22258065	63,26989248	72,87849461	80,23440861	84,90967742	92,42580645	66,90107526	63,29892474	83,98387097	86,97849461	-0,177314815	0,717777778	3,967777778	7,809722222	12,17518519	15,57740741	17,00962963	16,24490741	13,13462963	8,687407407	4,031481481	0,933148148	7,4	9,1	13,2	17,5	20,8	25,1	27,3	26,1	23	16,1	10,9	7,9	-10,8	-14,5	-4,1	0,2	3,8	7,9	9,7	9,4
5516	Weilm�nster	55	16	3	0	65,14408603	56,92903226	56,78172042	62,32150539	72,41290323	82,38709677	85,472043	91,71612903	65,77849461	62,15483871	80,82688171	82,03333332	-0,114537037	0,813888889	4,065277778	7,908981481	12,28814815	15,66361111	17,0962963	16,36407407	13,25	8,776111111	4,101574074	1,024537037	7,3	9,1	13	17,4	20,7	25,1	27,1	26	23	15,9	10,8	7,6	-10,7	-14,5	-4	0,7	3,9	8	9,8	9,5
5516	Weilm�nster	55	16	2	NA	64,2236559	55,96774194	54,67526881	60,95376345	71,10322581	79,43440861	80,36236558	87,72258065	62,39784945	58,79892474	79,51075268	81,60645161	-0,067407407	0,86462963	4,116018519	7,975925926	12,38314815	15,76305556	17,19240741	16,4687963	13,34398148	8,815925926	4,170555556	1,089351852	7,3	9	13	17,4	20,7	25,1	27	26	23,1	15,9	10,8	7,6	-10,6	-14,2	-4	0,9	4	8,1	9,9	9,6
5516	Weilm�nster	55	16	4	NA	69,96236558	60,41290323	60,54731184	66,11612903	76,28602152	84,64301074	86,13440861	93,12473119	66,21720429	63,43440861	86,48494623	89,29892474	-0,481111111	0,405185185	3,606296296	7,446759259	11,83574074	15,20990741	16,67027778	15,9937963	12,91481481	8,483981481	3,751759259	0,656388889	7,2	8,8	12,8	17,1	20,4	24,8	26,8	25,7	22,8	15,7	10,7	7,4	-10,9	-14,5	-4,3	0,6	3,7	7,9	9,6	9,4
5517	Cleeberg	55	17	1	NA	58,45913977	51,54193548	49,56129032	55,3	64,7795699	71,83763442	71,88064516	77,63763442	55,20860216	51,96021506	73,06559139	74,58279571	-0,3990625	0,495208333	3,730833333	7,611666667	12,03791667	15,425	16,86125	16,1728125	13,05708333	8,534166667	3,852916667	0,752708333	6,9	8,4	12,6	16,8	20,2	24,4	26,6	25,3	22,5	15,4	10,4	7,2	-11	-14,4	-4,2	0,7	3,7	7,9	9,7	9,4
5517	Cleeberg	55	17	3	NA	62,572043	58,46881719	54,70322581	62,53978494	71,75268816	82,13763442	78,89354839	83,427957	61,1204301	56,39247313	81,21935484	83,14731184	-0,649537037	0,238703704	3,446944444	7,316944444	11,74962963	15,12703704	16,55111111	15,91787037	12,81768519	8,362037037	3,596296296	0,503148148	6,8	8,5	12,3	16,6	20,1	24,4	26,4	25,2	22,4	15,2	10,4	7,1	-11,5	-14,8	-4,4	0,4	3,6	7,7	9,5	9,2
5517	Cleeberg	55	17	2	NA	47,10537635	41,79784945	40,672043	46,96666668	57,42150539	63,79247313	60,55698926	66,07849461	46,25698926	42,97311829	60,8	60,57096774	-0,052333333	0,900777778	4,192666667	8,143333333	12,55422222	15,93777778	17,38511111	16,669	13,47288889	8,864666667	4,222555556	1,088777778	7,2	8,7	13	17,2	20,6	24,9	27	25,8	22,9	15,6	10,7	7,4	-10,7	-14	-3,7	1,2	4,3	8,4	10,2	9,9
5517	Cleeberg	55	17	4	NA	59,84193548	54,59139784	51,27741935	59,75591397	69,40537635	81,05483871	76,072043	82,24731184	58,65376345	54,87311829	77,71397848	78,61290323	-0,396111111	0,53037037	3,812777778	7,757037037	12,19842593	15,58740741	17,00435185	16,31240741	13,15916667	8,608888889	3,867777778	0,745092593	7,1	8,8	13,1	17,3	20,9	24,8	27,2	25,6	22,8	15,6	10,7	7,4	-11,4	-14,6	-4,2	0,7	3,8	7,9	9,7	9,4
5518	Butzbach	55	18	1	NA	41,76881719	38,39032258	36,48817203	42,80107526	51,70860216	64,1204301	59,227957	65,57096774	45,05053765	41,56989248	55,64623655	55,37741935	0,042333333	1,025333333	4,339222222	8,295222222	12,75577778	16,11666667	17,58322222	16,81833333	13,59433333	8,965222222	4,316333333	1,187111111	7,5	9,1	13,5	17,6	21,1	25,3	27,5	26,1	23,2	15,8	10,9	7,7	-10,7	-13,9	-3,7	1,3	4,2	8,4	10,2	9,8
5518	Butzbach	55	18	3	NA	45,827957	43,13870968	41,54623655	49,30537635	58,79032258	76,58494623	67,48817203	76,66559139	51,46774194	47,18817203	63,1204301	62,14946235	0,273148148	1,271481481	4,671388889	8,71	13,14138889	16,53759259	17,9512963	17,14712963	13,86712963	9,147037037	4,548981481	1,379351852	7,5	9,1	13,6	17,8	21,4	25,3	27,7	26,1	23,2	15,9	11	7,7	-10,4	-13,6	-3,3	1,5	4,5	8,7	10,4	10,1
5518	Butzbach	55	18	2	NA	41,50752687	38,46559139	37,01290323	42,44086023	50,88494623	66,21720429	61,51182797	67,43763442	46,97849461	43,41505377	55,35806452	55,23548387	0,218444444	1,209	4,589222222	8,611222222	13,04044444	16,42844444	17,87144444	17,08766667	13,81988889	9,109666667	4,509444444	1,345111111	7,5	9	13,5	17,6	21	25,3	27,5	26,2	23,2	15,9	10,9	7,7	-10,2	-13,3	-3,3	1,7	4,7	8,8	10,6	10,3
5518	Butzbach	55	18	4	NA	51,44516129	47,78064516	45,32580645	52,64301074	61,75591397	81,90107526	73,04516129	82,22580645	57,25913977	52,13118281	68,12258065	68,38387097	0,140648148	1,147592593	4,514074074	8,545555556	12,99398148	16,38527778	17,8087037	17,02009259	13,75425926	9,050185185	4,432222222	1,269351852	7,4	9,1	13,6	17,9	21,4	25,4	27,7	26,1	23,2	15,9	11	7,7	-10,5	-13,6	-3,2	1,7	4,6	8,9	10,6	10,2
5519	Hungen	55	19	1	NA	43,74193548	39,85698926	38,68817203	44,72473119	52,36774194	68,64623655	64,45913977	69,9	49,39247313	46,11075268	57,2236559	58,01290323	0,332888889	1,339333333	4,743666667	8,753	13,18666667	16,57333333	18,00633333	17,223	13,94	9,230444444	4,658666667	1,476333333	7,5	9,1	13,7	17,7	21,2	25,5	27,6	26,4	23,5	16	11	7,7	-10,1	-13,3	-3,2	1,8	4,7	8,9	10,7	10,3
5519	Hungen	55	19	3	NA	49,23440861	45,25913977	44,39569894	52,427957	62,13333332	83,95806452	75,29892474	83,13440861	59,26021506	53,09139784	65,54516129	63,8763441	0,43287037	1,464907407	4,886851852	8,936944444	13,36805556	16,74787037	18,16148148	17,36416667	14,06648148	9,323055556	4,750740741	1,572592593	7,5	9,3	13,7	17,9	21,4	25,5	27,7	26,4	23,5	16	11,1	7,8	-10	-13,1	-3	1,9	4,9	9	10,8	10,5
5519	Hungen	55	19	2	NA	46,55913977	42,53870968	40,46881719	47,65376345	55,16451613	71,83978494	69,33225806	73,93440861	53,71935484	49,27849461	60,00107526	61,82580645	0,219	1,257	4,705222222	8,654555556	13,07366667	16,42444444	17,85955556	17,143	13,90388889	9,270666667	4,583555556	1,343888889	7,4	9,2	13,8	17,7	21,1	25,4	27,6	26,4	23,4	16,1	11	7,5	-10	-13,1	-3,6	1,6	5	9	10,5	10,1
5519	Hungen	55	19	4	NA	52,00752687	47,88387097	47,65698926	57,37096774	64,33978494	87,00860216	81,03655913	89,39677419	65,45698926	56,78279571	68,25483871	66,91827958	0,313703704	1,3725	4,82537037	8,78712963	13,20564815	16,55240741	17,97666667	17,2562037	14,00555556	9,323981481	4,6625	1,431851852	7,4	9,4	13,8	17,8	21,3	25,5	27,7	26,4	23,6	16,3	11,2	7,5	-9,9	-13,1	-3,3	1,8	5	9	10,7	10,4
5520	Nidda	55	20	1	NA	48,51612903	43,74623655	41,23440861	48,72258065	54,46774194	69,71182797	67,58602152	70,58494623	54,23548387	49,96021506	59,44301074	62,7795699	0,05452381	1,129642857	4,592142857	8,507738095	12,88869048	16,21857143	17,63511905	17,01202381	13,83916667	9,283452381	4,450357143	1,143928571	7,1	9,3	13,8	17,6	21	25,2	27,7	26,3	23,3	16,2	11	7,2	-10,2	-13,2	-4,1	1,2	4,7	8,7	10,1	9,7
5520	Nidda	55	20	3	NA	60,9	54,38817203	53,30860216	62,90322581	69,27311829	91,54193548	86,36989248	93,51290323	70,19139784	63,56344087	76,13763442	78,75698926	0,042592593	1,121018519	4,553796296	8,477592593	12,88101852	16,21111111	17,63	16,98851852	13,79287037	9,21	4,424722222	1,158518519	7,2	9,3	13,9	17,8	21,1	25,3	27,7	26,4	23,4	16,3	11,1	7,3	-10,1	-13,3	-3,8	1,4	4,7	8,8	10,4	10
5520	Nidda	55	20	2	NA	58,58602152	51,29032258	48,56129032	55,37741935	57,78494623	74,86989248	73,20967742	77,16881719	61,00537635	58,84946235	69,28602152	77,04946235	-0,362716049	0,731975309	4,148271605	7,998271605	12,39345679	15,69654321	17,10148148	16,56234568	13,47876543	9,028024691	4,060864198	0,759753086	6,9	9,1	13,5	17,3	20,6	24,8	27,4	26	23	16	10,9	6,8	-10,3	-13,3	-4,2	1,1	4,6	8,7	9,8	9,6
5520	Nidda	55	20	4	NA	60,06559139	52,54623655	50,75698926	58,7483871	62,68064516	82,2763441	77,36666668	83,96021506	64,06236558	60,59462365	72,78817203	78,18602152	-0,399333333	0,651888889	4,053444444	7,957444444	12,37055556	15,68	17,11466667	16,53833333	13,40288889	8,902888889	4,001888889	0,748333333	6,6	9	13,3	17,1	20,4	24,6	27,2	25,8	22,9	15,8	10,6	6,7	-10,2	-13,3	-4,2	1,1	4,6	8,8	10,1	9,8
5521	Gedern	55	21	1	NA	86,35268816	74,50322581	68,00215055	74,09784945	72,9483871	93,35376345	92,24731184	96,51935484	78,21720429	80,75806452	97,78064516	113,4268817	-1,480777778	-0,470444444	2,852111111	6,679222222	11,17366667	14,47888889	15,90911111	15,47288889	12,49511111	8,149777778	2,874	-0,256777778	5,6	7,8	11,9	15,7	19,2	23,3	25,9	24,6	21,6	14,7	9,7	5,7	-11,2	-14	-5,6	-0,2	4	7,9	9,1	9,1
5521	Gedern	55	21	3	NA	87,46559139	74,44193548	71,58924732	80,21075268	83,08064516	108,7935484	101,4387097	110,772043	86,04623655	85,16021506	101,6924731	114,0580645	-0,927314815	0,091111111	3,455648148	7,379259259	11,82388889	15,13194444	16,57851852	16,03796296	12,97953704	8,507314815	3,42787037	0,25037037	6,1	8,4	12,4	16,4	19,8	24	26,5	25,2	22,3	15,2	10,1	6,2	-10,8	-13,8	-5,1	0,3	4,3	8,3	9,4	9,4
5521	Gedern	55	21	2	NA	96,30430106	82,18602152	74,8795699	79,59569894	75,64731184	95,13440861	94,71290323	100,5462365	82,0483871	86,95913977	108,4236559	129,2731183	-2,003888889	-1,029888889	2,27	6,162333333	10,64455556	13,91888889	15,42088889	15,00877778	12,05255556	7,730555556	2,298777778	-0,732	4,8	7,1	10,9	14,8	18,7	22,7	25,3	23,9	20,9	13,9	8,8	5	-11,7	-14,6	-6,2	-0,7	3,4	7,4	8,6	8,7
5521	Gedern	55	21	4	NA	98,46559139	83,927957	78,26129032	82,8483871	84,29032258	107,0096774	102,488172	110,9655914	89,0204301	90,54946235	113,5591398	130,4924731	-1,34	-0,373055556	2,970833333	6,891666667	11,35944444	14,65175926	16,13453704	15,63185185	12,59777778	8,158796296	2,992407407	-0,134166667	5,7	8	11,8	15,9	19,5	23,7	26	24,7	21,9	14,6	9,6	5,9	-11	-14,1	-5,1	0,3	4,1	8,1	9,4	9,4
5522	Freiensteinau	55	22	1	NA	84,20860216	73,15806452	68,10215055	71,53978494	69,55591397	89,11075268	86,38924732	92,36559139	74,72473119	79,11720429	101,4419355	119,8494624	-1,583777778	-0,624444444	2,694555556	6,614333333	11,09611111	14,39611111	15,90311111	15,37844444	12,36422222	7,961888889	2,800222222	-0,345444444	5,2	7,3	11,2	15,2	18,9	22,9	25,4	24	21,3	14,2	9,2	5,5	-11,6	-14,6	-5,4	0	3,6	7,6	9,3	9,3
5522	Freiensteinau	55	22	3	NA	101,1870968	87,5763441	80,42150539	80,39032258	83,60752687	103,2107527	98,42688171	110,2655914	88,66451613	89,81075268	115,4645161	134,8387097	-1,373796296	-0,423703704	2,901296296	6,83962963	11,31481481	14,62435185	16,12666667	15,56898148	12,51342593	8,0675	3,003055556	-0,17537037	5,4	7,7	11,6	15,6	19,3	23,3	25,9	24,3	21,6	14,3	9,4	5,7	-11,6	-14,6	-5,3	0,1	3,7	7,7	9,4	9,3
5522	Freiensteinau	55	22	2	NA	76,01612903	67,24408603	60,7516129	65,63118281	68,72580645	88,83333332	82,41720429	91,33118281	70,05913977	71,03870968	92,55376345	109,383871	-1,477849462	-0,563333333	2,704301075	6,574623656	11,07924731	14,47892473	15,92795699	15,29956989	12,31946237	7,864623656	2,937956989	-0,274623656	5,5	7,4	11,3	15,4	18,9	22,9	25,3	24	21,5	14,4	9,5	5,8	-12,1	-15	-5,5	0,1	3,2	7,3	9,3	8,8
5522	Freiensteinau	55	22	4	NA	94,43655913	83,90967742	75,73440861	76,81075268	84,54408603	106,0709677	97,65376345	111,3494624	86,56559139	86,90322581	112,4795699	131,5075269	-1,380833333	-0,427962963	2,88787037	6,767777778	11,25074074	14,6412963	16,09722222	15,48574074	12,43240741	7,965185185	3,051018519	-0,186388889	5,7	7,8	11,7	15,8	19,4	23,4	25,9	24,4	21,8	14,6	9,6	6	-12,2	-15,1	-5,5	0,1	3,2	7,3	9,3	8,8
5523	Neuhof	55	23	1	NA	75,75376345	68,21290323	62,10645161	68,74408603	75,60537635	97,24516129	87,71397848	100,7526882	73,81827958	72,46881719	94,00537635	108,3817204	-1,159722222	-0,228425926	3,040925926	6,952037037	11,44259259	14,86138889	16,3062963	15,61805556	12,57648148	8,04787037	3,284351852	0,036574074	6	8,1	12,2	16,4	19,8	23,8	26,2	24,8	22,2	15,1	10,1	6,4	-12,6	-15,3	-5,5	0,1	3,1	7,2	9,3	8,4
5523	Neuhof	55	23	3	NA	81,1516129	71,08279571	66,1204301	68,03763442	77,0204301	98,1516129	85,93118281	101,2784946	75,55376345	74,28279571	94,40752687	109,4516129	-1,036203704	-0,043796296	3,338518519	7,260185185	11,72935185	15,10444444	16,59574074	15,9012037	12,76277778	8,213055556	3,461111111	0,178425926	6	8,1	12,2	16,4	19,8	23,8	26,3	24,8	22,2	15,1	10,1	6,4	-12,2	-15,2	-5,5	0,1	3,2	7,2	9,3	8,8
5523	Neuhof	55	23	2	NA	66,94408603	61,08387097	56,42473119	64,78709677	73,21182797	92,68387097	83,1483871	97,69784945	68,82688171	66,36559139	82,79569894	93,91827958	-0,901481482	0,034074074	3,34212963	7,285462963	11,77111111	15,20944444	16,63064815	15,8837037	12,8062963	8,250925926	3,576111111	0,305925926	6,3	8,3	12,5	16,7	20	24,1	26,4	25,1	22,5	15,3	10,4	6,6	-13,1	-15,3	-5,3	0,2	3,1	7,2	9,3	8,1
5523	Neuhof	55	23	4	NA	74,97419355	67,29569894	61,46559139	67,55376345	76,47419355	96,60537635	82,66559139	98,64086023	70,51935484	69,30860216	86,98602152	100,4053764	-0,970833333	-0,015277778	3,352962963	7,3225	11,76583333	15,17481481	16,61509259	15,91277778	12,81638889	8,238703704	3,489074074	0,22212963	6,2	8,3	12,5	16,6	20	24	26,4	25	22,4	15,2	10,2	6,5	-12,2	-14,9	-5,2	0,2	3,4	7,5	9,5	8,6
5524	Weyhers	55	24	1	NA	62,0795699	56,90645161	54,472043	63,36774194	73,76989248	94,66881719	84,73440861	95,54301074	66,56344087	63,61827958	74,38064516	83,05376345	-0,893611111	0,033518519	3,326666667	7,309259259	11,81962963	15,21222222	16,64509259	15,91111111	12,80305556	8,239722222	3,573796296	0,322407407	6,4	8,4	12,6	17	20,1	24,2	26,5	25,2	22,7	15,6	10,7	6,7	-12,8	-15,3	-5,3	0,2	3	7,2	9,3	8,3
5524	Weyhers	55	24	3	NA	67,88279571	61,21505377	56,2763441	63,19892474	71,67526881	90,60967742	78,68279571	89,94623655	64,94193548	63,50430106	77,83763442	89,82258065	-1,266354167	-0,324375	2,928645833	6,868020833	11,3896875	14,78239583	16,20854167	15,51833333	12,47239583	7,990520833	3,162604167	-0,03625	6	8,1	12,1	16,4	19,7	23,8	26	24,7	22,3	15	10,1	6,2	-12,4	-15	-5,3	0,1	3,3	7,4	9,4	8,5
5524	Weyhers	55	24	2	NA	61,12903226	55,0763441	55,93978494	66,45268816	78,63010752	100,4129032	91,08387097	100,2387097	70,92473119	66,35591397	72,56021506	80,46559139	-1,249722222	-0,336574074	2,826759259	6,810833333	11,34166667	14,70055556	16,19	15,50648148	12,41231481	7,976481481	3,178425926	0,016203704	6	8	12,1	16,4	19,6	23,7	25,9	24,7	22,3	14,9	10,1	6,2	-12,6	-15,1	-5,6	-0,2	3,1	7,1	8,9	8,3
5524	Weyhers	55	24	4	NA	69,08494623	59,92688171	57,12473119	64,59354839	73,14946235	89,91612903	80,68494623	89,9795699	66,24623655	64,04193548	76,01075268	87,87849461	-1,684666667	-0,788555556	2,389666667	6,325333333	10,86955556	14,25944444	15,68666667	15,05422222	12,03811111	7,664333333	2,713111111	-0,436222222	5,7	7,9	11,9	16	19,4	23,4	25,8	24,4	21,8	14,6	9,7	6	-12,6	-15,4	-6,3	-0,6	2,5	6,6	8,5	8,4
5525	Gersfeld (Rh�n)	55	25	1	NA	80,82580645	70,97419355	70,19462365	80,28172042	89,15268816	113,2043011	104,2516129	109,1827957	83,87096774	81,22580645	87,96129032	102,1548387	-1,795833333	-0,993333333	2,052592593	6,001296296	10,5575	13,81703704	15,44351852	14,8712037	11,79462963	7,514074074	2,548240741	-0,518240741	5,1	7,6	10,9	15,3	19	22,6	25,1	23,7	21,5	14,3	9,2	5,5	-12	-14,8	-6,3	-1,2	2,7	6,7	8,1	8,3
5525	Gersfeld (Rh�n)	55	25	3	1	79,95376345	69,26021506	65,40645161	72,227957	78,66344087	96,69784945	89,02688171	95,81505377	73,79354839	72,92473119	84,90322581	101,8752688	-2,295444444	-1,485333333	1,555333333	5,483777778	10,06011111	13,39288889	14,91333333	14,34833333	11,40211111	7,172	2,051444444	-1,020444444	4,9	7,3	10,7	15	18,6	22,3	24,8	23,4	21,2	14	9,1	5,2	-12,8	-15,8	-7	-1,4	2,1	6,1	7,8	7,9
5525	Gersfeld (Rh�n)	55	25	2	1	105,2827957	92,96451613	85,78602152	93,66774194	100,3139785	121,6989247	114,4311828	120,3354839	96,11182797	96,46129032	107,8	130,3225806	-2,769259259	-2,070462963	0,822037037	4,691481481	9,294074074	12,64694444	14,17768519	13,69851852	10,7737037	6,678055556	1,533333333	-1,461481481	4,4	7	10,2	14,3	18,2	21,7	24,3	22,9	20,9	13,8	8,7	5,4	-12,3	-15,4	-7,1	-1,9	2,1	6,1	7,4	7,7
5525	Gersfeld (Rh�n)	55	25	4	NA	88,21290323	78,68924732	71,70430106	75,00215055	78,98494623	94,98279571	86,89139784	94,36021506	73,45483871	76,34946235	91,20430106	108,7763441	-2,500555556	-1,725	1,296444444	5,303777778	9,849111111	13,26877778	14,73	14,17966667	11,24722222	7,005333333	1,829888889	-1,239444444	4,7	7,2	10,7	14,8	18,5	22,5	25	23,4	21,1	13,9	8,8	5	-12,4	-15,5	-7	-1,6	2,1	6,2	7,9	7,8
5526	Bischofsheim an der Rh�n	55	26	1	1	93,46989248	82,70967742	75,272043	80,33763442	86,77311829	105,811828	95,73655913	105,111828	82,47849461	83,327957	99,96451613	118,8043011	-3,187708333	-2,422708333	0,587916667	4,584375	9,149479167	12,64114583	14,04770833	13,54489583	10,65083333	6,435	1,201979167	-1,8125	4,2	6,2	10	14,1	17,3	21,6	24,1	22,6	20,3	13,2	8	4,7	-12,5	-15,6	-7,4	-2,2	1,9	6,1	7,7	7,5
5526	Bischofsheim an der Rh�n	55	26	3	NA	73,827957	65,76344087	60,17849461	61,57741935	66,74301074	83,78817203	75,67526881	83,99247313	62,69354839	64,58817203	80,09892474	94,59892474	-2,077555556	-1,159222222	2,019555556	6,151444444	10,68355556	14,12544444	15,599	14,94522222	11,88655556	7,411555556	2,338666667	-0,757222222	5,2	7,7	11,5	15,5	19,2	23,3	25,8	24,2	21,8	14,3	9,1	5,6	-12,1	-15,3	-6,9	-1,5	2,3	6,5	8	8
5526	Bischofsheim an der Rh�n	55	26	2	NA	72,35698926	64,74193548	60,00430106	63,33118281	73,05053765	90,84408603	78,34623655	90,07096774	64,82580645	65,30322581	80,03118281	91,62150539	-2,077156863	-1,145784314	2,209215686	6,400882353	10,96843137	14,47980392	15,87980392	15,17294118	12,05656863	7,453235294	2,464803922	-0,707843137	5,4	7,5	12,1	16	19,4	23,6	25,9	24,5	21,9	14,7	9	6	-12,1	-15,2	-7	-1,5	2,4	6,7	8,2	7,6
5526	Bischofsheim an der Rh�n	55	26	4	NA	50,47419355	45,61827958	41,84623655	41,98817203	49,30967742	62,37526881	54,83333332	64,30860216	45,01935484	45,17096774	58,57096774	66,73978494	-1,514358974	-0,500512821	2,876666667	7,088076923	11,63935897	15,11679487	16,54679487	15,80064103	12,60551282	7,906410256	3,017051282	-0,189871795	5,6	7,9	12,2	16,2	19,5	23,8	26,2	24,7	22,2	14,8	9,4	6,1	-11,2	-14,5	-6	-0,3	3,3	7,6	9,2	8,8
5613	Schaumburg	56	13	1	NA	70,7795699	60,80645161	57,18709677	60,54731184	74,57096774	81,1	84,49892474	88,70537635	64,527957	65,36129032	84,19139784	82,1763441	-0,009428571	0,75552381	3,843238095	7,582952381	11,98695238	15,40457143	16,81438095	16,12495238	13,0252381	8,594095238	4,125904762	1,105238095	7,7	9,6	13,1	17,7	20,8	25,5	27,3	26,3	23,2	16,1	11,4	8,1	-11,1	-16,4	-4,4	0	3,3	7,8	9,6	8,7
5613	Schaumburg	56	13	3	NA	44,46451613	38,65591397	37,91827958	42,10752687	53,16666668	58,7204301	60,11290323	62,83655913	43,08279571	44,27849461	55,43333332	52,12580645	0,362592593	1,174444444	4,308888889	8,061111111	12,4345679	15,85358025	17,29234568	16,57024691	13,45617284	8,97345679	4,509012346	1,504814815	8,1	10	13,7	18,2	21,3	26	27,8	26,7	23,5	16,6	11,8	8,4	-10,7	-15,5	-3,8	0,5	3,9	8,1	9,9	9,1
5613	Schaumburg	56	13	2	NA	56,71397848	49,35268816	45,41505377	49,3	62,23870968	70,10752687	70,22688171	72,98387097	52,35591397	53,40860216	69,16989248	67,13870968	0,209354839	1,059139785	4,166451613	7,949354839	12,30107527	15,71354839	17,14344086	16,42666667	13,29774194	8,83688172	4,366129032	1,320430108	8,1	9,9	13,5	18,1	21,3	26	27,7	26,8	23,8	16,4	11,7	8,4	-11,2	-15,8	-4,1	0,3	3,5	7,8	9,7	9
5613	Schaumburg	56	13	4	NA	48,56236558	42,73978494	41,16881719	46,25053765	57,88494623	66,02150539	64,62150539	68,40752687	46,84301074	48,52580645	61,10752687	58,1483871	0,290333333	1,153222222	4,308555556	8,090111111	12,44333333	15,83611111	17,28322222	16,56644444	13,43755556	8,967777778	4,450666667	1,396	8	9,9	13,5	18	21,2	25,9	27,7	26,7	23,7	16,3	11,7	8,4	-10,8	-15,1	-3,4	0,9	4,2	8,1	10	9,6
5614	Limburg an der Lahn	56	14	1	0	55,65698926	49,14623655	46,15806452	51,16236558	66,1795699	77,6795699	75,827957	78,17096774	53,90322581	55	70,70215055	68,13655913	0,608333333	1,54037037	4,678425926	8,548240741	12,84527778	16,25712963	17,71388889	16,90694444	13,72037037	9,191296296	4,776759259	1,725277778	8,5	10	13,7	18,2	21,4	26,1	27,9	27	24	16,6	11,8	8,8	-11,7	-14,8	-3,2	1,1	4,3	7,7	10,1	9,7
5614	Limburg an der Lahn	56	14	3	NA	49,63333332	43,04516129	41,80860216	45,85268816	58,28709677	67,40430106	65,73548387	69,68172042	47,88494623	48,5204301	61,73978494	59,60967742	0,268555556	1,180777778	4,350111111	8,154777778	12,47877778	15,858	17,33477778	16,60733333	13,46033333	8,999111111	4,429666667	1,385333333	8	9,8	13,5	17,9	21,3	26	27,7	26,6	23,8	16,5	11,6	8,3	-11,1	-15,3	-3,6	0,7	3,9	7,8	9,7	9,4
5614	Limburg an der Lahn	56	14	2	NA	53,02580645	45,78387097	45,47096774	49,32903226	65,59892474	77,70967742	75,04086023	82,24946235	54,37096774	53,68387097	68,1516129	64,57741935	0,457037037	1,384537037	4,516111111	8,381574074	12,66888889	16,08157407	17,56	16,75657407	13,57907407	9,061851852	4,646018519	1,589259259	8,6	9,9	13,8	18,2	21,3	26,1	27,9	27,1	24	16,6	11,8	8,9	-12	-15,7	-3,3	0,9	4	7,5	9,9	9,6
5614	Limburg an der Lahn	56	14	4	NA	48,60645161	42,26344087	42,28709677	46,6763441	60,89569894	70,94301074	68,90107526	74,7483871	49,18064516	49,20860216	61,9763441	59,10322581	0,253854167	1,14375	4,325208333	8,161666667	12,44364583	15,84552083	17,28927083	16,58177083	13,45427083	8,9846875	4,432916667	1,381666667	7,8	9,5	13,1	17,5	20,9	25,5	27,3	26,3	23,4	16,3	11,3	8	-11,1	-16,4	-3,5	0,8	3,9	7,9	9,9	9,5
5615	Villmar	56	15	1	NA	52,5795699	45,43118281	46,02258065	51,15376345	67,48709677	79,19354839	76,01290323	86,3204301	55,79032258	53,98924732	67,81935484	64,51720429	0,366574074	1,30962963	4,498981481	8,357407407	12,66777778	16,05537037	17,50712963	16,74666667	13,63462963	9,094351852	4,563703704	1,469537037	8,1	9,8	13,6	18,1	21,3	25,9	27,7	26,7	23,8	16,5	11,5	8,4	-10,8	-15,2	-3,3	1,1	4,2	8,2	10,1	9,8
5615	Villmar	56	15	3	NA	53,20860216	46,527957	47,13225806	53,04731184	69,10752687	80,62473119	77,21720429	86,01505377	55,98494623	54,827957	68,46344087	65,53548387	0,308148148	1,257314815	4,460648148	8,310092593	12,61509259	15,98981481	17,43657407	16,73638889	13,64898148	9,102407407	4,510648148	1,398796296	7,8	9,6	13,3	17,7	21,1	25,7	27,4	26,5	23,5	16,4	11,3	8	-10,5	-16	-3,4	0,8	3,9	8,4	10,1	9,5
5615	Villmar	56	15	2	NA	58,83225806	50,23870968	50,21505377	57,05376345	71,15913977	81,88709677	80,18064516	90,88279571	60,74301074	56,6483871	72,70322581	69,83655913	-0,179411765	0,76254902	3,950784314	7,780392157	12,12794118	15,49490196	16,93156863	16,22931373	13,18009804	8,733333333	4,025294118	0,947843137	7,6	9,4	13,2	17,6	20,9	25,4	27,4	26,3	23,3	16,1	11,2	7,9	-10,8	-14,9	-4,1	0,6	3,8	8	9,7	9,5
5615	Villmar	56	15	4	NA	61,16344087	53,08709677	52,48279571	59,67311829	74,60967742	86,97419355	83,69784945	94,52580645	62,38172042	60,16559139	76,0483871	74,66774194	-0,079259259	0,91	4,10037037	7,925092593	12,25277778	15,58638889	17,01351852	16,39703704	13,37814815	8,883518519	4,138240741	1,034814815	7,4	9,3	13	17,4	20,8	25,4	27,2	26,1	23,3	16	11,1	7,6	-10,9	-15	-4,4	0,4	3,7	7,9	9,5	9,4
5616	Gr�venwiesbach	56	16	1	0	54,76666668	47,04731184	47,56881719	53,25268816	62,62903226	72,36774194	72,05053765	78,08172042	55,37526881	52,51935484	68,00322581	67,37849461	-0,273222222	0,694222222	3,914888889	7,744555556	12,095	15,44055556	16,90577778	16,22033333	13,18344444	8,733888889	3,947111111	0,884666667	7,1	9	12,8	17,1	20,6	25	26,8	25,8	23	15,7	10,8	7,3	-10,7	-14,8	-4,1	0,6	3,8	8,1	9,7	9,5
5616	Gr�venwiesbach	56	16	3	0	71,57311829	61,76021506	61,6483871	68,4483871	81,52580645	92,94946235	90,90215055	100,144086	70,40752687	68,41397848	86,26559139	88,00430106	-0,628888889	0,300925926	3,465740741	7,239814815	11,59509259	14,90814815	16,35138889	15,81157407	12,87574074	8,500648148	3,555925926	0,494907407	6,8	8,8	12,4	16,7	20,3	24,7	26,6	25,3	22,8	15,3	10,5	7	-10,8	-14,9	-4,5	0,5	3,7	8	9,5	9,5
5616	Gr�venwiesbach	56	16	2	NA	56,07526881	49,10860216	48,92903226	54,70107526	62,76344087	72,90860216	70,25376345	77,11612903	55,00215055	52,76021506	70,62688171	71,26881719	-0,413555556	0,513777778	3,749444444	7,573	11,94177778	15,29588889	16,74344444	16,122	13,04422222	8,603666667	3,819222222	0,714333333	6,8	8,6	12,4	16,6	20,1	24,5	26,5	25,2	22,6	15,4	10,4	7	-10,7	-14,3	-4,1	0,7	4	8	9,7	9,6
5616	Gr�venwiesbach	56	16	4	NA	68,71290323	59,31182797	59,52150539	66,20967742	76,04408603	90,23010752	83,31827958	92,36666668	66,26451613	64,30645161	85,83225806	85,45913977	-0,544351852	0,391574074	3,619351852	7,415277778	11,78925926	15,13037037	16,57666667	16,00685185	12,97740741	8,5275	3,682592593	0,595833333	6,5	8,4	12	16,2	19,8	24,2	26,1	24,9	22,3	15	10,2	6,7	-10,6	-14,2	-4,3	0,5	4	8,1	9,6	9,6
5617	Usingen	56	17	1	NA	50,70967742	47,92150539	45,05483871	52,00430106	59,19139784	70,91720429	65,06129032	69,84301074	51,13763442	47,35806452	67,27096774	68,11290323	-0,645777778	0,289444444	3,501555556	7,374888889	11,782	15,14988889	16,58955556	15,96777778	12,88688889	8,412111111	3,598444444	0,518111111	6,8	8,7	12,7	17	20,6	24,7	26,8	25,4	22,6	15,3	10,5	7,2	-11,2	-14,6	-4,4	0,5	3,7	7,8	9,5	9,4
5617	Usingen	56	17	3	NA	62,14731184	55,90430106	55,31397848	62,7795699	70,22473119	87,54623655	76,50967742	85,83333332	60,872043	59,14731184	81,75053765	81,54623655	-0,304351852	0,679722222	3,964074074	7,865833333	12,24898148	15,59824074	17,02407407	16,38203704	13,26601852	8,730462963	3,921296296	0,857407407	6,7	8,6	12,6	16,8	20,4	24,5	26,7	25,2	22,5	15,1	10,4	7	-10,6	-13,8	-3,8	1	4,3	8,5	10	9,9
5617	Usingen	56	17	2	0	45,53763442	42,58172042	40,79354839	47,33763442	54,40537635	67,56236558	60,37311829	66,83333332	46,75268816	43,76451613	61,40430106	60,70860216	-0,139444444	0,853222222	4,199777778	8,183888889	12,63933333	16,02122222	17,40988889	16,68533333	13,46422222	8,831111111	4,117222222	0,998333333	7,1	9	13,2	17,4	21	24,9	27,3	25,6	22,8	15,6	10,7	7,5	-10,8	-14	-3,6	1,1	4,2	8,4	10,1	9,9
5617	Usingen	56	17	4	0	65,80860216	59,59462365	57,6483871	64,39784945	70,59892474	88,68279571	81,05913977	89,74193548	62,82580645	60,42580645	85,92903226	86,74946235	-0,586481482	0,367962963	3,62962963	7,560277778	12,03703704	15,40675926	16,80398148	16,14518519	12,98888889	8,451851852	3,64462963	0,536759259	6,8	8,6	12,6	16,8	20,4	24,5	26,7	25,1	22,5	15,2	10,4	7,1	-11,5	-14,6	-4,2	0,6	3,7	7,9	9,7	9,4
5618	Friedberg (Hessen)	56	18	1	0	43,70215055	40,11720429	37,63978494	43,99892474	51,09139784	66,98817203	57,05268816	65,54193548	45,43655913	41,39139784	56,872043	57,33118281	0,155	1,185555556	4,581777778	8,679333333	13,164	16,56611111	17,91955556	17,09944444	13,78555556	9,052888889	4,428666667	1,276444444	7,4	9,1	13,6	17,9	21,6	25,2	27,8	25,8	22,8	15,9	10,9	7,7	-10,8	-13,6	-3,1	1,8	4,7	9	10,3	10,2
5618	Friedberg (Hessen)	56	18	3	NA	55,3795699	50,63225806	47,15913977	54,06451613	60,90752687	81,85913977	69,67419355	80,56451613	56,00537635	51,66881719	71,69677419	72,21182797	0,116018519	1,147314815	4,53287037	8,578240741	13,0487963	16,43287037	17,81166667	17,03194444	13,74092593	9,050925926	4,407592593	1,25462963	7,4	9,3	13,6	17,9	21,6	25,4	27,8	25,9	23,3	16	11	7,7	-11	-14	-3,6	1,2	4,2	8,4	10,2	9,9
5618	Friedberg (Hessen)	56	18	2	NA	41,99032258	38,36881719	36,04731184	42,56021506	49,96344087	68,23440861	56,84946235	65,83978494	45,89247313	40,93333332	54,05591397	55,11827958	0,354777778	1,4	4,830888889	8,901	13,36055556	16,75388889	18,15022222	17,31233333	13,99066667	9,214666667	4,645888889	1,474333333	7,5	9,3	13,7	17,9	21,7	25,5	27,9	26,1	23,4	16,1	11,1	7,8	-10,4	-13,4	-2,7	2	4,9	9,2	10,7	10,4
5618	Friedberg (Hessen)	56	18	4	NA	50,20215055	45,34086023	43,06559139	50,07526881	59,35591397	81,12150539	67,17419355	78,05483871	54,78709677	48,92688171	64,08602152	65,71720429	0,44	1,488425926	4,949259259	9,000277778	13,44425926	16,82212963	18,24398148	17,41898148	14,09518519	9,315648148	4,742222222	1,550740741	7,5	9,5	13,8	18	21,6	25,7	28	26,3	23,7	16,2	11,2	7,8	-10,3	-13,2	-2,8	2,1	5,1	9,2	10,8	10,5
5619	Staden	56	19	1	NA	40,47096774	37,70322581	36,25053765	43,67096774	52,40860216	71,972043	62,15913977	69,51397848	49,72688171	44,17096774	54,28817203	52,82580645	0,475111111	1,522222222	4,946111111	9,016555556	13,45311111	16,82666667	18,23866667	17,43033333	14,12822222	9,354555556	4,780888889	1,589666667	7,5	9,5	13,8	18	21,4	25,7	27,9	26,3	23,7	16,2	11,2	7,8	-10	-13,3	-3	1,9	4,9	9,1	10,8	10,4
5619	Staden	56	19	3	NA	50,59247313	46,05483871	44	51,86666668	62,93763442	84,49784945	72,28064516	81,75268816	58,10322581	51,74301074	65,33225806	67,09032258	0,466759259	1,518240741	4,945	9,019907407	13,44574074	16,81981481	18,23601852	17,44064815	14,13481481	9,356111111	4,772592593	1,571666667	7,5	9,5	13,8	18	21,4	25,7	28	26,3	23,7	16,2	11,2	7,8	-10	-13,3	-3,1	1,8	4,9	9	10,7	10,4
5619	Staden	56	19	2	NA	44,52473119	40,96344087	39,88924732	47,80107526	55,28494623	74,1516129	67,32258065	74,56236558	53,46021506	47,40107526	58,80107526	58,16129032	0,302222222	1,371555556	4,775111111	8,759555556	13,22188889	16,581	17,99855556	17,23711111	13,96833333	9,280111111	4,643555556	1,431444444	7,5	9,5	13,8	17,9	21,4	25,7	27,9	26,4	23,8	16,2	11,2	7,7	-10,1	-13,3	-3,3	1,7	4,8	9	10,6	10,3
5619	Staden	56	19	4	NA	54,50430106	50,25913977	48,0763441	57,0516129	66,56881719	88,44193548	79,78387097	89,07849461	63,1795699	56,56451613	71,03010752	72,40967742	0,303703704	1,357685185	4,773055556	8,788703704	13,23592593	16,59546296	18,01425926	17,24268519	13,98972222	9,253796296	4,643981481	1,439722222	7,5	9,5	13,7	18	21,4	25,8	27,9	26,5	24	16,3	11,3	7,8	-10,2	-13,4	-3,4	1,6	4,7	8,8	10,5	10,3
5620	Ortenberg	56	20	1	NA	51,31827958	46,14408603	44,81182797	52,79784945	60,00860216	77,40645161	72,74946235	79,63978494	57,60967742	53,59784945	66,58924732	66,78602152	0,011777778	1,059	4,453777778	8,404	12,85544444	16,20011111	17,64555556	16,91288889	13,72922222	9,081888889	4,381	1,173555556	7,3	9,4	13,6	17,8	21,3	25,5	27,6	26,2	23,6	16,3	11,1	7,5	-10,2	-13,5	-3,7	1,5	4,6	8,8	10,3	10,1
5620	Ortenberg	56	20	3	NA	58,56451613	52,90537635	51,96559139	60,74086023	70,86666668	90,48494623	84,13655913	93,7483871	65,84623655	61,89247313	76,85483871	76,44516129	0,241481482	1,298148148	4,694444444	8,676481481	13,15685185	16,50685185	17,93648148	17,15425926	13,915	9,219351852	4,602037037	1,392222222	7,4	9,5	13,7	17,9	21,4	25,6	27,7	26,3	23,8	16,4	11,2	7,6	-10,3	-13,6	-3,7	1,5	4,6	8,7	10,4	10,2
5620	Ortenberg	56	20	2	NA	50,36344087	44,04731184	42,46774194	48,72580645	53,51505377	68,70215055	64,25053765	70,7204301	52,2236559	50,56666668	62,25483871	65,42903226	-0,416	0,613733333	3,967733333	7,884266667	12,34386667	15,69413333	17,13266667	16,4648	13,32666667	8,766933333	3,966533333	0,752266667	6,8	9	13,1	17,2	20,7	24,9	27,2	25,8	23,1	15,9	10,6	6,9	-10,6	-13,7	-4,1	1,1	4,3	8,4	10,1	9,9
5620	Ortenberg	56	20	4	NA	57,09354839	50,79139784	49,70215055	56,78172042	63,727957	79,61290323	74,94408603	84,05913977	59,99677419	58,58817203	71,67849461	75,15913977	-0,151222222	0,860222222	4,201111111	8,125111111	12,62988889	15,99933333	17,42766667	16,68322222	13,508	8,892444444	4,209555556	1,011111111	7,2	9,4	13,5	17,6	21,2	25,4	27,5	26,1	23,7	16,5	11,1	7,5	-10,7	-14	-4,1	1	4,1	8,3	10	9,9
5621	Wenings	56	21	1	NA	68,09354839	58,32903226	56,06666668	62,16989248	66,91935484	85,99247313	79,28709677	88,33870968	66,38602152	66,0763441	81,46774194	88,40752687	-0,704555556	0,284444444	3,632333333	7,566888889	12,04522222	15,36722222	16,82711111	16,18855556	13,07	8,554	3,667888889	0,465666667	6,3	8,4	12,4	16,4	19,9	24,1	26,4	25,1	22,4	15,2	10,1	6,4	-10,7	-13,9	-4,5	0,9	4,3	8,3	9,9	9,7
5621	Wenings	56	21	3	NA	79,81075268	69,19677419	66,50860216	72,70107526	80,02258065	100,827957	92,87311829	105,3075269	77,94193548	77,8516129	95,98172042	103,755914	-0,484166667	0,499722222	3,816296296	7,749444444	12,21277778	15,59092593	16,99666667	16,30472222	13,19777778	8,650555556	3,893240741	0,685648148	7,1	9,3	13,3	17,5	21	25,2	27,3	25,9	23,5	16,2	11	7,3	-10,9	-14,1	-4,3	1	4,2	8,1	9,9	9,8
5621	Wenings	56	21	2	NA	71,51612903	61,22688171	57,63440861	60,54731184	65,46236558	82,99569894	77,56666668	85,59462365	66,88387097	66,32473119	84,86666668	94,25053765	-0,799222222	0,177666667	3,536111111	7,477777778	11,95066667	15,28511111	16,751	16,10888889	12,97655556	8,473222222	3,599888889	0,387666667	6,1	8,3	12,3	16,4	19,8	24	26,3	24,9	22,3	15,1	10,1	6,4	-11	-14,2	-4,6	0,7	4,1	8	9,8	9,7
5621	Wenings	56	21	4	NA	82,52580645	72,33118281	68,60215055	71,01612903	78,2795699	97,1763441	89,85053765	103,0290323	77,69139784	77,53333332	96,54623655	107,8870968	-0,455555556	0,532962963	3,879351852	7,837962963	12,29638889	15,66222222	17,10787037	16,40083333	13,2512963	8,673796296	3,931111111	0,706944444	6,9	9,2	13,4	17,6	21	25,2	27,4	26	23,4	15,9	10,9	7,2	-10,9	-14,2	-4,4	0,9	4,1	8,1	9,9	9,7
5622	Steinau an der Stra�e	56	22	1	NA	72,9763441	63,06666668	58,75698926	59,10215055	66,85806452	82,30860216	75,06451613	85,53978494	67,34731184	65,99354839	84,63978494	95,21397848	-0,989555556	-0,000666667	3,346333333	7,275888889	11,735	15,11244444	16,55877778	15,93766667	12,82166667	8,300777778	3,414222222	0,195777778	6,1	8,3	12,3	16,4	20	24,1	26,5	25,1	22,3	15	10	6,4	-11,4	-14,5	-4,9	0,6	3,9	7,9	9,7	9,4
5622	Steinau an der Stra�e	56	22	3	NA	79,97741935	69,73870968	65,87311829	66,24408603	77,49677419	95,43225806	85,20107526	98,90107526	74,68924732	73,56344087	92,86021506	102,727957	-0,510740741	0,505	3,874537037	7,843981481	12,31074074	15,66472222	17,13138889	16,41222222	13,25972222	8,652407407	3,919074074	0,675462963	6,8	9,2	13,5	17,6	21	25,2	27,5	26	23,5	15,9	10,8	7,2	-11,2	-14,4	-4,7	0,8	4,1	8,1	9,9	9,5
5622	Steinau an der Stra�e	56	22	2	NA	73,4204301	63,37526881	58,76021506	58,80215055	67,11290323	84,45053765	74,84086023	87,21827958	67,0236559	66,04193548	84,81397848	97,33225806	-1,029111111	-0,062111111	3,307222222	7,229777778	11,69788889	15,06144444	16,55266667	15,872	12,76466667	8,226333333	3,390222222	0,148333333	6,1	8,5	12,6	16,7	20,3	24,3	26,7	25,2	22,5	15,3	10	6,6	-11,9	-15	-5,2	0,2	3,6	7,7	9,5	9
5622	Steinau an der Stra�e	56	22	4	NA	81,80537635	69,68602152	65,40215055	64,94408603	77,16559139	97,61290323	84,99139784	99,56989248	73,24731184	73,29354839	93,08817203	104,5408602	-0,528055556	0,47037037	3,8925	7,866018519	12,32444444	15,67731481	17,17203704	16,43083333	13,24814815	8,613333333	3,90962963	0,641851852	6,7	9	13,2	17,4	20,8	24,9	27,3	25,8	23,1	15,7	10,6	7	-11,5	-14,7	-4,9	0,5	3,8	7,8	9,7	9,2
5623	Schl�chtern	56	23	1	NA	72,54516129	61,51182797	57,94516129	56,85591397	63,87419355	83,70322581	69,55591397	84,84193548	64,66559139	62,30430106	79,55806452	93,82688171	-0,992888889	-0,017888889	3,425222222	7,351222222	11,78655556	15,14877778	16,662	15,96788889	12,83255556	8,262222222	3,471222222	0,178	6,3	8,7	12,8	16,9	20,4	24,4	26,9	25,3	22,7	15,4	10,2	6,8	-12,1	-15,3	-5,3	-0,2	3,5	7,5	9,2	8,7
5623	Schl�chtern	56	23	3	NA	82,19354839	70,63118281	66,60860216	66,86666668	77,47096774	99,38602152	84,6204301	101,3247312	73,09677419	73,29032258	95,13118281	108,9473118	-0,826666667	0,150925926	3,533148148	7,505648148	11,96796296	15,33509259	16,81203704	16,09962963	12,95342593	8,365740741	3,626296296	0,350555556	6,4	8,8	12,9	17,1	20,6	24,6	27	25,5	22,8	15,5	10,3	6,9	-11,6	-14,9	-5,2	0,2	3,6	7,7	9,5	8,9
5623	Schl�chtern	56	23	2	NA	71,45591397	62,65053765	57,94086023	60,29462365	68,03118281	86,64301074	74,09032258	86,83548387	64,83655913	63,61075268	81,63118281	95,98494623	-1,450777778	-0,507111111	2,801888889	6,735444444	11,22922222	14,611	16,02522222	15,37566667	12,36166667	7,886555556	2,973333333	-0,280777778	5,9	8,1	12,2	16,3	19,8	23,8	26,3	24,7	22,1	14,9	9,7	6,3	-12,1	-15,2	-5,5	-0,1	3,4	7,5	9,2	8,7
5623	Schl�chtern	56	23	4	NA	79,78817203	70,09677419	67,20537635	66,53440861	78,7236559	97,79139784	84,327957	97,85483871	71,86881719	71,21397848	92,13225806	106,9806452	-1,213981481	-0,227037037	3,146574074	7,105740741	11,59898148	14,95768519	16,37222222	15,69074074	12,62027778	8,098055556	3,192685185	-0,031851852	6,2	8,5	12,9	16,7	20,2	24,3	26,6	25,1	22,3	15,3	9,8	6,5	-11,6	-14,8	-5,5	-0,1	3,4	7,4	9,1	8,6
5624	Bad Br�ckenau	56	24	1	NA	82,60107526	73,29139784	67,67311829	73,08709677	81,21505377	102,0075269	89,0236559	101,5419355	76,15053765	74,89677419	94,56129032	110,8086022	-1,714019608	-0,785588235	2,471960784	6,393137255	10,92519608	14,30598039	15,68911765	15,05637255	12,07598039	7,674117647	2,66254902	-0,539705882	5,7	8	12,2	16	19,5	23,6	25,9	24,4	21,7	14,8	9,1	6	-11,9	-14,9	-5,7	-0,3	3,3	7,4	9,1	8,6
5624	Bad Br�ckenau	56	24	3	NA	81,972043	73,85806452	68,86021506	71,69139784	80,72473119	100,9021505	88,572043	100,8247312	74,67849461	74,95268816	94,98279571	110,2795699	-1,370277778	-0,375555556	2,981944444	6,962962963	11,49092593	14,8412963	16,21537037	15,54703704	12,49768519	8,004166667	2,993240741	-0,208611111	5,9	8,3	12,7	16,4	19,9	24	26,2	24,8	22,1	15,1	9,3	6,2	-11,2	-14,3	-5,4	0	3,5	7,6	9,3	8,7
5624	Bad Br�ckenau	56	24	2	NA	92,28387097	80,54623655	74,58172042	81,45698926	89,41075268	110,2623656	97,6516129	109,8741935	82,80860216	82,61612903	101,9139785	120,1860215	-1,788055556	-0,857592593	2,365	6,326481481	10,87944444	14,2462037	15,66388889	15,02138889	12,03925926	7,638981481	2,581666667	-0,595833333	5,5	7,7	11,9	15,6	19,2	23,3	25,6	24,1	21,5	14,5	9	5,7	-12,5	-15,5	-6,5	-0,7	2,5	6,6	8,4	8,4
5624	Bad Br�ckenau	56	24	4	NA	90,51827958	81,76989248	74,872043	77,81935484	84,7483871	107,2419355	96,03333332	107,1634409	80,22150539	81,75053765	101,9408602	120,9537635	-1,6175	-0,64212963	2,685462963	6,655185185	11,20203704	14,56083333	15,93333333	15,26916667	12,24990741	7,811851852	2,725277778	-0,450092593	5,8	8,3	12,6	16,3	19,8	23,8	26	24,6	21,9	15	9,1	5,9	-11,5	-14,7	-5,8	-0,1	3,2	7,3	9,1	8,7
5625	Wildflecken	56	25	1	1	103,455914	90,01720429	82,89354839	88,03225806	92,39784945	115,3172043	107,1236559	115,9236559	88,86451613	90,56559139	110,7032258	135,7537635	-2,342962963	-1,482222222	1,655092593	5,632314815	10,21740741	13,64027778	15,05388889	14,43194444	11,54564815	7,22287037	1,996851852	-1,090092593	5	7,4	11,1	15,2	18,7	22,8	25,2	23,6	21,3	14,1	9	5,3	-12,8	-15,8	-6,9	-1,2	2,1	6,1	8	8
5626	Sandberg	56	26	1	1	83,73763442	73,17526881	68,21612903	67,90860216	74,54946235	96,00107526	83,28494623	94,67419355	69,41935484	71,34731184	89,33763442	108,7913978	-1,652592593	-0,6275	2,650925926	6,830648148	11,35490741	14,80972222	16,2712037	15,53740741	12,46296296	7,863518519	2,803981481	-0,347592593	5,4	8	11,9	16	19,5	23,6	26,1	24,5	22,2	14,6	9,5	5,8	-11,8	-15,1	-6,3	-0,6	2,8	6,9	8,7	8,6
5713	Katzenelnbogen	57	13	2	NA	61,08709677	55,27849461	52,80967742	61,29032258	70,57849461	83,29354839	77,65913977	86,57311829	58,78602152	60,28064516	77,78279571	74,04731184	-0,147777778	0,71037037	3,902222222	7,623240741	11,98935185	15,3337037	16,80583333	16,17546296	13,13231481	8,749444444	4,000185185	0,944444444	7,2	9	12,5	16,9	20,2	24,9	26,6	25,6	22,7	15,5	10,9	7,5	-10,9	-15,1	-3,8	0,5	4,1	8	9,8	9,5
5713	Katzenelnbogen	57	13	4	NA	55,74086023	49,09784945	47,68064516	52,27311829	62,36236558	73,30430106	72,227957	79,75591397	50,0516129	53,43010752	67,35268816	65,14516129	-0,557777778	0,312666667	3,556777778	7,217444444	11,57166667	14,92222222	16,38366667	15,83733333	12,88011111	8,581222222	3,641888889	0,555111111	6,8	8,7	12,1	16,2	19,7	24,3	26	25,1	22,3	15,1	10,5	7,1	-10,6	-14,8	-4	0,3	4	8,1	9,6	9,3
5714	Kettenbach	57	14	1	NA	57,89569894	50,66774194	50,08172042	56,7204301	70,72903226	81,93763442	77,88817203	84,4763441	55,56881719	57,86451613	73,27741935	69,58064516	0,066574074	0,976666667	4,201111111	7,973888889	12,29444444	15,65592593	17,10611111	16,46333333	13,38694444	8,952407407	4,250833333	1,15962963	7,8	9,7	13,3	17,6	21	25,7	27,5	26,5	23,6	16,3	11,5	8,1	-11,2	-15,4	-3,8	0,5	3,9	7,7	9,7	9,3
5714	Kettenbach	57	14	3	NA	62,77419355	54,69892474	54,5763441	59,31397848	73,83978494	84,92688171	82,73655913	88,54086023	57,48709677	61,29354839	77,63978494	74,5483871	-0,072407407	0,868796296	4,190185185	7,930833333	12,24740741	15,58981481	17,03231481	16,44203704	13,42351852	9,050185185	4,128518519	1,01787037	7,6	9,6	13,2	17,2	20,8	25,4	27,1	26,2	23,4	16,1	11,4	7,8	-10,2	-14,2	-3,8	0,6	4,5	8,5	9,8	9,8
5714	Kettenbach	57	14	2	NA	53,4516129	47,04193548	46,86344087	52,25591397	68,53118281	78,08064516	75,75698926	79,89354839	52,71182797	54,34623655	68,43440861	65,072043	-0,092647059	0,833431373	4,002352941	7,806862745	12,10970588	15,47705882	16,93264706	16,28539216	13,23990196	8,817745098	4,096078431	1,024313725	7,7	9,5	13,1	17,4	20,8	25,5	27,3	26,2	23,4	16,2	11,3	7,9	-10,7	-16,2	-3,6	0,5	3,7	8,1	9,9	9,4
5714	Kettenbach	57	14	4	NA	57,9236559	50,69677419	50,272043	55,54193548	73,53010752	83,68602152	80,57741935	84,05268816	54,93333332	58,31290323	73,19677419	70,46236558	-0,136666667	0,833981482	4,088518519	7,878518519	12,20203704	15,54574074	16,98425926	16,37009259	13,345	8,923611111	4,057962963	0,954444444	7,3	9,3	12,9	17	20,5	25,1	26,8	25,8	23,1	15,9	11,1	7,6	-10,2	-14,7	-3,7	0,7	4,2	8,5	9,9	9,6
5715	Idstein	57	15	1	NA	49,1236559	42,99462365	42,66451613	47,79677419	61,38602152	70,07849461	67,327957	73,20107526	48,23440861	49,47311829	62,02580645	59,70752687	-0,040222222	0,919777778	4,099444444	7,923666667	12,23744444	15,58155556	17,02255556	16,39344444	13,37877778	8,889222222	4,164444444	1,051111111	7,4	9,3	12,9	17,3	20,8	25,3	27	26	23,3	16	11,1	7,6	-10,5	-15,8	-3,8	0,6	3,8	8,2	9,9	9,5
5715	Idstein	57	15	3	NA	66,19354839	57,34516129	55,71935484	60,98172042	78,17526881	86,68709677	83,36451613	89,95591397	59,34731184	63,64731184	81,21827958	79,03978494	-0,402685185	0,583055556	3,8025	7,596574074	11,95111111	15,28342593	16,73083333	16,10842593	13,10009259	8,661666667	3,807962963	0,72287037	6,9	9	12,5	16,8	20,4	24,9	26,7	25,5	22,9	15,5	10,7	7,2	-10,3	-14,6	-4,2	0,4	4	8,1	9,5	9,2
5715	Idstein	57	15	2	NA	46,79032258	41,24516129	40,772043	48,50860216	61,32688171	70,74946235	66,16559139	74,11720429	48,34408603	48,54408603	59,82580645	56,97311829	0,134	1,164888889	4,407777778	8,22	12,52233333	15,80122222	17,243	16,66877778	13,69088889	9,155777778	4,350666667	1,248555556	7,2	9,2	12,8	17,1	20,7	25,1	27	25,8	23,1	15,8	10,9	7,4	-10,4	-14,1	-4,1	1,1	4,3	8,5	10	10
5715	Idstein	57	15	4	NA	64,29677419	55,26881719	53,30752687	60,73225806	76,94408603	84,49569894	81,26021506	88,54516129	59,10645161	63,67311829	79,57096774	76,80107526	-0,119907407	0,893888889	4,138611111	7,975648148	12,3012963	15,60296296	17,03527778	16,43888889	13,42203704	8,910185185	4,070833333	0,981759259	7	9	12,6	16,9	20,5	25	26,7	25,6	23	15,5	10,8	7,2	-10	-13,8	-4	0,7	4,5	8,4	9,8	9,6
5716	Oberreifenberg	57	16	1	NA	59,0236559	51,96989248	50,11720429	58,08279571	69,35268816	79,76129032	74,15268816	82,32688171	56,98602152	57,66774194	71,8	71,45806452	-0,737333333	0,206666667	3,356888889	7,084222222	11,39511111	14,648	16,10511111	15,68022222	12,84811111	8,520444444	3,484333333	0,393777778	6,6	8,6	11,7	15,9	19,7	24	25,9	24,8	22,3	15,2	10,4	6,5	-11	-14,5	-5,1	0	3,9	7,7	9,2	9,2
5716	Oberreifenberg	57	16	3	NA	71,83440861	62,74623655	58,83763442	67,59892474	80,86774194	92,87741935	84,24516129	94,31397848	67,67419355	68,98172042	86,76451613	84,81182797	-0,596481482	0,361481482	3,573240741	7,351574074	11,68962963	14,965	16,42240741	15,90231481	12,95796296	8,536851852	3,578611111	0,521203704	6,3	8,5	12	16,1	19,8	24,3	26,1	24,8	22,3	14,9	10,1	6,4	-10,5	-13,9	-4,8	0	4,1	7,8	9,3	9,1
5716	Oberreifenberg	57	16	2	NA	67,10645161	57,79139784	55,74623655	61,55268816	68,47419355	81,94086023	75,29569894	83,23440861	61,3795699	60,86774194	81,27311829	82,29354839	-1,179777778	-0,283111111	2,879888889	6,632	10,98633333	14,28677778	15,76588889	15,31944444	12,35777778	8,018888889	2,998888889	-0,022222222	5,8	7,8	11,2	15,3	19	23,4	25,4	24,1	21,6	14,3	9,6	5,9	-11	-14,5	-5	-0,2	3,7	7,6	9,1	8,9
5716	Oberreifenberg	57	16	4	NA	86,90752687	74,96881719	71,13118281	79,88602152	88,38387097	105,0677419	95,99032258	107,2086022	80,96666668	79,64731184	102,3763441	103,4139785	-1,736296296	-0,8675	2,214259259	5,961759259	10,32611111	13,6237963	15,08990741	14,68592593	11,78777778	7,526111111	2,386111111	-0,545	5,1	7,5	10,9	14,9	18,6	23,1	25,4	23,7	21,3	13,9	9	5,3	-11,3	-14,3	-5,8	-1,3	3,1	6,6	8,1	8,1
5717	Bad Homburg vor der H�he	57	17	1	NA	62,04623655	54,69139784	50,37096774	56,45376345	61,93763442	76,85483871	66,32580645	74,83763442	55,22473119	55,32150539	77,21505377	78,81935484	-0,647777778	0,324444444	3,576555556	7,428888889	11,81511111	15,12866667	16,58777778	16,02244444	12,93933333	8,461	3,558666667	0,493444444	6,3	8,5	12,3	16,5	20,1	24,4	26,7	24,9	22,5	14,8	10,1	6,7	-10,6	-13,8	-4,6	0,2	4,1	8,1	9,4	9,3
5717	Bad Homburg vor der H�he	57	17	3	NA	79,372043	69,98387097	63,26881719	68,38494623	72,5	91,59892474	82,68924732	91,73978494	69,38172042	70,04193548	95,9236559	98,51182797	-0,308240741	0,734351852	4,034722222	7,919537037	12,28342593	15,58333333	17,02592593	16,43444444	13,31907407	8,736296296	3,874351852	0,814444444	6,8	9,1	13	17,1	20,8	25,1	27,4	25,6	23,2	15,4	10,5	7	-10,6	-13,7	-4,9	-0,1	4	7,7	9,2	9
5717	Bad Homburg vor der H�he	57	17	2	NA	55,13870968	49,69032258	45,75376345	50,44301074	56,90752687	72,22473119	63,59462365	71,06021506	51,00537635	50,5763441	69,52150539	71,44731184	-0,17	0,866777778	4,182666667	8,141555556	12,55933333	15,906	17,33088889	16,65177778	13,46	8,820555556	4,081777778	0,964444444	7,2	9,2	13,3	17,5	21,2	25,4	27,6	25,8	23,3	15,9	10,9	7,4	-10,5	-13,7	-3,9	0,9	4,3	8,6	9,9	9,8
5717	Bad Homburg vor der H�he	57	17	4	NA	64,29462365	57,81182797	53,04193548	56,26989248	64,50215055	81,75913977	74,09892474	80,48064516	58,28709677	59,83548387	80,93763442	83,05053765	0,502777778	1,628518519	5,049907407	9,021759259	13,40944444	16,75944444	18,23018519	17,47175926	14,18564815	9,400092593	4,75787037	1,597962963	7,6	9,7	13,7	18	21,6	25,9	28	26,3	23,9	16,3	11,3	7,8	-9,2	-12,5	-2,8	1,9	5,4	9,8	10,9	10,6
5718	Ilbenstadt	57	18	1	NA	45,53225806	41,95053765	37,73655913	42,01075268	50,78172042	66,90860216	57,472043	65,31827958	44,99139784	43,87096774	57,98709677	59,29354839	0,411555556	1,495333333	4,925666667	8,951	13,38666667	16,75777778	18,17188889	17,39188889	14,09144444	9,317	4,691333333	1,509666667	7,5	9,5	13,6	17,9	21,4	25,7	28	26,2	23,7	16,2	11,2	7,9	-10	-13,1	-2,8	1,9	5	9,4	10,8	10,4
5718	Ilbenstadt	57	18	3	NA	58,52903226	53,09354839	48,92258065	53,57741935	64,71935484	83,71827958	73,027957	81,65483871	57,13333332	56,19462365	74,27419355	76,11182797	0,620555556	1,749074074	5,204351852	9,216666667	13,6025	16,96777778	18,42972222	17,63694444	14,32611111	9,507592593	4,900740741	1,708703704	7,7	9,8	13,9	18,3	21,7	26,1	28,2	26,4	24,1	16,5	11,4	7,9	-9,4	-12,7	-2,6	2,2	5,3	9,8	11	10,8
5718	Ilbenstadt	57	18	2	NA	42,69892474	39,16021506	36,87096774	42,2236559	51,06774194	67,24731184	58,18172042	66,92903226	45,67849461	42,01720429	55,04946235	56,15913977	0,508444444	1,598444444	5,074666667	9,103	13,52577778	16,89155556	18,33288889	17,52388889	14,21433333	9,404222222	4,816444444	1,600444444	7,6	9,6	13,8	18,2	21,6	26	28,2	26,4	24	16,4	11,3	7,9	-10	-13,2	-2,8	1,9	5	9,2	10,6	10,4
5718	Ilbenstadt	57	18	4	NA	54,24408603	50,42150539	47,02258065	52,86559139	64,3483871	83,16236558	72,55913977	82,79462365	56,45913977	53,04623655	69,89462365	71,26881719	0,587407407	1,695092593	5,190462963	9,210555556	13,61333333	16,97740741	18,41453704	17,63759259	14,31564815	9,481111111	4,913796296	1,668518519	7,8	9,7	13,9	18,3	21,6	26,3	28,5	26,8	24,5	16,6	11,5	8,1	-10	-13,1	-2,8	2	5,1	9,2	10,6	10,3
5719	Altenstadt	57	19	1	NA	43,25591397	40,47311829	38,1	44,05483871	53,1204301	68,30860216	61,23333332	71,21827958	47,99677419	43,08817203	55,6	58,43440861	0,373555556	1,444444444	4,899111111	8,902777778	13,36266667	16,72144444	18,12544444	17,35	14,07266667	9,297444444	4,703666667	1,475777778	7,6	9,5	13,8	18,1	21,4	26,1	28,3	26,7	24,2	16,5	11,5	8	-10,1	-13,3	-3	1,8	4,9	9	10,6	10,3
5719	Altenstadt	57	19	3	NA	52,44408603	49,72903226	46,69462365	53,61935484	64,79354839	82,46236558	73,83333332	83,54408603	56,25913977	51,82150539	68,46559139	69,76774194	0,485740741	1,600925926	5,115925926	9,087037037	13,52722222	16,87925926	18,27851852	17,53305556	14,24601852	9,431018519	4,844537037	1,578518519	7,7	9,5	13,8	18,2	21,6	26,3	28,5	26,9	24,5	16,5	11,5	8,1	-10	-13,1	-2,8	2	5,2	9	10,5	10,2
5719	Altenstadt	57	19	2	NA	43,00645161	40,35268816	38,55698926	44,50860216	53,69569894	69,1763441	63,61290323	72,29032258	50,48064516	45,85591397	56,14408603	57,227957	0,481888889	1,581888889	5,042444444	9,030222222	13,46777778	16,819	18,23255556	17,47566667	14,196	9,408333333	4,841444444	1,586111111	7,6	9,6	13,9	18	21,4	25,9	28,2	26,7	24,2	16,4	11,4	7,9	-10	-13,1	-3	2	5,1	9,1	10,7	10,4
5719	Altenstadt	57	19	4	NA	53,89247313	50,87849461	48,20860216	55,28709677	66,95913977	86,627957	77,13440861	87,99784945	59,99354839	56,80215055	70,36774194	72,45268816	0,45712963	1,528518519	5,019722222	8,981018519	13,44675926	16,79731481	18,20194444	17,44287037	14,18824074	9,390277778	4,822685185	1,551759259	7,7	9,6	13,8	18,2	21,4	26,1	28,2	26,8	24,3	16,6	11,5	7,9	-10	-13,2	-3	1,9	5,1	9	10,6	10,3
5720	B�dingen	57	20	1	NA	49,50322581	45,20860216	43,9483871	50,21505377	58,81182797	75,2795699	68,70215055	78,06344087	54,47849461	51,89569894	62,75376345	65,55698926	0,291555556	1,353222222	4,763666667	8,688666667	13,17444444	16,51544444	17,96022222	17,17233333	13,95977778	9,250333333	4,673777778	1,428111111	7,6	9,6	13,8	18	21,4	25,7	27,9	26,6	24,1	16,5	11,4	7,8	-10,4	-13,6	-3,5	1,5	4,5	8,6	10,3	10,2
5720	B�dingen	57	20	3	NA	59,45483871	54,90107526	52,83118281	59,98494623	70,73440861	92,22903226	81,62688171	93,45376345	64,11720429	62,73655913	75,54193548	78,99677419	0,339166667	1,410648148	4,839074074	8,730833333	13,22222222	16,56462963	17,98851852	17,20657407	14,03009259	9,325185185	4,736388889	1,484907407	7,6	9,7	13,9	18,1	21,5	25,6	27,9	26,5	24,1	16,6	11,5	7,7	-10,2	-13,4	-3,4	1,6	4,8	8,8	10,5	10,3
5720	B�dingen	57	20	2	NA	44,69784945	40,59677419	39,9204301	45,26881719	51,91827958	65,84408603	60,96129032	68,78387097	48,03763442	47,24516129	56,12688171	59,94301074	0,196533333	1,238666667	4,6136	8,5112	13,00333333	16,3572	17,77733333	16,99146667	13,832	9,1724	4,5792	1,339066667	7,4	9,6	13,6	17,9	21,3	25,5	27,6	26,4	24	16,6	11,3	7,7	-10,6	-13,7	-3,8	1,2	4,3	8,4	10,1	10,1
5720	B�dingen	57	20	4	NA	52,52258065	48,31397848	47,40752687	53,60107526	61,74946235	79,34516129	70,19784945	80,54408603	55,68064516	55,69892474	65,38494623	69,38494623	0,403	1,469777778	4,911111111	8,775111111	13,264	16,59177778	18,01577778	17,236	14,08933333	9,4	4,831	1,57	7,6	9,8	14,1	18,4	21,5	25,6	27,8	26,6	24,2	16,8	11,7	7,7	-10,4	-13,3	-3,3	1,6	5	8,6	10,4	10,3
5721	Gelnhausen	57	21	1	NA	67,56236558	59,61290323	57,78494623	62,26666668	69,05591397	86,46021506	81,84193548	91,76129032	67,31612903	67,56666668	82,7516129	91,14193548	-0,431444444	0,531555556	3,823333333	7,696111111	12,19311111	15,55411111	16,96244444	16,24455556	13,20188889	8,671444444	3,967333333	0,712333333	7,1	9,3	13,3	17,5	20,9	25	27,1	25,9	23,5	16,2	11,1	7,2	-11	-14,1	-4,2	0,8	4,2	8	9,9	9,8
5721	Gelnhausen	57	21	3	NA	74,85913977	68,00215055	67,79139784	73,35053765	82,13548387	102,0096774	92,76774194	107,755914	76,69892474	79,04301074	93,34301074	99,68602152	0,074814815	1,10712963	4,470462963	8,301944444	12,79972222	16,13777778	17,54509259	16,78351852	13,72740741	9,144259259	4,522314815	1,253888889	7,5	9,9	14,3	18,4	21,6	25,7	27,8	26,6	24,3	16,9	11,8	7,7	-11	-14	-4	0,9	4,3	8,1	9,9	9,8
5721	Gelnhausen	57	21	2	NA	70,09892474	61,72473119	59,55913977	61,16451613	68,21720429	83,44623655	77,22258065	90,06881719	66,0236559	67,30430106	82,79247313	92,33548387	-0,282666667	0,717777778	4,050222222	7,979222222	12,46622222	15,82766667	17,25355556	16,51255556	13,40155556	8,795222222	4,145111111	0,871222222	7,1	9,5	13,8	18	21,4	25,5	27,7	26,2	23,8	16,4	11,2	7,4	-11	-14,2	-4,3	0,8	4,1	8	9,8	9,7
5721	Gelnhausen	57	21	4	NA	76,57311829	69,16559139	68,63655913	71,81505377	81,26774194	98,79139784	90,84731184	106,216129	75,18172042	79,59677419	95,10860216	101,2526882	0,051759259	1,09537037	4,454907407	8,376296296	12,8562963	16,21657407	17,64324074	16,85842593	13,72833333	9,060925926	4,485833333	1,218611111	7,3	9,6	13,9	18,1	21,4	25,7	27,8	26,4	24	16,6	11,4	7,5	-10,9	-14	-4,1	0,9	4,3	8,1	10	9,9
5722	Salm�nster	57	22	1	NA	68,77311829	61,26559139	58,17096774	58,95698926	66,54946235	83,68279571	73,34193548	87,98064516	62,42688171	65,127957	81,66236558	91,5204301	-0,144444444	0,889555556	4,288444444	8,251777778	12,70711111	16,07333333	17,53077778	16,75966667	13,576	8,909444444	4,304555556	1,021111111	7,1	9,5	13,8	17,9	21,2	25,4	27,7	26,2	23,8	16,2	11,1	7,4	-10,9	-14,3	-4,3	1	4,1	8,2	10	9,6
5722	Salm�nster	57	22	3	NA	87,62580645	79,13655913	75,17849461	76,69032258	84,45698926	103,5096774	94,21505377	110,9258065	78,61827958	83,36344087	104,5344086	116,411828	-0,499907407	0,497592593	3,778518519	7,699074074	12,18675926	15,55194444	16,99944444	16,23981481	13,16731481	8,566574074	3,926111111	0,698518519	7	9,4	13,7	17,8	21,2	25,4	27,6	26,1	23,7	16,3	11,1	7,3	-11,3	-14,7	-4,8	0,5	3,7	7,7	9,6	9,2
5722	Salm�nster	57	22	2	NA	76,26129032	67,33225806	63,24193548	63,64516129	70,42258065	88,98709677	78,65591397	91,26774194	67,20107526	68,94193548	90,11182797	102,5193548	-1,011222222	-0,068222222	3,229888889	7,162111111	11,63511111	15,02988889	16,48366667	15,76766667	12,70744444	8,175555556	3,404	0,191777778	6,5	8,9	13	17,2	20,7	24,8	27,1	25,6	23	15,6	10,5	7	-11,7	-15,1	-5,2	0,2	3,5	7,4	9,4	9,1
5722	Salm�nster	57	22	4	NA	88,81182797	81,51612903	76,08924732	76,92258065	83,33763442	103,2913978	93,00752687	108,1107527	78,80322581	82,32903226	106,872043	120,1215054	-0,93787037	0,01712963	3,283148148	7,220740741	11,7312963	15,14453704	16,58166667	15,84231481	12,74435185	8,195092593	3,466481481	0,264814815	6,4	8,7	12,7	16,8	20,2	24,5	26,7	25,1	22,7	15,5	10,2	6,7	-11,5	-15	-5,1	0,3	3,5	7,4	9,4	9,1
5723	Altengronau	57	23	1	NA	72,3	63,76666668	62,11935484	61,52903226	67,16666668	85,73440861	73,38924732	86,02580645	63,37311829	64,18924732	85,72688171	96,80752687	-0,940222222	0,042444444	3,409888889	7,377777778	11,84977778	15,22211111	16,683	15,96266667	12,84955556	8,272111111	3,489222222	0,252555556	6,4	8,8	12,9	17	20,5	24,6	27	25,3	22,7	15,6	10,2	6,8	-11,4	-14,8	-4,9	0,5	3,7	7,8	9,7	9,2
5723	Altengronau	57	23	3	NA	89,40645161	83,83978494	77,75268816	77,86666668	82,83548387	100,6645161	92,8795699	105,1827957	77,10645161	80,85806452	109,2645161	123,5032258	-1,139166667	-0,150833333	3,107685185	7,049444444	11,54759259	14,9762037	16,40555556	15,685	12,59916667	8,078425926	3,280185185	0,103240741	6,4	8,8	12,8	16,9	20,4	24,6	26,8	25,2	22,6	15,6	10	6,7	-11,6	-15,1	-5,2	0,3	3,4	7,4	9,4	8,9
5723	Altengronau	57	23	2	NA	66,60645161	59,73978494	56,39354839	56,26881719	63,76559139	78,06881719	68,92580645	78,64408603	58,55591397	58,73763442	78,23763442	88,4	-0,988666667	0,050777778	3,449333333	7,454333333	11,93133333	15,30711111	16,71133333	16,00855556	12,86388889	8,328	3,434555556	0,206333333	6,4	8,9	13,2	17	20,5	24,7	27	25,4	22,7	15,7	9,8	6,8	-11,4	-14,7	-5,3	0,1	3,6	7,7	9,4	9
5723	Altengronau	57	23	4	NA	81,527957	75,82473119	69,57849461	69,23978494	74,59677419	91,50107526	81,68602152	93,25913977	69,95806452	71,70537635	99,58387097	109,8784946	-0,83537037	0,208981482	3,59287037	7,626481481	12,10796296	15,50722222	16,91777778	16,16907407	12,98351852	8,412962963	3,60287037	0,376296296	6,6	9,2	13,3	17,4	20,8	25,1	27,3	25,7	23	16	10,1	7	-10,8	-14,2	-5	0,5	3,9	8	9,7	9,1
5724	Zeitlofs	57	24	1	NA	66,10537635	59,75053765	55,64623655	56,15053765	63,42580645	76,6	67,38279571	77,31290323	57,14516129	58,94086023	76,89247313	87,06774194	-1,145	-0,078222222	3,361555556	7,375777778	11,86855556	15,21477778	16,60266667	15,92888889	12,80933333	8,280222222	3,260333333	0,027444444	6,2	8,7	13,1	16,8	20,3	24,4	26,7	25,2	22,3	15,5	9,4	6,5	-10,4	-13,6	-4,9	0,4	4,2	8	9,6	9
5724	Zeitlofs	57	24	3	NA	82,14408603	75,34623655	69,74301074	69,92580645	75,84623655	92,04193548	81,69784945	88,40537635	68,37526881	72,15268816	99,10430106	110,9892473	-1,324166667	-0,313333333	3,03787037	7,041574074	11,55314815	14,95833333	16,33546296	15,65759259	12,55685185	8,041666667	3,112222222	-0,10712963	6,2	8,6	12,7	16,6	20	24,3	26,6	24,9	22,3	15,5	9,7	6,5	-11,1	-14,5	-5,3	0,3	3,7	7,7	9,5	8,9
5724	Zeitlofs	57	24	2	NA	70,1	64,11612903	57,89032258	59,26236558	67,15376345	82,66129032	73,07096774	86,14408603	62,80645161	63,49139784	80,85376345	93,2	-1,458555556	-0,444888889	2,954	6,958444444	11,47255556	14,829	16,21488889	15,53733333	12,474	7,994777778	2,905222222	-0,291666667	5,6	8,1	12,3	15,9	19,5	23,6	25,9	24,3	21,6	14,9	8,9	5,9	-11,1	-14,3	-5,5	0,1	3,5	7,6	9,3	8,9
5724	Zeitlofs	57	24	4	NA	78,27419355	71,99139784	65,01397848	65,89354839	74,89677419	95,51397848	82,60107526	96,29569894	70,6	68,49677419	91,38494623	103,6698925	-1,167685185	-0,168055556	3,230740741	7,275833333	11,80296296	15,19037037	16,60759259	15,87888889	12,74009259	8,181759259	3,254722222	0,021666667	6,3	8,8	13	16,9	20,4	24,6	26,9	25,2	22,6	15,7	9,8	6,6	-10,9	-14,4	-5,1	0,7	3,7	7,8	9,7	9,3
5812	St. Goarshausen	58	12	1	NA	56,43010752	48,87741935	47,52473119	53,07526881	68,1763441	74,80645161	73,57311829	80,31290323	53,41720429	54,85376345	70,17526881	65,0204301	0,616203704	1,488981481	4,633888889	8,34287037	12,71138889	16,08314815	17,54777778	16,76898148	13,72472222	9,227407407	4,75212963	1,690925926	8,5	10,4	14,1	18,3	21,8	26,6	28,2	27,1	24,1	16,7	12,1	8,8	-9,9	-14,5	-3,3	0,9	4,4	8,2	9,9	9,7
5812	St. Goarshausen	58	12	3	NA	50,86021506	45,56021506	41,9516129	43,2795699	57,56129032	65,04623655	59,84731184	70,00215055	46,12150539	46,83440861	63,89247313	60,44623655	0,358777778	1,213111111	4,332333333	7,977111111	12,33322222	15,72588889	17,20577778	16,43144444	13,40744444	8,959555556	4,487777778	1,438444444	8,6	10,4	14	18,4	21,9	26,7	28,3	27,2	24	16,8	12,2	9,1	-10,4	-15,1	-3,9	0,4	3,8	7,6	9,2	9,2
5812	St. Goarshausen	58	12	2	NA	63,52580645	55,69569894	53,21397848	57,40860216	74,04193548	82,30322581	80,59462365	88,61827958	59	60,28602152	77,99354839	73,94301074	-0,014814815	0,854814815	3,985648148	7,673611111	12,04583333	15,40722222	16,89175926	16,16398148	13,18666667	8,760833333	4,140185185	1,087222222	7,8	9,6	13,1	17,5	20,9	25,7	27,3	26,2	23,3	16	11,4	8,3	-10,3	-14,8	-3,7	0,6	4	7,9	9,6	9,5
5812	St. Goarshausen	58	12	4	NA	52,70215055	47,21182797	44,42258065	46,08602152	61,6	68,90322581	64,45053765	73,16344087	48,81182797	49,10215055	65,43655913	62,06559139	-0,024555556	0,762666667	3,821222222	7,442222222	11,79911111	15,21255556	16,71244444	15,92177778	12,98944444	8,605	4,095222222	1,081111111	7,9	9,7	13,1	17,6	21	25,8	27,4	26,3	23,2	16,1	11,5	8,4	-10,9	-15,5	-4,3	0,2	3,5	7,1	8,9	9,2
5813	Nast�tten	58	13	1	NA	65,19569894	57,28709677	55,86129032	58,88924732	76,45268816	86,18064516	83,43978494	91,9	60,66021506	62,17741935	80,02688171	76,50860216	-0,239722222	0,61962963	3,804166667	7,478888889	11,8375	15,18898148	16,68083333	16,01083333	13,0487963	8,660740741	3,920092593	0,887222222	7,2	9	12,5	16,8	20,2	25	26,6	25,5	22,7	15,4	10,9	7,5	-10,6	-15	-4	0,4	3,9	7,8	9,4	9,3
5813	Nast�tten	58	13	3	0	60,5483871	53,61505377	51,4516129	52,73010752	71,01075268	78,83763442	74,41397848	82,82473119	55,60645161	56,14301074	73,37849461	70,66451613	-0,363958333	0,434895833	3,556145833	7,1540625	11,5046875	14,90864583	16,41010417	15,6828125	12,78208333	8,457083333	3,773854167	0,782604167	7,6	9,3	12,7	17,2	20,7	25,4	27	25,9	22,9	15,9	11,2	8,1	-11	-15,4	-4,2	0,2	3,6	7,1	8,9	9,2
5813	Nast�tten	58	13	2	NA	71,93763442	62,88064516	61,22580645	63,99462365	80,93225806	92,16666668	90,00537635	98,88924732	65,29354839	68,16236558	86,24086023	84,8763441	-0,675277778	0,21712963	3,47787037	7,11037037	11,45555556	14,79314815	16,25398148	15,72842593	12,8275	8,537222222	3,555092593	0,473425926	6,6	8,5	11,8	16	19,5	24,2	25,8	25	22	15	10,4	7	-10,6	-14,7	-4,1	0,3	4	8,1	9,5	9,4
5813	Nast�tten	58	13	4	NA	66,37741935	58,22688171	57,97526881	59,38709677	80,24193548	90,16666668	83,4483871	92,20215055	62,27419355	62,87526881	80,6516129	76,92688171	-0,191944444	0,727962963	3,969722222	7,646574074	11,98277778	15,3512037	16,77861111	16,14814815	13,19546296	8,810462963	3,99962963	0,927685185	7,5	9,4	12,9	17,2	20,7	25,4	27	26	23	15,9	11,2	8,1	-10,4	-14,7	-3,9	0,4	4,1	8	9,5	9,5
5814	Bad Schwalbach	58	14	1	0	58,22688171	50,21075268	50,00645161	52,2236559	65,52258065	74,89677419	72,41182797	78,51505377	52,38387097	55,54301074	70,71612903	69,83655913	-0,424666667	0,502333333	3,824333333	7,517333333	11,835	15,15211111	16,60544444	16,07488889	13,12366667	8,809888889	3,766111111	0,674333333	7,1	9,1	12,7	16,7	20,3	24,9	26,5	25,7	22,8	15,6	10,9	7,4	-10,4	-14	-3,9	0,4	4,5	8,3	9,5	9,7
5814	Bad Schwalbach	58	14	3	NA	73,78494623	65,17741935	62,09677419	62,61182797	80,81397848	89,09569894	87,27526881	92,8795699	63,78709677	67,66774194	89,04623655	84,79569894	-0,575925926	0,34287037	3,608611111	7,313796296	11,65435185	14,97962963	16,41342593	15,84064815	12,91138889	8,550185185	3,575555556	0,525185185	6,7	8,6	12,3	16,3	19,9	24,6	26,2	25,3	22,4	15,2	10,4	7,1	-10,4	-14,5	-3,9	0,5	4,2	8,2	9,5	9,4
5814	Bad Schwalbach	58	14	2	NA	59,41612903	51,20860216	49,74731184	52,10752687	66,16559139	75,25483871	71,90967742	76,4795699	51,81290323	55,56021506	71,74086023	71,03655913	-0,541111111	0,433444444	3,713111111	7,454	11,80755556	15,11455556	16,55211111	15,99077778	12,99933333	8,622444444	3,659777778	0,588888889	6,7	8,8	12,3	16,5	20	24,6	26,3	25,3	22,5	15,3	10,5	7,1	-9,9	-14,2	-4	0,6	4,2	8,4	9,6	9,4
5814	Bad Schwalbach	58	14	4	NA	77,26881719	67,43118281	62,83118281	63,34301074	80,36344087	91,26666668	86,57741935	91,69677419	65,83118281	68,58709677	92,18064516	90,48494623	-0,698333333	0,284907407	3,553703704	7,32462963	11,6787963	14,96194444	16,40583333	15,79342593	12,81138889	8,419444444	3,491481481	0,428518519	6,6	8,5	12,3	16,6	20	24,9	26,5	25,4	22,5	15,2	10,3	7	-10,1	-14,7	-4,3	0,2	3,9	7,8	9	8,9
5815	Wehen	58	15	1	NA	60,05268816	53,07096774	50,86451613	54,80752687	68,39139784	76,45376345	70,69247313	79,31075268	52,65913977	56,7763441	73,97419355	73,06559139	-0,714111111	0,239222222	3,444666667	7,215555556	11,59355556	14,90311111	16,34444444	15,74922222	12,77244444	8,373222222	3,451111111	0,390555556	6,4	8,3	12,1	16,2	19,7	24,4	26,1	25	22,2	14,9	10,1	6,8	-10,2	-14,5	-4,5	0,2	3,8	7,9	9,3	8,7
5815	Wehen	58	15	3	0	72,01612903	62,21720429	58,35483871	60,46129032	78,63548387	88,83333332	81,74731184	90,58387097	63,46129032	65,46559139	86,46344087	86,30752687	-0,405092593	0,625277778	3,912592593	7,765740741	12,11805556	15,40277778	16,8087037	16,15481481	13,07907407	8,588425926	3,749907407	0,702314815	7,1	9	13,3	17,7	21	26	27,6	26,4	23,3	15,7	10,7	7,5	-9,8	-14,3	-4,3	0,4	4	8,1	9,4	8,8
5815	Wehen	58	15	2	NA	67,10322581	57,41290323	52,4795699	57,69032258	70,97096774	77,51505377	73,53333332	82,17741935	57,93333332	60,42473119	78,41075268	80,38279571	-0,488888889	0,496888889	3,723333333	7,547222222	11,91655556	15,21966667	16,655	16,05633333	13,01344444	8,558555556	3,658	0,595888889	6,5	8,8	12,6	16,8	20,3	25	26,7	25,4	22,7	15,1	10,3	6,9	-10,1	-14,3	-4,4	0,3	4	8,1	9,4	8,8
5815	Wehen	58	15	4	0	74,25053765	62,71612903	57,20967742	59,04301074	88,72903226	86,4763441	81,72903226	89,62580645	66,19569894	66,19784945	84,76559139	86,51935484	-0,047037037	1,04287037	4,372222222	8,267777778	12,64074074	15,96055556	17,33064815	16,63259259	13,52694444	8,923611111	4,121481481	1,046851852	7,3	9,2	13,4	17,7	21	26	27,6	26,2	23,3	15,7	10,9	7,6	-9,6	-14,1	-4,3	0,4	4,1	8,4	9,6	8,8
5816	K�nigstein im Taunus	58	16	1	0	63,47419355	54,67419355	49,96021506	55,37096774	67,69892474	77,63763442	69,86021506	80,55698926	57,50645161	58,08064516	75,38064516	75,09677419	-0,331666667	0,704555556	3,975	7,850666667	12,18855556	15,48933333	16,916	16,32066667	13,25266667	8,729222222	3,843888889	0,794	6,4	8,9	12,7	17	20,5	25,1	26,9	25,5	22,9	15,2	10,3	6,7	-9,9	-13,5	-4,3	0,4	4,5	8,3	9,7	9,3
5816	K�nigstein im Taunus	58	16	3	NA	74,39569894	63,64946235	57,85698926	61,48064516	81,8516129	90,29784945	82,91505377	95,56344087	68,11935484	66,77096774	87,23655913	88,06129032	0,009537037	1,08537037	4,413240741	8,348703704	12,70305556	16,03555556	17,42814815	16,76685185	13,60092593	9,000648148	4,189537037	1,106481481	7,2	9,4	13,4	17,6	21,1	26	27,7	26,2	23,5	15,6	10,9	7,5	-9,3	-13,1	-3,7	1	4,8	8,8	10	9,5
5816	K�nigstein im Taunus	58	16	2	NA	61,29569894	52,36666668	49,6516129	55,36666668	64,68064516	76,25376345	68,93870968	79,01397848	57,53333332	57,25806452	73,99462365	73,5204301	-0,288777778	0,773888889	4,078222222	7,976	12,32033333	15,59155556	17,03022222	16,43322222	13,35277778	8,804888889	3,868777778	0,828111111	6,4	9,1	12,9	16,8	20,4	25	27,4	25,4	23,2	15,4	10,3	6,7	-10	-13,1	-4,4	0,3	4,5	8,1	9,5	9,3
5816	K�nigstein im Taunus	58	16	4	NA	64,34623655	56,10215055	52,36451613	57,79892474	71,79139784	84,47849461	77,58279571	89,1236559	62,87419355	61,06344087	80,45913977	78,78602152	0,415185185	1,563518519	4,945185185	8,926574074	13,2787963	16,60055556	18,06444444	17,34194444	14,10814815	9,365092593	4,637037037	1,511296296	7,4	9,8	13,8	18	21,5	26,2	28,1	26,4	24	16,1	11,1	7,7	-9	-12,8	-3,2	1,3	5,2	9,2	10,3	10,1
5817	Frankfurt am Main West	58	17	1	NA	58,75483871	50,37741935	48,19354839	50,83333332	58,13440861	73,89677419	65,91397848	74,37311829	54,63548387	55,76559139	73,47741935	73,53118281	0,404666667	1,548777778	4,956111111	8,917777778	13,27133333	16,56888889	18,02877778	17,311	14,10222222	9,366666667	4,622777778	1,498111111	7,1	9,6	13,5	17,7	21,3	25,7	28	26,1	23,7	15,9	10,9	7,4	-8,9	-12,1	-3,3	1,4	5,6	9,3	10,4	10,3
5817	Frankfurt am Main West	58	17	3	NA	59,79354839	52,55376345	49,50430106	54,27849461	66,09462365	81,41935484	73,39784945	84,42150539	59,10752687	58,08387097	76,31397848	75,03978494	0,765648148	1,961018519	5,404537037	9,461111111	13,80592593	17,15342593	18,65731481	17,84342593	14,51814815	9,671851852	5,029722222	1,857037037	7,6	9,9	14,1	18,3	21,8	26,4	28,4	26,6	24,2	16,4	11,3	7,9	-8,6	-11,9	-2,6	2,1	5,8	9,9	11	10,9
5817	Frankfurt am Main West	58	17	2	NA	49,87311829	44,75806452	42,41720429	43,90967742	53,79462365	68,39462365	61,35268816	67,91505377	47,46666668	48,74946235	63,90645161	65,7763441	0,757777778	1,929222222	5,406666667	9,419777778	13,78677778	17,14144444	18,63355556	17,82688889	14,51	9,647222222	5,020555556	1,847222222	7,8	9,9	14,1	18,4	22	26,1	28,4	26,4	24,2	16,8	11,4	8,1	-8,9	-12,3	-2,5	2,2	5,7	10,2	11	10,9
5817	Frankfurt am Main West	58	17	4	NA	56,13655913	50,15698926	47,73225806	51,11935484	63,50860216	82,09354839	70,0795699	79,99892474	55,87849461	54,95483871	70,69139784	70,85591397	0,965462963	2,202314815	5,684074074	9,742777778	14,11175926	17,48	19,02361111	18,09009259	14,73046296	9,833240741	5,225462963	2,056574074	7,8	10,1	14,6	19	22,2	26,4	28,9	26,6	24,3	16,8	11,5	8,1	-8,6	-11,7	-2,1	2,6	6	10,1	11,3	11,3
5818	Frankfurt am Main Ost	58	18	1	NA	52,82258065	48,0763441	44,69139784	47,90860216	60,00537635	78,52688171	66,56021506	75,47849461	52,7236559	51,69677419	67,15268816	68,75913977	0,7615625	1,914270833	5,393541667	9,41875	13,79833333	17,17229167	18,68302083	17,85166667	14,50864583	9,640416667	5,031979167	1,850729167	7,9	10	14	18,5	21,9	26,3	28,4	26,6	24,3	16,7	11,6	8,1	-9,2	-12,5	-2,3	2,4	5,5	10	11	11,1
5818	Frankfurt am Main Ost	58	18	3	NA	52,78064516	48,16129032	45,10430106	49,18387097	60,83763442	80,2516129	66,53870968	76,69784945	53,18817203	51,58494623	66,19569894	67,03225806	0,969117647	2,184607843	5,659215686	9,691568627	14,07921569	17,46558824	19,00235294	18,09970588	14,72196078	9,826078431	5,218039216	2,043137255	8,2	10,5	14,4	18,9	22,3	26,7	28,7	27	24,3	17	11,7	8,4	-8,8	-12	-2	2,8	5,9	10,3	11,3	11,4
5818	Frankfurt am Main Ost	58	18	2	NA	57,38172042	52,38494623	48,99247313	55,38924732	69,16021506	89,74301074	75,31290323	86,42258065	59,98387097	55,78494623	73,33118281	74,81720429	0,639814815	1,798703704	5,275462963	9,269166667	13,67601852	17,05342593	18,54212963	17,73027778	14,41009259	9,553981481	4,947314815	1,733703704	7,9	10,1	14,1	18,6	21,9	26,5	28,4	26,8	24,4	16,8	11,6	8,2	-9,8	-13,1	-2,7	2,1	5,2	9,3	10,6	10,4
5818	Frankfurt am Main Ost	58	18	4	NA	44,6	40,67311829	38,63655913	44,32580645	55,51827958	72,2	60,227957	69,13655913	47,84193548	44,58494623	57,2204301	56,95806452	0,924888889	2,151111111	5,622111111	9,615666667	14,01866667	17,43044444	18,97622222	18,07	14,71755556	9,796666667	5,199777778	2,004	8,2	10,4	14,1	18,6	22,2	26,6	28,4	26,9	24,4	17	11,7	8,4	-9,2	-12,9	-2,1	2,6	5,6	9,9	11,2	11,1
5819	Hanau	58	19	1	NA	53,79677419	49,83978494	47,19462365	54,38602152	66,27096774	84,86881719	73,78494623	84,227957	57,18494623	53,90752687	69,69354839	70,55913977	0,624074074	1,714814815	5,228518519	9,24037037	13,68666667	17,05287037	18,46425926	17,70324074	14,37861111	9,519074074	4,967777778	1,695092593	7,9	9,9	13,9	18,5	21,7	26,5	28,5	27	24,5	16,8	11,7	8,1	-10	-13,2	-2,8	2,1	5,2	9,1	10,6	10,2
5819	Hanau	58	19	3	NA	44,48494623	41,23333332	39,30107526	45,23010752	55,73978494	70,84516129	60,72258065	69,13118281	48,17741935	45,16666668	57,59032258	57,83870968	0,788444444	1,934444444	5,415111111	9,442333333	13,90977778	17,30966667	18,75677778	17,91	14,59677778	9,686888889	5,103333333	1,871666667	7,9	10,1	14	18,6	21,9	26,7	28,5	26,9	24,5	16,9	11,7	8,2	-9,5	-13,4	-2,4	2,3	5,3	9,6	11	10,9
5819	Hanau	58	19	2	NA	54,21612903	50,47526881	48,11612903	56,48387097	68,61827958	87,10430106	76,08387097	87,80860216	58,8204301	57,39032258	70,61720429	71,19784945	0,648888889	1,758703704	5,251574074	9,252685185	13,71842593	17,0887037	18,50861111	17,7112963	14,40138889	9,546574074	5,018425926	1,758703704	7,9	9,9	13,9	18,5	21,7	26,5	28,4	27	24,5	16,8	11,8	8,1	-9,8	-13,3	-2,8	2	5,2	9,2	10,7	10,5
5819	Hanau	58	19	4	NA	45,41290323	42,64086023	40,10645161	47,54086023	57,72580645	72,0516129	62,56559139	71,75913977	48,76129032	47,31182797	59,38924732	59,2763441	0,751555556	1,852	5,314777778	9,379333333	13,84944444	17,26033333	18,70566667	17,872	14,52422222	9,616222222	5,096111111	1,851555556	7,9	10,2	13,9	18,7	21,9	26,9	28,8	26,9	24,6	17,1	12	8,1	-9,8	-13,9	-2,6	2	5,1	9,2	11	10,9
5820	Langenselbold	58	20	1	NA	58,81720429	54,6795699	52,03548387	60,9483871	72,54516129	91,58064516	80,00752687	92,85483871	62,15591397	63,56344087	75,21612903	77,14193548	0,531574074	1,648518519	5,1075	9,021296296	13,50611111	16,87518519	18,30231481	17,48601852	14,26759259	9,491574074	4,927685185	1,670462963	7,8	9,9	14	18,4	21,6	26,3	28,2	26,8	24,4	16,9	11,7	8	-10,1	-13,6	-3,1	1,7	4,9	8,8	10,6	10,5
5820	Langenselbold	58	20	3	NA	52,22150539	48,64516129	45,74301074	53,06666668	61,74193548	77,7	69,38602152	78,77849461	53,67849461	54,90322581	65,527957	67,33548387	0,428444444	1,537666667	4,958444444	8,925111111	13,44044444	16,84811111	18,30144444	17,44	14,20044444	9,386	4,793333333	1,560444444	7,8	10,1	13,9	18,7	21,9	26,8	28,8	26,8	24,6	17,1	11,9	8,1	-10,4	-14	-3,3	1,5	4,7	8,6	10,4	10,4
5820	Langenselbold	58	20	2	NA	52,50860216	48,59462365	47,30645161	53,20537635	60,74193548	77,45483871	69,04946235	79,12150539	53,81290323	55,62580645	64,51935484	67,29677419	0,533888889	1,646555556	5,088444444	8,980888889	13,44655556	16,79766667	18,22688889	17,42077778	14,23744444	9,521555556	4,960555556	1,687222222	7,6	9,9	14,1	18,4	21,5	25,9	28	26,6	24,3	16,8	11,7	7,8	-10,1	-13,3	-3	1,8	5,1	8,9	10,6	10,5
5820	Langenselbold	58	20	4	NA	56,76021506	52,67849461	49,29032258	55,14946235	60,98279571	79,03225806	72,61505377	79,5763441	55,69569894	58,69462365	67,67419355	72,58494623	0,197241379	1,257586207	4,627586207	8,555287356	13,04563218	16,44793103	17,89770115	17,07091954	13,90448276	9,191724138	4,569195402	1,347241379	7,6	9,9	13,7	18,2	21,4	26,3	28,2	26,5	24,1	16,7	11,6	7,8	-10,6	-14,2	-3,7	1,2	4,3	8,4	10,2	10,1
5821	Bieber	58	21	1	NA	76,20107526	69,34086023	67,30752687	72,56989248	79,81827958	100,516129	90,227957	104,8645161	73,71935484	78,38172042	91,35913977	96,94086023	0,15037037	1,177962963	4,575925926	8,400740741	12,89314815	16,24759259	17,64925926	16,87796296	13,8012963	9,184351852	4,579259259	1,3075	7,5	9,9	14,2	18,4	21,6	25,7	27,8	26,7	24,3	16,9	11,8	7,7	-11,3	-14,5	-4,4	0,5	3,9	7,7	9,6	9,6
5821	Bieber	58	21	3	NA	60,527957	53,98172042	51,19354839	55,40645161	58,527957	75,52473119	69,13440861	77,90860216	55,99032258	60,74946235	70,36989248	75,96021506	-0,248717949	0,787179487	4,121282051	7,986153846	12,48679487	15,86730769	17,29397436	16,51102564	13,41435897	8,818717949	4,162564103	0,939871795	7,1	9,4	13,3	17,7	20,9	25,4	27,5	25,9	23,6	16,3	11,2	7,4	-10,8	-14,2	-3,9	1,1	4,3	8,1	10,1	10
5821	Bieber	58	21	2	NA	75,80322581	68,99784945	66,10215055	69,88924732	76,19354839	94,2795699	86,22258065	99,05806452	71,21935484	76,29354839	91,90645161	98,7763441	-0,265151515	0,752222222	4,075858586	7,947373737	12,42060606	15,79181818	17,21161616	16,44313131	13,37242424	8,786060606	4,173838384	0,92010101	7,1	9,5	13,6	17,8	21,1	25,5	27,6	26,1	23,7	16,4	11,3	7,4	-11,1	-14,3	-4,5	0,7	4	7,8	9,8	9,4
5821	Bieber	58	21	4	NA	84,20967742	74,11720429	70,4204301	73,91720429	76,73118281	97,78817203	89,01397848	101,5935484	74,43333332	82,12150539	95,92150539	104,9451613	-0,625252525	0,372323232	3,643636364	7,521313131	12,01383838	15,41161616	16,83707071	16,07838384	13,00313131	8,461414141	3,811515152	0,588585859	6,8	9,1	13	17,4	20,6	25,2	27,1	25,6	23,3	16,1	10,8	7,2	-11,3	-14,7	-4,7	0,4	3,8	7,7	9,6	9,2
5822	Wiesen	58	22	1	NA	79,34086023	73,41290323	68,82688171	71,16451613	75,96021506	92,3763441	85,40215055	97,88709677	71,5483871	78,09354839	98,12150539	107,5784946	-1,021777778	-0,084444444	3,117333333	6,968	11,48344444	14,87844444	16,31011111	15,58777778	12,56044444	8,078222222	3,401	0,208333333	6,6	8,9	12,9	17,1	20,4	24,8	26,9	25,3	23,1	15,9	10,7	7	-11,6	-15,1	-5,1	-0,1	3,5	7,4	9,4	8,7
5822	Wiesen	58	22	3	NA	100,9397849	91,55376345	84,8795699	84,64516129	87,25268816	109,5258065	96,95913977	112,8225806	87,29677419	95,79139784	113,8526882	128,9258065	-1,184722222	-0,246759259	2,915555556	6,760092593	11,30361111	14,70296296	16,14657407	15,37574074	12,34287037	7,912407407	3,240185185	0,093703704	6,6	9,1	13	17,3	20,6	25	27,1	25,5	23,2	16	10,7	7,1	-11,8	-15,4	-5,2	-0,7	3,3	7,1	9,3	8,3
5822	Wiesen	58	22	2	NA	80,1236559	74,25376345	68,47311829	68,93548387	71,71612903	89,25913977	80,65591397	93,09139784	69,14623655	74,51290323	95,75806452	107,6086022	-1,221222222	-0,260444444	2,919555556	6,825111111	11,33577778	14,78133333	16,18888889	15,46677778	12,40055556	7,931222222	3,200111111	0,033	6,1	8,4	12,2	16,3	19,7	24,1	26,3	24,7	22,4	15,3	9,9	6,4	-11,6	-15,1	-5,1	0	3,4	7,4	9,4	8,8
5822	Wiesen	58	22	4	NA	104,2	96,91075268	88,24193548	86,64086023	86,87526881	110,1268817	97,26881719	114,788172	87,53870968	95,59462365	121,2193548	136,672043	-1,406018519	-0,449444444	2,689166667	6,540648148	11,07407407	14,53953704	15,94898148	15,155	12,0862963	7,672962963	3,037314815	-0,100740741	6,4	8,9	12,8	17,1	20,3	25	27	25,2	22,9	15,6	10,2	6,9	-12,2	-15,9	-5,6	-1	3	6,8	9	8,1
5823	Burgsinn	58	23	1	NA	76,28709677	71,472043	64,99892474	65,83870968	68,31935484	84,76129032	77,01290323	88,38602152	65,08064516	69,23763442	91,59354839	103,2602151	-1,180444444	-0,191777778	3,044888889	6,970444444	11,46722222	14,91244444	16,34166667	15,59588889	12,48833333	7,990777778	3,254666667	0,087111111	6,3	8,7	12,6	16,8	20,1	24,6	26,7	25	22,6	15,5	9,9	6,6	-11,7	-15,2	-5,3	0,1	3,4	7,3	9,4	8,7
5823	Burgsinn	58	23	3	NA	101,4645161	93,97741935	84,46774194	84,21612903	84,70967742	107,7043011	95,41612903	110,9129032	83,0516129	89,98064516	118,0806452	133,827957	-1,472407407	-0,528981482	2,668333333	6,571851852	11,06037037	14,56685185	15,96185185	15,17046296	12,06018519	7,643981481	2,988611111	-0,173333333	6,4	8,9	12,8	16,9	20,2	24,8	26,9	25,1	22,7	15,7	10,1	6,7	-12,4	-16,1	-5,8	-1,2	2,9	6,6	8,8	7,9
5823	Burgsinn	58	23	2	NA	66,88387097	62,33548387	57,30860216	56,95591397	61,18602152	76,01720429	67,19569894	78,15698926	57,2204301	59,32150539	81,04623655	89,05376345	-0,683888889	0,369333333	3,762222222	7,786666667	12,28044444	15,71266667	17,11933333	16,31477778	13,078	8,495666667	3,773888889	0,551444444	6,7	9,3	13,3	17,4	20,8	25,3	27,4	25,7	23,1	16,1	10,2	7,1	-10,8	-14,3	-4,7	0,7	4	8,1	9,9	9,2
5823	Burgsinn	58	23	4	NA	85,22688171	80,59247313	70,45376345	70,86021506	72,62688171	93,8516129	80,62150539	95,65053765	69,17419355	73,01935484	100,1688172	112,6956989	-0,87462963	0,163240741	3,52	7,525092593	12,01064815	15,50231481	16,90981481	16,05518519	12,81527778	8,265925926	3,630833333	0,417777778	6,9	9,6	13,6	17,9	21,2	25,6	27,8	26	23,5	16,3	10,6	7,3	-11,9	-15,5	-5,3	-0,2	3,2	7,1	9,3	8,6
5912	Kaub	59	12	1	NA	63,33763442	56,90645161	52,96881719	53,61182797	72,60215055	81,40322581	74,03548387	86,62903226	57,38279571	57,54623655	79,77096774	74,20645161	-0,04712963	0,786388889	3,826851852	7,413333333	11,76768519	15,17342593	16,72222222	15,90564815	12,97166667	8,587037037	4,079444444	1,043425926	8,6	10,3	13,9	18,3	21,8	26,6	28,2	27	23,8	16,7	12,1	9,1	-10,9	-15,6	-4,2	0,1	3,4	7	8,7	8,8
5912	Kaub	59	12	3	NA	55,61182797	49,40752687	46,18279571	46,41827958	62,31397848	70,40645161	63,40215055	74,11290323	49,75591397	49,77419355	69,18817203	64,52258065	-0,502777778	0,333111111	3,338555556	6,886666667	11,26233333	14,65944444	16,20933333	15,44466667	12,56011111	8,245444444	3,621666667	0,635333333	7,1	8,7	12,1	16,5	19,9	24,8	26,5	25,3	22,2	15,2	10,6	7,8	-11	-15,9	-4,4	-0,1	3,3	6,9	8,6	8,7
5912	Kaub	59	12	2	0	55,41182797	50,55376345	48,30752687	50,23870968	69,91720429	77,65376345	71,73333332	81,76666668	52,86774194	52,64408603	71,7516129	66,02473119	0,34287037	1,084259259	4,11287037	7,699814815	12,08648148	15,53111111	17,04296296	16,12324074	13,17240741	8,747777778	4,449907407	1,468425926	8,8	10,3	13,8	18,5	22	26,7	28,5	27,2	23,9	16,9	12,2	9,5	-11,3	-15,9	-4,6	-0,1	3,1	6,6	8,5	9
5912	Kaub	59	12	4	0	57,68172042	52,96451613	49,13548387	49,67096774	68,61935484	76,24301074	69,65268816	80,36989248	52,31290323	52,2795699	73,73010752	69,32903226	0,12254902	0,896372549	3,934607843	7,541470588	11,91245098	15,33490196	16,85882353	15,97656863	13,04372549	8,603431373	4,250588235	1,265	8,9	10,3	13,7	18,6	22	26,7	28,5	27,2	23,8	16,9	12,2	9,6	-11,6	-16,5	-5,1	-0,6	2,8	6,3	8,1	8,4
5913	Presberg	59	13	1	1	52,41720429	46,64408603	45,88387097	49,08387097	67,65591397	74,91075268	69,69462365	78,64086023	51,04946235	50,76774194	66,82688171	60,76344087	0,04127451	0,825686275	3,893823529	7,50372549	11,87323529	15,28803922	16,795	15,95990196	13,00480392	8,620196078	4,175784314	1,180392157	8,5	10	13,5	18,3	21,7	26,4	28,2	26,9	23,6	16,6	11,9	9,3	-11,2	-15,7	-4,4	0	3,3	6,8	8,7	9,1
5913	Presberg	59	13	3	NA	51,04731184	45,21505377	44,15268816	48,36451613	66,1483871	75,38709677	67,21182797	77,02903226	50,24946235	48,21505377	66,89354839	60,70107526	0,032685185	0,849351852	3,957962963	7,6225	12,01203704	15,39731481	16,88796296	16,07740741	13,08	8,641388889	4,172777778	1,14537037	8,7	10,3	13,9	18,5	21,9	26,7	28,5	27,2	24	16,8	12,1	9,3	-11,1	-15,8	-4,5	0	3,3	6,9	8,7	9
5913	Presberg	59	13	2	NA	56,127957	49,07741935	46,86774194	47,81935484	63,17741935	71,48064516	66,827957	74,89032258	50,6236559	50,92473119	67,93333332	64,1795699	-0,341444444	0,542444444	3,706111111	7,414444444	11,77877778	15,13911111	16,58677778	15,91622222	12,93044444	8,521333333	3,793444444	0,762888889	7,8	9,4	13,1	17,5	21	25,7	27,3	26,2	23,2	16	11,3	8,3	-10,5	-15,2	-4,3	0,2	3,8	7,6	9,1	8,9
5913	Presberg	59	13	4	NA	61,66881719	53,96451613	50,58064516	51,91397848	69,40645161	79,56989248	73,13118281	84,03333332	57,19677419	55,12580645	76,42580645	71,93763442	0,002037037	0,924351852	4,129722222	7,925648148	12,30611111	15,62953704	17,06324074	16,37814815	13,29981481	8,768240741	4,12787037	1,080555556	7,8	9,8	13,8	18	21,5	26,2	28	26,7	23,8	16,4	11,4	8,4	-10,3	-15,1	-4	0,4	4	7,7	9,3	9,1
5914	Eltville am Rhein	59	14	1	NA	61,327957	54,39569894	49,56559139	49,30967742	64,80752687	73,10537635	71,07526881	74,35806452	51,81935484	53,33978494	72,98494623	68,87311829	-0,705222222	0,241888889	3,442888889	7,170333333	11,52855556	14,86777778	16,31666667	15,71133333	12,72677778	8,321333333	3,455555556	0,434888889	7,2	9,1	12,8	17	20,5	25,4	26,9	25,8	23	15,6	10,8	7,5	-10,5	-15,1	-4,3	0,1	3,8	7,7	9,1	9
5914	Eltville am Rhein	59	14	3	0	50,90215055	44,18494623	43,76559139	45,22150539	62,172043	71,36989248	67,18924732	76,35806452	50,20752687	49,75913977	64,69032258	60,07311829	0,636203704	1,699444444	5,056111111	8,971759259	13,2987037	16,62916667	18,04231481	17,30074074	14,11490741	9,389351852	4,8	1,715092593	8,1	10,2	14,2	18,4	21,9	26,9	28,5	27,1	24,2	16,6	11,7	8,6	-10,2	-14,8	-4	0,5	4,1	8	9,4	9,2
5914	Eltville am Rhein	59	14	2	NA	54,11397848	47,20430106	43,72903226	44,0763441	60,05698926	67,75376345	65,35053765	70,86344087	48,42473119	48,89247313	65,42903226	62,34731184	0,008666667	1,076111111	4,435222222	8,300555556	12,63222222	15,93766667	17,35777778	16,63944444	13,52488889	8,942444444	4,186444444	1,121222222	7,5	9,5	13,9	18,3	21,7	26,6	28,2	26,9	23,8	16,1	11,1	8	-9,6	-14,3	-3,6	0,8	4,5	8,4	9,6	9,5
5914	Eltville am Rhein	59	14	4	NA	47,61612903	40,81720429	40,61935484	42,55268816	61,627957	72,88924732	69,80967742	75,93440861	51,71182797	49,00537635	63,55913977	56,46129032	0,956574074	2,094074074	5,565277778	9,547592593	13,85953704	17,20296296	18,61555556	17,79657407	14,5275	9,688240741	5,136296296	2,028240741	8,1	10,1	14,3	18,6	22	27	28,7	27,3	24,3	16,5	11,7	8,5	-8,4	-13,2	-2,4	1,8	5,4	9,4	10,6	10,2
5915	Wiesbaden	59	15	1	NA	49,35806452	41,92580645	39,38172042	39,8516129	57,20430106	65,73978494	61,83118281	70,55913977	46,69354839	45,13870968	59,72473119	58,81720429	0,491555556	1,641222222	5,079555556	9,027777778	13,357	16,67511111	18,02277778	17,23811111	14,03511111	9,304555556	4,653666667	1,610111111	7,9	9,9	14,2	18,7	21,9	26,9	28,4	27,2	24,1	16,3	11,5	8,3	-8,2	-13	-2,6	1,9	5,4	9,1	10,2	10,1
5915	Wiesbaden	59	15	3	NA	47,56989248	42,43548387	40,66129032	42,627957	62,68924732	74,71075268	70,74193548	79,00430106	51,61290323	48,10752687	62,36129032	58,34301074	0,978703704	2,149259259	5,651851852	9,691574074	14,0162963	17,39416667	18,76814815	17,96768519	14,61314815	9,704444444	5,15287037	2,073518519	8	10,1	14,4	18,9	22,1	27,1	28,9	27,4	24,3	16,5	11,6	8,5	-7,9	-13,1	-2	2,2	5,5	9,5	10,6	10,3
5915	Wiesbaden	59	15	2	NA	46,76989248	41,23010752	38,1516129	39,09677419	56,00860216	66,13225806	63,39354839	71,38602152	47,61397848	44,76989248	58,46989248	56,572043	0,630333333	1,815333333	5,243333333	9,209222222	13,57788889	16,96244444	18,26477778	17,48066667	14,25233333	9,479	4,791555556	1,748333333	8	10	14,3	18,8	22	26,9	28,4	27,2	24,1	16,4	11,6	8,3	-7,8	-12,5	-2,5	1,9	5,4	9,7	10,7	10,1
5915	Wiesbaden	59	15	4	NA	47,47096774	42,84946235	40,60860216	43,49032258	62,83870968	74,81720429	70,61720429	81,14516129	52,08494623	48,76129032	62,40645161	58,58279571	1,000092593	2,185092593	5,691481481	9,728148148	14,08842593	17,48675926	18,8487963	18,03990741	14,67268519	9,731944444	5,174166667	2,089722222	8,1	10,1	14,4	18,9	22,1	27,1	29,1	27,4	24,4	16,5	11,7	8,7	-7,6	-12,9	-1,9	2,5	5,8	9,7	10,8	10,5
5916	Hochheim am Main	59	16	1	NA	49,88924732	44,35913977	40,42473119	43,82258065	58,44623655	67,71397848	64,71182797	73,61935484	50,20645161	48,19354839	62,17526881	61,02903226	0,427111111	1,555	4,955777778	8,919111111	13,29222222	16,65633333	18,07977778	17,32511111	14,07666667	9,319444444	4,615666667	1,509333333	7,7	9,7	13,9	18,2	21,5	26,5	28,2	26,8	23,9	16,2	11,3	8,1	-8,9	-13,1	-3,3	1,3	4,9	9	10,2	10
5916	Hochheim am Main	59	16	3	NA	49,05268816	44,19892474	41,40322581	46,24193548	64,66344087	75,17741935	68,73225806	83,14623655	52,90322581	50,64408603	64,5763441	61,25483871	0,844074074	2,006666667	5,469814815	9,511111111	13,87361111	17,25564815	18,68157407	17,87472222	14,53435185	9,657962963	5,042962963	1,923240741	8	10,1	14,1	18,5	22	27	28,8	27,2	24,3	16,5	11,6	8,5	-8,4	-12,6	-2,4	2,1	5,5	9,7	10,9	10,5
5916	Hochheim am Main	59	16	2	NA	56,49354839	50,26774194	47,58817203	53,23548387	68,10215055	79,57419355	74,80752687	85,85913977	58,77419355	56,21612903	73,1795699	69,24408603	0,725092593	1,89037037	5,315462963	9,355833333	13,70175926	17,07222222	18,56518519	17,75425926	14,43888889	9,603888889	4,998240741	1,81287037	7,8	10	14	18,4	21,9	26,6	28,3	26,8	24,3	16,4	11,5	8,1	-8,7	-12,7	-2,8	1,8	5,3	9,5	10,7	10,5
5916	Hochheim am Main	59	16	4	NA	42,672043	37,72258065	36,69892474	40,62688171	55,25591397	64,50537635	58,34516129	68,79247313	44,67419355	42,74731184	56,21505377	52,08064516	0,898555556	2,085333333	5,518	9,621333333	13,98211111	17,36644444	18,84822222	18,02244444	14,65022222	9,726555556	5,166777778	1,964666667	7,9	10,1	14,1	18,5	21,9	26,8	28,5	26,9	24,3	16,6	11,5	8,3	-8,7	-12,5	-2,3	2,2	5,6	9,7	11	10,7
5917	Kelsterbach	59	17	1	NA	53,16881719	47,95698926	45,98494623	52,25806452	64,48494623	79,68279571	71,71397848	83,9483871	56,69032258	54,7516129	70,51505377	66,52258065	0,751018519	1,92787037	5,346759259	9,503888889	13,86916667	17,29444444	18,82990741	17,98787037	14,5762963	9,61787037	5,065277778	1,836296296	7,8	10	14	18,4	21,9	26,6	28,3	26,7	24,3	16,5	11,5	8,1	-9,4	-12,5	-3,2	1,5	4,9	8,9	10,6	10,4
5917	Kelsterbach	59	17	3	NA	43,66344087	39,52150539	38,80752687	44,46774194	55,60107526	67,53763442	60,73763442	71,39354839	47,56129032	45,41935484	58,70860216	54,16236558	0,702555556	1,913555556	5,332444444	9,454777778	13,82322222	17,26522222	18,85444444	17,97655556	14,595	9,629333333	5,025666667	1,775444444	7,8	10	14	18,3	21,8	26,6	28,3	26,8	24,2	16,6	11,4	8,1	-9,3	-12,4	-3	1,6	5	9	10,7	10,5
5917	Kelsterbach	59	17	2	NA	52,727957	47,86021506	46,65268816	53,77311829	64,4	82,03440861	71,99569894	81,89032258	57,19354839	54,25268816	69,73225806	66,2204301	0,828425926	2,025	5,46462963	9,586666667	13,96824074	17,38092593	18,92675926	18,01361111	14,64064815	9,689537037	5,121296296	1,933055556	7,9	10,1	14,4	18,8	22	26,5	28,6	26,7	24,2	16,7	11,5	8,1	-9,3	-12,4	-3	1,7	5	9,1	10,7	10,5
5917	Kelsterbach	59	17	4	NA	43,99462365	40,64408603	40,10430106	47,227957	56,25591397	71,31935484	62,09677419	71,37526881	49,56344087	46,96236558	59,78172042	56,1204301	0,712444444	1,894666667	5,301666667	9,439111111	13,81866667	17,24922222	18,80622222	17,93922222	14,57277778	9,596222222	5,020222222	1,812	7,8	10	13,9	18,3	21,8	26,6	28,3	26,6	24,2	16,6	11,4	8,1	-9,3	-12,4	-2,9	1,8	5,1	9,1	10,8	10,6
5918	Neu-Isenburg	59	18	1	NA	55,27849461	51,09139784	48,42258065	55,31075268	66,88817203	84,31397848	73,99032258	84,09139784	59,28064516	56,23548387	72,56881719	70,06451613	0,879351852	2,060185185	5,489259259	9,550833333	13,94574074	17,34425926	18,87509259	18,00546296	14,63537037	9,735648148	5,130555556	1,959166667	8,2	10,4	14,3	18,7	22,2	26,6	28,5	27	24,2	16,9	11,7	8,4	-8,9	-12,3	-2,1	2,6	5,7	9,9	11,3	11,2
5918	Neu-Isenburg	59	18	3	NA	46,92473119	43,85483871	42,04086023	48,87849461	58,14086023	73,14516129	64,17096774	72,3763441	51,80860216	49,04731184	62,03978494	59,87419355	0,700222222	1,841555556	5,268	9,311777778	13,71377778	17,10744444	18,64866667	17,80755556	14,46544444	9,585888889	4,961777778	1,781333333	7,8	10	13,9	18,2	21,7	26,3	28,1	26,5	24	16,7	11,4	8,1	-9,2	-12,8	-2,4	2,3	5,5	9,6	11,1	11,1
5918	Neu-Isenburg	59	18	2	NA	55,23118281	50,5516129	48,14516129	54,58709677	65,79247313	85,58279571	72,60322581	83,03548387	58,38064516	56,04946235	71,40752687	69,46881719	0,846944444	2,029351852	5,456296296	9,513981481	13,91694444	17,33481481	18,83175926	17,97351852	14,62101852	9,709537037	5,118055556	1,93212963	8,2	10,3	14	18,5	22,1	26,6	28,3	27	24,2	16,9	11,7	8,4	-9,2	-13,1	-2,3	2,5	5,4	9,8	11,1	11
5918	Neu-Isenburg	59	18	4	NA	47,36129032	43,38494623	41,77419355	47,4795699	56,98924732	71,37849461	62,59247313	71,0483871	50,79032258	48,26989248	60,8204301	60,22580645	0,699222222	1,832666667	5,270222222	9,279555556	13,71966667	17,12277778	18,64055556	17,78644444	14,46366667	9,587555556	4,955777778	1,801666667	7,8	10	13,8	18,3	21,7	26,4	28,2	26,6	24,1	16,7	11,5	8,1	-9,2	-13,1	-2,4	2,3	5,4	9,6	11,1	11
5919	Seligenstadt	59	19	1	NA	55,31182797	51,05483871	48,79892474	55,48279571	67,78602152	84,76344087	74,13010752	83,14946235	58,31827958	56,20322581	70,39784945	69,93548387	0,743518519	1,9025	5,372685185	9,394166667	13,84296296	17,25111111	18,7212037	17,87055556	14,53138889	9,628425926	5,054907407	1,850925926	7,9	10,1	13,9	18,5	21,8	26,7	28,6	26,8	24,4	16,9	11,7	8,1	-9,4	-13,4	-2,4	2,2	5,3	9,6	11	10,9
5919	Seligenstadt	59	19	3	NA	46,43655913	42,89462365	41,23870968	47,11505377	56,78709677	69,94516129	62,69354839	70,41075268	49,64193548	47,80537635	59,25591397	59,21290323	0,718222222	1,846111111	5,298555556	9,304555556	13,76844444	17,17522222	18,65177778	17,784	14,47133333	9,593111111	4,993555556	1,803333333	7,8	10	13,8	18,4	21,7	26,5	28,4	26,6	24,2	16,8	11,6	8	-9,4	-13,5	-2,5	2,2	5,2	9,5	11	10,9
5919	Seligenstadt	59	19	2	NA	53,84086023	50,65268816	48,47849461	56,47311829	69,26129032	84,72150539	76,54946235	83,9483871	58,62580645	56,24086023	70,22903226	70,34946235	0,766759259	1,876111111	5,308240741	9,396759259	13,90814815	17,35287037	18,81083333	17,92138889	14,57824074	9,631944444	5,093518519	1,874074074	8	10,3	13,9	18,8	22,2	27,3	29,4	26,9	24,8	17,4	12,1	8,2	-10	-14,3	-2,6	1,9	5	9,1	11	11
5919	Seligenstadt	59	19	4	NA	44,32150539	41,23225806	39,51935484	46,59354839	56,44086023	69,51720429	64,32473119	71,25053765	48,70322581	48,01720429	58,3204301	58,05806452	0,690111111	1,825444444	5,258222222	9,291888889	13,80411111	17,23711111	18,70711111	17,80066667	14,47144444	9,565666667	4,999555556	1,805	7,9	10,2	13,8	18,7	22	27	29	26,8	24,6	17,2	12	8,2	-9,8	-14	-2,7	2	5	9,2	10,9	10,9
5920	Alzenau in Unterfranken	59	20	1	NA	57,58172042	54,24731184	51,73225806	59,04193548	69,85698926	87,63010752	80,32903226	87,71075268	61,38064516	60,29569894	71,74623655	72,52473119	0,687592593	1,800462963	5,231388889	9,296944444	13,80546296	17,23574074	18,70277778	17,8175	14,4475	9,549166667	5,022407407	1,802685185	8	10,2	13,9	18,8	22,1	27,1	29,3	26,9	24,8	17,4	12,1	8,2	-9,9	-14,2	-2,9	1,8	5	9,1	10,8	10,8
5920	Alzenau in Unterfranken	59	20	3	NA	45,78172042	43,03333332	41,08817203	47,65913977	57,03655913	71,59784945	67,13010752	72,09784945	49,58709677	49,28064516	58,09247313	57,22688171	0,694444444	1,825	5,260555556	9,335222222	13,82488889	17,246	18,72466667	17,84311111	14,46777778	9,561333333	5,025444444	1,808	7,9	10,2	13,8	18,7	22	27	29	26,8	24,6	17,2	12	8,1	-9,8	-14	-2,9	1,9	4,9	9,1	10,9	10,8
5920	Alzenau in Unterfranken	59	20	2	NA	74,90430106	68,92580645	64,99677419	72,227957	79,69247313	101,5784946	95,63655913	101,3053764	73,11720429	76,43333332	89,52258065	94,67526881	-0,066759259	0,982314815	4,294722222	8,246481481	12,765	16,1862963	17,65555556	16,83935185	13,65796296	8,945740741	4,283333333	1,087685185	7,6	9,9	13,6	18,3	21,5	26,5	28,4	26,5	24,2	16,8	11,6	7,8	-10,9	-15	-4,1	0,7	3,9	7,9	9,8	9,8
5920	Alzenau in Unterfranken	59	20	4	NA	56,20752687	51,327957	48,11075268	55,41935484	63,49247313	80,5204301	81,15053765	79,03440861	56,58172042	57,28709677	67,71290323	68,82258065	-0,080333333	0,969111111	4,300555556	8,250222222	12,78422222	16,19366667	17,67611111	16,84255556	13,64866667	8,940111111	4,259777778	1,074666667	7,4	9,8	13,4	18	21,3	26,1	28,1	26,2	23,9	16,6	11,4	7,7	-10,7	-14,9	-4,2	0,8	3,9	7,9	9,9	9,8
5921	Sch�llkrippen	59	21	1	NA	64,25698926	57,50430106	55,10967742	59,6483871	63,89892474	83,73548387	76,58924732	84,06451613	60,22473119	64,48387097	75,24408603	79,7795699	-0,128333333	0,950555556	4,305888889	8,259777778	12,75722222	16,14344444	17,60066667	16,78777778	13,59844444	8,917222222	4,281111111	1,066111111	7,4	9,7	13,5	18	21,2	26	28	26,2	23,8	16,5	11,4	7,6	-10,7	-14,4	-4,1	1,1	4,1	8,2	10,1	9,9
5921	Sch�llkrippen	59	21	3	NA	52,81612903	47,56559139	45,7763441	50,04516129	55,02580645	71,99139784	66,76774194	70,91827958	50,59569894	52,69569894	62,14623655	64,36774194	0,065555556	1,154197531	4,540123457	8,522345679	13,04777778	16,39950617	17,88716049	17,05950617	13,79938272	9,048765432	4,451111111	1,234444444	7,4	9,9	13,6	18,1	21,5	26,2	28	26,4	23,8	16,7	11,4	7,7	-10,3	-14,5	-4,2	1	4	8	10	9,7
5921	Sch�llkrippen	59	21	2	NA	90,1795699	79,21290323	74,31935484	78,02688171	81,2763441	106,3602151	96,84946235	106,9548387	79,65376345	85,20967742	102,1247312	111,3602151	-0,795833333	0,203425926	3,464166667	7,36037037	11,87759259	15,26842593	16,7187963	15,97398148	12,85564815	8,312037037	3,608425926	0,442314815	6,9	9,3	13,2	17,5	20,7	25,3	27,3	25,7	23,5	16,2	10,9	7,3	-11,4	-15,3	-5,1	0,1	3,4	7,3	9,3	8,9
5921	Sch�llkrippen	59	21	4	NA	64,94193548	57,84086023	55,54623655	57,90322581	60,76344087	80,33870968	72,28172042	79,44731184	59,09354839	61,68279571	74,46559139	79,87096774	-0,396190476	0,671190476	3,965119048	7,92547619	12,43821429	15,79369048	17,28261905	16,4772619	13,27690476	8,635952381	4,013214286	0,825119048	7,2	9,6	13,3	17,9	21,1	25,8	27,7	26,1	23,5	16,4	11,2	7,5	-11,3	-15,2	-5,1	0,3	3,4	7,3	9,4	8,9
5922	Frammersbach	59	22	1	NA	99,50752687	86,76881719	80,94086023	83,07741935	84,20537635	109,9602151	98,96344087	110,2698925	85,5	92,20215055	110,9494624	123,372043	-1,244537037	-0,300092593	2,839444444	6,715462963	11,25814815	14,67287037	16,11055556	15,32833333	12,2737037	7,828981481	3,156111111	0,031296296	6,2	8,6	12,4	16,6	19,8	24,6	26,6	24,9	22,6	15,5	10,2	6,7	-11,6	-15,4	-5,2	-0,6	3,2	7,2	9,3	8,4
5922	Frammersbach	59	22	3	NA	83,3204301	73,62580645	70,13548387	71,23118281	70,58817203	94,72150539	85,13548387	93,34731184	72,76881719	75,927957	94,61612903	103,5655914	-0,873333333	0,128111111	3,365444444	7,303444444	11,82422222	15,20133333	16,67688889	15,87588889	12,70111111	8,166333333	3,536222222	0,378888889	6,7	9,2	12,9	17,4	20,7	25,3	27,2	25,6	23,1	16	10,7	7,2	-11,2	-15,1	-5,2	-0,2	3,3	7,2	9,4	8,6
5922	Frammersbach	59	22	2	NA	96,33548387	87,39139784	80,94623655	79,87311829	80,02473119	102,2365591	89,51182797	105,8494624	80,18064516	87,53118281	110,7397849	125,5731183	-1,097685185	-0,095648148	3,093888889	6,996018519	11,50509259	14,9887037	16,39481481	15,51657407	12,3337963	7,883240741	3,362685185	0,225	6,5	9,1	13	17,4	20,6	25,3	27,2	25,5	23,1	15,9	10,3	7,1	-12	-15,7	-5,4	-1	3,2	7	9,1	8
5922	Frammersbach	59	22	4	NA	77,92473119	69,96344087	65,25591397	64,96989248	65,37096774	85,20537635	74,37741935	84,96451613	64,98709677	68,78602152	89,14086023	98,40860216	-1,000111111	0,027333333	3,308555556	7,238222222	11,73866667	15,20166667	16,62922222	15,76388889	12,55511111	8,051777778	3,496666667	0,357111111	6,6	9,3	13,2	17,5	20,7	25,4	27,4	25,6	23,3	16	10,5	7,2	-11,9	-15,6	-5,4	-0,5	3,2	6,9	9,3	8,5
5923	Rieneck	59	23	1	NA	96,04193548	88,32258065	81,20215055	80,10645161	81,16451613	104,2860215	90,50645161	105,1591398	79,49139784	85,40752687	111,4913978	125,1655914	-1,393055556	-0,400277778	2,783796296	6,693055556	11,19185185	14,71398148	16,11111111	15,25212963	12,1075	7,689351852	3,098981481	-0,028888889	6,6	9,2	13,1	17,4	20,7	25,4	27,3	25,6	23,2	15,9	10,4	7,1	-12,2	-16	-5,6	-1,1	3	6,7	9	8
5923	Rieneck	59	23	3	NA	75,85806452	70,17311829	63,32580645	61,99139784	62,97311829	82,08817203	70,95376345	81,28924732	62,42150539	64,9236559	87,74301074	97,37419355	-1,251777778	-0,231444444	3,036333333	7,004333333	11,49533333	15,05933333	16,46377778	15,58444444	12,35144444	7,845444444	3,298444444	0,163	6,9	9,6	13,7	18,1	21,4	25,8	27,9	26,1	23,6	16,4	10,5	7,5	-12,6	-16,5	-5,8	-0,6	2,8	6,4	9	8,3
5923	Rieneck	59	23	2	NA	70,20322581	66,45591397	58,00752687	58,00107526	59,21720429	77,56774194	65,80322581	77,99892474	56,50860216	59,9483871	82,04193548	91,79247313	-0,908888889	0,149666667	3,485777778	7,489444444	12,02177778	15,52855556	16,92977778	16,03011111	12,77366667	8,210222222	3,631555556	0,462555556	6,9	9,6	13,7	18	21,4	25,7	27,9	26,1	23,7	16,5	10,6	7,4	-12	-15,7	-5,3	-0,1	3,2	6,9	9,4	8,7
5923	Rieneck	59	23	4	NA	84,12688171	81,03225806	69,59462365	69,23548387	71,15376345	91,83978494	78,23440861	90,46559139	67,47419355	70,0795699	97,22688171	109,6354839	-1,13712963	-0,084444444	3,230555556	7,233148148	11,73685185	15,34925926	16,73972222	15,81546296	12,54083333	7,993611111	3,445648148	0,281666667	7	9,7	13,9	18,2	21,6	25,9	28,1	26,3	23,7	16,5	10,6	7,6	-12,9	-16,8	-6,1	-0,6	2,5	6,1	8,7	8,4
6013	Bingen am Rhein	60	13	1	NA	44,72688171	40,2483871	37,01182797	38,58709677	53,56774194	61,87096774	54,50537635	62,30322581	43,84301074	40,20215055	57,72903226	53,38709677	0,453	1,402	4,646333333	8,452333333	12,81722222	16,16166667	17,61855556	16,84411111	13,72922222	9,090222222	4,590666667	1,517777778	8,3	10,1	14,1	18,4	21,8	26,6	28,4	27	24,2	16,8	11,9	8,8	-10	-15,1	-3,6	0,6	4,1	7,9	9,4	9,5
6013	Bingen am Rhein	60	13	3	NA	48,46774194	44,50322581	40,64731184	43,2483871	60,63440861	71,13118281	62,42150539	71,11505377	50,49139784	44,78924732	63,63118281	58,51935484	0,743796296	1,735	5,05537037	8,926388889	13,29527778	16,62898148	18,075	17,32425926	14,09805556	9,36962963	4,875833333	1,813148148	8,3	10,2	14,2	18,4	22	26,9	28,4	27	24,5	16,9	11,9	8,8	-9,2	-14,5	-3,1	1,2	4,6	8,5	10	9,9
6013	Bingen am Rhein	60	13	2	NA	35,63978494	32,20430107	30,84193548	33,7204301	48,42688171	56,472043	49,24623655	56,52903226	38,27741935	35,03763442	48,31397848	43,04408603	1,155666667	2,211888889	5,644888889	9,562555556	13,91811111	17,21233333	18,60411111	17,82866667	14,58166667	9,744666667	5,301333333	2,172222222	8,1	10,1	14,1	18,3	21,8	26,6	28,3	27	24,2	16,7	11,7	8,7	-8,6	-13,9	-2,4	1,7	5,2	9,1	10,4	9,9
6013	Bingen am Rhein	60	13	4	NA	44,73763442	41,25376345	39,01827958	42,33440861	59,9795699	70,01612903	62,30430106	71,25806452	49,34516129	43,56881719	60,17526881	54,87526881	0,854351852	1,88712963	5,268611111	9,183148148	13,54018519	16,85101852	18,28296296	17,53509259	14,30240741	9,518888889	5,011851852	1,908425926	8,1	10,1	14,1	18,3	21,9	26,8	28,3	27	24,4	16,8	11,8	8,7	-8,9	-14	-2,7	1,6	5,1	9	10,4	10
6014	Ingelheim am Rhein	60	14	1	NA	32,80645161	29,93225806	29,64301075	32,11075269	46,09677419	54,63763442	51,75268816	61,72580645	38,86129032	34,80215055	44,87311829	40,41612903	1,051222222	2,140444444	5,576333333	9,519555556	13,86988889	17,17988889	18,592	17,804	14,54622222	9,709555556	5,202555556	2,104555556	8,1	10,2	14,2	18,4	21,8	26,8	28,5	27,1	24,2	16,7	11,7	8,6	-8,6	-13,6	-2,3	1,8	5,4	9,3	10,6	10,2
6014	Ingelheim am Rhein	60	14	3	NA	48,95268816	44,65376345	42,46021506	45,45806452	63,2204301	73,73333332	67,45806452	78,44516129	52,83763442	47,21290323	63,90430106	58,85913977	0,58	1,620555556	4,974722222	8,87712963	13,24046296	16,5562963	18,00064815	17,25268519	14,06981481	9,332962963	4,759074074	1,645185185	8	10	14	18,3	21,7	26,7	28,2	26,9	24,2	16,5	11,6	8,4	-8,8	-14	-2,6	1,7	5,1	9,1	10,4	10,1
6014	Ingelheim am Rhein	60	14	2	NA	42,56774194	38,16666668	36,34516129	37,7204301	52,99677419	62,10860216	59,18494623	68,56021506	45,85591397	41,91075268	54,8483871	51,73225806	0,538888889	1,623222222	5,015555556	8,961	13,32144444	16,66833333	18,11777778	17,35466667	14,09688889	9,311333333	4,715666667	1,605555556	7,9	9,9	14	18,4	21,7	26,7	28,4	27	24,1	16,4	11,5	8,4	-8,5	-13,5	-2,4	1,8	5,2	9,2	10,4	10,1
6014	Ingelheim am Rhein	60	14	4	NA	44,93763442	41,61397848	39,81182797	43,31827958	62,93548387	72,97849461	65,64623655	77,9204301	52,26559139	46,00215055	59,83440861	55,23440861	0,648148148	1,731666667	5,149259259	9,108425926	13,45981481	16,80064815	18,25111111	17,48027778	14,23287037	9,40537037	4,824814815	1,735185185	8	10	13,9	18,2	21,7	26,7	28,5	27	24,2	16,5	11,5	8,4	-8,6	-13,7	-2,5	1,7	5,2	9,1	10,4	10,1
6015	Mainz	60	15	1	NA	40,89677419	37,90860216	36,09462365	39,00107526	56,14946235	64,19462365	60,21505377	69,11075268	45,60860216	42,28279571	53,83010752	51,39139784	0,710322581	1,851935484	5,329784946	9,363870968	13,72526882	17,11516129	18,58247312	17,7583871	14,42494624	9,48827957	4,898817204	1,827741935	7,9	9,8	13,8	18,1	21,8	26,7	29	27,1	24,2	16,2	11,3	8,5	-8,4	-13,5	-2,4	1,9	5,3	9,3	10,4	10,1
6015	Mainz	60	15	3	NA	43,01075268	40,01397848	38,55268816	42,58387097	63,76021506	71,47849461	63,24086023	76,1516129	51,32580645	45,23333332	57,32150539	53,79784945	0,615809524	1,734952381	5,193714286	9,172285714	13,55180952	16,9192381	18,38914286	17,58419048	14,29514286	9,423904762	4,805904762	1,719238095	7,9	9,9	13,8	18,1	21,6	26,6	28,5	26,9	24,1	16,3	11,5	8,4	-8,7	-13,7	-2,5	1,7	5,1	9,1	10,4	10,1
6015	Mainz	60	15	2	NA	44,89569894	42,17849461	40,49892474	45,00107526	64,39032258	73,81075268	68,23440861	79,19677419	51,18709677	47,86989248	60,82258065	57,04086023	0,965277778	2,112592593	5,648703704	9,711388889	14,05990741	17,46296296	18,91953704	18,10481481	14,67305556	9,685740741	5,152685185	2,055740741	8,1	10,1	14,1	18,5	22,1	27	29,2	27,4	24,4	16,5	11,6	8,7	-8,3	-13,4	-2,2	2	5,3	9,3	10,5	10,3
6015	Mainz	60	15	4	NA	37,82688171	35,18387097	34,13655913	38,0236559	54,99784945	62,60107526	55,54623655	66,36774194	43,98602152	40,38817203	50,73978494	47,25268816	0,823888889	1,955555556	5,436222222	9,443666667	13,81866667	17,18977778	18,67733333	17,85555556	14,51477778	9,595444444	5,012555556	1,905888889	8,1	10,2	14,1	18,5	21,9	26,9	28,8	27,2	24,4	16,6	11,6	8,6	-8,5	-13,4	-2,3	1,9	5,3	9,3	10,6	10,4
6016	Gro�-Gerau	60	16	1	NA	45,14301074	41,24516129	39,74946235	44,61827958	64,04623655	74,66236558	66,17526881	78,75483871	50,26451613	47,65698926	61,38494623	56,26881719	1,049722222	2,203981481	5,74712963	9,764722222	14,10925926	17,49287037	18,93296296	18,14157407	14,73916667	9,793518519	5,25787037	2,118518519	8	10,2	14,1	18,5	22	27	28,8	27,2	24,4	16,7	11,6	8,5	-8,2	-12,7	-1,9	2,5	5,8	9,9	11	10,7
6016	Gro�-Gerau	60	16	3	NA	36,33655913	34,10537635	33,23118281	38,66559139	54,60107526	63,18387097	55,48279571	66,69569894	42,75376345	40,31612903	49,97741935	45,16989248	1,029888889	2,181555556	5,758777778	9,739888889	14,09277778	17,46488889	18,93266667	18,15722222	14,76233333	9,814222222	5,268111111	2,096666667	8,1	10,3	14,1	18,5	21,9	26,9	28,8	27,2	24,4	16,8	11,6	8,5	-8,3	-13,1	-2	2,3	5,7	9,8	11	10,8
6016	Gro�-Gerau	60	16	2	NA	48,65053765	43,39569894	42,87311829	47,69247313	65,70215055	77,95698926	68,34408603	80,00967742	52,14086023	49,54731184	64,68602152	59,84086023	0,965555556	2,131018519	5,591296296	9,658518519	14,01712963	17,38981481	18,86675926	18,08537037	14,71592593	9,793333333	5,234259259	2,027685185	8	10,3	14	18,5	21,9	26,8	28,5	27	24,4	16,8	11,6	8,3	-8,6	-12,6	-2,1	2,4	5,7	9,9	11,1	11
6016	Gro�-Gerau	60	16	4	NA	39,01720429	36,03225806	35,23978494	41,19677419	55,53870968	65,69032258	58,16989248	68,94193548	44,48924732	42,56344087	52,13655913	48,10645161	0,982	2,142888889	5,668666667	9,662	14,01144444	17,37211111	18,85866667	18,08655556	14,73733333	9,826333333	5,244111111	2,036444444	8	10,3	14	18,4	21,9	26,9	28,5	26,9	24,4	17	11,6	8,4	-8,5	-12,6	-2	2,5	5,7	10,1	11,3	11,2
6017	M�rfelden	60	17	1	NA	49,78279571	45,46559139	44,99569894	52,56129032	67,2763441	81,55483871	72,32473119	85,1516129	56,88924732	53,17849461	67,08387097	61,80430106	0,825092593	2,04712963	5,496574074	9,56462963	13,93537037	17,31768519	18,85990741	18,00777778	14,68712963	9,755277778	5,12712963	1,891203704	7,9	10,2	14	18,4	21,9	26,8	28,4	26,8	24,4	16,9	11,5	8,2	-8,9	-12,4	-2,4	2,3	5,6	9,7	11,2	11,2
6017	M�rfelden	60	17	3	NA	40,427957	37,37311829	37,45913977	44,65376345	56,96129032	68,96881719	61,40752687	72,54623655	48,40537635	44,76129032	55,03870968	50,73118281	0,833222222	2,088333333	5,575222222	9,581888889	13,94022222	17,29488889	18,84266667	18,016	14,76255556	9,836111111	5,121666667	1,892333333	8	10,3	13,9	18,4	21,9	26,8	28,4	26,8	24,4	17,1	11,5	8,2	-8,7	-12,4	-2,1	2,5	3,8	10,2	11,4	11,3
6017	M�rfelden	60	17	2	NA	51,60430106	48,08172042	47,86129032	57,13010752	69,372043	86,93655913	74,89247313	87,10107526	60,65053765	56,672043	70,5204301	65,60107526	0,745	1,968240741	5,39712963	9,454907407	13,82555556	17,19768519	18,75453704	17,90759259	14,62046296	9,69462963	5,050740741	1,832962963	7,8	10,2	13,8	18,3	21,8	26,6	28,2	26,6	24,3	16,9	11,4	8,1	-9	-12,7	-2,4	2,3	5,6	9,7	11,2	11,2
6017	M�rfelden	60	17	4	NA	42,2	39,20537635	39,35913977	47,22580645	57,81290323	71,04623655	62,58279571	73,8483871	50,8795699	47,01720429	57,35376345	53,18924732	0,721444444	1,971111111	5,407111111	9,432222222	13,80111111	17,14555556	18,69166667	17,86655556	14,62722222	9,728222222	5,025666667	1,810222222	7,9	10,2	13,8	18,2	21,8	26,6	28,3	26,6	24,3	17,1	11,4	8,1	-8,9	-12,7	-2,2	2,4	3,8	10,1	11,3	11,2
6018	Langen	60	18	1	NA	57,00322581	53,06129032	51,97311829	61,27419355	72,93225806	92,38387097	79,26559139	90,65268816	64,49139784	60,972043	75,9236559	72,50967742	0,513518519	1,68212963	5,091111111	9,071296296	13,47648148	16,84277778	18,41148148	17,58296296	14,33138889	9,481574074	4,802962963	1,605277778	7,7	10,1	13,7	18	21,6	26,4	28	26,4	24,1	16,7	11,3	8	-9,3	-12,9	-2,5	2,2	5,4	9,6	11,1	11,1
6018	Langen	60	18	3	NA	44,81182797	42,03225806	41,65913977	49,35376345	61,25698926	75,30645161	65,82903226	75,12258065	52,95268816	49,45698926	59,59462365	56,50107526	0,554111111	1,736888889	5,140888889	9,112666667	13,52988889	16,87577778	18,43533333	17,60733333	14,38355556	9,531888889	4,828666667	1,648444444	7,7	10,1	13,6	18	21,6	26,4	28	26,4	24,1	16,7	11,3	8	-9,3	-13	-2,4	2,2	5,5	9,7	11,1	11,1
6018	Langen	60	18	2	NA	57,79784945	53,29247313	52,00752687	59,14946235	70,84408603	86,0483871	76,73870968	87,55483871	62,95483871	59,31505377	75,18602152	73,63548387	0,540833333	1,691111111	5,095	9,079351852	13,51675926	16,89305556	18,43833333	17,5912037	14,3212037	9,475740741	4,822777778	1,637592593	7,7	10	13,6	18,2	21,6	26,4	28,1	26,5	24,1	16,7	11,4	8	-9,4	-13,1	-2,6	2,1	5,3	9,5	10,9	10,9
6018	Langen	60	18	4	NA	46,51182797	43,79784945	43,10967742	49,77526881	60,28709677	73,05913977	65,89677419	73,89032258	53,35591397	49,98817203	60,95913977	59,58602152	0,513777778	1,671777778	5,096222222	9,076222222	13,46688889	16,83044444	18,38555556	17,545	14,30166667	9,464666667	4,814222222	1,616	7,6	9,9	13,6	18,1	21,6	26,3	28	26,3	24	16,7	11,4	7,8	-9,6	-13,3	-2,6	1,9	5,2	9,4	10,9	10,9
6019	Babenhausen	60	19	1	NA	55,59032258	52,10430106	50,27096774	57,49784945	68,2204301	82,21182797	74,50860216	84,48817203	60,49247313	56,49139784	70,93548387	71,5236559	0,677685185	1,812037037	5,273240741	9,269351852	13,69148148	17,0775	18,58259259	17,71805556	14,42194444	9,556851852	4,961203704	1,762962963	7,8	10	13,7	18,2	21,7	26,5	28,3	26,5	24,2	16,8	11,6	8	-9,4	-13,4	-2,4	2,2	5,2	9,5	11	10,9
6019	Babenhausen	60	19	3	NA	45,8795699	42,93978494	42,5516129	48,6	57,74516129	69,75591397	63,9	71,24731184	51,09892474	47,90537635	58,67311829	58,91290323	0,639666667	1,819111111	5,252333333	9,269333333	13,67	17,042	18,55333333	17,69833333	14,41966667	9,564777778	4,97	1,746666667	7,7	10	13,7	18,1	21,6	26,4	28,1	26,4	24,1	16,7	11,5	7,9	-9,3	-13,1	-2,5	2,2	5,4	9,6	11	11
6019	Babenhausen	60	19	2	NA	52,71290323	50,15698926	48,51612903	56,07419355	67,86021506	81,96881719	75,33548387	84,72580645	59,22580645	56,81290323	69,37419355	68,92258065	0,644537037	1,795462963	5,240092593	9,263425926	13,73046296	17,12990741	18,61361111	17,73194444	14,43175926	9,582222222	4,9775	1,736666667	7,7	10,1	13,8	18,4	21,6	26,6	28,5	26,6	24,4	17	11,7	8	-9,6	-13,6	-2,8	2	5,1	9,3	10,9	10,8
6019	Babenhausen	60	19	4	NA	44,73333332	42,04408603	41,03333332	47,45591397	57,42258065	69,06344087	63,98172042	70,71397848	49,55376345	48,36559139	57,19032258	56,79677419	0,509888889	1,680777778	5,091777778	9,094333333	13,53544444	16,90588889	18,40955556	17,55888889	14,27722222	9,462777778	4,852888889	1,613444444	7,7	10	13,7	18,2	21,6	26,5	28,2	26,5	24,2	16,8	11,6	7,9	-9,8	-13,6	-3,3	1,7	5	9	10,6	10,5
6020	Aschaffenburg	60	20	1	NA	55,27096774	51,25483871	49,81720429	57,76451613	67,43333332	85,49032258	80,33655913	87,4236559	60,62150539	58,92580645	69,94301074	69,41827958	0,619074074	1,776574074	5,228425926	9,258888889	13,7262963	17,1062037	18,59833333	17,73546296	14,41231481	9,549722222	4,969814815	1,71787037	7,8	10,1	13,9	18,5	21,8	26,6	28,5	26,7	24,4	17	11,7	8	-9,6	-13,7	-3	1,9	5	9,1	10,9	10,7
6020	Aschaffenburg	60	20	3	NA	46,29892474	43,58172042	42,01397848	49,91827958	56,89677419	71,8236559	67,66129032	73,072043	51,2204301	49,93548387	59,55806452	59,28172042	0,458555556	1,628444444	5,064	9,093	13,54177778	16,89555556	18,39433333	17,561	14,26033333	9,452444444	4,822111111	1,588777778	7,6	10	13,8	18,3	21,6	26,3	28,2	26,5	24,2	16,8	11,5	7,9	-9,7	-13,6	-3,2	1,7	4,9	9	10,7	10,5
6020	Aschaffenburg	60	20	2	NA	59,43225806	54,14193548	52,23333332	59,69892474	68,18387097	89,74516129	85,83978494	90,75591397	62,74408603	61,25806452	72,03010752	71,83118281	0,522592593	1,675	5,116574074	9,13462963	13,63537037	16,97712963	18,47935185	17,62046296	14,29111111	9,45287037	4,868981481	1,667037037	7,7	10,1	13,9	18,5	22,1	26,5	28,5	26,7	24,3	16,9	11,7	7,9	-9,7	-14,1	-3,9	1,4	4,1	8,3	10,4	10
6020	Aschaffenburg	60	20	4	NA	46,36666668	43,13978494	41,81720429	49,4483871	56,49462365	73,73440861	67,072043	73,55483871	50,2795699	48,78387097	58,46559139	56,86881719	0,515111111	1,694444444	5,130444444	9,158666667	13,62266667	16,95188889	18,46477778	17,63388889	14,31577778	9,474666667	4,864111111	1,654555556	7,7	10,1	13,9	18,4	21,9	26,4	28,3	26,6	24,2	16,9	11,6	7,9	-9,7	-14,2	-4,1	1,3	4	8,1	10,2	9,8
6115	Undenheim	61	15	1	NA	40,872043	39,03225806	38,29784945	43,09247313	63,49032258	72,75053765	63,26989248	75,78924732	50,63440861	44,01935484	56,28602152	51,36344087	0,74212963	1,851666667	5,300277778	9,296018519	13,6512963	17,01	18,51833333	17,70009259	14,40537037	9,534537037	4,923425926	1,817962963	7,9	10	13,8	18,1	21,6	26,7	28,5	26,9	24,2	16,6	11,5	8,4	-8,8	-13,8	-2,6	1,7	5,1	9,1	10,4	10,2
6115	Undenheim	61	15	3	NA	34,76021506	33,49139784	32,84731184	36,96021506	53,11397848	61,58602152	53,75806452	61,83333332	42,28387097	36,84731184	47,4236559	42,95806452	0,706777778	1,833111111	5,272333333	9,237	13,60811111	16,965	18,461	17,66277778	14,38911111	9,540333333	4,915888889	1,776222222	7,8	10	13,7	18,1	21,7	26,8	28,1	26,8	24,2	16,7	11,5	8,4	-8,9	-14,1	-2,5	1,8	5,2	9,3	10,6	10,5
6115	Undenheim	61	15	2	NA	44,93225806	42,45376345	41,06021506	46,80322581	67,31935484	75,46559139	65,54301074	80,02258065	53,34301074	47,74731184	59,38387097	55,80430106	0,728611111	1,890648148	5,366203704	9,36962963	13,74962963	17,11935185	18,62657407	17,79361111	14,50194444	9,590277778	4,9425	1,818425926	8	10,1	13,9	18,3	21,8	26,9	28,6	26,9	24,4	16,7	11,5	8,4	-8,9	-13,7	-2,3	2	5,3	9,5	10,7	10,6
6115	Undenheim	61	15	4	NA	39,95376345	37,9204301	36,11505377	40,75806452	57,16774194	65,19784945	56,75806452	67,1204301	45,89892474	41,30322581	51,64086023	48,68387097	0,566777778	1,726222222	5,184777778	9,146444444	13,51588889	16,87677778	18,40577778	17,58811111	14,32766667	9,473777778	4,811111111	1,644111111	7,8	9,9	13,6	18,1	21,6	26,7	28,1	26,5	24,1	16,6	11,4	8,3	-8,9	-13,8	-2,5	1,8	5,3	9,4	10,8	10,7
6116	Oppenheim	61	16	1	NA	41,33655913	39,77096774	39,28279571	46,24086023	66,18709677	75,13440861	64,46451613	79,92150539	51,21182797	47,39677419	56,72258065	51,61827958	0,949351852	2,129444444	5,733518519	9,716296296	14,08092593	17,44638889	18,94268519	18,15611111	14,78277778	9,813148148	5,228425926	2,02462963	8,2	10,3	14	18,5	22	27,2	28,7	27,1	24,5	17	11,6	8,5	-8,8	-13,6	-2,2	2	5,4	9,7	10,9	10,8
6116	Oppenheim	61	16	3	NA	34,10860216	32,48602152	32,53655913	38,18602152	55,19569894	63,41182797	54,2236559	65,98387097	43,24193548	38,99247313	46,41505377	42,25268816	0,899888889	2,104888889	5,719444444	9,722444444	14,10466667	17,46077778	18,97211111	18,18522222	14,81677778	9,818777778	5,221333333	1,975444444	8,2	10,3	14	18,5	22,1	27,3	28,7	27	24,6	17,2	11,7	8,6	-8,6	-13,4	-2	2,2	5,6	9,9	11,1	11
6116	Oppenheim	61	16	2	NA	44,89784945	41,9516129	41,34408603	49,5516129	67,36236558	80,66021506	70,48279571	84,86989248	54,06774194	50,94623655	61,28494623	55,80645161	0,913796296	2,128611111	5,707222222	9,700092593	14,06203704	17,41277778	18,92212963	18,15527778	14,82787037	9,86537037	5,211203704	1,979444444	8,1	10,4	14	18,4	22	27,1	28,7	27	24,5	17,2	11,6	8,4	-8,4	-12,9	-1,9	2,5	4,7	10,2	11,5	11,2
6116	Oppenheim	61	16	4	NA	37,35913977	34,97311829	34,81397848	41,76989248	55,50967742	69,01505377	59,24623655	70,69892474	46,34086023	42,80537635	50,2483871	45,9	0,864444444	2,096333333	5,707222222	9,732111111	14,12322222	17,469	18,99255556	18,21177778	14,86222222	9,860444444	5,204111111	1,937777778	8,2	10,3	14	18,5	22,1	27,3	28,7	27	24,6	17,2	11,6	8,5	-8,5	-13,2	-1,7	2,4	4,9	10,4	11,4	11,4
6117	Darmstadt West	61	17	1	NA	50,85913977	46,75376345	47,37096774	56,11397848	70,40215055	86,76129032	79,73118281	92,25483871	60,21935484	56,98279571	67,13763442	62,82258065	0,786111111	2,096944444	5,646296296	9,611574074	13,96009259	17,28018519	18,83064815	18,06796296	14,88	9,960185185	5,097685185	1,864722222	8,1	10,5	13,9	18,4	21,9	27	28,6	26,8	24,4	17,3	11,4	8,3	-8,7	-12,5	-1,9	2,6	1,9	10,5	11,7	11,5
6117	Darmstadt West	61	17	3	NA	41,71935484	38,27526881	39,35698926	46,30537635	58,75591397	73,69139784	67,60215055	78,79139784	50,96666668	47,61827958	55,00107526	51,14408603	0,799777778	2,122	5,687888889	9,664666667	14,02166667	17,349	18,90633333	18,13011111	14,92188889	9,958888889	5,130666667	1,877666667	8,2	10,5	13,9	18,5	22,1	27,2	28,7	26,9	24,5	17,3	11,5	8,5	-8,5	-12,9	-1,7	2,6	2,8	10,6	11,6	11,5
6117	Darmstadt West	61	17	2	NA	54,5236559	50,66881719	52,03763442	62,09784945	68,81935484	88,88064516	89,12903226	98,43978494	63,87419355	61,19892474	73,15806452	69,66989248	0,649259259	1,939166667	5,429351852	9,383518519	13,75259259	17,06990741	18,64425926	17,84675926	14,6887963	9,7975	4,958611111	1,729537037	8	10,9	14,2	18,8	21,9	26,6	29,1	26,6	24,6	17,6	11,5	8,1	-8,9	-12,6	-2	2,5	-10,6	10,2	11,5	11,3
6117	Darmstadt West	61	17	4	NA	46,40967742	43,29677419	44,027957	51,44516129	58,10322581	76,20107526	75,07849461	84,66774194	53,91182797	51,76021506	60,83333332	58,99677419	0,660222222	1,959888889	5,465666667	9,410555556	13,76877778	17,08755556	18,66966667	17,85733333	14,72444444	9,819444444	4,976444444	1,729	8	10,5	13,8	18,4	21,8	26,8	28,6	26,6	24,4	17,3	11,4	8,1	-9,1	-12,9	-2,4	2,2	-1,9	10	11,3	11,2
6118	Darmstadt Ost	61	18	1	NA	59,52903226	54,71827958	55,2	63,60215055	75,14193548	93,10537635	86,76451613	97,00967742	67,32258065	63,77311829	77,45806452	73,45806452	0,363888889	1,554814815	4,908703704	8,869537037	13,26175926	16,59564815	18,17324074	17,36675926	14,16722222	9,348333333	4,652407407	1,455	7,7	10	13,4	18	21,5	26,3	27,9	26,3	24	16,8	11,2	7,9	-9,8	-13,5	-2,6	1,8	3,6	9,3	10,8	10,9
6118	Darmstadt Ost	61	18	3	NA	55,60322581	51,40430106	50,96881719	57,48064516	65,69462365	82,34408603	78,33010752	84,08709677	58,45806452	56,36989248	68,72473119	67,13763442	0,234111111	1,405777778	4,807555556	8,702777778	13,103	16,43444444	17,98166667	17,20277778	14,05833333	9,307666667	4,524555556	1,310888889	7,5	9,9	13,2	17,7	21,2	26,1	27,7	26	23,8	16,7	11,1	7,7	-9,8	-13,6	-2,8	1,7	3,6	9,2	10,7	10,8
6118	Darmstadt Ost	61	18	2	0	58,80215055	55,07096774	54,88494623	62,64086023	74,33333332	90,74516129	83,32903226	91,47526881	65,76129032	62,31075268	75,45053765	73,92258065	0,470277778	1,627314815	4,989166667	8,937222222	13,35805556	16,7037037	18,27648148	17,42157407	14,17148148	9,353425926	4,744907407	1,545740741	7,6	9,9	13,5	18	21,6	26,3	28	26,3	24,1	16,7	11,3	7,8	-9,9	-13,7	-2,8	1,8	5	9	10,6	10,9
6118	Darmstadt Ost	61	18	4	NA	54,81182797	51,21720429	50,8236559	56,69462365	65,94731184	80,98494623	73,96236558	80,52258065	56,98172042	55,19462365	67,47311829	66,39247313	0,385222222	1,550333333	4,928111111	8,837333333	13,23822222	16,58033333	18,12777778	17,309	14,11955556	9,331666667	4,683444444	1,436444444	7,5	10	13,5	18	21,4	26,2	27,9	26,2	24	16,7	11,4	7,8	-9,8	-13,6	-2,8	1,8	5,1	9,2	10,7	10,9
6119	Gro�-Umstadt	61	19	1	NA	58,14946235	54,68494623	55,16774194	62,48387097	74,00752687	90,3204301	80,97096774	88,8483871	65,03763442	61,38817203	73,71182797	73,73118281	0,544166667	1,70962963	5,132037037	9,110462963	13,52296296	16,88453704	18,40537037	17,54638889	14,29472222	9,496666667	4,870648148	1,617777778	7,6	9,9	13,6	18,1	21,5	26,3	28	26,3	24,1	16,7	11,4	7,8	-9,5	-13,1	-2,8	2	5,4	9,3	10,9	10,9
6119	Gro�-Umstadt	61	19	3	NA	55,47741935	52,17741935	51,00107526	56,06774194	65,11505377	80,06344087	70,68064516	79,54086023	56,71935484	55,12258065	67,12580645	67,6516129	0,381	1,522888889	4,938777778	8,881222222	13,26911111	16,61766667	18,16377778	17,33755556	14,15455556	9,402888889	4,706222222	1,453	7,5	9,9	13,5	18	21,4	26,2	27,9	26,2	24	16,6	11,4	7,8	-9,9	-13,3	-3,3	1,5	5,2	9	10,6	10,5
6119	Gro�-Umstadt	61	19	2	NA	66,65591397	62,15376345	60,3795699	68,02473119	77,90967742	96,76129032	85,01505377	93,90215055	68,44301074	66,75268816	80,95591397	83,22688171	0,150925926	1,275833333	4,64537037	8,601574074	13,01416667	16,36972222	17,92148148	17,11259259	13,89537037	9,176759259	4,49212963	1,278425926	7,5	9,9	13,5	18	21,4	26,2	28	26,2	24	16,7	11,4	7,8	-10,1	-13,8	-3,7	1,2	4,7	8,6	10,2	10,2
6119	Gro�-Umstadt	61	19	4	NA	58,9236559	55,91182797	53,59247313	58,75698926	66,73548387	83,03333332	72,08172042	81,80107526	58,43440861	57,56236558	70,26344087	72,48924732	0,102555556	1,218111111	4,594777778	8,500555556	12,90233333	16,26233333	17,80811111	16,99711111	13,848	9,160888889	4,440333333	1,210555556	7,4	9,9	13,4	17,9	21,2	26	27,8	26,1	23,9	16,7	11,3	7,7	-10,1	-13,6	-3,7	1,2	4,8	8,6	10,2	10,2
6120	Obernburg am Main	61	20	1	NA	64,13333332	61,24086023	58,1	66,70107526	74,46451613	94,03978494	85,15483871	94,15591397	66,09032258	65,39139784	79,88709677	81,50430106	0,167592593	1,294537037	4,691666667	8,648425926	13,07537037	16,42712963	17,9662037	17,16361111	13,93046296	9,213240741	4,502314815	1,288425926	7,5	10	13,6	18,1	21,4	26,1	27,9	26,3	23,9	16,8	11,4	7,7	-9,9	-13,8	-3,7	1,3	4,7	8,7	10,3	10,3
6120	Obernburg am Main	61	20	3	NA	56,50430106	55,17741935	52,10322581	57,60967742	64,45483871	81,05376345	70,24301074	80,3236559	56,3236559	56,00860216	68,96451613	70,66344087	0,180111111	1,304222222	4,719555556	8,636222222	13,05844444	16,42	17,96388889	17,13466667	13,92855556	9,217222222	4,510666667	1,271444444	7,6	10,1	13,7	18,3	21,5	26,3	28	26,3	24,1	17	11,5	7,8	-10,1	-13,8	-3,8	1,1	4,7	8,5	10,2	10,1
6120	Obernburg am Main	61	20	2	NA	59,80967742	56,78817203	54,46666668	63,75268816	71,38709677	92,65913977	82,47311829	91,58279571	62,97849461	61,32903226	75,09247313	75,90215055	0,255833333	1,401111111	4,808981481	8,810092593	13,24703704	16,59953704	18,12759259	17,30740741	14,02592593	9,263888889	4,603425926	1,397314815	7,6	10,2	13,9	18,4	21,7	26,4	28,2	26,5	24,1	17	11,5	7,8	-10	-14,1	-4	1,2	4,3	8,3	10,1	9,9
6120	Obernburg am Main	61	20	4	NA	52,75806452	51,22688171	49,16344087	55,36451613	61,49892474	78,84731184	70,13118281	77,30645161	54,572043	53,78064516	66,17849461	68,41827958	0,259	1,393222222	4,834888889	8,793111111	13,22277778	16,57588889	18,10911111	17,27922222	14,02433333	9,289888889	4,604666667	1,369222222	7,7	10,3	13,9	18,5	21,7	26,5	28,2	26,6	24,2	17,1	11,7	8	-10	-13,9	-3,9	1,2	4,5	8,4	10,2	10,1
6215	Gau-Odernheim	62	15	1	NA	40,36989248	39,59139784	38,65591397	43,71075268	63,00967742	72,25913977	64,69784945	70,17526881	48,87849461	43,21182797	55,75376345	48,82150539	0,650555556	1,769259259	5,183055556	9,17037037	13,53481481	16,89324074	18,39851852	17,62	14,35231481	9,474074074	4,869814815	1,719444444	7,8	9,9	13,7	18	21,6	26,7	28	26,6	24,1	16,6	11,5	8,3	-9,3	-14,4	-2,7	1,6	5,1	9,1	10,6	10,5
6215	Gau-Odernheim	62	15	3	NA	35,64516129	35,25053765	33,49569894	37,93333332	54,4483871	60,87311829	57,11935484	57,66021506	41,75376345	36,8483871	48,74731184	41,56344087	0,371505376	1,441290323	4,826344086	8,754731183	13,15365591	16,51107527	18,04182796	17,29096774	14,06698925	9,211505376	4,589677419	1,449354839	7,7	9,9	13,7	18,1	21,6	26,8	28,1	26,5	24,1	16,6	11,5	8,1	-9,5	-14,8	-2,9	1,3	4,9	8,8	10,3	10,2
6215	Gau-Odernheim	62	15	2	NA	47,50430106	45,48924732	43,64731184	48,89032258	67,36451613	79,42150539	69,66989248	78,70537635	54,81182797	49,9236559	61,99462365	56,727957	0,587407407	1,737777778	5,195	9,171574074	13,55712963	16,91518519	18,42851852	17,63574074	14,38046296	9,505	4,86287037	1,651111111	8	10,1	14,1	18,6	22,1	27,4	28,7	26,9	24,6	17	11,6	8,5	-9	-13,9	-2,6	1,7	5,2	9,4	10,7	10,6
6215	Gau-Odernheim	62	15	4	NA	35,85913977	35,29784945	34,40752687	39,50322581	56,30860216	66,38494623	58,29892474	63,4483871	43,96881719	40,08494623	48,64301074	42,772043	0,832150538	2,006774194	5,512795699	9,499462366	13,91236559	17,26741935	18,79	17,98505376	14,68322581	9,727634409	5,104301075	1,882473118	8	10,2	14,2	18,8	22,2	27,5	28,8	26,9	24,7	17	11,7	8,5	-8,9	-13,9	-2,4	1,8	5,4	9,5	10,8	10,8
6216	Gernsheim	62	16	1	NA	42,26344087	40,14301074	39,83870968	46,62580645	66,027957	78,79354839	68,54516129	78,90537635	52,71612903	47,6483871	56,60430106	50,34623655	0,9225	2,130277778	5,728703704	9,78287037	14,18314815	17,53574074	19,05675926	18,26796296	14,88296296	9,85537037	5,251296296	1,992777778	8,2	10,2	14,1	18,7	22,3	27,5	28,8	27	24,7	17,2	11,7	8,6	-8,5	-13,4	-1,8	2,3	5,7	10,1	11,2	11,2
6216	Gernsheim	62	16	3	NA	34,55698926	33,74946235	32,99139784	38,50537635	55,43548387	65,87526881	57,46881719	64,34408603	43,58279571	39,72903226	46,13333332	40,79247313	1,001111111	2,215333333	5,794111111	9,871222222	14,26322222	17,62322222	19,15622222	18,36133333	14,98177778	9,932888889	5,312777778	2,055888889	8,1	10,1	14,2	18,8	22,3	27,5	28,8	26,9	24,7	17,1	11,7	8,6	-8,4	-13,4	-1,7	2,5	5,7	10,5	11,4	11,4
6216	Gernsheim	62	16	2	NA	47,05806452	44,20645161	43,93655913	51,16129032	68,29784945	83,71935484	75,07849461	86,5516129	55,74408603	52,38172042	61,39784945	55,73870968	0,814166667	2,049259259	5,681944444	9,787222222	14,20462963	17,56194444	19,08444444	18,28324074	14,88972222	9,822685185	5,191018519	1,909351852	8,3	10,2	14	18,7	22,6	27,7	29,2	27,1	24,8	17,2	11,6	8,9	-8,5	-14,1	-1,7	2,2	5,2	10,4	11,1	11,3
6216	Gernsheim	62	16	4	NA	40,06881719	37,58817203	36,20430106	43,56451613	56,82580645	71,21720429	62,81075268	71,06451613	47,63655913	43,52903226	50,63440861	45,95698926	0,884111111	2,124	5,761444444	9,865888889	14,27788889	17,63744444	19,17311111	18,36	14,966	9,890777778	5,25	1,963111111	8,3	10,2	14,2	18,9	22,5	27,7	29,1	27,1	24,8	17,2	11,8	8,8	-8,5	-13,9	-1,6	2,3	5,3	10,4	11,2	11,3
6217	Zwingenberg	62	17	1	NA	48,8483871	45,04301074	46,40752687	54,24623655	70,73655913	88,43763442	82,31397848	92,71935484	58,50860216	55,66774194	64,11290323	58,03225806	0,860462963	2,12537037	5,735	9,802592593	14,18268519	17,52805556	19,06	18,25018519	14,93740741	9,916111111	5,213333333	1,936018519	8,2	10,4	14,1	18,7	22,4	27,6	29	27	24,7	17,2	11,7	8,7	-8,5	-13,6	-1,7	2,4	4,7	10,5	11,3	11,4
6217	Zwingenberg	62	17	3	NA	44,972043	41,41612903	41,4763441	48,99032258	62,24086023	78,65591397	70,78387097	80,09354839	51,81612903	48,77311829	56,28387097	51,53225806	0,993978495	2,233333333	5,863870968	9,928064516	14,28913978	17,62913978	19,16021505	18,34752688	15,01064516	9,994516129	5,336236559	2,022903226	8,2	10,6	14,4	19	22,4	27,6	29	27	24,9	17,3	12	8,7	-8,5	-13,6	-1,5	2,4	5,6	10,5	11,3	11,5
6217	Zwingenberg	62	17	2	NA	57,43118281	53,1236559	53,01935484	61,65591397	74,2204301	97,11935484	86,61182797	99,87311829	65,26344087	61,64086023	71,04516129	67,14408603	0,710925926	1,973888889	5,487037037	9,453888889	13,82259259	17,13694444	18,70611111	17,8787963	14,7037037	9,814907407	5,033055556	1,753425926	8	10,4	14,1	18,6	21,9	27,1	28,7	26,7	24,6	17,2	11,6	8,2	-9,1	-13	-2,4	2	4,7	10	11,2	11,2
6217	Zwingenberg	62	17	4	NA	67,02688171	61,7516129	60,96774194	68,17526881	80,71935484	105,9860215	92,66236558	105,288172	72,25053765	69,0236559	80,14086023	77,26989248	0,63212963	1,846481481	5,349722222	9,261574074	13,58962963	16,89240741	18,45101852	17,63537037	14,51518519	9,690925926	4,921203704	1,628518519	8,1	10,7	14,4	19	22,4	27,3	28,9	26,9	25	17,5	12,2	8,3	-10,1	-14,2	-3,3	1	4,8	8,9	10,2	10,5
6218	Neunkirchen	62	18	1	NA	77,54301074	71,19032258	69,09354839	74,34623655	83,93440861	106,9860215	96,86236558	108,5817204	77,13870968	75,04086023	90,92473119	91,61397848	0,001666667	1,161296296	4,518333333	8,378425926	12,75527778	16,07527778	17,62648148	16,89138889	13,86509259	9,173333333	4,31712963	1,041018519	7,2	9,5	12,8	17,3	20,7	25,6	27,3	25,6	23,5	16,4	10,9	7,5	-9,7	-13,5	-3,1	1,4	5,2	9,4	10,6	10,8
6218	Neunkirchen	62	18	3	NA	86,51505377	79,1204301	77,35913977	79,5236559	90,37096774	114,1967742	100,1473118	114,3268817	84,50752687	82,30430106	99,20107526	100,7451613	-0,04037037	1,07287037	4,453518519	8,278703704	12,61231481	15,9125	17,45759259	16,75768519	13,765	9,159074074	4,238981481	0,966203704	7,4	10,1	13,5	18,1	21,4	26,2	27,8	25,9	24,2	16,8	11,6	7,6	-10,2	-13,7	-3,5	0,9	5	9	10,3	10,1
6218	Neunkirchen	62	18	2	NA	75,10752687	69,3	68,8236559	72,42150539	82,67741935	102,4021505	90,99462365	103,816129	74,94731184	72,70430106	88,36881719	88,93440861	0,28212963	1,433518519	4,861574074	8,740277778	13,09222222	16,4162037	17,95768519	17,18925926	14,11944444	9,418981481	4,588888889	1,321203704	7,5	9,9	13,4	17,9	21,2	26	27,8	26,1	23,9	16,6	11,4	7,7	-9,7	-13	-3,2	1,4	5,4	9,3	10,8	10,5
6218	Neunkirchen	62	18	4	NA	96,91612903	86,69892474	84,63225806	84,60967742	91,38064516	113,3408602	98,86666668	119,9795699	89,20967742	87,33010752	106,683871	111,9731183	-0,237962963	0,88462963	4,224814815	8,053518519	12,36907407	15,67277778	17,21546296	16,55740741	13,63351852	9,066296296	4,08037037	0,80537037	7	9,9	13,1	17,4	20,6	25,3	27	25,2	23,5	16,3	11,2	7,1	-10,2	-13,6	-3,9	0,6	4,9	8,6	10,1	9,9
6219	Brensbach	62	19	1	NA	71,98172042	68,36881719	66,05806452	69,85591397	79,80967742	98,26989248	86,63870968	99,99354839	71,00537635	69,86989248	85,06666668	86,90967742	0,239444444	1,35212963	4,777777778	8,681388889	13,03972222	16,38592593	17,94398148	17,11564815	14,01731481	9,321018519	4,554351852	1,308888889	7,5	10	13,4	18	21,2	26	27,8	26,1	23,9	16,7	11,5	7,7	-10,3	-13,3	-3,9	1	5	8,2	10,2	10,3
6219	Brensbach	62	19	3	NA	92,07096774	86,21075268	82,33763442	80,872043	86,23978494	107,5462365	95,78924732	112,4892473	83,48064516	84,38709677	104,8032258	111,8053764	-0,007407407	1,091666667	4,450925926	8,320925926	12,67296296	16,01527778	17,56222222	16,79574074	13,74907407	9,135277778	4,315462963	1,088796296	7,5	10	13,4	18	21,1	26	27,8	25,9	23,8	16,7	11,5	7,7	-10,8	-14,1	-4,4	0,5	4,2	7,9	9,8	9,5
6219	Brensbach	62	19	2	NA	68,37096774	66,47096774	63,70967742	68,43440861	78,98924732	97,99139784	85,072043	98,1516129	68,1	67,22150539	81,88387097	83,81612903	0,143055556	1,279259259	4,659166667	8,509166667	12,91138889	16,26351852	17,82009259	17,00083333	13,87212963	9,210740741	4,477777778	1,235740741	7,7	10,2	13,7	18,3	21,3	26,1	28	26,2	24	17,1	11,7	7,8	-10,4	-13,3	-4	0,9	5	8,1	10,1	10,2
6219	Brensbach	62	19	4	NA	82,38602152	79,24193548	74,77849461	76,8204301	83,61397848	105,1021505	93,05376345	107,3139785	76,55376345	77,0763441	95,67741935	100,6537635	-0,02287037	1,066018519	4,423796296	8,217777778	12,61	15,98138889	17,5487963	16,71675926	13,62305556	9,075648148	4,35962963	1,116388889	7,6	10,1	13,5	18,1	21,3	26,1	28	26,1	23,9	17,1	11,6	7,8	-10,7	-13,6	-4,3	0,7	4,2	7,8	9,9	9,4
6220	W�rth am Main	62	20	1	NA	72,8236559	70,46129032	67,5516129	72,60752687	80,48602152	103,7677419	87,86236558	100,6505376	72,17311829	71,26559139	87,55268816	90,772043	-0,077314815	1,005648148	4,38462963	8,254259259	12,67342593	16,03638889	17,5912963	16,77703704	13,62296296	9,002222222	4,255555556	1,036018519	7,6	10	13,4	18,1	21,1	26	27,8	26,1	23,9	16,9	11,6	7,7	-10,3	-13,9	-4	0,9	4,5	8,3	10,1	10
6220	W�rth am Main	62	20	3	NA	82,67849461	78,84623655	73,88387097	77,28709677	83,80860216	106,6150538	91,7	105,3688172	75,91290323	75,95483871	94,38709677	100,8397849	-0,321759259	0,762222222	4,071574074	7,905925926	12,30231481	15,66462963	17,24203704	16,4525	13,37472222	8,814537037	4,042685185	0,819444444	7,4	9,9	13,2	17,8	20,9	25,7	27,6	25,8	23,7	16,9	11,4	7,6	-10,7	-14,3	-4,4	0,5	4,2	8	9,8	9,7
6220	W�rth am Main	62	20	2	NA	67,00215055	64,46129032	62,34086023	68,10860216	76,54301074	99,78709677	85,06774194	95,57526881	67,18279571	66,22258065	81,17419355	83,50430106	0,079444444	1,180555556	4,594814815	8,553611111	12,93666667	16,32296296	17,85194444	17,05074074	13,81888889	9,130092593	4,427777778	1,200555556	7,6	10,2	13,8	18,3	21,6	26,4	28,1	26,5	24,2	17	11,5	7,9	-10,3	-14,2	-4,1	0,9	4,5	8,2	10,1	10
6220	W�rth am Main	62	20	4	NA	78,16666668	74,45698926	70,40322581	74,40860216	80,98924732	105,4860215	89,07526881	101,188172	71,81827958	72,19677419	89,72688171	95,91397848	-0,419907407	0,640462963	3,966296296	7,866944444	12,24935185	15,63990741	17,17833333	16,42657407	13,28388889	8,708333333	3,933055556	0,722407407	7,5	10,1	13,6	18,1	21,4	26,1	27,9	26,3	24,1	16,9	11,5	7,7	-10,6	-14,5	-4,4	0,6	4,2	8	9,8	9,7
6316	Worms	63	16	1	NA	44,072043	42,36881719	41,61075268	48,19677419	71,93548387	81,20967742	74,78817203	80,18172042	55,75376345	49,22473119	56,98709677	49,63655913	1,132882883	2,354684685	5,935855856	9,971531532	14,35603604	17,71963964	19,26495495	18,48405405	15,09585586	10,04630631	5,405855856	2,17027027	8	10,3	14,3	19,1	22,4	27,8	29	27	24,7	17,1	11,7	8,5	-8,4	-13,2	-1,6	2,5	6	10,7	11,6	11,6
6316	Worms	63	16	3	NA	40,95698926	39,68709677	38,82580645	45,40645161	67,13333332	79,34731184	69,02258065	75,89677419	52,78494623	45,16451613	52,76989248	46,97096774	1,189238095	2,441142857	6,01752381	10,03704762	14,42952381	17,796	19,3467619	18,5712381	15,1987619	10,13561905	5,437047619	2,221428571	8	10,4	14,4	19,2	22,5	27,8	29,1	27	24,8	17,1	11,8	8,4	-8,4	-13,1	-1,6	2,7	6,3	11	11,8	11,7
6316	Worms	63	16	2	NA	51,36666668	48,47526881	46,23333332	54,72473119	72,84516129	90,10860216	78,21397848	88,04408603	60,74408603	54,48064516	63,81935484	58,88279571	1,101842105	2,315263158	5,899122807	9,949649123	14,31903509	17,67815789	19,22114035	18,41596491	15,04692982	10,01815789	5,400614035	2,124912281	8,1	10,3	14,3	19	22,3	27,6	28,9	27	24,8	17,2	11,8	8,5	-8,4	-13,2	-1,7	2,5	6	10,5	11,5	11,6
6316	Worms	63	16	4	NA	47,34623655	45,47526881	44,33440861	52,04086023	72,83118281	87,63978494	76,38924732	85,29139784	59,22258065	52,11182797	59,3204301	54,76021506	1,194351852	2,395462963	5,966388889	10,02157407	14,38925926	17,74972222	19,30731481	18,50111111	15,11361111	10,08592593	5,456944444	2,184537037	8,1	10,4	14,4	19,1	22,4	27,7	29	27	24,9	17,3	11,9	8,5	-8,4	-13	-1,6	2,6	6,2	10,6	11,8	11,7
6317	Bensheim	63	17	1	NA	57,46989248	53,95591397	52,50107526	61,31290323	78,64408603	98,81720429	87,0516129	98,39032258	66,71612903	61,41290323	70,33010752	65,6204301	1,11122807	2,379561404	5,97754386	10,0004386	14,33184211	17,66359649	19,20710526	18,34149123	15,06692982	10,0827193	5,405789474	2,137280702	8,1	10,5	14,4	19	22,3	27,5	28,9	26,9	24,9	17,4	12	8,5	-8,4	-13	-1,6	2,5	6	10,4	11,5	11,7
6317	Bensheim	63	17	3	NA	52,5204301	50,48709677	48,94623655	56,85268816	77,7795699	94,76559139	84,10322581	92,43440861	63,70322581	57,30537635	64,16451613	61,09784945	1,145740741	2,405555556	5,988333333	10,02851852	14,36824074	17,70833333	19,27796296	18,38074074	15,09305556	10,09675926	5,424259259	2,154444444	8,1	10,6	14,5	19	22,3	27,4	28,7	26,8	25	17,5	12,1	8,4	-8,4	-12,9	-1,6	2,6	6,2	10,5	11,6	11,7
6317	Bensheim	63	17	2	NA	55,29892474	50,96881719	49,18387097	56,01075268	68,0795699	87,15268816	77,59892474	88,79892474	60,80322581	57,12150539	64,93440861	62,43225806	1,027666667	2,223444444	5,779333333	9,689222222	13,99022222	17,27777778	18,83555556	17,96822222	14,82144444	9,961888889	5,253888889	1,940888889	8,1	10,7	14,5	19,1	22,5	27,2	29	26,9	25,1	17,5	12,2	8,3	-9,3	-13,1	-2,5	1,7	5,7	9,4	10,7	11
6317	Bensheim	63	17	4	NA	69,78494623	66,20215055	62,58279571	71,03010752	90,73870968	114,2946236	100,3462365	113,9505376	80,40107526	72,56129032	81,55268816	78,40322581	1,111166667	2,344833333	5,922083333	9,893583333	14,2015	17,50416667	19,09525	18,18508333	14,98533333	10,05875	5,351666667	2,063333333	8,1	10,7	14,5	19,1	22,6	27,2	28,9	26,8	25,1	17,5	12,2	8,3	-9,1	-12,9	-2,3	1,9	5,8	9,7	11	11,2
6318	Lindenfels	63	18	1	NA	76,91827958	70,41075268	66,95376345	69,12473119	77,06021506	97,43548387	86,3795699	100,7612903	74,15698926	71,71505377	85,46236558	87,69784945	-0,046777778	1,084666667	4,463888889	8,254222222	12,58177778	15,87122222	17,44911111	16,71844444	13,71655556	9,081222222	4,242	0,974666667	7,4	10	13,5	18,1	21,6	26,1	27,9	25,8	24,2	16,9	11,6	7,6	-10,3	-13,8	-3,7	0,7	4,7	8,6	10	10,1
6318	Lindenfels	63	18	3	NA	90,71075268	83,36236558	79,00215055	81,87526881	96,00322581	121,4677419	105,8043011	122,3741935	91,70107526	84,91612903	98,85806452	99,41290323	0,424561404	1,560877193	5,037719298	8,907719298	13,23105263	16,52614035	18,10578947	17,31210526	14,19745614	9,456666667	4,68877193	1,398245614	7,6	10,3	14	18,4	22	26,3	28,1	26,1	24,5	17,2	11,8	7,7	-9,6	-13,4	-2,9	1,5	5,4	9,2	10,6	10,8
6318	Lindenfels	63	18	2	NA	76,69354839	71,38494623	69,06881719	69,28172042	75,31397848	92,21935484	82,03655913	97,73010752	71,83225806	71,42688171	84,98709677	89,172043	0,109777778	1,260111111	4,672777778	8,531111111	12,84377778	16,15022222	17,71822222	16,974	13,92188889	9,279666667	4,412	1,147888889	7,1	9,9	13,3	17,8	21,1	25,6	27,4	25,5	23,9	16,6	11,4	7,2	-10	-13,7	-3,7	1	4,9	8,7	10,2	10,3
6318	Lindenfels	63	18	4	NA	93,36344087	86,61397848	82,31505377	81,66989248	92,86559139	117,0967742	100,0376344	117,9698925	89,91612903	84,34623655	100,572043	103,5903226	-0,116759259	0,998796296	4,375740741	8,19537037	12,55759259	15,85324074	17,42592593	16,70166667	13,66212963	9,043055556	4,159166667	0,908333333	7,4	10,1	13,6	18,2	21,5	26,1	27,7	25,8	24,2	16,9	11,7	7,5	-10,4	-14,4	-4,1	0,5	4,4	8,3	9,8	10,1
6319	Erbach	63	19	1	NA	82,027957	79,08494623	73,20752687	73,0795699	76,76666668	93,74086023	84,12150539	99,46129032	75,02150539	76,04408603	92,772043	98,35268816	-0,304666667	0,759111111	4,063888889	7,908	12,286	15,61811111	17,15866667	16,42422222	13,41344444	8,837222222	3,985666667	0,775333333	7	9,7	12,9	17,4	20,6	25,4	27	25,2	23,4	16,5	11,2	7,1	-10,4	-14,1	-4,2	0,7	4,5	8,3	10	9,9
6319	Erbach	63	19	3	NA	105,0215054	101,044086	92,81075268	91,05483871	96,44408603	116,7924731	102,6215054	121,9139785	94,21505377	94,06451613	116,2365591	123,611828	-0,494537037	0,566481482	3,874907407	7,677777778	12,04092593	15,3562037	16,89851852	16,21990741	13,23222222	8,6975	3,785277778	0,568611111	6,7	9,4	12,7	16,9	20,2	24,8	26,6	24,7	23,1	16,2	11	6,8	-10,5	-14,3	-4,3	0,4	4,3	8,2	9,8	9,8
6319	Erbach	63	19	2	NA	78,61182797	76,44301074	69,76021506	70,9763441	76,2516129	92,46451613	82,86236558	96,00860216	71,68387097	71,58924732	89,58817203	95,15268816	-0,116333333	0,994777778	4,345	8,200333333	12,56666667	15,90833333	17,48533333	16,69433333	13,63966667	9,027555556	4,234444444	0,973888889	7,4	10	13,3	17,8	21,1	25,9	27,6	25,9	23,9	16,9	11,5	7,6	-10,3	-13,7	-4,1	0,8	4,6	8,2	10	9,9
6319	Erbach	63	19	4	NA	97,96881719	94,15913977	86,51612903	85,58494623	91,82473119	110,011828	97,71612903	113,6193548	87,18064516	86,6516129	109,6817204	116,3344086	-0,277314815	0,833055556	4,23787037	8,096481481	12,44851852	15,75166667	17,34407407	16,58157407	13,5725	8,958240741	4,039351852	0,782314815	7	9,8	13,2	17,4	20,9	25,5	27,2	25,5	23,7	16,5	11,2	7,2	-10	-13,7	-4	0,8	4,7	8,6	10,1	10
6320	Michelstadt	63	20	1	NA	76,95806452	73,71290323	65,85376345	67,96021506	73,24086023	90,33333332	81,21827958	91,73010752	67,42150539	66,96236558	85,2	92,35053765	-0,561666667	0,492333333	3,780444444	7,599888889	12,008	15,34822222	16,93244444	16,16388889	13,13188889	8,601555556	3,765666667	0,552777778	7,3	9,8	13,1	17,5	20,9	25,7	27,4	25,7	23,6	16,7	11,4	7,4	-10,8	-14,8	-4,6	0,3	4	7,8	9,6	9,6
6320	Michelstadt	63	20	3	NA	97,7	93,65053765	83,79892474	84,26559139	90,90537635	110,7451613	99,31720429	112,4645161	84,72580645	82,6516129	107,6462365	115,4021505	-0,796296296	0,238055556	3,518055556	7,294907407	11,70685185	15,02546296	16,61694444	15,88009259	12,93111111	8,441203704	3,51	0,300462963	6,8	9,4	12,6	16,9	20,3	24,9	26,7	24,9	23,2	16,2	10,9	6,9	-10,8	-14,7	-4,6	0,3	4	7,8	9,6	9,5
6320	Michelstadt	63	20	2	NA	71,38924732	68,35268816	62,00537635	64,59354839	70,13010752	88,42580645	77,83870968	87,65806452	63,36451613	62,81720429	80,08709677	86,48602152	-0,566444444	0,487444444	3,751444444	7,647444444	12,02888889	15,425	16,96633333	16,19288889	13,13022222	8,576666667	3,757555556	0,575111111	7	9,7	13	17,4	20,8	25,4	27,2	25,6	23,6	16,6	11,1	7,2	-10,7	-14,7	-4,6	0,4	4,1	7,9	9,7	9,6
6320	Michelstadt	63	20	4	NA	85,6236559	81,68494623	73,57419355	76,10967742	83,08709677	99,98172042	89,05483871	101,3408602	74,38064516	71,11827958	94,60322581	100,3096774	-0,573703704	0,525925926	3,817592593	7,711759259	12,08694444	15,48981481	17,025	16,23398148	13,1587037	8,567777778	3,744722222	0,554351852	7,1	9,9	13,4	17,6	21	25,6	27,5	25,7	23,9	16,6	11,2	7,2	-10,7	-14,8	-4,8	0,3	4	7,8	9,6	9,5
6416	Mannheim-Nordwest	64	16	1	NA	33,50215055	32,48064516	32,58924732	38,06021506	57,0795699	69,84408603	58,16774194	66,40537635	45,43978494	37,19784945	43,86881719	38,65591397	1,220967742	2,432795699	5,980860215	10,0272043	14,43526882	17,78129032	19,35344086	18,51150538	15,12301075	10,08064516	5,462365591	2,224731183	8,2	10,5	14,5	18,9	22,4	27,6	28,8	26,9	25	17,3	12	8,6	-8,4	-13	-1,7	2,7	6,2	10,7	11,6	11,5
6416	Mannheim-Nordwest	64	16	3	NA	36,85913977	35,33978494	35,48709677	42,40752687	63,572043	80,60107526	66,06129032	76,21720429	52,07311829	41,25913977	48,43333332	42,33763442	1,232222222	2,436944444	5,965740741	10,01546296	14,4362963	17,76712963	19,36185185	18,46509259	15,09657407	10,06666667	5,453796296	2,208518519	8,3	10,8	14,6	18,7	22,4	27,4	28,6	26,9	25,1	17,6	12,2	8,6	-8,4	-13	-1,7	2,7	6,1	10,5	11,5	11,5
6416	Mannheim-Nordwest	64	16	2	NA	38,14193548	37,09032258	36,45913977	42,39032258	59,67849461	73,55483871	63,40967742	70,65698926	49,25483871	41,78494623	48,28494623	44,24193548	1,198333333	2,396	5,948555556	10,02788889	14,39177778	17,74088889	19,33177778	18,45255556	15,08055556	10,06555556	5,438111111	2,170666667	8,3	10,6	14,5	18,9	22,3	27,5	28,8	26,9	25	17,5	12,1	8,6	-8,3	-13	-1,7	2,7	6,2	10,6	11,7	11,6
6416	Mannheim-Nordwest	64	16	4	NA	44,772043	44,06129032	43,06774194	50,31720429	68,6516129	86,52580645	73,57849461	82,91935484	58,50645161	48,88709677	57,16666668	51,64193548	1,220092593	2,380833333	5,92037037	10,01157407	14,38564815	17,72814815	19,33101852	18,43259259	15,0525	10,04712963	5,431481481	2,145277778	8,3	10,7	14,5	18,7	22,2	27,2	28,5	26,8	25,1	17,6	12,2	8,7	-8,3	-13,1	-1,8	2,7	6,2	10,5	11,7	11,6
6417	Mannheim-Nordost	64	17	1	NA	42,46451613	41,43978494	39,85376345	46,51827958	64,4	78,91075268	70,43010752	75,21827958	53,26129032	46,18817203	51,93225806	49,15483871	1,210111111	2,403666667	5,972222222	10,04555556	14,39644444	17,74666667	19,35688889	18,39	15,08911111	10,089	5,395444444	2,155777778	8,2	10,6	14,5	18,8	22,2	27,1	28,6	26,8	24,9	17,6	12,1	8,7	-8,4	-13	-1,8	2,7	6,3	10,6	11,7	11,7
6417	Mannheim-Nordost	64	17	3	NA	48,0236559	48,03763442	46,56881719	55,33870968	74,09569894	92,00107526	82,36451613	87,00215055	64,91827958	53,07096774	59,39139784	55,23978494	1,226481481	2,377314815	5,927685185	10,02111111	14,39861111	17,77435185	19,44342593	18,44027778	15,07953704	10,05287037	5,383148148	2,1275	8,3	10,6	14,6	18,6	22,3	27	28,5	26,8	25,1	17,8	12,1	8,9	-8,3	-13,2	-1,8	2,8	6,3	10,6	11,9	11,6
6417	Mannheim-Nordost	64	17	2	NA	47,85698926	45,94193548	44,23548387	50,427957	65,55591397	83,03655913	72,91397848	79,69139784	57,30430106	49,66881719	55,63440861	53,79139784	1,188888889	2,431777778	5,994666667	9,988666667	14,32355556	17,64644444	19,297	18,35055556	15,08366667	10,119	5,421555556	2,160111111	8,2	10,7	14,5	18,9	22,3	27	28,7	26,8	25	17,6	12,1	8,6	-8,4	-13	-1,8	2,6	6,3	10,4	11,7	11,7
6417	Mannheim-Nordost	64	17	4	NA	54,67741935	53,93010752	52,07741935	59,73010752	77,11075268	96,47741935	85,60107526	91,28817203	67,33763442	58,08064516	65,43763442	62,1236559	1,168333333	2,430277778	5,979351852	9,963888889	14,31638889	17,6487037	19,34305556	18,38462963	15,10638889	10,12916667	5,41287037	2,163425926	8,3	10,7	14,5	18,6	22,3	26,9	28,4	26,7	25	17,8	12,1	8,7	-8,3	-13,2	-1,9	2,7	6,2	10,5	11,8	11,6
6418	Weinheim	64	18	1	0	75,64516129	71,38602152	67,03548387	70,47419355	82,11075268	104,4247312	90,527957	103,6817204	77,90322581	71,29032258	82,51505377	84,51935484	0,600196078	1,752843137	5,23627451	9,137156863	13,48	16,79215686	18,38794118	17,56205882	14,38862745	9,601862745	4,83372549	1,578431373	8	10,6	14,3	18,4	21,9	26,7	28,3	26,5	24,7	17,4	12	8,2	-9,4	-13,8	-3	1,6	5,3	9,4	10,8	10,8
6418	Weinheim	64	18	3	0	80,30430106	77,20645161	70,98817203	74,75913977	87,84946235	109,4096774	95,81612903	108,8741935	82,46129032	75,11290323	89,17526881	90,23548387	0,438611111	1,550277778	4,977592593	8,880092593	13,24583333	16,55546296	18,17342593	17,3562963	14,21305556	9,472314815	4,674074074	1,435833333	7,9	10,4	14,1	18,2	21,7	26,6	28	26,3	24,5	17,3	11,9	8,1	-9,4	-14,3	-3,2	1,5	5,1	9,4	10,8	10,7
6418	Weinheim	64	18	2	NA	89,58924732	84,73978494	79,04086023	78,26344087	83,78924732	105,5053764	90,41290323	105,1150538	83,18387097	79,56451613	95,80107526	101,8795699	-0,266451613	0,79311828	4,111612903	7,916989247	12,2983871	15,60129032	17,18645161	16,48451613	13,4488172	8,872473118	3,979569892	0,765483871	7,2	10	13,4	17,8	21,1	25,7	27,4	25,5	24	16,8	11,5	7,3	-10,2	-14,2	-3,9	0,7	4,6	8,5	10	10,2
6418	Weinheim	64	18	4	NA	125,5978495	120,2408602	108,5946236	108,3978495	116,9698925	145,1655914	126,8860215	146,0870968	115,3387097	109,8225806	134,8419355	143,6290323	-0,430396825	0,592619048	3,848888889	7,622777778	12,01722222	15,32119048	16,9065873	16,22492063	13,24452381	8,709444444	3,791111111	0,603333333	7,3	9,9	13,3	17,4	20,9	25,7	27,2	25,5	23,7	16,8	11,4	7,5	-10,6	-14,8	-4,4	0,3	4,1	8,1	9,7	9,7
6419	Beerfelden	64	19	1	NA	90,91182797	87,66666668	80,41935484	77,76021506	81,80107526	98,9763441	86,45053765	101,4569893	81,48602152	79,11075268	98,64301074	106,5397849	-0,500555556	0,583888889	3,894666667	7,717888889	12,07322222	15,36855556	16,92944444	16,25266667	13,252	8,690111111	3,776555556	0,541555556	6,7	9,6	12,8	16,9	20,3	25	26,7	24,9	23,3	16,2	11	7	-10,2	-14,2	-4,1	0,6	4,4	8,3	9,9	9,9
6419	Beerfelden	64	19	3	NA	110,3634409	103,2010753	93,40430106	89,40430106	96,78924732	116,4451613	102,0333333	119,0354839	94,54731184	91,69677419	117,1870968	125,6129032	-0,171111111	0,938055556	4,280555556	8,138055556	12,49101852	15,79574074	17,34851852	16,62037037	13,56333333	8,947222222	4,102037037	0,854537037	7,3	10,2	13,6	17,7	21,1	25,8	27,4	25,7	24	16,8	11,6	7,5	-10,1	-14,3	-4,1	0,7	4,4	8,4	10	10
6419	Beerfelden	64	19	2	NA	87,81290323	82,16774194	74,52150539	72,35913977	77,50537635	92,63655913	84,47311829	96,51505377	76,74731184	73,18064516	96,16451613	102,9612903	-0,605666667	0,518333333	3,918444444	7,737222222	12,10433333	15,366	16,97255556	16,28255556	13,35366667	8,757888889	3,672222222	0,421777778	6,6	9,5	12,8	16,8	20,2	24,7	26,6	24,7	23,2	16	10,9	6,7	-10,2	-13,9	-4,4	0,4	4,3	8,2	9,7	9,7
6419	Beerfelden	64	19	4	NA	114,4397849	105,9139785	94,1795699	90,51720429	97,1483871	116,6290323	104,9408602	117,7827957	94,31290323	90,94516129	120,8956989	131,6892473	-0,518240741	0,548333333	3,855185185	7,648055556	11,99694444	15,28453704	16,8762037	16,14972222	13,15416667	8,646574074	3,72537037	0,521481482	7	10,2	13,5	17,4	21	25,6	27,3	25,4	24	16,7	11,5	7,3	-10,4	-14,6	-4,7	0,2	3,8	7,5	9,5	9,5
6420	Mudau-Schlo�au	64	20	1	NA	82,65698926	77,63010752	69,6795699	68,90860216	75,9204301	91,52150539	82,85376345	92,18064516	70,5516129	68,42150539	90,10430106	95,11290323	-0,716111111	0,349888889	3,637222222	7,442222222	11,79866667	15,11266667	16,70722222	15,99222222	13,05611111	8,526666667	3,544666667	0,355888889	6,8	9,8	13,1	17,1	20,6	25,1	26,9	25,1	23,6	16,4	11,2	6,9	-10,3	-14,5	-4,5	0,4	4,2	8	9,7	9,6
6420	Mudau-Schlo�au	64	20	3	NA	98,60322581	91,73118281	82,23333332	81,06344087	89,5	106,3107527	95,62580645	105,0537635	81,69139784	78,43655913	105,1795699	113,1612903	-0,314444444	0,767685185	4,077037037	7,923796296	12,3012037	15,61555556	17,15574074	16,38814815	13,3337963	8,775092593	3,955555556	0,74962963	7	9,9	13,2	17,3	20,8	25,4	27	25,3	23,8	16,6	11,4	7,1	-10,3	-14,5	-4,5	0,5	4,2	7,9	9,7	9,6
6420	Mudau-Schlo�au	64	20	2	NA	76,15806452	72,64946235	65,19247313	65,11720429	71,57419355	85,26666668	76,5763441	87,39032258	65,12580645	62,73870968	83,06774194	87,30645161	-0,736444444	0,368222222	3,614555556	7,479	11,86488889	15,27466667	16,78766667	16,01188889	12,95522222	8,398666667	3,570555556	0,381	6,9	9,6	13	17,2	20,6	25,2	27	25,2	23,6	16,4	11	7	-10,8	-15,2	-5,2	0	3,6	7,4	9,3	9,1
6420	Mudau-Schlo�au	64	20	4	NA	103,5548387	97,98387097	86,68602152	84,91075268	89,5763441	107,7752688	96,39677419	110,9354839	85,34946235	81,58709677	110,2096774	118,7483871	-1,071759259	-0,046666667	3,133333333	6,925833333	11,32490741	14,71546296	16,21907407	15,48361111	12,4887037	8,063611111	3,250925926	0,055185185	6,4	9,3	12,5	16,5	20	24,6	26,3	24,5	23	16,1	10,8	6,7	-10,9	-15,4	-5,4	-0,1	3,4	7,2	9,2	9,1
6518	Heidelberg-Nord	65	18	1	0	68,60215055	67,51182797	60,65591397	65,4795699	77,67096774	95,07526881	84,81290323	92,91720429	72,15806452	65,49784945	77,31505377	77,06129032	0,489111111	1,614444444	5,017444444	8,846444444	13,22833333	16,50822222	18,112	17,35988889	14,29511111	9,651666667	4,722444444	1,500222222	8,3	10,8	14,4	18,3	21,8	26,7	28,4	26,5	24,4	17,6	12,2	8,4	-9,4	-14,4	-3,3	1,5	5,2	9,5	10,9	10,8
6518	Heidelberg-Nord	65	18	3	0	69,81290323	68,86881719	61,81827958	70,11397848	90,76344087	106,4870968	98,01720429	103,6956989	81,47849461	69,83118281	82,12473119	78,11827958	0,871481482	2,096481481	5,561481481	9,422222222	13,74740741	16,9975	18,61916667	17,87787037	14,78175926	10,12944444	5,116759259	1,884907407	8,4	11	14,5	18,6	22,5	26,9	28,5	26,6	24,6	17,7	12,3	8,6	-9,4	-14,3	-3,7	1,2	5	9	10,6	10,4
6518	Heidelberg-Nord	65	18	2	NA	95,25483871	93,22580645	83,97741935	87,13440861	98,43010752	118,0419355	103,4946236	116,0623656	92,18709677	86,572043	104,7666667	108,1967742	-0,015142857	1,067047619	4,390666667	8,183428571	12,566	15,85114286	17,43209524	16,71152381	13,70590476	9,145619048	4,235142857	1,016	7,6	10,3	13,6	17,7	21,2	26	27,4	25,7	24	17,1	11,7	7,8	-10,1	-14,6	-4	0,8	4,5	8,6	10,2	10
6518	Heidelberg-Nord	65	18	4	NA	86,54516129	83,55483871	75,75698926	81,14301074	98,10215055	115,1806452	103,4849462	113,0956989	88,4483871	80,69032258	97,52473119	95,99677419	0,32009009	1,477027027	4,858918919	8,68	13,03234234	16,30459459	17,89189189	17,14054054	14,09441441	9,488468468	4,58036036	1,36963964	8,1	10,9	14,3	18,3	21,9	26,7	28,1	26,5	24,6	17,5	12,2	8,3	-9,8	-14,3	-3,7	1,1	4,7	8,9	10,4	10,3
6519	Eberbach	65	19	1	NA	91,76344087	87,6516129	77,57311829	74,73763442	80,39247313	98,15376345	86,53225806	97,30860216	79,13870968	75,03655913	97,85913977	105,016129	-0,072111111	1,021	4,302	8,137444444	12,47844444	15,78233333	17,29688889	16,565	13,51522222	8,962777778	4,175111111	0,972333333	7,5	10,5	14	18	21,5	26,2	27,8	26	24,5	17,2	11,9	7,7	-10	-14,4	-4,3	0,6	4,2	7,9	9,9	9,8
6519	Eberbach	65	19	3	NA	117,9903226	113,6483871	99,88279571	97,64516129	106,8365591	128,455914	113,6322581	128,3698925	102,9268817	97,03655913	127,4290323	133,6236559	0,102601626	1,230650407	4,527073171	8,362601626	12,72699187	16,02837398	17,55422764	16,77479675	13,69089431	9,109512195	4,366097561	1,167398374	7,9	10,8	14,3	18,2	21,9	26,6	28,1	26,4	24,8	17,5	12,1	8	-10,3	-14,8	-4,3	0,6	4,1	8	9,9	9,8
6519	Eberbach	65	19	2	NA	93,34086023	87,47526881	76,84301074	73,89032258	77,11827958	96,31935484	85,3516129	94,36129032	76,95913977	72,9483871	97,41827958	106,9903226	-0,095444444	0,952777778	4,163111111	7,927555556	12,25644444	15,57333333	17,05266667	16,246	13,19244444	8,753222222	4,131222222	0,984888889	7,5	10,9	14,5	18,2	21,9	26,6	28,3	26,2	25,1	17,3	12,4	7,7	-10,5	-14,9	-4,8	0,1	3,7	7,1	9,4	9,3
6519	Eberbach	65	19	4	NA	111,8376344	106,1774194	92,76129032	88,69247313	92,61505377	111,5462365	100,2849462	113,1354839	91,08602152	86,92580645	117,8763441	127,8978495	-0,15537037	0,883611111	4,011388889	7,739907407	12,08305556	15,4087037	16,86092593	16,06444444	13,00898148	8,616759259	4,07037037	0,92287037	7,5	11	14,3	18,1	21,9	26,6	28,2	26,1	25	17,3	12,5	7,7	-10,8	-15,4	-5,3	-0,2	3	6,2	8,9	8,8
6618	Heidelberg-S�d	66	18	1	NA	58,00430106	57,59677419	51,56021506	57,99569894	74,51720429	87,76021506	80,46881719	86,11182797	66,6483871	57,63655913	68,34301074	64,09892474	0,634333333	1,849666667	5,294555556	9,168333333	13,52166667	16,77077778	18,36722222	17,61411111	14,51144444	9,820666667	4,882555556	1,660222222	8,3	11	14,3	18,3	22,1	26,9	28,1	26,5	24,7	17,7	12,2	8,5	-9,4	-13,8	-3,8	1,1	5	8,9	10,5	10,3
6618	Heidelberg-S�d	66	18	3	NA	64,8483871	65,4236559	57,74946235	65,9	82,00107526	102,4236559	89,99784945	97,74193548	73,1795699	63,83118281	77,8763441	73,02688171	0,89462963	2,135925926	5,630555556	9,556111111	13,89740741	17,17212963	18,76259259	17,95787037	14,76685185	9,986851852	5,171018519	1,906851852	8,3	11,1	14,5	18,3	22,1	27	28,2	26,6	24,9	17,9	12,3	8,4	-8,9	-13,6	-2,9	1,8	5,6	9,9	11,3	11
6618	Heidelberg-S�d	66	18	2	NA	66,64301074	63,77526881	57,97096774	61,03548387	73,19139784	86,23440861	78,08924732	86,95913977	67,02258065	61,39569894	75,36129032	71,80107526	0,665888889	1,885666667	5,342666667	9,183333333	13,55833333	16,82488889	18,38622222	17,59666667	14,46133333	9,769	4,922888889	1,705333333	8,1	10,9	14,4	18,3	21,9	26,7	28,2	26,5	24,8	17,6	12,2	8,3	-9,3	-13,9	-3,3	1,5	5,1	9,4	10,9	10,6
6618	Heidelberg-S�d	66	18	4	NA	73,67526881	72,43655913	63,84623655	68,86881719	83,0516129	101,8290323	89,98602152	99,95376345	75,81827958	67,69139784	85,23870968	80,21397848	0,779166667	2,020833333	5,496481481	9,3725	13,73842593	17,02212963	18,60759259	17,775	14,60657407	9,830092593	5,069351852	1,808518519	8	11	14,4	18,2	21,9	26,7	28,1	26,5	24,8	17,7	12,2	8,2	-8,7	-13,6	-2,7	2	5,7	9,9	11,4	11
6619	Helmstadt-Bargen	66	19	1	NA	95,68494623	91,9204301	81,02688171	81,63548387	91,35376345	111,7591398	99,42258065	112,8752688	88,66129032	81,57311829	105,1666667	105,1634409	0,348684211	1,53245614	4,893596491	8,74877193	13,12649123	16,42780702	17,96201754	17,16219298	14,01675439	9,346491228	4,643070175	1,400263158	7,7	10,6	14,1	18	21,6	26,3	27,9	26,2	24,6	17,4	12	7,9	-9,9	-14,4	-3,8	1,1	4,5	8,5	10,3	10,2
6619	Helmstadt-Bargen	66	19	3	NA	88,23333332	86,05053765	75,4	77,57096774	89,35053765	111,444086	97,89032258	110,6129032	85,69569894	76,84301074	99,22473119	95,98494623	0,602051282	1,843247863	5,266153846	9,156239316	13,54111111	16,84461538	18,38982906	17,55632479	14,36735043	9,601282051	4,91974359	1,653247863	7,9	10,9	14,3	18,3	21,9	26,6	28	26,5	24,8	17,8	12,1	8,1	-9,2	-13,9	-3	1,7	5,3	9,2	11	10,7
6619	Helmstadt-Bargen	66	19	2	NA	97,66451613	93,3	82,22580645	78,57849461	86,68817203	103,9268817	92,25483871	106,972043	83,10322581	78,20322581	103,6795699	108,027957	0,174537037	1,294907407	4,555	8,399166667	12,74481481	16,06842593	17,59962963	16,76453704	13,63166667	9,044166667	4,444259259	1,231111111	7,5	10,6	14	17,8	21,5	26,2	27,8	26,1	24,5	17,4	11,9	7,7	-10	-14,6	-4,1	0,8	4,1	7,8	10	9,8
6619	Helmstadt-Bargen	66	19	4	NA	69,33440861	67,85913977	59,01935484	58,49247313	68,2795699	83,86666668	73,54193548	84,50215055	63,61182797	58,03870968	76,52688171	75,23440861	0,442222222	1,670444444	5,033666667	8,926888889	13,31022222	16,63633333	18,18122222	17,33688889	14,12211111	9,391888889	4,787444444	1,498	7,7	10,8	14,2	18,1	21,7	26,3	27,9	26,4	24,7	17,7	12	7,9	-9,4	-14,2	-3,3	1,5	4,9	8,8	10,7	10,4
[truncated: 18 more columns]
