# Supplementary material for: Decline of Tephroseris helenitis in Hessia (Germany) over the last 120 years: Modeling implies the gradual disappearance of its temperature niche for flower induction and germination
Source: Ecol Evol. 2023 Dec 6;13(12):e10769. doi: 10.1002/ece3.10769 (PMC10700670; doi:10.1002/ece3.10769)
Supplement: Supplementary file 4 — Data S3 [file ECE3-13-e10769-s001.csv]

TKnr	Name	DTKNR1	DTKNR2	Q	Presence	Precip_Jan	Precip_Feb	Precip_Mar	Precip_Apr	Precip_May	Precip_Jun	Precip_Jul	Precip_Aug	Precip_Sep	Precip_Oct	Precip_Nov	Precip_Dec	Tmean_Jan	Tmean_Feb	Tmean_Mar	Tmean_Apr	Tmean_May	Tmean_Jun	Tmean_Jul	Tmean_Aug	Tmean_Sep	Tmean_Oct	Tmean_Nov	Tmean_Dec	Tmax_Jan	Tmax_Feb	Tmax_Mar	Tmax_Apr	Tmax_May	Tmax_Jun	Tmax_Jul	Tmax_Aug	Tmax_Sep	Tmax_Oct	Tmax_Nov	Tmax_Dec	Tmin_Jan	Tmin_Feb	Tmin_Mar	Tmin_Apr	Tmin_May	Tmin_Jun	Tmin_Jul	Tmin_Aug
4321	Borgholz	43	21	1	NA	104,5306452	69,62741935	92,68870968	67,76935484	73,67741935	91,15483871	88,75806452	81,1	88,65483871	88,16612903	95,01290323	116,3903226	0,424027778	0,721805556	4,336527778	7,642777778	12,38513889	14,81083333	17,13708333	16,82444444	13,18722222	8,912638889	4,133888889	1,720416667	6,9	10,5	12,4	16,5	20,8	22,7	28,2	26,2	23,5	16,6	10,7	6,9	-9,7	-11,4	-5,4	1	4,1	8,1	9,8	9,6
4321	Borgholz	43	21	3	NA	77,03548387	52,19193548	69,73709677	53,11290323	60,91290323	74,22903226	72,06290323	62,43548387	71,05645161	68,65806452	72,71451613	88,8983871	0,292833333	0,615166667	4,254833333	7,567	12,31483333	14,718	17,04533333	16,78016667	13,153	8,847333333	4,018166667	1,5945	6,4	10	11,9	16,1	20,4	22,2	27,8	26	23,3	16,2	10,1	6,3	-9,6	-11,3	-5,4	1	4,1	8,2	9,9	9,6
4321	Borgholz	43	21	2	NA	95,62258065	64,95322581	86,92419355	66,50806452	74,92903226	91,41129032	87,47580645	78,7516129	86,52741935	84,69193548	89,87741935	107,9532258	0,380416667	0,674583333	4,306805556	7,605694444	12,37708333	14,7875	17,11569444	16,82111111	13,18041667	8,886666667	4,094583333	1,658472222	6,7	10,3	12,3	16,5	20,7	22,7	28,2	26,4	23,6	16,6	10,5	6,7	-9,8	-11,5	-5,5	1	3,9	8,1	9,7	9,6
4321	Borgholz	43	21	4	NA	73,74032258	50,38548387	67,48870968	52,76129032	61,3483871	73,91129032	71,92903226	63,01451613	69,66451613	67,75	70,49516129	85,66774194	0,219333333	0,572666667	4,253	7,571833333	12,34866667	14,69283333	17,033	16,78983333	13,16816667	8,837833333	3,987333333	1,514	6,5	10	12	16,1	20,5	22,3	27,9	26,1	23,3	16,3	10,2	6,5	-10	-11,6	-5,5	0,9	3,9	8	9,5	9,4
4322	Bad Karlshafen	43	22	1	NA	75,27096774	52,32096774	68,93387097	53,79516129	59,76290323	72,90967742	66,92258065	60,70322581	66,72903226	67,3016129	69,68387097	83,41451613	0,7635	1,100833333	4,8305	8,147	12,9445	15,33416667	17,67466667	17,3035	13,63216667	9,240666667	4,498166667	2,040333333	6,9	10,5	12,5	16,9	21	23,1	28,5	26,7	23,9	16,8	10,7	6,9	-9,7	-11,3	-5,3	1,2	4,2	8,3	9,9	9,7
4322	Bad Karlshafen	43	22	3	NA	61,16451613	42,09032258	56,08387097	44,30483871	51,29677419	60,91290323	59,26129032	53,18709677	57,16129032	56,71451613	58,18064516	71,4516129	0,2452	0,5728	4,2692	7,5884	12,3784	14,7702	17,0572	16,7772	13,1614	8,8334	3,9946	1,5434	6,8	10,4	12,5	16,8	21	23,1	28,5	26,7	23,8	16,7	10,6	6,8	-10	-11,6	-5,6	0,8	3,9	8	9,5	9,4
4322	Bad Karlshafen	43	22	2	NA	101,9532258	69,81612903	91,77258065	71,73225806	77,4483871	96,41290323	90,83387097	78,81451613	90,3983871	87,77580645	95,15806452	115,5225806	0,209166667	0,495416667	4,118472222	7,436666667	12,20972222	14,63791667	16,95444444	16,63611111	13,02833333	8,737222222	3,925416667	1,473611111	6,7	10,3	12,3	16,6	20,8	23,1	28,3	26,4	23,7	16,5	10,5	6,7	-10,1	-11,4	-5,7	0,8	4	8,1	9,9	9,6
4322	Bad Karlshafen	43	22	4	NA	74,23225806	51,37419355	68,12096774	54,62419355	62,05	74,71451613	70,20806452	63,2016129	68,03064516	66,34677419	69,5483871	85,79354839	0,5235	0,845666667	4,589	7,926666667	12,70416667	15,1065	17,40433333	17,02166667	13,37816667	9,0055	4,2825	1,822833333	6,7	10,3	12,4	16,6	20,8	22,8	28,3	26,5	23,7	16,4	10,5	6,7	-10	-11,9	-5,6	0,7	3,9	8,2	9,5	9,3
4323	Uslar	43	23	1	NA	102,2677419	69,07903226	91,65	72,68064516	75,71451613	97,23870968	90,52419355	80,61290323	89,59516129	87,83225806	95,82096774	115,3870968	0,319861111	0,587638889	4,221805556	7,549166667	12,33472222	14,76333333	17,09791667	16,74263889	13,11236111	8,813611111	4,023472222	1,5725	6,7	10,3	12,2	16,7	20,8	23,1	28,4	26,4	23,5	16,4	10,5	6,7	-10,2	-11,5	-6	0,6	3,8	8	9,9	9,7
4323	Uslar	43	23	3	NA	77,39032258	53,2983871	70,44677419	57,43225806	63,65	77,14032258	72,20645161	64,90322581	69,33064516	67,5	73,06774194	89,87096774	0,5725	0,877	4,572333333	7,876333333	12,64116667	15,11566667	17,41283333	16,98066667	13,38783333	9,0405	4,2885	1,831	6,8	10,4	12,3	16,9	20,9	23,2	28,6	26,6	23,7	16,5	10,6	6,8	-10	-11,8	-6,2	0,4	3,7	8,2	9,5	9,3
4323	Uslar	43	23	2	NA	101,4064516	66,25	86,60645161	68,1	68,93548387	87,05	80,97580645	72,81612903	84,31451613	83,52580645	91,96290323	113,9467742	0,208787879	0,497424242	4,095606061	7,429090909	12,19181818	14,6769697	16,99727273	16,62075758	13,02151515	8,723787879	3,908939394	1,46969697	6,4	9,8	11,7	16,1	20,2	22,5	27,9	25,9	23,1	16	10,1	6,4	-10,5	-11,7	-6,2	0,5	3,6	7,7	9,7	9,4
4323	Uslar	43	23	4	NA	87,11935484	58,61451613	77,66612903	62,42419355	67,47258065	82,5	77,44032258	71,00806452	78,56935484	74,39354839	82,25806452	98,55483871	0,430909091	0,721818182	4,357878788	7,67969697	12,43393939	14,92893939	17,23818182	16,80590909	13,23287879	8,916060606	4,133484848	1,683030303	6,6	10,2	12	16,5	20,7	22,9	28,3	26,2	23,3	16,2	10,4	6,6	-9,7	-11,3	-6,2	0,3	3,6	8,5	10	9,8
4324	Hardegsen	43	24	1	NA	74,61129032	48,0016129	64,3	48,53709677	50,96612903	64,8	59,58064516	55,22419355	63,05645161	60,72258065	66,44354839	81,49193548	0,0592	0,32	3,9014	7,3042	12,079	14,5618	16,8758	16,552	12,9226	8,6058	3,7822	1,3238	6,4	9,9	11,8	16,1	20,3	22,5	27,9	25,9	23,1	16,1	10	6,4	-10,2	-11,6	-6,2	0,7	3,9	7,9	9,8	9,6
4324	Hardegsen	43	24	3	NA	102,1387097	66,91290323	87,39193548	66,83548387	69,57258065	87,6483871	81,8516129	75,6483871	89,83709677	81,4983871	92,05967742	110,7064516	-0,028823529	0,236617647	3,793529412	7,154852941	11,91970588	14,41852941	16,71897059	16,36058824	12,78470588	8,511617647	3,681764706	1,239264706	6,5	10	12	16,4	20,5	22,7	28,1	26,1	23,3	16,1	10,2	6,5	-10,3	-11,8	-6,4	0,4	3,7	7,9	9,6	9,5
4324	Hardegsen	43	24	2	NA	91,21774194	57,78870968	77,67258065	56,88548387	61,26612903	77,44032258	71,49193548	66,4483871	76,53870968	73,45645161	79,77258065	97,8516129	-0,115333333	0,1365	3,6935	7,112333333	11,86583333	14,36416667	16,68433333	16,38766667	12,77983333	8,4535	3,59	1,1555	6,5	10	11,9	16,2	20,5	22,7	27,9	26,1	23,1	16,1	10	6,6	-10,4	-11,8	-6,4	0,5	3,7	7,8	9,7	9,5
4324	Hardegsen	43	24	4	NA	90,84032258	59,07903226	77,71451613	58,88709677	61,29354839	80,21774194	72,85	66,95483871	78,96451613	72,34354839	79,75806452	98,16129032	0,09265625	0,37046875	3,96578125	7,3734375	12,13421875	14,6221875	16,93140625	16,623125	12,9765625	8,6740625	3,8228125	1,35953125	6,4	9,9	11,8	16,1	20,3	22,6	27,7	25,9	23	16	9,9	6,5	-10,2	-11,5	-6,1	0,7	3,9	8,1	9,8	9,7
4419	Kleinenberg	44	19	1	NA	97,07419355	68,54516129	90,43225806	73,11774194	77,64677419	96,58064516	95,27903226	83,71774194	95,45645161	86,61129032	94,86290323	112,7290323	0,193333333	0,415972222	3,9025	7,104861111	11,81416667	14,28319444	16,65402778	16,32319444	12,73833333	8,591111111	3,811111111	1,456666667	6,6	10	11,8	15,6	20,1	21,8	27,4	25,5	22,7	16,3	10,4	6,6	-9,5	-11,5	-5,3	0,7	3,9	7,9	9,9	9,5
4419	Kleinenberg	44	19	3	NA	81,48225806	58,56774194	75,52419355	61,88548387	66,00806452	79,45483871	79,06129032	68,19677419	79,33709677	72,94193548	79,53870968	94,04032258	-0,069666667	0,104	3,575833333	6,739666667	11,46033333	13,94466667	16,31116667	16,00483333	12,461	8,339333333	3,513	1,176833333	6,2	9,6	11,6	15,3	19,8	21,6	27,3	25,3	22,4	15,9	10,2	6,3	-9,8	-11,8	-5,5	0,5	3,8	7,8	9,8	9,3
4419	Kleinenberg	44	19	2	NA	101,5725806	71,41935484	93,67096774	73,13548387	78,10483871	96,73387097	95,66290323	81,96290323	95,83064516	88,89032258	97,75322581	119,8645161	0,015972222	0,217361111	3,686111111	6,911666667	11,63138889	14,10319444	16,47680556	16,16027778	12,58166667	8,440694444	3,63875	1,269305556	6,3	9,6	11,6	15,4	19,9	21,6	27,3	25,3	22,5	15,9	10,1	6,2	-9,8	-11,6	-5,5	0,6	3,8	7,9	9,7	9,4
4419	Kleinenberg	44	19	4	NA	70,95322581	50,62580645	66,56290323	55,30967742	60,11290323	73,67903226	71,29193548	61,37096774	69,88064516	65,51290323	69,91935484	81,73870968	0,2945	0,512833333	4,0835	7,306166667	12,0015	14,51516667	16,87483333	16,52333333	12,9135	8,6715	3,913666667	1,552	6,5	9,8	12	15,8	20,3	22	27,8	25,7	22,8	16,2	10,4	6,5	-9,6	-11,7	-5,4	0,6	3,9	7,8	9,8	9,4
4420	Peckelsheim	44	20	1	NA	80,3983871	56,28225806	74,11612903	57,0483871	62,04677419	77,11612903	75,12096774	63,15967742	74,47580645	70,91935484	76,77580645	95,30483871	0,144666667	0,374666667	3,916333333	7,1855	11,91566667	14,38716667	16,7395	16,41016667	12,81266667	8,6015	3,781	1,411666667	6,3	9,7	11,6	15,4	19,9	21,6	27,2	25,3	22,5	15,9	10	6,3	-9,9	-11,8	-5,8	0,5	3,7	7,8	9,6	9,3
4420	Peckelsheim	44	20	3	NA	54,03548387	37,96129032	50,65483871	41,60645161	48,34516129	58,20967742	55,81774194	47,44193548	54,29516129	51,28870968	53,16935484	62,54677419	0,4674	0,709	4,3514	7,6066	12,3276	14,8358	17,183	16,8106	13,1692	8,8624	4,126	1,7266	6,6	10	12,3	16,1	20,5	22,3	28	26	23,1	16,3	10,5	6,5	-9,6	-11,8	-5,4	0,7	3,9	8,2	9,9	9,6
4420	Peckelsheim	44	20	2	NA	82,79516129	57,14677419	76,71290323	60,05322581	70,8483871	85,66935484	82,43709677	69,97258065	79,86290323	76,45806452	80,08225806	95,61451613	0,432777778	0,716388889	4,372777778	7,667777778	12,38319444	14,85652778	17,18861111	16,83986111	13,19555556	8,893472222	4,144305556	1,7225	6,5	9,9	12	16	20,5	22,3	27,9	26	23,2	16,3	10,4	6,4	-9,5	-11,3	-5,2	1	4,2	8,3	10	9,7
4420	Peckelsheim	44	20	4	NA	59,90967742	42,35645161	56,37096774	46,04193548	58,05806452	68,35806452	65,38225806	54,6	62,18709677	58,60967742	59,92419355	70,43225806	0,491	0,7685	4,469	7,752833333	12,45066667	14,94333333	17,2755	16,9265	13,267	8,933333333	4,2065	1,781166667	6,6	10	12,2	16	20,5	22,3	28	26	23,2	16,3	10,5	6,5	-9,4	-11,4	-5	1,1	4,2	8,4	10,1	9,9
4421	Borgentreich	44	21	1	NA	75,81451613	51,72096774	70,36774194	55,92741935	67,11612903	83,19677419	78,43064516	66,43709677	75,53387097	72,72903226	73,88064516	88,92096774	0,463333333	0,845972222	4,565	7,904722222	12,65263889	15,03888889	17,38305556	17,09513889	13,44805556	9,063333333	4,235833333	1,759444444	6,6	10,1	12,1	16,2	20,6	22,4	28	26,2	23,4	16,5	10,3	6,4	-9,5	-11,1	-5	1,3	4,3	8,4	9,9	9,8
4421	Borgentreich	44	21	3	NA	54,88870968	39,29516129	53,1483871	44,68387097	57,78064516	68,22580645	64,09677419	54,6483871	60,57258065	57,28225806	56,39032258	66,28870968	0,526333333	0,893	4,6775	8,004333333	12,74183333	15,13766667	17,48883333	17,18583333	13,52616667	9,097833333	4,312333333	1,824166667	6,5	10,1	12,2	16,4	20,7	22,5	28,1	26,4	23,6	16,5	10,3	6,4	-9,4	-11,3	-5	1,2	4,4	8,5	10	9,8
4421	Borgentreich	44	21	2	NA	78,48709677	53,91129032	73,15	59,03225806	71,36774194	85,24516129	83,11129032	71,2983871	78,31451613	74,44516129	76,26451613	92,60483871	0,258472222	0,680416667	4,425416667	7,778055556	12,55222222	14,86583333	17,21444444	16,99791667	13,38236111	8,992083333	4,068194444	1,56	6,4	10	11,9	16,2	20,5	22,3	27,9	26,2	23,5	16,3	10	6,2	-9,7	-11,3	-5,2	1,1	4,1	8,2	9,7	9,6
4421	Borgentreich	44	21	4	NA	59,92903226	42,33548387	57,32903226	47,58548387	61,33548387	71,07741935	67,69354839	58,91129032	66,12258065	59,52903226	59,91774194	72,14193548	0,411666667	0,822	4,6005	7,954	12,72616667	15,05483333	17,42233333	17,13683333	13,52133333	9,085	4,215833333	1,714	6,6	10,2	12,2	16,6	20,9	22,7	28,2	26,6	23,8	16,6	10,3	6,5	-9,6	-11,4	-5,2	1,1	4,1	8,2	9,6	9,6
4422	Trendelburg	44	22	1	NA	67,09677419	46,40483871	63,09516129	50,99193548	61,75	71,56774194	69,54677419	63,18387097	66,7483871	63,46129032	64,81935484	79,76935484	0,331333333	0,693833333	4,450166667	7,809333333	12,5805	14,932	17,22033333	16,97	13,33	8,950166667	4,110666667	1,6345	6,8	10,3	12,4	16,7	20,9	22,9	28,3	26,6	23,8	16,5	10,5	6,7	-10,1	-11,8	-5,6	0,8	3,8	7,9	9,3	9,2
4422	Trendelburg	44	22	3	NA	56,46290323	39,77580645	53,2016129	44,78064516	58,43548387	65,85	62,62580645	56,40322581	60,97419355	54,29354839	55,36612903	67,41612903	0,389444444	0,759259259	4,536296296	7,886296296	12,67518519	15,04277778	17,33759259	17,0062963	13,37796296	8,967777778	4,181851852	1,707037037	6,7	10,3	12,4	16,6	20,9	22,8	28,3	26,6	23,9	16,6	10,4	6,6	-10,2	-12,3	-5,7	0,5	3,6	7,8	9,1	8,9
4422	Trendelburg	44	22	2	NA	85,51935484	60,51935484	80,11129032	65,98548387	77,41290323	89,63064516	85,38064516	80,51612903	83,71290323	78,81935484	81,8983871	102,3112903	0,2525	0,550138889	4,312083333	7,608194444	12,41180556	14,81055556	17,05402778	16,68402778	13,05472222	8,725972222	4,025972222	1,574027778	6,7	10,3	12,4	16,6	20,8	22,8	28,3	26,5	23,7	16,4	10,5	6,7	-10,4	-12,9	-5,8	0,2	3,3	7,1	8,8	8,6
4422	Trendelburg	44	22	4	NA	62,48225806	45,19193548	59,82580645	50,99032258	63,07258065	73,04354839	67,87096774	62,66935484	66,89677419	59,90322581	61,81451613	76,4	-0,041071429	0,227321429	3,978571429	7,245714286	12,05214286	14,47285714	16,69267857	16,29785714	12,70910714	8,412857143	3,734464286	1,307678571	6,5	9,9	12,1	16,3	20,5	22,5	27,9	26	23,4	16,1	10,2	6,5	-10,6	-13,3	-5,9	0,1	3,1	6,7	8,5	8,3
4423	Oedelsheim	44	23	1	NA	103,4564516	71,90967742	92,30483871	75,28387097	85,58709677	99,21935484	94,22741935	85,32580645	94,8983871	88,15483871	96,94516129	121,8435484	-0,145	0,095694444	3,753333333	7,013194444	11,79666667	14,26541667	16,50430556	16,12208333	12,56694444	8,351388889	3,588055556	1,169722222	6,8	10,4	12,2	16,9	20,9	23,1	28,6	26,5	23,4	16,2	10,6	6,8	-10,7	-13	-6,7	-0,4	3,1	7,1	8,7	8,6
4423	Oedelsheim	44	23	3	NA	81,75645161	57,73225806	74,72419355	61,05806452	72,3	83,62580645	79,5016129	71,6483871	80,54032258	72,24354839	78,41935484	98,20483871	-0,4255	-0,211333333	3,4615	6,7	11,51116667	13,9525	16,18033333	15,80066667	12,26416667	8,083333333	3,3255	0,932	6,2	9,6	11,5	15,8	19,9	22	27,3	25,4	22,7	15,6	9,8	6,2	-10,9	-13,3	-6,6	-0,3	3	6,8	8,5	8,3
4423	Oedelsheim	44	23	2	NA	95,04677419	65,27258065	86,21774194	68,79193548	77,91612903	91,56129032	86,81935484	79,22903226	88,28225806	80,94516129	89,71290323	109,8193548	0,25125	0,500555556	4,163055556	7,478611111	12,23416667	14,73680556	17,00097222	16,59708333	13,00861111	8,723055556	3,946111111	1,529305556	6,8	10,4	12,3	16,9	20,9	23,1	28,6	26,5	23,5	16,3	10,6	6,8	-10,4	-12,4	-6,3	0,1	3,5	7,6	9,1	8,9
4423	Oedelsheim	44	23	4	NA	79,68225806	55,90806452	73,0483871	57,85645161	67,41129032	79,92903226	74,96612903	67,20806452	75,59193548	68,81774194	77,07419355	94,45967742	0,067333333	0,328166667	3,990666667	7,3105	12,08483333	14,5585	16,80916667	16,433	12,84183333	8,569833333	3,779333333	1,362166667	6,7	10,2	12,4	16,6	20,9	23	28,2	26,3	23,5	16,4	10,5	6,7	-10,6	-12,5	-6,4	0	3,4	7,5	9	8,9
4424	Dransfeld	44	24	1	NA	92,61935484	62,47580645	83,15967742	66,15483871	73,88709677	90,16935484	84,00645161	76,79354839	86,36451613	78,10322581	86,33870968	103,7758065	0,209166667	0,501666667	4,108194444	7,484722222	12,24097222	14,75291667	17,04055556	16,66694444	13,0475	8,749305556	3,925972222	1,468472222	6,5	10,1	12	16,4	20,5	22,7	28,1	26,1	23,3	16,2	10,3	6,6	-10,3	-12	-6,3	0,2	3,7	8	9,4	9,3
4424	Dransfeld	44	24	3	NA	74,66129032	51,91290323	68,98225806	54,85322581	63,42258065	76,6	71,64032258	64,32419355	72,05483871	65,58548387	72,11935484	87,67741935	0,110666667	0,381833333	3,972166667	7,349833333	12,10933333	14,62116667	16,8945	16,5645	12,9555	8,6755	3,810833333	1,373833333	6,4	10	11,8	16,2	20,3	22,4	27,7	25,9	23	16	10,1	6,4	-10,2	-11,9	-6,1	0,4	3,8	8,1	9,5	9,4
4424	Dransfeld	44	24	2	NA	69,56129032	46,65483871	62,82580645	49,98548387	55,83225806	70,29354839	63,91774194	58,13709677	66,1516129	59,35322581	64,66290323	78,34193548	0,252241379	0,545689655	4,169137931	7,583275862	12,30931034	14,81827586	17,09603448	16,78189655	13,12724138	8,812586207	3,984482759	1,510517241	6,6	10,1	12	16,3	20,5	22,7	27,9	26,2	23,3	16,2	10	6,6	-10	-11,4	-5,9	0,7	4,1	8,4	9,8	9,7
4424	Dransfeld	44	24	4	NA	64,39032258	44,67258065	59,66451613	47,07741935	54,09516129	65,92741935	61,68870968	55,65322581	62,30967742	55,89516129	61,3983871	74,62419355	-0,045769231	0,223846154	3,751923077	7,140192308	11,86769231	14,38634615	16,66538462	16,37961538	12,80269231	8,56	3,630961538	1,201730769	6,2	9,7	11,5	16	20	22,2	27,5	25,7	22,8	15,9	9,8	6,3	-10,3	-11,7	-6,3	0,4	3,9	8,1	9,4	9,7
4518	Madfeld	45	18	1	NA	106,7	75,66290323	93,26129032	77,34354839	83,71774194	100,5177419	101,1387097	85,40645161	102,1935484	93,50806452	98,62258065	116,616129	0,050694444	0,139305556	3,493055556	6,633333333	11,35027778	13,74736111	16,18027778	15,84791667	12,40388889	8,296388889	3,572361111	1,185138889	6,4	9,3	11,3	14,9	19,4	20,8	26,6	25	22	16,1	10,3	6,4	-9,6	-11,3	-5,1	0,9	3,8	7,7	9,8	9,5
4518	Madfeld	45	18	3	NA	95,58548387	67,22258065	80,97741935	65,47903226	70,56612903	81,86290323	84,88387097	70,42419355	86,80967742	80,58064516	85,92419355	101,3419355	-0,083	-0,020833333	3,310166667	6,414833333	11,14233333	13,5445	15,989	15,6355	12,2255	8,121166667	3,415333333	1,046166667	6,3	9,3	11,4	14,9	19,5	20,9	26,8	25	22,1	16,1	10,3	6,5	-9,9	-11,6	-5,5	0,7	3,5	7,2	9,5	9,2
4518	Madfeld	45	18	2	NA	99,80967742	71,3	89,42741935	74,32903226	81,29516129	95,92741935	98,57096774	81,23064516	97,77096774	89,31935484	94,22419355	112,216129	-0,170416667	-0,034166667	3,372222222	6,508611111	11,22625	13,67333333	16,08527778	15,77319444	12,29458333	8,173472222	3,404444444	1,05125	6	9,1	11,1	14,8	19,3	20,9	26,7	24,7	21,8	15,7	9,9	6,1	-9,8	-11,8	-5,6	0,5	3,6	7,5	9,6	9,2
4518	Madfeld	45	18	4	NA	74,21612903	53,34032258	65,94516129	56,20483871	61,05645161	72,67419355	72,8	59,87258065	70,68709677	67,24354839	69,7983871	81,34354839	0,189333333	0,346166667	3,798166667	6,977	11,6895	14,16616667	16,56816667	16,18616667	12,63583333	8,442666667	3,753166667	1,385166667	6,3	9,5	11,6	15,2	19,8	21,3	27,2	25,2	22,2	16,1	10,3	6,5	-9,7	-11,7	-5,4	0,6	3,7	7,6	9,7	9,3
4519	Marsberg	45	19	1	NA	84,88709677	61,41612903	78,83548387	67,06129032	73,59354839	87,51290323	87,52903226	72,47419355	85,54677419	80,49354839	83,26774194	97,81451613	0,063055556	0,253055556	3,794027778	6,974722222	11,66041667	14,20638889	16,57680556	16,23625	12,63791667	8,441666667	3,691388889	1,343611111	6,3	9,7	11,8	15,5	20	21,8	27,5	25,5	22,5	16	10,3	6,4	-9,9	-11,9	-5,6	0,4	3,6	7,6	9,6	9,2
4519	Marsberg	45	19	3	NA	67,39193548	48,6516129	62,28064516	53,43225806	60,63387097	70,01451613	72,19516129	55,35806452	68,96612903	66,22258065	67,10322581	78,27903226	-0,130333333	0,062666667	3,564333333	6,744833333	11,45566667	14,0125	16,38183333	16,03833333	12,45683333	8,2435	3,501	1,1325	6,1	9,4	11,5	15,1	19,7	21,3	27,1	25,1	22,1	15,8	10,1	6,2	-9,7	-12	-5,5	0,5	3,5	7,8	9,7	9,4
4519	Marsberg	45	19	2	NA	78,50322581	55,23387097	72,36935484	62,20322581	71,29354839	83,59516129	82,75	68,91451613	81,64193548	74,9516129	77,98870968	89,73225806	0,222083333	0,406388889	4,0175	7,203055556	11,89347222	14,47444444	16,80388889	16,44930556	12,82333333	8,586805556	3,865833333	1,501805556	6,4	9,9	11,9	15,7	20,1	21,9	27,6	25,6	22,7	16,2	10,4	6,4	-9,8	-12,3	-5,7	0,3	3,3	7,9	9,6	9,4
4519	Marsberg	45	19	4	NA	65,35806452	46,42903226	59,40322581	51,0516129	60,25806452	68,52741935	69,56451613	55,5	68,72580645	62,98225806	64,9483871	75,22258065	-0,0405	0,112666667	3,709333333	6,865333333	11,53433333	14,17716667	16,52783333	16,16966667	12,52666667	8,359333333	3,616	1,261833333	6,2	9,5	11,7	15,4	19,9	21,6	27,4	25,3	22,3	15,9	10,1	6,1	-10,2	-13	-6,3	-0,2	2,8	7,6	9,4	9,1
4520	Warburg	45	20	1	NA	63,30967742	43,63548387	57,81612903	49,55483871	59,27258065	68,54193548	67,32419355	56,10806452	66,8483871	60,96290323	62,95967742	71,65967742	0,250666667	0,435666667	4,090333333	7,288	11,97116667	14,58433333	16,90766667	16,54283333	12,88016667	8,638833333	3,915333333	1,548166667	6,5	9,9	12,1	15,9	20,4	22,2	27,8	25,8	22,9	16,2	10,4	6,4	-9,8	-12,3	-5,8	0,3	3,3	8	9,6	9,5
4520	Warburg	45	20	3	NA	49,06774194	34,54677419	44,83870968	39,04354839	48,40322581	55,68709677	53,59193548	44,61935484	53,64354839	48,0016129	49,34677419	55,91129032	0,2626	0,4034	4,138	7,2898	11,9532	14,6466	16,9614	16,5734	12,8734	8,6566	3,9476	1,5738	6,5	9,8	12,2	16	20,4	22,2	28,1	25,8	22,9	16,2	10,4	6,3	-10,1	-13	-6,1	-0,1	2,9	7,8	9,6	9,4
4520	Warburg	45	20	2	NA	65,36774194	47,10967742	62,49354839	54,38548387	69,22903226	81,54354839	76,5983871	64,5016129	74,38870968	67,92903226	67,72903226	77,24193548	0,481805556	0,723055556	4,465416667	7,698333333	12,39430556	14,98541667	17,30333333	16,92	13,22777778	8,910555556	4,191666667	1,785833333	6,6	10,1	12,3	16,2	20,5	22,4	28,1	26,1	23,2	16,4	10,4	6,5	-9,6	-12	-5,5	0,6	3,6	8,3	9,8	9,6
4520	Warburg	45	20	4	NA	56,11451613	40,46290323	51,58709677	46,40645161	57,91612903	70,06935484	63,63870968	54,65806452	64,21612903	57,54677419	57,47903226	64,43387097	0,3955	0,562666667	4,340833333	7,509166667	12,18466667	14,86333333	17,1625	16,784	13,07066667	8,783166667	4,084166667	1,707166667	6,6	9,9	12,4	16,2	20,5	22,3	28,2	25,9	23	16,3	10,5	6,4	-9,9	-12,4	-5,8	0,3	3,3	8,1	9,5	9,5
4521	Liebenau	45	21	1	NA	64,93225806	47,68548387	62,36612903	54,68064516	72,29516129	84,30967742	78,15	67,02741935	76,0516129	70,15967742	68,53870968	80,2	0,377916667	0,660833333	4,433333333	7,697638889	12,43833333	14,92875	17,26930556	16,92861111	13,2875	8,910416667	4,120694444	1,676666667	6,6	10,1	12,3	16,4	20,7	22,5	28,2	26,2	23,5	16,5	10,5	6,5	-9,8	-11,7	-5,5	0,8	3,9	8,2	9,7	9,5
4521	Liebenau	45	21	3	NA	62,03709677	44,68548387	56,65322581	49,63225806	63,89516129	75,46451613	68,02258065	58,55967742	69,01129032	62,2016129	62,23548387	71,98548387	0,0075	0,234166667	3,940166667	7,162666667	11,8875	14,4615	16,78566667	16,441	12,79216667	8,530666667	3,705	1,303833333	6,1	9,4	11,6	15,6	20	21,8	27,4	25,4	22,7	15,8	9,9	6	-10	-12,2	-5,7	0,4	3,5	8	9,5	9,4
4521	Liebenau	45	21	2	NA	68,9983871	50,19193548	66,40322581	57,21129032	75,07903226	87,33548387	79,30967742	70,87096774	78,26774194	71,52741935	70,68064516	83,64193548	0,317638889	0,656666667	4,418333333	7,733333333	12,50513889	14,90652778	17,26291667	16,92361111	13,28319444	8,895416667	4,069861111	1,623611111	6,7	10,2	12,3	16,5	20,8	22,7	28,2	26,4	23,7	16,5	10,4	6,5	-9,8	-11,6	-5,3	1	4,1	8,2	9,6	9,4
4521	Liebenau	45	21	4	NA	58,99032258	42,95322581	55,97258065	48,93709677	63,17258065	74,68548387	65,70322581	58,1516129	65,48548387	60,00645161	59,46612903	68,97741935	0,2115	0,510833333	4,257333333	7,5695	12,3285	14,81766667	17,16966667	16,78483333	13,12016667	8,777833333	3,941	1,502333333	6,4	9,8	12,1	16,1	20,5	22,4	27,8	25,9	23,1	16,1	10,3	6,4	-10	-11,6	-5,6	0,7	3,9	8,1	9,6	9,4
4522	Hofgeismar	45	22	1	NA	71,71290323	51,75483871	68,03870968	59,8483871	79,76612903	88,61774194	81,90967742	74,54677419	79,55645161	71,54193548	71,5016129	86,07741935	0,322361111	0,672222222	4,449583333	7,780416667	12,57402778	14,96986111	17,26902778	16,90277778	13,26013889	8,88125	4,107777778	1,6375	6,5	10	12,2	16,4	20,7	22,5	28	26,2	23,5	16,2	10,3	6,5	-9,8	-11,6	-5,3	1	4,1	8,2	9,6	9,4
4522	Hofgeismar	45	22	3	NA	57,82258065	42,43387097	54,79516129	49,14193548	64,94354839	73,85322581	66,42258065	59,19677419	64,96935484	59,05	58,29677419	69,78870968	0,2225	0,5465	4,303166667	7,644333333	12,38916667	14,8915	17,2215	16,84333333	13,1785	8,798	3,9675	1,516	6,3	9,8	12	16	20,4	22,3	27,7	25,9	23,1	16	10,1	6,3	-9,7	-11,3	-5,2	1,2	4,3	8,4	9,8	9,6
4522	Hofgeismar	45	22	2	NA	63,63064516	45,95967742	61,03548387	53,39193548	68,5483871	77,47903226	73,45	67,29677419	69,74677419	62,28548387	64,60645161	77,58870968	0,0205	0,299333333	4,024833333	7,331	12,12733333	14,5555	16,82516667	16,45883333	12,84666667	8,550166667	3,777833333	1,342833333	6,3	9,8	11,8	16	20,3	22,2	27,6	25,8	23,1	15,9	10	6,3	-10,4	-12,7	-5,9	0,3	3,4	7,3	8,9	8,7
4522	Hofgeismar	45	22	4	NA	49,0483871	35,80483871	47,25322581	42,47741935	54,84354839	61,55322581	56,91935484	49,71290323	54,03548387	48,11290323	50,01612903	58,8483871	0,1716	0,4988	4,2312	7,6086	12,3498	14,8332	17,1574	16,8036	13,13	8,758	3,9302	1,4794	6,3	9,8	12	16	20,4	22,3	27,6	25,9	23,1	15,9	10,1	6,4	-9,9	-11,6	-5,5	0,9	4,1	8,3	9,6	9,4
4523	M�nden	45	23	1	NA	94,78548387	67,81290323	88,43548387	72,51290323	88,94516129	100,0951613	97,73548387	85,99516129	96,30483871	85,40967742	94,34354839	115,5548387	-0,485694444	-0,272083333	3,359861111	6,610694444	11,42625	13,89708333	16,15388889	15,81597222	12,28708333	8,103888889	3,232083333	0,852361111	6,2	9,6	11,6	15,8	20	22	27,4	25,5	22,7	15,6	9,8	6,2	-10,8	-13	-6,5	-0,1	3,1	7	8,6	8,5
4523	M�nden	45	23	3	NA	66,36935484	48,84677419	64,6016129	56,55322581	70,72419355	78,44193548	77,28387097	63,82580645	73,06935484	65,27741935	69,54677419	81,54677419	-0,125666667	0,164666667	3,815833333	7,160333333	11,92233333	14,41766667	16,74066667	16,40566667	12,7685	8,486166667	3,596833333	1,175833333	6,7	10,2	12,4	16,6	20,9	22,9	28,2	26,3	23,5	16,4	10,5	6,7	-10,7	-12,3	-6,4	0,1	3,4	7,6	9	8,9
4523	M�nden	45	23	2	NA	94,97258065	67,41612903	87,4483871	68,78225806	80,57741935	95,74677419	91,23387097	79,1516129	90,92580645	83,36451613	92,87580645	114,7096774	0,147361111	0,404861111	4,090138889	7,422361111	12,19027778	14,68402778	16,95347222	16,58555556	12,95263889	8,670277778	3,867777778	1,443333333	6,9	10,4	12,5	16,8	20,9	23	28,3	26,4	23,7	16,5	10,5	6,9	-10,5	-12,4	-6,3	0,2	3,5	7,7	9,1	9
4523	M�nden	45	23	4	NA	70,98225806	50,92096774	67,38064516	54,48870968	65	77,41129032	75,65645161	63,6016129	72,17096774	65,28064516	70,45	87,80967742	0,289333333	0,579	4,305333333	7,665	12,39066667	14,91816667	17,209	16,87166667	13,2045	8,848	4,0285	1,564833333	6,9	10,5	12,6	16,9	21	23	28,4	26,6	23,7	16,6	10,5	6,9	-10,4	-12,1	-6,2	0,4	3,7	7,8	9,3	9,2
4524	Scheden	45	24	1	NA	88,52419355	62,81290323	82,38870968	65,50806452	77,58870968	93,02741935	87,28548387	77,51612903	87,85483871	79,23225806	88,04516129	107,3919355	0,075138889	0,302638889	3,932222222	7,275555556	12,01652778	14,55333333	16,82138889	16,50361111	12,89916667	8,636111111	3,772361111	1,337777778	6,5	10	11,9	16,1	20,3	22,4	27,6	25,8	23	16,1	10	6,6	-10,5	-12,1	-6,5	0,2	3,6	7,9	9,3	9,3
4524	Scheden	45	24	3	NA	72,43548387	51,63709677	67,98387097	54,55483871	65,5	78,22580645	74,86129032	64,86935484	72,22741935	64,23870968	70,71612903	86,5	0,2055	0,457333333	4,101833333	7,4435	12,20683333	14,74283333	17,0465	16,71316667	13,08133333	8,799	3,896666667	1,457333333	6,7	10,2	12,1	16,4	20,5	22,6	27,9	26,1	23,3	16,4	10,2	6,7	-10,6	-12,2	-6,9	0	3,4	7,8	9,3	9,4
4524	Scheden	45	24	2	NA	84,71129032	58,23064516	76,8483871	59,15645161	70,34516129	82,22580645	78,78870968	68,74677419	79,37419355	70,69516129	80,61129032	97,98225806	-0,182419355	0,026774194	3,565	6,895645161	11,64596774	14,18612903	16,45306452	16,18645161	12,64774194	8,463709677	3,487258065	1,060322581	6,4	9,8	11,5	15,8	19,9	22	27,1	25,5	22,8	16	9,6	6,3	-10,8	-12,3	-6,9	-0,1	3,4	7,7	9,1	9,3
4524	Scheden	45	24	4	NA	77,45645161	54,12419355	71,23548387	55,31129032	67,13709677	77,88387097	74,53870968	65,08709677	73,47096774	64,71935484	74,92258065	88,93225806	0,0185	0,212	3,809666667	7,133166667	11,8655	14,42733333	16,7065	16,40966667	12,8435	8,640166667	3,682833333	1,267333333	6,6	10,1	12	16,2	20,3	22,4	27,7	25,9	23,1	16,2	10	6,6	-10,5	-12,3	-6,8	0,1	3,5	7,9	9,3	9,6
4525	Friedland	45	25	1	NA	73,40967742	51,04354839	70,69032258	56,39516129	69,5983871	83,81451613	76,23709677	66,31935484	73,21935484	64,97419355	71,61451613	84,9	0,451142857	0,757142857	4,414285714	7,796428571	12,50457143	15,01757143	17,28828571	17,01771429	13,381	9,079857143	4,173428571	1,704142857	6,9	10,5	12,4	17,1	21	23,1	27,8	26,6	23,6	16,6	10,2	7	-10,2	-11,7	-6,3	0,5	4	8,3	9,6	10
4525	Friedland	45	25	3	NA	54,81612903	40,20967742	52,39032258	42,71451613	54,63548387	63,69354839	57,52903226	51,41290323	55,44354839	49,40483871	54,91290323	64,55645161	0,2276	0,453	4,0786	7,4244	12,1128	14,6952	16,9456	16,6692	13,1006	8,8516	3,9054	1,4646	6,8	10,4	12,2	16,7	20,8	22,9	27,9	26,4	23,6	16,5	10,1	6,9	-10,4	-12,1	-6,7	0,3	3,8	8,1	9,4	9,8
4525	Friedland	45	25	2	NA	56,78870968	41,51774194	57,71290323	50,73064516	67,74193548	79,10483871	70,25645161	64,10483871	63,69677419	56,27258065	59,17903226	68,45483871	0,538484849	0,909545455	4,588484848	7,980757576	12,68106061	15,17060606	17,43393939	17,18272727	13,55439394	9,197424242	4,320909091	1,782727273	6,9	10,6	12,4	17,2	21,2	23,3	27,8	26,7	23,8	16,6	10,2	7	-9,9	-11,3	-5,9	0,8	4,4	8,3	9,6	9,9
4525	Friedland	45	25	4	NA	67,81451613	51,39354839	66,26612903	56,12419355	73,15	85,51612903	76,66129032	69,79677419	71,47903226	64,30645161	69,10483871	81,46935484	0,163030303	0,419848485	4,052727273	7,412272727	12,14984848	14,70712121	16,97348485	16,70878788	13,08863636	8,808787879	3,860454545	1,411212121	6,8	10,4	12,2	16,7	20,8	22,9	28	26,4	23,6	16,5	10,1	6,9	-10,4	-11,9	-6,5	0,4	3,9	8,2	9,6	9,8
4617	Brilon	46	17	1	NA	137,5064516	95,81129032	114,8629032	92,48387097	91,10483871	108,3903226	111,3387097	96,79516129	115,0822581	111,3129032	119,4064516	143,5274194	-0,121666667	-0,124166667	3,131527778	6,215972222	10,95555556	13,28444444	15,7525	15,38486111	12,07819444	8,026527778	3,305277778	0,915972222	6,3	9,1	11,2	14,6	19,3	20,6	26,6	24,8	21,9	16,1	10,6	6,4	-10,2	-11,7	-5,6	0,4	3,3	7	9,4	9
4617	Brilon	46	17	3	NA	151,6854839	103,4532258	124,2483871	98,94354839	93,81129032	109,2951613	115,8112903	96,03548387	120,7935484	119,2209677	128,7048387	157,7048387	-0,618055556	-0,605972222	2,584027778	5,547777778	10,38694444	12,84333333	15,27236111	14,86083333	11,54319444	7,524583333	2,784305556	0,464444444	6,1	8,6	10,9	14,2	18,8	20,2	26,1	24,3	21,6	15,8	10	6,2	-10,8	-12,8	-6,5	-0,9	1,8	5,9	8,4	7,9
4617	Brilon	46	17	2	NA	113,2822581	78,99032258	93,5516129	74,09677419	74,58870968	86,30322581	91,68709677	77,28387097	94,09354839	89,88548387	97,19032258	117,1370968	-0,211166667	-0,153333333	3,075666667	6,148333333	10,90766667	13,2835	15,72683333	15,358	12,03216667	7,963333333	3,2265	0,854333333	6,1	8,8	10,8	14,5	19	20,3	26,3	24,6	21,6	15,9	10,3	6,3	-10,2	-12	-5,8	0,3	3,1	6,9	9,2	8,8
4617	Brilon	46	17	4	NA	127,3322581	88,14677419	103,1177419	81,12903226	77,96774194	88,47419355	96,38387097	78,18225806	99,34032258	98,11612903	107,4016129	131,3870968	-0,860833333	-0,807	2,327833333	5,256833333	10,125	12,62366667	15,0235	14,61716667	11,32083333	7,356666667	2,6145	0,288666667	6	8,7	10,8	14,3	18,9	20,3	26,2	24,4	21,5	15,5	9,8	6	-11,1	-13,1	-6,8	-1,1	1,6	5,7	8,1	7,6
4618	Adorf	46	18	1	NA	115,8709677	81,87903226	96,81935484	78,93548387	82,48064516	94,02741935	99,30967742	82,68548387	99,98548387	95,19354839	102,45	120,9	-0,12	-0,022638889	3,2675	6,319861111	11,13111111	13,56055556	15,97777778	15,63208333	12,19027778	8,062777778	3,374722222	1,007916667	6,3	9,3	11,4	14,9	19,5	20,8	26,7	25,1	22	16,1	10,3	6,5	-9,9	-11,6	-5,5	0,6	3,4	7,2	9,5	9,1
4618	Adorf	46	18	3	NA	130,4677419	92,81774194	105,2241935	83,86290323	82,6983871	95,43064516	101,6274194	82,18548387	102,8	103,4435484	111,2790323	136,4790323	-0,64	-0,465	2,708333333	5,72125	10,60138889	13,06305556	15,48347222	15,10805556	11,73027778	7,64125	2,916111111	0,566666667	5,9	8,6	10,8	14,2	18,8	20,3	26,2	24,3	21,5	15,4	9,7	6	-10,9	-12,9	-6,7	-0,5	2,5	6,3	8,7	8,2
4618	Adorf	46	18	2	NA	97,09516129	70,17580645	81,82258065	68,48870968	74,25322581	85,55483871	87,59677419	72,31451613	87,16129032	82,25967742	86,7483871	103,1193548	-0,12875	0,032361111	3,449722222	6,551527778	11,34194444	13,82555556	16,22291667	15,88513889	12,33791667	8,169444444	3,433888889	1,073194444	6,8	9,9	12,3	15,8	20,3	21,8	27,6	25,8	22,7	16,6	10,8	7	-9,9	-11,8	-5,6	0,5	3,6	7,2	9,5	9,1
4618	Adorf	46	18	4	NA	111,0016129	78,68064516	89,5016129	73,39677419	80,01290323	88,07096774	92,43387097	73,39193548	92,78709677	90,68387097	95,71612903	115,7403226	-0,636527778	-0,420416667	2,945277778	6,024861111	10,87166667	13,31680556	15,73986111	15,44388889	11,95597222	7,775833333	2,974861111	0,617916667	5,7	8,6	10,9	14,3	19	20,4	26,3	24,5	21,4	15,3	9,7	6,1	-10,3	-12,2	-6	0,1	3,2	6,7	9,2	8,7
4619	Mengeringhausen	46	19	1	NA	83,36451613	60,88064516	74,38870968	64,2483871	72,67903226	82,49516129	86,78548387	66,12903226	83,56612903	78,81129032	81,4	94,28548387	-0,355277778	-0,148611111	3,366666667	6,533888889	11,23638889	13,80013889	16,1775	15,86236111	12,26694444	8,081805556	3,293472222	0,932916667	6	9,1	11,3	14,9	19,4	21	26,9	24,8	21,8	15,5	9,8	5,9	-9,9	-12,1	-5,8	0,3	3,4	7,3	9,5	9,2
4619	Mengeringhausen	46	19	3	NA	88,24193548	63,24193548	72,37419355	62,30645161	72,76290323	79,45	81,48225806	66,63064516	81,39677419	76,05322581	79,28548387	92,32580645	-0,329583333	-0,071527778	3,52875	6,742777778	11,47680556	13,99416667	16,35083333	16,06541667	12,43569444	8,147083333	3,336805556	0,9625	6,1	9,2	11,7	15,3	19,8	21,3	27,2	25,3	21,8	15,5	10,1	6,1	-10,1	-12,2	-6	0,2	3,3	7,2	9,4	9,1
4619	Mengeringhausen	46	19	2	NA	78,43548387	56,51290323	68,90483871	60,77419355	72,74677419	80,5	81,20483871	66,01774194	81,51612903	74,76451613	76,32903226	88,22741935	-0,210555556	-0,061666667	3,562916667	6,701388889	11,39638889	14,06430556	16,38138889	16,05180556	12,3975	8,248194444	3,469444444	1,108611111	6	9,2	11,6	15,4	19,7	21,5	27,4	25,2	22,1	15,7	9,9	5,8	-10,3	-13,3	-6,3	-0,4	2,6	7,5	9,3	9,1
4619	Mengeringhausen	46	19	4	NA	72,96935484	52,50322581	62,38548387	56,2983871	69,2016129	75,34516129	72,62903226	62,49193548	73,57419355	68,25645161	68,76129032	77,85322581	0,015416667	0,269305556	3,955138889	7,180138889	11,87916667	14,46805556	16,81416667	16,48402778	12,77166667	8,479861111	3,712777778	1,315972222	6,4	9,5	12	15,8	20,1	21,9	27,8	25,6	22,4	16	10,2	6,1	-9,7	-12,2	-5,6	0,6	3,6	7,6	9,6	9,4
4620	Bad Arolsen	46	20	1	NA	57,1516129	41,62419355	51,00806452	46,91129032	59,07258065	66,43064516	62,16451613	55,31935484	64,16774194	57,36290323	57,32258065	63,96774194	0,143166667	0,264166667	4,001666667	7,116166667	11,77066667	14,5175	16,81166667	16,4475	12,71583333	8,529833333	3,837166667	1,479333333	6,5	9,7	12,2	16	20,3	22,2	28,2	25,8	22,9	16,2	10,3	6,2	-10,1	-13,3	-6,3	-0,2	2,6	7,7	9,4	9,3
4620	Bad Arolsen	46	20	3	NA	59,15645161	42,57258065	51,02096774	47,51129032	61,13387097	64,82903226	60,49193548	55,29677419	65,87419355	58,37096774	57,88387097	65,33064516	-0,154166667	0,051166667	3,737666667	6,956833333	11,64083333	14,26216667	16,63316667	16,28966667	12,60333333	8,338333333	3,523166667	1,150166667	6,3	9,4	11,9	15,7	20	21,8	27,7	25,5	22,3	15,9	10,1	5,9	-10	-12,7	-6	0,1	3,2	7,7	9,4	9,1
4620	Bad Arolsen	46	20	2	NA	67,1016129	49,02258065	59,56129032	56,01290323	71,01129032	80,17419355	72,44032258	67,76774194	76,22258065	67,1	67,28709677	74,86774194	0,249722222	0,407916667	4,183194444	7,340972222	12,00416667	14,71930556	17,02222222	16,64125	12,92680556	8,663055556	3,935694444	1,569305556	6,5	9,8	12,3	16,1	20,4	22,2	28,2	25,8	22,9	16,2	10,4	6,3	-9,8	-12,7	-5,9	0,2	3	7,9	9,4	9,4
4620	Bad Arolsen	46	20	4	NA	71,02096774	49,86935484	59,93709677	57,28064516	71,65806452	76,33548387	68,11129032	65,90806452	75,76129032	72,27903226	69,90483871	79,66774194	-0,103888889	0,125833333	3,859444444	7,088194444	11,77861111	14,39625	16,75527778	16,41180556	12,71152778	8,410694444	3,574027778	1,205138889	6,2	9,4	11,7	15,6	19,9	21,6	27,5	25,3	22,4	15,7	9,9	5,9	-9,8	-12,3	-5,6	0,5	3,5	7,9	9,5	9,3
4621	Wolfhagen	46	21	1	NA	70,34354839	50,58064516	64,36290323	59,61774194	76,71935484	89,23870968	77,15806452	69,74354839	80,85645161	71,70806452	70,49032258	80,81290323	0,017638889	0,251666667	3,967638889	7,217638889	11,92388889	14,52027778	16,85611111	16,51388889	12,81944444	8,532361111	3,700555556	1,307777778	6,4	9,7	12	15,9	20,2	22	27,8	25,6	22,7	16	10,1	6,2	-10	-12,1	-5,8	0,5	3,5	7,8	9,4	9,2
4621	Wolfhagen	46	21	3	NA	67,92580645	48,49516129	61,29354839	58,68387097	77,04516129	84,02741935	72,87741935	68,9016129	78,2	71,65967742	69,42096774	79,14677419	-0,005555556	0,243333333	3,987083333	7,26375	11,98013889	14,57805556	16,94180556	16,58444444	12,87416667	8,53875	3,662361111	1,265416667	6,3	9,5	11,9	15,7	20,1	21,9	27,7	25,5	22,6	15,8	10	6,1	-10,2	-11,7	-5,8	0,4	3,7	7,6	9,3	9,2
4621	Wolfhagen	46	21	2	NA	75,17903226	54,66612903	69,55483871	62,42096774	80,88709677	93,22258065	81,97741935	72,33548387	84,23709677	75,89677419	75,75	89,06935484	-0,139722222	0,133194444	3,841805556	7,139444444	11,91055556	14,41430556	16,77861111	16,43083333	12,7725	8,475277778	3,575	1,147222222	6,3	9,7	11,9	15,9	20,3	22,2	27,6	25,8	23	16	10,2	6,3	-10,5	-11,9	-6,2	0,3	3,5	7,5	9,1	9
4621	Wolfhagen	46	21	4	NA	76,91129032	55,77419355	69,96290323	64,25322581	84,68064516	92,90806452	83,13225806	73,70645161	86,25	76,8016129	78,06290323	92,31612903	-0,368888889	-0,09875	3,594166667	6,913611111	11,67666667	14,20361111	16,58680556	16,26055556	12,60833333	8,300833333	3,319166667	0,896666667	5,9	9,2	11,4	15,4	19,7	21,5	27,1	25,1	22,3	15,5	9,7	5,9	-10,2	-11,4	-5,8	0,4	3,9	7,8	9,4	9,3
4622	Kassel West	46	22	1	NA	72,66935484	54,25483871	68,51935484	60,50322581	80,07580645	90,33709677	80,4483871	71,09193548	81,34677419	75,18225806	73,15967742	89,2	-0,042222222	0,295972222	4,018333333	7,375138889	12,13763889	14,64986111	17,00305556	16,66652778	12,97611111	8,6175	3,656527778	1,256944444	6,2	9,5	11,8	15,9	20,3	22,1	27,5	25,6	22,8	15,8	10	6,2	-10,5	-11,5	-6,1	0,2	3,9	7,6	9,1	9,2
4622	Kassel West	46	22	3	NA	85,85322581	63,46129032	78,07419355	67,31935484	88,31612903	95,49354839	89,23870968	73,47096774	87,40483871	83,58548387	85,55	103,4870968	-0,720416667	-0,402083333	3,234166667	6,593055556	11,35513889	13,90972222	16,2625	16,01097222	12,37986111	8,086805556	2,954444444	0,595972222	5,9	9,2	11,4	15,6	20,1	21,9	27,2	25,3	22,5	15,5	9,7	5,9	-10,7	-11,6	-6,2	0	3,7	7,5	9	9,1
4622	Kassel West	46	22	2	NA	57,0983871	42,01451613	54,26612903	48,91774194	64,0016129	72,98548387	64,18387097	56,03387097	62,17903226	55,63064516	57,59677419	68,81935484	0,265666667	0,646333333	4,43	7,855166667	12,59016667	15,09083333	17,457	17,10633333	13,34183333	8,913333333	4,009333333	1,576833333	6,4	9,9	12,4	16,5	20,8	22,6	28,1	26,2	23,4	16,2	10,4	6,4	-9,6	-10,9	-5,1	1,2	4,6	8,5	10	9,9
4622	Kassel West	46	22	4	NA	52,75806452	38,15967742	51,22903226	45,60967742	62,33387097	71,68870968	62,23709677	53,21612903	59,33548387	53,56290323	53,97580645	63,70645161	0,495833333	0,981	4,853166667	8,357833333	13,08783333	15,58016667	17,986	17,6505	13,7725	9,215833333	4,272	1,797	6,5	10,1	12,5	16,7	21	22,6	28,3	26,4	23,4	16,3	10,5	6,5	-9,3	-10,1	-4,5	1,5	5,1	8,9	10,4	10,4
4623	Kassel Ost	46	23	1	NA	64,86774194	47,3983871	62,64516129	57,94032258	76,19516129	86,19677419	79,66935484	69,79516129	73,68870968	66,18387097	67,78709677	77,45967742	0,414305556	0,766388889	4,538472222	7,969861111	12,70486111	15,20472222	17,57263889	17,20069444	13,44125	8,994444444	4,131111111	1,693472222	6,7	10,3	12,6	16,8	21,1	22,9	28,4	26,5	23,7	16,5	10,5	6,7	-9,8	-11,1	-5,3	1,2	4,4	8,5	10	9,8
4623	Kassel Ost	46	23	3	NA	49,82419355	36,25806452	49,08064516	46,39354839	63,52096774	72,52419355	65,07096774	57,21612903	58,31774194	53,80483871	52,74516129	58,94193548	0,578709677	1,050645161	4,89483871	8,389516129	13,10564516	15,58419355	17,99225806	17,63596774	13,78290323	9,235322581	4,36	1,885645161	6,6	10,3	12,7	16,9	21,2	22,8	28,5	26,6	23,6	16,4	10,6	6,6	-9,5	-10,4	-4,8	1,5	4,9	8,8	10,4	10,3
4623	Kassel Ost	46	23	2	NA	79,22903226	56,89032258	72,0983871	63,78709677	83,97258065	93,76774194	90,31290323	79,16290323	84,11451613	74,71290323	80,81129032	95,09354839	-0,036111111	0,245833333	3,907361111	7,268333333	12,01472222	14,55888889	16,87555556	16,55930556	12,92208333	8,617916667	3,645	1,222638889	6,8	10,4	12,7	16,9	21,1	23	28,5	26,6	23,8	16,5	10,6	6,8	-10,4	-11,9	-6,5	0,3	3,6	7,9	9,5	9,5
4623	Kassel Ost	46	23	4	NA	57,26612903	40,52741935	52,76612903	50,37096774	68,63548387	77,02258065	71,80483871	62,63064516	64,08548387	57,82741935	59,52419355	66,79354839	0,140333333	0,447666667	4,164666667	7,563833333	12,29383333	14,83783333	17,17216667	16,84616667	13,13583333	8,7925	3,8205	1,401666667	6,5	10,1	12,4	16,6	20,8	22,6	28,2	26,3	23,4	16,2	10,3	6,5	-10	-11,5	-5,9	0,8	4,1	8,3	10	9,9
4624	Hedem�nden	46	24	1	NA	97,57258065	69,99354839	88,86129032	71,97903226	85,96451613	101,6935484	97,38709677	85,18387097	95,40806452	84,03064516	94,54193548	115,8274194	-0,192083333	0,00875	3,577222222	6,887638889	11,62583333	14,21694444	16,49083333	16,20486111	12,63027778	8,453055556	3,4825	1,059166667	7	10,6	12,4	16,7	20,8	22,9	28,2	26,4	23,6	16,7	10,4	7	-10,9	-12,6	-7,3	-0,4	3	7,5	8,9	9,1
4624	Hedem�nden	46	24	3	NA	78,96451613	56,49193548	70,4	61,87580645	76,24193548	86,45	83,4516129	70,98548387	79,22258065	70,53709677	77,32580645	93,49193548	-0,445833333	-0,2755	3,2665	6,578666667	11,30066667	13,9345	16,19683333	15,91183333	12,38383333	8,236166667	3,196166667	0,7985	6,2	9,6	11,4	15,7	19,8	21,8	27,2	25,4	22,6	15,8	9,6	6,1	-11,1	-12,8	-7,5	-0,6	2,9	7,3	8,6	9
4624	Hedem�nden	46	24	2	NA	78,83387097	56,99516129	75,70483871	61,64516129	76,10483871	93,84032258	86,45322581	75,17419355	81,15645161	72,30806452	78,83870968	93,53870968	0,497083333	0,710694444	4,373194444	7,636388889	12,32916667	14,95	17,23736111	16,89847222	13,33819444	9,091388889	4,1775	1,74125	7,3	10,8	12,6	16,9	21	23,1	28,4	26,6	23,8	17	10,5	7,3	-10,5	-12,6	-7,2	0	3,3	7,6	8,8	9,7
4624	Hedem�nden	46	24	4	NA	73,12419355	51,78387097	67,19193548	57,6	70,02096774	82,72903226	77,96935484	65,88709677	73,50645161	66,52419355	71,35806452	86,33548387	0,031833333	0,192166667	3,781666667	7,035166667	11,71483333	14,38583333	16,6395	16,33116667	12,81883333	8,680333333	3,667333333	1,2705	7	10,4	12	16,2	20,3	22,3	27,8	25,9	23,2	16,5	9,9	7	-11,3	-13	-7,8	-0,8	2,7	7,1	8,4	8,9
4625	Witzenhausen	46	25	1	NA	68,53387097	48,51935484	63,54516129	53,34677419	68,07903226	80,70967742	75,23387097	62,75322581	70,48225806	62,53387097	67,44032258	81,60483871	0,0905	0,253166667	3,8415	7,043833333	11,7185	14,39816667	16,634	16,35166667	12,88816667	8,747833333	3,737	1,333666667	7,4	10,9	12,5	16,7	20,8	22,8	28,3	26,4	23,7	16,9	10,2	7,3	-11	-13,1	-7,8	-0,6	2,8	7,2	8,4	9,3
4625	Witzenhausen	46	25	3	NA	48,67741935	34,91935484	46,74516129	41,95645161	51,88548387	62,81290323	58,27741935	48,38225806	52,12903226	47,21129032	48,87419355	57,29677419	0,5112	0,7324	4,3802	7,6442	12,31	14,9738	17,2354	16,8964	13,3588	9,111	4,1886	1,747	7,3	10,8	12,5	16,7	20,9	22,8	28,3	26,4	23,8	16,9	10,3	7,3	-10,5	-12,5	-7,1	0	3,4	7,7	8,9	9,9
4625	Witzenhausen	46	25	2	NA	65,03548387	49,45	64,63548387	57,93548387	72,56129032	88,50645161	81,63064516	70,11774194	71,88064516	63,71290323	66,12741935	76,30483871	0,219722222	0,462638889	4,109583333	7,44625	12,17083333	14,76444444	17,02305556	16,72458333	13,13083333	8,875694444	3,907638889	1,459305556	6,7	10,3	12	16,5	20,6	22,6	27,8	26,2	23,4	16,4	10	6,7	-10,6	-12,3	-6,9	0,1	3,5	7,9	9,2	9,7
4625	Witzenhausen	46	25	4	NA	59,09516129	44,88387097	57,49354839	52,03387097	61,74354839	73,44193548	71,86129032	59,58064516	62,77741935	56,40645161	58,8516129	68,84032258	0,148166667	0,371	4,039666667	7,373333333	12,11066667	14,72583333	16,993	16,64933333	13,05916667	8,795166667	3,825166667	1,373666667	7	10,5	12,5	16,8	21	22,9	28,3	26,5	23,9	16,8	10,3	6,9	-11	-12,6	-7,3	-0,3	3,3	7,6	8,9	9,4
4626	Heiligenstadt	46	26	1	NA	72,39354839	56,69193548	72,07258065	62,38387097	76,06290323	92,25806452	84,16935484	73,20806452	78,37903226	67,42419355	71,80967742	87,22580645	-0,036944444	0,191666667	3,824027778	7,215277778	11,96597222	14,52847222	16,79472222	16,53486111	12,91791667	8,64375	3,647361111	1,19125	6,4	9,9	11,7	16,2	20,4	22,4	27,7	25,9	23,1	16,3	9,9	6,5	-11	-12,4	-7,2	-0,2	3,2	7,8	9,1	9,4
4626	Heiligenstadt	46	26	3	NA	66,24516129	50,72741935	64,0016129	56,20645161	65,53870968	77,53548387	74,38225806	63,09032258	68,38064516	60,51451613	64,59032258	78,82258065	-0,2905	-0,099666667	3,520166667	6,902333333	11,66966667	14,25533333	16,52333333	16,2395	12,635	8,434	3,389166667	0,944	6,3	9,7	11,6	15,9	20,1	22	27,4	25,6	23	16,1	9,7	6,2	-11,1	-12,6	-7,3	-0,3	3,2	7,6	9	9,3
4626	Heiligenstadt	46	26	2	NA	58,4983871	45,07258065	58,87096774	51,98709677	62,47580645	76,82419355	70,63709677	62,71451613	62,91774194	54,61451613	57,1483871	69,50806452	-0,169833333	0,087833333	3,7155	7,187166667	11,97766667	14,48883333	16,79933333	16,57316667	12,897	8,530833333	3,528833333	1,0365	6,3	9,9	11,8	16,3	20,5	22,6	27,8	26,1	23,2	16,3	9,9	6,4	-10,9	-12,1	-6,7	0,3	3,5	7,9	9,4	9,4
4626	Heiligenstadt	46	26	4	NA	79,30322581	61,35967742	77,73387097	67,72419355	78,41451613	93,97580645	88,75	76,8016129	81,25645161	72,83870968	76,47258065	94,78064516	-0,613472222	-0,403611111	3,166111111	6,599305556	11,39736111	13,98152778	16,24111111	15,98513889	12,40263889	8,1475	3,050555556	0,600416667	6	9,6	11,4	15,9	20,1	22	27,3	25,6	22,8	16	9,6	6,1	-11,2	-12,4	-7,3	-0,2	3,3	7,7	9,1	9,3
4717	Niedersfeld	47	17	1	NA	140,2612903	94,57903226	112,4016129	88,08548387	82,17096774	95,68225806	102,1854839	83,18870968	109,3516129	109,4564516	115,8370968	145,8274194	-1,3415	-1,3135	1,7875	4,741	9,628166667	12,06783333	14,52233333	14,16216667	10,888	6,904333333	2,094166667	-0,215666667	5,4	8,1	10,3	13,8	18,5	19,8	25,6	23,9	21	15,1	9,5	5,6	-11,1	-13,2	-7	-1	1,8	5,6	8,1	7,7
4717	Niedersfeld	47	17	3	NA	136,6758065	91,31612903	110,5	82,97419355	75,71451613	94,54032258	94,27903226	78,12096774	103,8806452	109,6548387	112,4112903	141,3467742	-1,237	-1,122	1,9935	5,129166667	9,931	12,27366667	14,80883333	14,52166667	11,13783333	6,905666667	2,1855	-0,159166667	5,1	7,6	9,9	13,1	17,9	19,3	25	23,2	20,5	14,4	9,3	5,4	-10,3	-12,1	-6,2	-0,4	2,5	5,9	8,8	8,4
4717	Niedersfeld	47	17	2	NA	109,9919355	75,37903226	87,59516129	67,75483871	65,39032258	74,41129032	79,56290323	64,0016129	84,27419355	85,74032258	91,34516129	113,9370968	-1,397	-1,3006	1,738	4,6974	9,5832	12,0658	14,5116	14,1072	10,8942	6,9456	2,154	-0,2272	5,4	7,8	10	13,3	17,9	19,5	25,3	23,3	20,8	14,8	9	5,3	-11,4	-13,5	-7,2	-1,1	1,6	5,6	8	7,6
4717	Niedersfeld	47	17	4	NA	147,4193548	99,78225806	117,9693548	91,24032258	86,26612903	103,3274194	103,5209677	87,41451613	114,5435484	120,6096774	122,0274194	155,3758065	-1,182083333	-1,000833333	2,084583333	5,172777778	10,00333333	12,42291667	14,90375	14,58652778	11,20555556	7,074305556	2,352083333	-0,057361111	5,4	8,2	10,5	13,8	18,4	19,9	25,7	23,8	21,1	14,9	9,5	5,6	-11,2	-13,1	-7	-0,9	2,1	5,8	8,3	7,9
4718	Goddelsheim	47	18	1	NA	107,8129032	74,12741935	85,60322581	67,2516129	68,70645161	77,93387097	80,73709677	64,61935484	83,7	85,38387097	90,89516129	112,25	-0,7665	-0,5565	2,605833333	5,653	10,52783333	13,00033333	15,42966667	15,02516667	11,65483333	7,568833333	2,799666667	0,453833333	5,6	8,4	10,6	13,9	18,5	20,1	25,9	24	21,2	14,9	9,5	5,8	-11,1	-13,1	-6,9	-0,7	2,3	6,1	8,5	8,1
4718	Goddelsheim	47	18	3	NA	114,7516129	76,41935484	90,86451613	69,04032258	76,02903226	83,9483871	81,61935484	67,14193548	89,63387097	92,77903226	95,14193548	118,8677419	-0,415	-0,175138889	3,113888889	6,271666667	11,04708333	13,51347222	15,93722222	15,54916667	12,06152778	7,838333333	3,145555556	0,795138889	5,7	8,6	10,8	14,2	18,9	20,4	26,2	24,3	21,4	15,1	9,7	5,9	-10	-11,9	-5,8	0,3	3,2	7	9,3	8,9
4718	Goddelsheim	47	18	2	NA	89,14354839	60,17419355	70,53387097	57,26774194	66,14193548	70,49516129	72,46129032	55,25322581	71,77741935	71,70322581	74,95967742	90,82096774	-0,616166667	-0,353	3,0975	6,256333333	11,06066667	13,519	15,91983333	15,62416667	12,11766667	7,864666667	3,021666667	0,648166667	5,7	8,3	10,8	14,3	19	20,4	26,3	24,5	21,4	14,9	9,5	5,9	-9,9	-11,8	-5,7	0,4	3,5	7	9,4	9
4718	Goddelsheim	47	18	4	NA	105,9790323	70,46129032	82,55806452	62,97419355	74,3016129	80,09354839	78,25967742	63,17741935	84,18064516	83,68225806	86,65645161	109,2758065	-0,479861111	-0,20625	3,281111111	6,481805556	11,24694444	13,72236111	16,11986111	15,78513889	12,24819444	7,987222222	3,154583333	0,790138889	5,8	8,8	11,2	14,6	19,3	20,8	26,6	24,7	21,8	15,3	9,8	6	-10	-11,8	-5,7	0,4	3,6	7,2	9,4	9
4719	Korbach	47	19	1	NA	75,28387097	52,08064516	60,1016129	49,63709677	60,38870968	65,87096774	65,43064516	51,18387097	66,76774194	64,03870968	65,52096774	76,83064516	-0,345333333	-0,0405	3,567666667	6,837166667	11,58533333	14,06133333	16,4185	16,13383333	12,53366667	8,186833333	3,344833333	0,953666667	5,8	8,7	11,2	14,7	19,4	20,8	26,7	24,9	21,6	15,1	9,7	5,9	-9,5	-11,3	-5,2	0,8	4,1	7,6	9,8	9,5
4719	Korbach	47	19	3	0	88,33709677	61,05967742	68,83225806	56,09516129	70,69516129	77,13387097	73,13225806	58,75	78,01935484	74,21290323	74,35806452	90,3983871	-0,333472222	-0,035555556	3,612916667	6,891666667	11,62208333	14,12666667	16,49680556	16,19111111	12,55111111	8,204444444	3,375972222	0,964861111	5,8	8,9	11,4	14,9	19,6	21	27	25,1	21,9	15,2	9,8	5,9	-9,4	-11,1	-5,2	0,9	4	7,6	9,8	9,3
4719	Korbach	47	19	2	NA	64,96451613	45,87903226	52,65806452	46,88225806	60,43064516	63,32096774	60,8983871	51,03709677	64,96451613	59,16129032	58,71612903	68,13709677	-0,202	0,0955	3,769833333	7,0415	11,76016667	14,28666667	16,663	16,35366667	12,66883333	8,316833333	3,475166667	1,081333333	5,9	9	11,4	15	19,5	21	26,9	24,9	21,8	15,3	9,7	5,7	-9,5	-11,2	-5,2	0,9	4	7,7	9,7	9,3
4719	Korbach	47	19	4	NA	79,05967742	55,64677419	63,21290323	55,37419355	74,06935484	75,06935484	71,49354839	60,78225806	77,3983871	70,72258065	69,33064516	82,72258065	-0,215694444	0,111388889	3,815138889	7,140833333	11,84222222	14,35944444	16,77208333	16,45069444	12,74069444	8,320138889	3,450138889	1,07	6,1	9,4	11,7	15,3	19,8	21,3	27,2	25,3	21,9	15,5	9,9	5,9	-9,4	-10,8	-5	0,9	4	7,8	9,7	9,3
4720	Waldeck	47	20	1	NA	54,45967742	38,40806452	45,60322581	40,95806452	54,2016129	55,64516129	52,99032258	47,58709677	58,18225806	52,37741935	51,11774194	59,9016129	-0,518	-0,2588	3,387	6,6768	11,3698	13,9066	16,3364	16,047	12,3788	8,0754	3,1686	0,753	5,8	9	11,3	14,9	19,3	21	26,8	24,8	21,7	15,3	9,6	5,6	-9,8	-11,4	-5,5	0,5	3,6	7,5	9,4	9,1
4720	Waldeck	47	20	3	1	61,08709677	42,31774194	50,26935484	45,63064516	63,72903226	62,85645161	59,91129032	52,23064516	63,20483871	57,69516129	55,52258065	65,46129032	-0,258666667	0,106	3,851833333	7,216333333	11,89666667	14,411	16,859	16,58616667	12,78766667	8,327333333	3,415166667	1,009	6,2	9,5	11,9	15,5	19,9	21,4	27,4	25,4	21,9	15,5	9,9	5,9	-9,4	-10,6	-5	0,8	3,9	7,8	9,6	9,3
4720	Waldeck	47	20	2	NA	64,63064516	44,28870968	53,90967742	49,99354839	63,33709677	66,31935484	60,28548387	56,13870968	66,62580645	63,92419355	61,85483871	72,82741935	-0,3845	-0,1105	3,5845	6,848833333	11,5655	14,1285	16,51883333	16,21233333	12,52733333	8,206333333	3,278	0,901333333	5,9	9,2	11,4	15,2	19,6	21,3	27,1	25	21,9	15,4	9,7	5,7	-9,8	-11,2	-5,5	0,5	3,6	7,7	9,3	9,1
4720	Waldeck	47	20	4	NA	74,12419355	50,83064516	61,66774194	56,38064516	77,71290323	79,50645161	73,28064516	63,44354839	78,07580645	70,94354839	69,00322581	81,14193548	-0,362361111	-0,0225	3,735833333	7,065555556	11,74125	14,31125	16,73708333	16,43430556	12,67430556	8,232777778	3,301111111	0,921666667	6,2	9,5	11,9	15,5	19,9	21,4	27,4	25,4	21,9	15,5	9,9	5,9	-9,6	-10,6	-5,1	0,6	3,7	7,8	9,4	9,1
4721	Naumburg	47	21	1	NA	60,03870968	41,76290323	52,08870968	48,72580645	63,5516129	68,5983871	60,58870968	55,08387097	64,10322581	60,04032258	59,43709677	68,89516129	-0,1145	0,163666667	3,9125	7,2085	11,94733333	14,49966667	16,88133333	16,53883333	12,81566667	8,463666667	3,534	1,1445	6	9,4	11,6	15,5	19,8	21,5	27,3	25,3	22,2	15,6	9,8	5,8	-9,6	-11	-5,2	0,8	4	8,1	9,6	9,4
4721	Naumburg	47	21	3	NA	69,45645161	48,34193548	60,8016129	55,3483871	76,96451613	81,45967742	71,69354839	62,23548387	75,5016129	68,08548387	67,93870968	75,98225806	-0,064583333	0,245555556	4,015694444	7,365972222	12,05375	14,62444444	17,02972222	16,66236111	12,90222222	8,486527778	3,573055556	1,189583333	6,2	9,7	12	16	20,3	21,8	27,7	25,8	22,5	15,9	10,1	6,1	-9,7	-10,9	-5,2	0,7	4	8	9,6	9,3
4721	Naumburg	47	21	2	NA	66,75967742	47,16129032	59,21774194	53,98870968	69,94032258	77,4016129	70,10967742	60,23064516	71,79193548	62,4	65,75	79,1016129	-0,383833333	-0,117	3,564666667	6,887166667	11,65783333	14,1745	16,5635	16,23666667	12,59483333	8,267333333	3,267333333	0,8755	5,9	9,2	11,4	15,4	19,8	21,5	27,1	25,1	22,2	15,4	9,7	5,8	-10,2	-11,3	-5,6	0,4	4	7,8	9,4	9,4
4721	Naumburg	47	21	4	NA	66,69516129	46,1983871	59,23225806	56,77741935	76,95483871	85,13064516	75,32258065	65,23870968	75,08548387	65,66290323	66,11290323	76,07741935	0,099027778	0,412222222	4,202777778	7,554861111	12,27569444	14,81972222	17,20430556	16,83277778	13,09597222	8,674305556	3,757638889	1,357638889	6,4	9,9	12,3	16,3	20,7	22,3	28	26	22,9	16,1	10,3	6,4	-9,8	-10,9	-5,3	0,8	4,2	8,2	9,7	9,6
4722	Niederzwehren	47	22	1	NA	59,47096774	42,63548387	54,58548387	51,33548387	66,67419355	76,19193548	67,26935484	57,31451613	65,09677419	57,50645161	60,05645161	69,98870968	-0,062666667	0,290333333	4,077666667	7,4845	12,23183333	14,75883333	17,14333333	16,82383333	13,065	8,645166667	3,657833333	1,257333333	6,4	9,9	12,1	16,3	20,7	22,2	27,9	25,9	23	15,9	10,2	6,2	-10,1	-11	-5,3	0,6	4,3	8	9,6	9,6
4722	Niederzwehren	47	22	3	NA	64,99677419	44,66129032	58,63709677	57,98709677	77,15967742	88,98709677	75,69193548	67,44354839	74,92419355	64,3983871	66,00645161	74,82096774	0,165555556	0,505694444	4,331805556	7,712638889	12,43152778	14,98625	17,33291667	16,95236111	13,21166667	8,801805556	3,880833333	1,456666667	6,5	10,1	12,2	16,5	20,9	22,3	28	26	23,1	16	10,3	6,4	-10,3	-11,4	-5,9	0,3	3,9	7,7	9,2	9,3
4722	Niederzwehren	47	22	2	NA	41,32580645	29,66935484	39,76612903	37,20967742	50,87258065	58,69354839	51,75806452	44,3516129	47,89354839	42,89516129	42,02096774	48,29677419	0,5258	1,0094	4,8976	8,4082	13,1216	15,603	18,0282	17,6778	13,804	9,2454	4,3032	1,8308	6,6	10,3	12,6	16,8	21,1	22,7	28,4	26,5	23,6	16,3	10,6	6,6	-9,1	-9,9	-4,2	1,7	5,2	9	10,6	10,5
4722	Niederzwehren	47	22	4	NA	57,56935484	38,83225806	53,43387097	51,81612903	73,17903226	82,9983871	76,16935484	61,99354839	70,45967742	58,83225806	58,3483871	65,72096774	0,465	0,844	4,724142857	8,123857143	12,83742857	15,38142857	17,71028571	17,28071429	13,52514286	9,062571429	4,207857143	1,766142857	6,8	10,4	12,7	16,9	21,4	22,9	28,4	26,5	23,5	16,3	10,6	6,7	-9,5	-10,8	-4,8	1	4,4	8,8	10,1	9,9
4723	Oberkaufungen	47	23	1	NA	59,53709677	42,80645161	57,3483871	54,55967742	73,32096774	83,31935484	76,84516129	65,18225806	68,86612903	62,91612903	60,90806452	69,54032258	0,476714286	0,922	4,775857143	8,233142857	12,96414286	15,47828571	17,85314286	17,47642857	13,64928571	9,148142857	4,248857143	1,782285714	6,6	10,3	12,6	16,8	21,2	22,7	28,4	26,5	23,6	16,4	10,6	6,6	-9,6	-10,6	-4,9	1,2	4,7	8,6	10,1	10,1
4723	Oberkaufungen	47	23	3	NA	65,69032258	45,59677419	59,7983871	56,36129032	75,19354839	81,98064516	82,3	63,44032258	74,87096774	64,30967742	64,65806452	76,58387097	-0,218709677	0,086774194	3,821774194	7,14016129	11,88854839	14,44806452	16,76741935	16,38096774	12,75387097	8,469032258	3,488064516	1,082419355	6,6	10,1	12,5	16,8	21,1	22,6	28,3	26,4	23,5	16,2	10,5	6,6	-10,5	-11,7	-5,9	0,1	3,7	7,9	9,3	9,2
4723	Oberkaufungen	47	23	2	NA	74,19193548	52,44516129	67,45322581	66,25806452	86,53548387	95,47419355	90,37258065	77,45	82,63870968	75,85806452	75,62419355	88,99354839	0,037916667	0,330138889	4,064027778	7,454444444	12,19208333	14,74444444	17,07625	16,72486111	13,03861111	8,698611111	3,727777778	1,303611111	6,5	10,1	12,3	16,5	20,8	22,5	28,1	26,2	23,3	16,2	10,3	6,5	-10,8	-12,3	-6,7	-0,2	3,3	7,7	9,2	9,1
4723	Oberkaufungen	47	23	4	NA	89,02741935	63,31451613	79,98225806	75,40806452	93,7016129	102,1935484	106,2516129	79,91774194	96,08387097	84,24677419	85,94677419	104,7274194	-0,555972222	-0,286111111	3,354166667	6,685	11,42097222	14,02944444	16,28694444	15,93972222	12,38486111	8,17625	3,167222222	0,766944444	6	9,5	11,4	15,7	20,1	21,5	27,1	25,1	22,3	15,4	9,6	6	-10,7	-12,1	-6,4	-0,1	3,4	7,8	9,3	9,2
4724	Gro�almerode	47	24	1	NA	98,66774194	69,67419355	87,26451613	81,55	98,89193548	105,1677419	104,6693548	87,38709677	99,70645161	89,51774194	96,34354839	117,0564516	-0,597083333	-0,422638889	3,113194444	6,43125	11,18638889	13,79944444	16,06666667	15,77569444	12,26361111	8,095	3,033611111	0,646805556	6,1	9,6	11,4	15,7	20	21,8	27,3	25,4	22,6	15,8	9,6	6,2	-11,1	-12,6	-7,3	-0,5	3	7,4	8,8	9
4724	Gro�almerode	47	24	3	NA	90,31935484	63,70483871	81,68387097	73,91935484	88,83548387	99,11935484	96,15322581	77,63548387	93,19193548	83,43064516	86,74516129	106,4064516	-0,588529412	-0,393529412	3,212647059	6,527941176	11,28220588	13,90705882	16,14823529	15,82808824	12,29794118	8,102941176	3,075588235	0,668382353	6	9,5	11,4	15,6	19,9	21,6	27,1	25,2	22,4	15,6	9,6	6	-11,3	-12,8	-7,5	-0,7	2,8	7,2	8,6	8,9
4724	Gro�almerode	47	24	2	NA	103,3741935	73,47580645	92,9016129	82,73387097	91,88709677	107,5241935	103,5	87,17903226	101,6870968	91,54677419	98,65645161	119,5564516	-0,681666667	-0,559166667	2,957361111	6,249861111	10,99986111	13,64458333	15,89847222	15,61055556	12,13763889	8,032361111	2,939583333	0,558333333	6,4	9,8	11,5	15,8	20	21,8	27,3	25,4	22,8	16	9,6	6,3	-11,4	-13	-7,7	-0,8	2,7	7,1	8,4	8,8
4724	Gro�almerode	47	24	4	NA	81,91774194	58,51935484	74,02258065	65,25806452	75,03870968	86,89354839	82,41935484	68,93870968	81,63387097	73,07580645	77,46451613	94,68548387	-0,719	-0,556833333	2,989666667	6,309333333	11,085	13,74233333	15,9735	15,67516667	12,14983333	8,001	2,922833333	0,519833333	5,9	9,4	11	15,3	19,5	21,3	26,8	24,9	22,2	15,5	9,2	5,9	-11,6	-13,1	-7,9	-1	2,5	6,9	8,3	8,6
4725	Bad Sooden-Allendorf	47	25	1	0	92,84032258	68,25322581	87,00967742	76,42419355	84,77903226	95,49516129	95,71129032	79,49193548	89,94032258	83,1483871	89,55322581	108,1693548	-0,207083333	-0,005416667	3,606388889	6,940972222	11,68777778	14,32125	16,57527778	16,24486111	12,68916667	8,481388889	3,45875	1,024861111	6,8	10,3	12,2	16,5	20,7	22,6	28,1	26,2	23,6	16,6	10,2	6,8	-11,1	-12,8	-7,7	-0,7	2,9	7,3	8,6	9,1
4725	Bad Sooden-Allendorf	47	25	3	NA	87,67741935	63,19354839	79,22580645	68,22096774	76,38064516	85,39516129	83,99677419	69,41612903	82,40645161	76,17096774	81,79032258	101,333871	-0,877166667	-0,72	2,839333333	6,153833333	10,93516667	13,60866667	15,8125	15,51633333	12,021	7,900666667	2,769166667	0,3745	6,4	9,9	11,8	16,3	20,6	22,3	27,8	25,9	23,3	16,3	9,9	6,4	-12,2	-13,7	-8,7	-1,8	1,9	6,3	7,8	8,3
4725	Bad Sooden-Allendorf	47	25	2	0	69,12419355	51,75967742	64,3983871	57,67741935	65,55645161	72,17580645	75,56774194	62,1016129	65,99193548	62,04677419	66,54516129	79,1483871	0,236833333	0,499	4,229166667	7,609833333	12,3835	14,974	17,23833333	16,8785	13,21283333	8,889833333	3,939166667	1,472666667	6,9	10,4	12,5	16,9	21,2	23	28,5	26,6	23,9	16,8	10,4	6,8	-10,6	-12,2	-6,8	0	3,6	7,9	9,3	9,7
4725	Bad Sooden-Allendorf	47	25	4	0	54,99354839	40,68064516	51,77903226	46,98870968	54,54032258	62,2016129	60,00645161	50,66774194	53,9483871	50,66612903	53,55322581	63,34677419	0,1316	0,3952	4,1348	7,5568	12,3218	14,9246	17,1852	16,7984	13,136	8,7978	3,8376	1,3724	6,8	10,4	12,4	17	21,4	23	28,6	26,6	23,9	16,9	10,3	6,8	-10,5	-12,1	-6,9	0,1	3,7	8	9,5	9,9
4726	Grebendorf	47	26	1	NA	84,75	64,04354839	79,36935484	70,29193548	81,24677419	92,96612903	92,85645161	77,03709677	82,51774194	76,55806452	80,93064516	99,6016129	-0,289444444	-0,0975	3,549166667	6,936944444	11,72722222	14,35486111	16,58194444	16,25430556	12,64986111	8,423194444	3,398333333	0,942638889	6,8	10,4	12,4	16,9	21,3	23	28,5	26,6	23,9	16,9	10,3	6,8	-11,5	-13	-8,1	-0,9	3	7	8,7	9,1
4726	Grebendorf	47	26	3	1	60,66612903	45,75645161	56,64193548	52,76935484	64,58870968	74,69193548	72,54032258	60,4	61,82419355	57,53225806	59,09032258	71,21612903	0,141	0,3685	4,118333333	7,567666667	12,33283333	14,97433333	17,18666667	16,78283333	13,134	8,8045	3,854333333	1,375666667	7	10,4	12,4	17,2	21,5	23	28,6	26,6	24	16,9	10,2	6,8	-11,4	-12,8	-8	-0,8	3,1	7,2	8,9	9,1
4726	Grebendorf	47	26	2	NA	71,92258065	55,73225806	70,85	64,5	75,55645161	90,34032258	85,34193548	72,57419355	74,23387097	68,42258065	70,36612903	86,00322581	-0,259166667	-0,030694444	3,629861111	7,108333333	11,89444444	14,49569444	16,74861111	16,42388889	12,76833333	8,4675	3,437361111	0,959861111	6,2	9,7	11,7	16,2	20,5	22,3	27,7	25,9	23,1	16,2	9,8	6,2	-11	-12,3	-7,2	-0,2	3,4	7,8	9,3	9,4
4726	Grebendorf	47	26	4	NA	58,60483871	44,83225806	54,49354839	51,73870968	64,2516129	74,63387097	73,43387097	59,66774194	60,40806452	55,82580645	57,58870968	69,71129032	0,032166667	0,249166667	3,994333333	7,478833333	12,25416667	14,87566667	17,108	16,718	13,049	8,705166667	3,7345	1,259333333	6,7	10,2	12,2	17	21,3	22,8	28,4	26,4	23,8	16,8	10,1	6,7	-10,9	-12,2	-7,2	-0,2	3,7	7,8	9,4	9,6
4727	K�llstedt	47	27	1	NA	71,40967742	54,26451613	68,34032258	59,33548387	70,79193548	82,7983871	79,22096774	65,86935484	71,53709677	64,72741935	69,37096774	85,65806452	-0,56609375	-0,345	3,23484375	6,7140625	11,4946875	14,12953125	16,3515625	16,05578125	12,471875	8,1940625	3,10453125	0,65171875	5,9	9,5	11,4	15,9	20,1	22	27,4	25,6	22,7	16	9,5	6	-11,2	-12,4	-7,2	-0,1	3,2	7,8	9,1	9,2
4727	K�llstedt	47	27	3	NA	68,87903226	52,17580645	64,84032258	58,55	75,2016129	85,22419355	81,99516129	66,96451613	72,23387097	63,63064516	68,65483871	83,59516129	-0,329117647	-0,110147059	3,5475	7,050588235	11,82985294	14,47382353	16,69205882	16,34602941	12,71941176	8,401911765	3,348382353	0,884117647	6,3	9,8	11,8	16,5	20,8	22,5	28	26,2	23,3	16,5	9,9	6,3	-11,1	-12,3	-7,4	-0,2	3,4	7,7	9,2	9,4
4727	K�llstedt	47	27	2	NA	69,26451613	52,46290323	65,56774194	57,12741935	66,6483871	77,48064516	74,09193548	61,17741935	67,11129032	60,83064516	66,82741935	83,27580645	-0,693833333	-0,457666667	3,096	6,63	11,42466667	14,03616667	16,29383333	16,0305	12,42816667	8,1	2,994833333	0,5045	5,6	9	11	15,5	19,7	21,7	27	25,5	22,5	15,8	9,3	5,6	-11,1	-12,2	-7	0,1	3,4	7,9	9,3	9,4
4727	K�llstedt	47	27	4	NA	86,73225806	64,58225806	79,83064516	68,92258065	84,40967742	93,97580645	92,03225806	75,46129032	83,14032258	74,88387097	83,77903226	104,9129032	-0,848194444	-0,636944444	2,901388889	6,423194444	11,23319444	13,8675	16,08430556	15,78513889	12,22138889	7,936111111	2,814305556	0,349027778	5,6	9,1	11,1	15,5	19,8	21,8	27,1	25,7	22,5	15,9	9,3	5,6	-11,2	-12,4	-7,3	-0,2	3,2	7,7	9,1	9,3
4816	Girkhausen	48	16	1	NA	130,1854839	87,11451613	106,0290323	78,07096774	74,77741935	91,8483871	93,37741935	77,0483871	98,11129032	106,0790323	107,3016129	135,0612903	-0,796333333	-0,6665	2,579666667	5,715166667	10,54066667	12,869	15,3435	15,03716667	11,51766667	7,273166667	2,648166667	0,270666667	5,1	8,3	10,5	14	18,8	20	25,7	23,9	21,1	15	9,8	5,7	-9,9	-12,1	-6	-0,3	2,5	6,1	8,7	8,4
4816	Girkhausen	48	16	3	NA	171,8887097	114,5306452	137,3354839	97,76290323	94,57903226	111,7129032	114,5693548	95,91612903	123,2483871	136,5580645	137,6403226	177,2612903	-1,246388889	-1,081111111	2,146111111	5,259861111	10,11888889	12,44555556	14,93263889	14,65625	11,17611111	6,987777778	2,235416667	-0,117222222	4,8	7,9	10,2	13,6	18,5	19,7	25,5	23,8	20,9	14,6	9,4	5,3	-10,1	-12,4	-6	-0,7	2,5	6	8,7	8,4
4816	Girkhausen	48	16	2	NA	140,4983871	93,06612903	114,4548387	84,0016129	77,14193548	97,59516129	98,03387097	81,17903226	106,7209677	112,8129032	115,6983871	144,3822581	-1,367833333	-1,3275	1,782666667	4,956833333	9,803833333	12,02283333	14,57083333	14,39533333	10,92683333	6,6185	1,967	-0,3825	4,7	7,2	9,7	13,1	18	19,2	24,8	23,1	20,2	14,3	9,3	5,3	-10,3	-12,2	-6,4	-0,8	2,3	5,6	8,4	8,2
4816	Girkhausen	48	16	4	NA	168,6677419	112,2032258	133,6467742	95,40806452	92,43064516	110,2806452	108,0145161	93,21290323	120,2564516	132,3548387	134,7564516	171,6354839	-1,177083333	-1,090277778	2,125555556	5,287083333	10,10611111	12,40583333	14,9275	14,68402778	11,19583333	6,94375	2,227916667	-0,136944444	4,8	7,8	10,1	13,5	18,3	19,5	25,4	23,6	20,7	14,6	9,4	5,4	-10	-12,1	-6,1	-0,4	2,6	6,1	8,8	8,4
4817	Winterberg	48	17	1	NA	113,0354839	74,32580645	91,34354839	66,44032258	61,68548387	77,21290323	74,87096774	62,85	83,5016129	89,30483871	92,13387097	115,8887097	-1,0746	-0,9242	2,2186	5,432	10,2066	12,506	15,0752	14,8096	11,305	6,9872	2,3392	0,0046	5,3	7,8	10,2	13,4	18,2	19,5	25,2	23,4	20,6	14,6	9,4	5,6	-10,1	-11,9	-6,1	-0,2	2,8	6,1	8,9	8,6
4817	Winterberg	48	17	3	NA	141,5322581	93,95806452	111,9564516	78,90967742	76,62419355	91,01290323	86,69193548	74,93548387	99,58225806	108,6919355	111,7870968	146,1048387	-1,402333333	-1,288333333	1,922666667	5,089	9,885666667	12,21616667	14,74816667	14,521	11,07916667	6,8535	2,091833333	-0,290333333	4,8	7,6	10	13,3	18,2	19,4	25,1	23,3	20,5	14,4	9,3	5,4	-10,4	-12,4	-6,4	-0,6	2,4	5,9	8,5	8,2
4817	Winterberg	48	17	2	NA	119,4064516	78,01774194	94,12258065	69,07903226	70,6	82,18709677	77,96612903	66,89354839	88,82903226	94,03709677	96,26451613	123,3645161	-0,884166667	-0,677666667	2,582666667	5,745166667	10,52816667	12,93033333	15,41233333	15,10816667	11,573	7,386833333	2,658	0,259666667	5,4	8,5	10,7	14,1	18,8	20,2	26	24,1	21,3	15,1	9,7	5,9	-10,5	-12,3	-6,3	-0,3	2,4	6,1	8,6	8,2
4817	Winterberg	48	17	4	NA	135,1725806	85,86935484	104,8806452	75,27903226	79,02580645	93,40645161	82,40483871	74,47419355	95,29032258	106,5580645	106,6822581	138,9903226	-0,626805556	-0,414305556	2,966805556	6,182083333	10,93013889	13,37777778	15,82763889	15,495	11,94027778	7,633194444	2,924027778	0,530972222	5,5	8,7	11	14,5	19,3	20,6	26,4	24,6	21,5	15,1	9,8	5,7	-10	-11,8	-5,9	0	2,9	6,5	9	8,6
4818	Medebach	48	18	1	NA	87,07419355	57,08870968	68,52903226	52,20806452	60,02419355	67,62580645	61,22419355	53,70806452	69,17419355	72,34354839	72,25483871	89,94354839	-0,193333333	0,027666667	3,469333333	6,709	11,4425	13,91783333	16,33816667	15,96133333	12,3445	8,041666667	3,364666667	0,992666667	5,9	9	11,3	14,9	19,6	21	26,8	24,9	22	15,4	9,9	5,9	-9,4	-11,2	-5,3	0,7	3,4	7,2	9,5	9,1
4818	Medebach	48	18	3	0	98,65645161	63,29354839	76,75322581	58,57741935	70,61129032	80,78225806	68,65967742	65,54193548	80,16612903	83,9	82,16129032	102,4241935	-0,256111111	-0,044305556	3,504583333	6,750138889	11,45791667	13,97930556	16,39736111	15,98402778	12,37194444	8,005694444	3,300138889	0,942916667	5,8	9,1	11,4	14,9	19,8	21,1	27	25,1	22,1	15,4	10	5,9	-9,8	-11,5	-5,8	0,2	3,1	7,1	9	8,6
4818	Medebach	48	18	2	NA	75,18387097	49,67580645	58,07419355	45,98225806	56,85322581	62,72419355	57,74354839	50,53387097	61,89516129	62,01774194	61,46451613	77,22258065	-0,2955	-0,041666667	3,506333333	6,738666667	11,48066667	14,00816667	16,38833333	16,01283333	12,38566667	8,094333333	3,307666667	0,950166667	5,9	9,3	11,6	15,2	20	21,3	27,2	25,3	22,3	15,6	10	6	-9,6	-11,4	-5,4	0,6	3,7	7,4	9,5	9
4818	Medebach	48	18	4	NA	90,48064516	59,84354839	69,83870968	54,07741935	70,62580645	77,3016129	69,9016129	62,44032258	75,45967742	77,99516129	74,65483871	93,33548387	-0,300833333	-0,078055556	3,618194444	6,862361111	11,58916667	14,16722222	16,54833333	16,13625	12,47180556	8,088333333	3,308888889	0,966805556	6	9,4	11,6	15,4	20,2	21,6	27,5	25,6	22,4	15,5	10	5,8	-9,8	-11,5	-5,8	0,2	3,2	7,1	9,1	8,6
4819	F�rstenberg	48	19	1	NA	72,0483871	49,02096774	56,43064516	44,90483871	59,9016129	66,35	59,83709677	51	63,96451613	61,37096774	60,57096774	74,44516129	-0,261833333	0,013166667	3,665333333	6,9455	11,669	14,23033333	16,603	16,23166667	12,54616667	8,201166667	3,408166667	1,010666667	6,1	9,5	11,9	15,6	20,3	21,7	27,6	25,6	22,4	15,7	10,2	6,1	-9,9	-11,5	-5,6	0,4	3,5	7,3	9,4	8,9
4819	F�rstenberg	48	19	3	NA	86,13709677	59,15	67,35806452	54,43709677	74,27903226	80,11612903	71,70322581	62,3983871	75,42580645	74,60967742	71,86935484	88,45483871	-0,200833333	0,065138889	3,774305556	7,061805556	11,77277778	14,36805556	16,73166667	16,31597222	12,64847222	8,250138889	3,460972222	1,095	6	9,5	11,8	15,5	20,3	21,7	27,6	25,7	22,5	15,7	10,2	6	-10	-11,6	-5,8	0,2	3,1	7,2	9	8,5
4819	F�rstenberg	48	19	2	NA	67,92903226	47,02580645	54,42580645	45,89677419	61,76774194	65,52096774	59,45322581	51,1983871	63,40322581	59,72741935	58,07580645	70,05806452	-0,153	0,159333333	3,887	7,2225	11,89166667	14,45966667	16,88183333	16,519	12,76266667	8,3475	3,4965	1,126	6,4	9,8	12,1	15,9	20,4	21,8	27,8	25,8	22,4	15,8	10,2	6,2	-9,8	-11,2	-5,5	0,7	3,6	7,5	9,5	8,9
4819	F�rstenberg	48	19	4	NA	95,89354839	67,00645161	74,85645161	61,69032258	82,41774194	86,20322581	79,80645161	67,71935484	86,42741935	82,26935484	79,40806452	99,88225806	-0,765972222	-0,537916667	3,120277778	6,402222222	11,08763889	13,69736111	16,11625	15,77180556	12,15027778	7,861666667	2,867916667	0,535416667	5,9	9,3	11,5	15,3	19,9	21,3	27,3	25,4	21,9	15,4	9,8	5,7	-10,6	-12	-6,3	-0,1	2,9	6,8	8,8	8,2
4820	Bad Wildungen	48	20	1	NA	53,15483871	36,45967742	42,58387097	38,28548387	51,67741935	53,98548387	49,58387097	42,21612903	51,44193548	48,25806452	45,90322581	54,95322581	-0,055	0,3306	4,0748	7,4494	12,0816	14,6616	17,1076	16,7718	12,9262	8,4828	3,5888	1,2212	6,4	10	12,2	16,1	20,4	21,9	28	26	22,6	15,9	10,1	6,2	-9,8	-11,1	-5,5	0,4	3,7	7,3	9,3	8,8
4820	Bad Wildungen	48	20	3	NA	71,70322581	49,24193548	57,28225806	49,1483871	65,6483871	68,87419355	62,27903226	53,43225806	67,00645161	63,57741935	60,81612903	74,03064516	-0,344166667	-0,0225	3,7005	7,0355	11,6745	14,30183333	16,72566667	16,35716667	12,6405	8,272833333	3,284333333	0,96	6,1	9,6	11,8	15,7	20	21,5	27,6	25,6	22,3	15,6	9,8	6	-10,2	-11,4	-5,9	0,2	3,4	7	9	8,5
4820	Bad Wildungen	48	20	2	NA	56,15645161	38,68387097	46,68387097	43,26774194	59,17741935	63,29354839	56,53709677	48,52096774	57,24677419	53,61612903	50,71129032	58,73548387	0,186833333	0,5855	4,406833333	7,771166667	12,40066667	15,016	17,43766667	17,03716667	13,18233333	8,701833333	3,8285	1,455333333	6,5	10,1	12,4	16,3	20,7	22,1	28,2	26,2	22,9	16,1	10,2	6,5	-9,3	-10,4	-4,7	0,9	4,3	7,9	9,7	9,4
4820	Bad Wildungen	48	20	4	NA	70,17419355	47,72741935	57,08709677	51,28387097	71,69516129	76,38548387	68,90806452	58,66612903	71,28387097	66,53709677	61,75	74,2483871	0,060555556	0,468472222	4,232916667	7,574027778	12,1775	14,84805556	17,25972222	16,82430556	13,03291667	8,624027778	3,6575	1,358888889	6,5	10,1	12,4	16,3	20,7	22,1	28,2	26,2	22,9	16,1	10,3	6,5	-9,5	-10,8	-5,1	0,6	4,2	7	9,3	8,9
4821	Fritzlar	48	21	1	0	58,0983871	39,70322581	49,02741935	44,89677419	63,5516129	67,06451613	60,7	51,3483871	61,61451613	55,30967742	54,12258065	63,13387097	-0,0195	0,363666667	4,138333333	7,475833333	12,14083333	14,73633333	17,13766667	16,74483333	12,957	8,550666667	3,657	1,264666667	6,3	9,8	12,1	16,1	20,4	22	27,9	25,9	22,6	16	10,1	6,3	-9,5	-10,7	-5	0,8	4,1	7,9	9,6	9,3
4821	Fritzlar	48	21	3	0	65,9	44,17419355	54,59032258	50,77580645	72,49677419	77,14516129	70,94032258	60,04032258	69,4516129	62,87419355	60,20483871	70,33870968	0,221666667	0,609027778	4,448055556	7,802916667	12,44055556	15,06263889	17,45902778	17,03666667	13,22888889	8,759444444	3,864305556	1,502083333	6,5	10,1	12,5	16,5	20,9	22,4	28,3	26,3	23	16,3	10,4	6,5	-9,5	-10,7	-5	0,9	4,2	7,5	9,7	9,3
4821	Fritzlar	48	21	2	0	49,74677419	33,21290323	43,50806452	42,24193548	61,49516129	65,82580645	59,77580645	49,48387097	57,21612903	47,87258065	48,64354839	54,27419355	0,379166667	0,739	4,5725	7,953166667	12,65383333	15,22716667	17,59566667	17,17866667	13,36483333	8,8815	4,070833333	1,631	6,4	10,1	12,5	16,6	20,9	22,5	28,3	26,3	23,1	16,3	10,4	6,5	-9,2	-10,4	-4,5	1,3	4,6	8,6	10,2	9,9
4821	Fritzlar	48	21	4	NA	59,24354839	38,49516129	49,56451613	48,42580645	70,70645161	76,89032258	70,08870968	58,89032258	64,21290323	57,64516129	55,31935484	62,10967742	0,483055556	0,858611111	4,71	8,109027778	12,78944444	15,38652778	17,73152778	17,30972222	13,48527778	8,980277778	4,173194444	1,761388889	6,5	10,2	12,5	16,7	21,1	22,6	28,4	26,4	23,2	16,3	10,5	6,6	-9,2	-10,5	-4,7	1,3	4,4	8,6	10,1	9,7
4822	Gudensberg	48	22	1	NA	47,55	32,11612903	43,14677419	43,62096774	62,73064516	67,52419355	62,35645161	50,48870968	59,51935484	46,68064516	48,78870968	53,57741935	0,389166667	0,7185	4,555	7,924333333	12,6185	15,2095	17,51083333	17,05883333	13,3205	8,907333333	4,0875	1,653666667	6,7	10,3	12,5	16,7	21,2	22,6	28,3	26,3	23,2	16,3	10,5	6,7	-9,6	-10,8	-4,8	1,1	4,4	8,6	10	9,9
4822	Gudensberg	48	22	3	NA	54,43064516	36,63548387	48,60322581	49,34032258	71,11290323	78,62258065	72,19354839	59,31935484	66,39516129	56,34516129	54,51290323	59,11935484	0,488472222	0,796805556	4,7125	8,045555556	12,72333333	15,32805556	17,61527778	17,14472222	13,42958333	8,965138889	4,207638889	1,761388889	6,7	10,4	12,6	16,9	21,4	22,7	28,4	26,3	23,3	16,3	10,5	6,7	-9,5	-10,9	-4,9	0,9	4,1	8,7	10,1	9,8
4822	Gudensberg	48	22	2	NA	48,31451613	32,48225806	44,92741935	44,07903226	62,66451613	70,01774194	65,56935484	52,68387097	60,54516129	49,84516129	48,97419355	55,06129032	0,412666667	0,676166667	4,560333333	7,863166667	12,55833333	15,15316667	17,40933333	16,91883333	13,266	8,911666667	4,125	1,692	6,9	10,6	12,7	17	21,6	22,9	28,5	26,4	23,4	16,3	10,5	6,8	-10	-11,5	-5,4	0,2	3,8	8,2	9,6	9,4
4822	Gudensberg	48	22	4	NA	58,55806452	40,61129032	53,17580645	54,27258065	75,26612903	85,25322581	79,25806452	64,65645161	73,66612903	62,79677419	59,51290323	65,88064516	0,125833333	0,343055556	4,193194444	7,447777778	12,14513889	14,78013889	16,97041667	16,49861111	12,92694444	8,644861111	3,829166667	1,419305556	6,8	10,5	12,6	16,9	21,4	22,7	28,4	26,3	23,3	16,3	10,4	6,7	-10,2	-11,7	-5,6	-0,1	3,5	7,9	9,4	9,2
4823	Melsungen	48	23	1	NA	46,36612903	32,06774194	43,37580645	42,46451613	55,82096774	62,02903226	60,64193548	47,93709677	55,67258065	46,86935484	46,51290323	53,55806452	0,1276	0,36	4,188	7,4476	12,159	14,7682	16,9698	16,495	12,9042	8,6596	3,8476	1,4272	6,9	10,5	12,6	17	21,5	22,7	28,3	26,2	23,3	16,1	10,4	6,8	-10,2	-11,7	-5,7	0	3,6	8	9,5	9,3
4823	Melsungen	48	23	3	NA	52,96935484	36,60967742	49,27741935	50,17419355	65,8483871	72,05967742	68,01129032	57,56290323	65,1016129	55,13548387	54,72741935	62,37419355	0,162833333	0,361	4,213833333	7,4525	12,13766667	14,77783333	16,93233333	16,452	12,91266667	8,682	3,872333333	1,450166667	6,9	10,6	12,5	16,9	21,5	22,6	28,2	26,1	23,3	16	10,3	6,7	-10	-11,6	-5,4	0	3,6	8,1	9,6	9,3
4823	Melsungen	48	23	2	NA	71,59193548	50,2516129	65,11935484	61,46935484	74,2483871	82,52741935	85,57741935	64,26290323	77,91612903	67,46129032	69,96129032	83,82419355	-0,514833333	-0,275166667	3,404166667	6,678166667	11,417	14,0405	16,25283333	15,86366667	12,328	8,152666667	3,223166667	0,801833333	6,2	9,9	11,8	16,1	20,5	21,9	27,5	25,5	22,6	15,7	9,9	6,2	-10,6	-12	-6,3	-0,2	3,3	7,7	9,2	9,1
4823	Melsungen	48	23	4	NA	73,71129032	51,37258065	68,35645161	66,78548387	82,08225806	90,92258065	90,36774194	73,86451613	82,78064516	72,79354839	75,66290323	86,76774194	-0,169861111	0,060138889	3,839305556	7,101944444	11,82236111	14,46111111	16,65583333	16,20319444	12,68736111	8,43625	3,555833333	1,134027778	6,7	10,3	12,3	16,6	21,2	22,4	27,9	25,8	23	16	10,1	6,5	-10,8	-12,2	-6,5	-0,4	3,1	7,4	9,2	9,1
4824	Hessisch Lichtenau	48	24	1	NA	82,49354839	57,71935484	75,77419355	66,6516129	78,23709677	91,83064516	87,66290323	69,53225806	84,70322581	75,53548387	80,18709677	96,75967742	-0,69796875	-0,4984375	3,12203125	6,453125	11,25140625	13,885	16,1146875	15,7396875	12,20046875	7,98359375	2,99	0,55328125	5,7	9,3	11,1	15,4	19,8	21,3	26,9	24,9	22,2	15,3	9,4	5,7	-10,9	-12,2	-6,8	-0,4	3	7,3	8,9	9,1
4824	Hessisch Lichtenau	48	24	3	NA	81,2016129	56,70806452	75,32096774	69,76612903	81,54354839	93,88387097	92,57096774	75,31774194	83,94193548	76,23387097	81,85967742	94,5016129	-0,335277778	-0,116111111	3,605555556	6,94625	11,72791667	14,34625	16,60902778	16,19777778	12,62541667	8,308611111	3,364722222	0,912916667	6,2	9,8	11,7	16,1	20,6	22	27,6	25,5	22,8	15,7	9,8	6,1	-10,7	-12	-6,6	-0,3	3,1	7,5	9	9,2
4824	Hessisch Lichtenau	48	24	2	NA	90,95322581	64,62096774	82,68709677	72,55645161	85,61774194	99,86935484	93,07741935	76,97903226	90,57419355	82,01935484	87,30645161	104,6822581	-0,551666667	-0,347638889	3,313055556	6,639027778	11,42513889	14,07930556	16,3125	15,94097222	12,34138889	8,1025	3,142638889	0,694861111	5,9	9,5	11,4	15,7	20	21,7	27,2	25,2	22,8	15,6	9,6	6	-11,1	-12,4	-7,3	-0,7	2,9	7,1	8,7	9,1
4824	Hessisch Lichtenau	48	24	4	NA	86,23870968	62,14193548	79,84516129	70,55967742	81,67580645	96,57580645	91,80483871	76,81129032	84,94193548	78,72419355	86,13870968	99,92903226	-0,503194444	-0,282361111	3,412638889	6,779861111	11,56277778	14,2	16,47736111	16,08027778	12,49013889	8,1475	3,216527778	0,739583333	5,9	9,6	11,4	15,9	20,3	21,8	27,4	25,3	23	15,7	9,6	6	-10,8	-12,1	-6,9	-0,5	3	7,1	8,6	9,3
4825	Waldkappel	48	25	1	NA	92,57903226	64,62258065	81,05806452	71,26129032	84,70806452	99,7	90,16290323	76,12741935	86,9	81,15967742	87,52419355	104,866129	-0,414027778	-0,202361111	3,495555556	6,90125	11,665	14,31041667	16,56722222	16,19333333	12,55875	8,283611111	3,300416667	0,84	6,2	9,9	11,9	16,4	20,7	22,3	27,9	25,8	23,4	16,2	9,8	6,3	-12	-13,4	-8,4	-1,7	2,2	6,5	8	8,5
4825	Waldkappel	48	25	3	NA	74,51290323	53,46129032	68,11129032	60,25806452	75,36129032	86,58709677	79,05	69,19516129	72,54354839	68,48225806	74,14354839	86,54516129	-0,282272727	-0,039242424	3,705	7,12969697	11,89863636	14,54772727	16,83272727	16,39757576	12,76090909	8,369545455	3,475151515	0,97469697	6,4	10,2	12,2	16,7	21	22,6	28,2	26	23,7	16,3	10	6,5	-10,9	-12,2	-7	-0,6	3	6,8	8,4	9,1
4825	Waldkappel	48	25	2	NA	72,41612903	52,91451613	66,01451613	60,01774194	74,96612903	87,51451613	80,31451613	69,49032258	72,25	66,59677419	70,97096774	84,62096774	0,082941177	0,328529412	4,136617647	7,584852941	12,34426471	14,98867647	17,24985294	16,82544118	13,11411765	8,737058824	3,840294118	1,329558824	6,8	10,3	12,4	17	21,3	22,9	28,5	26,4	24	16,8	10,1	6,7	-10,8	-12,2	-7,1	-0,4	3,3	7,5	9,1	9,5
4825	Waldkappel	48	25	4	NA	61,61612903	44,62903226	56,71935484	51,45806452	66,21451613	76,46935484	70,03709677	61,10806452	61,38387097	57,90967742	61,85	72,16612903	-0,0275	0,251166667	4,045666667	7,5275	12,29516667	14,9415	17,21783333	16,7845	13,07766667	8,654833333	3,7535	1,250333333	6,4	10,2	12,2	16,8	21,1	22,7	28,3	26,2	23,8	16,5	10,1	6,5	-10,7	-12	-7	-0,4	3,2	7,5	9,1	9,6
4826	Eschwege	48	26	1	NA	58,68225806	44,2	54,84032258	52,4516129	69,17741935	80,37258065	72,93548387	64,53225806	63,17741935	57,7	59,58225806	70,51774194	0,391875	0,64453125	4,47203125	7,95	12,710625	15,3428125	17,57078125	17,0953125	13,44390625	9,0334375	4,15015625	1,64640625	7	10,3	12,4	17,3	21,6	23	28,7	26,6	24	17	10,2	6,9	-10,8	-12,2	-7,5	-0,4	3,4	7,6	9,6	9,6
4826	Eschwege	48	26	3	NA	56,47096774	40,95483871	50,47580645	46,40322581	59,76774194	67,00322581	62,53064516	54,68225806	54,71451613	51,42580645	55,60806452	66,25806452	-0,248	-0,037	3,7194	7,187	11,9732	14,6336	16,866	16,448	12,8254	8,4512	3,4782	1,0054	6,4	10	11,9	16,6	20,9	22,4	28,1	26	23,5	16,4	9,8	6,4	-11,2	-12,5	-7,8	-0,7	3,1	7,3	9	9,3
4826	Eschwege	48	26	2	NA	62,40806452	47,46774194	59,25806452	58,20806452	76,6483871	87,33387097	80,92903226	70,09032258	68,86774194	61,77258065	64,52903226	74,98225806	0,341805556	0,604166667	4,424722222	7,924444444	12,68541667	15,31555556	17,54972222	17,10083333	13,41166667	8,99375	4,083611111	1,587916667	7	10,3	12,4	17,3	21,5	23	28,7	26,6	24	16,9	10,2	6,8	-10,6	-12	-7,3	-0,1	3,6	7,9	9,8	9,8
4826	Eschwege	48	26	4	NA	65,79677419	48,41451613	60,30322581	57,12580645	73,50645161	79,31774194	73,49193548	64,93064516	65,29193548	60,98225806	65,34193548	77,05	-0,275666667	-0,057333333	3,667666667	7,141833333	11,956	14,6115	16,82283333	16,43316667	12,81183333	8,4445	3,432	0,954333333	6,3	9,9	11,9	16,5	20,8	22,4	27,9	26	23,3	16,3	9,7	6,3	-11,2	-12,6	-8	-0,9	3	7,2	9	9,1
4827	Treffurt	48	27	1	NA	75,45967742	57,37419355	68,06451613	64,60967742	82,13225806	90,98225806	87,65322581	72,81935484	76,90967742	68,2983871	75,11612903	91,15483871	-0,1875	0,029305556	3,751388889	7,245138889	12,03916667	14,68055556	16,90680556	16,54319444	12,86069444	8,512361111	3,492638889	1,025694444	6,6	10,3	12,4	17,1	21,4	23	28,5	26,6	23,9	16,7	10,1	6,6	-11	-12,4	-7,5	-0,4	3,3	7,6	9,3	9,5
4827	Treffurt	48	27	3	NA	53,42741935	41,57741935	50,43548387	49,58064516	65,91774194	71,51774194	65,03064516	56,24516129	56,31774194	51,07258065	55,36290323	64,88064516	0,118833333	0,377166667	4,166833333	7,687833333	12,50633333	15,12066667	17,39066667	16,98616667	13,2485	8,796833333	3,8295	1,332333333	6,6	10,3	12,4	17,1	21,4	23	28,5	26,7	23,9	16,8	10,2	6,6	-11	-12,3	-7,5	-0,5	3,3	7,6	9,3	9,4
4827	Treffurt	48	27	2	NA	81,48548387	62,18064516	73,21129032	67,54193548	82,07903226	91,51290323	87,60967742	73,63870968	78,9516129	68,62903226	77,90967742	97,61774194	-0,683676471	-0,468676471	3,142794118	6,661470588	11,50352941	14,14264706	16,35544118	16,05294118	12,43529412	8,082794118	2,968676471	0,5225	5,7	9,2	11,1	15,6	20	21,7	27,2	25,5	22,5	15,9	9,3	5,7	-11,1	-12,2	-7,2	-0,1	3,3	7,8	9,3	9,4
4827	Treffurt	48	27	4	NA	62,17741935	48,44516129	57,80483871	55,87258065	71,25322581	78,03548387	72,65483871	61,32096774	62,86774194	56,43709677	62,51129032	76,11290323	-0,1934375	0,08640625	3,81078125	7,38703125	12,20734375	14,8334375	17,11875	16,7528125	13,0121875	8,525	3,48671875	1,00578125	6,5	10,2	12,4	17	21,3	22,9	28,5	26,7	23,8	16,7	10,2	6,5	-10,7	-11,9	-6,9	0,1	3,6	8,1	9,6	9,7
4916	Bad Berleburg	49	16	1	NA	135,4645161	89,81612903	109,4	76,67419355	73,92096774	86,85322581	88,01129032	74,65	93,92903226	106,8725806	107,7774194	141,8080645	-0,9775	-0,746166667	2,617666667	5,752333333	10,58566667	12,987	15,44816667	15,0935	11,51633333	7,3475	2,573333333	0,2065	4,9	8	10,5	14	18,7	20,2	25,9	24	21	14,6	9,5	5,4	-10,2	-12,4	-6	-0,8	2,5	6,2	8,7	8,3
4916	Bad Berleburg	49	16	3	NA	145,2564516	94,74032258	116,3387097	82,15322581	81,90322581	98,45483871	96,62096774	83,88709677	102,3370968	117,9112903	115,0403226	153,5709677	-0,762777778	-0,464305556	3,020972222	6,208194444	11,02263889	13,47138889	15,91	15,52847222	11,87	7,636944444	2,835138889	0,476388889	5,1	8,2	10,7	14,3	19,1	20,5	26,4	24,3	21,3	14,6	9,6	5,4	-10	-11,9	-5,6	-0,7	2,7	6,6	8,8	8,3
4916	Bad Berleburg	49	16	2	NA	131,8822581	87,34193548	105,0967742	74,2983871	73,5	87,16774194	82,69032258	72,14516129	92,85322581	105,5435484	105,1532258	137,5274194	-1,1255	-0,949	2,369666667	5,522166667	10,35766667	12,73683333	15,2315	14,90866667	11,39083333	7,209166667	2,417	0,029333333	5	7,9	10,3	13,7	18,6	19,8	25,6	23,8	20,9	14,7	9,6	5,5	-10	-12,1	-5,8	-0,7	2,6	6,5	8,7	8,3
4916	Bad Berleburg	49	16	4	NA	131,0564516	87,3983871	103,6983871	75,73870968	78,90483871	93,22096774	87,21290323	78,08870968	94,23548387	109,9645161	105,1516129	139,4693548	-0,695285714	-0,436428571	3,057142857	6,255142857	11,06028571	13,53128571	15,97014286	15,57557143	11,95914286	7,706	2,897714286	0,554	5,4	8,8	11,2	14,8	19,6	20,8	26,8	24,8	21,8	14,9	9,8	5,5	-10,1	-12,1	-5,7	-0,8	2,7	6,5	8,8	8,4
4917	Battenberg (Eder)	49	17	1	NA	102,4129032	66,75322581	82,13870968	57,20806452	58,39193548	70,35806452	62,17419355	54,94193548	72,13064516	82,90483871	82,18870968	106,9451613	-0,9698	-0,7858	2,5756	5,7736	10,5678	12,9712	15,4458	15,1552	11,6034	7,3408	2,5718	0,193	5	8	10,3	13,8	18,5	19,8	25,7	23,8	20,9	14,5	9,4	5,4	-9,9	-11,9	-5,9	-0,2	2,8	6,5	9	8,6
4917	Battenberg (Eder)	49	17	3	NA	112,8854839	73,54193548	89,0516129	63,77096774	68,76451613	79,48548387	73,44032258	64,76290323	78,55	93,46451613	88,51129032	117,3919355	-0,67016129	-0,444032258	3,099677419	6,305322581	11,10693548	13,60951613	16,04241935	15,61806452	12,00387097	7,725	2,927258065	0,572741936	5,6	8,9	11,2	14,8	19,8	21	26,9	25	21,9	15,1	9,9	5,7	-9,9	-11,7	-5,8	-0,5	2,8	6,8	8,9	8,5
4917	Battenberg (Eder)	49	17	2	NA	103,8645161	67,71774194	82,84032258	57,77258065	64,42419355	76,23870968	67,76451613	60,57258065	74,14677419	86,20806452	83,37580645	109,8741935	-0,580166667	-0,377333333	3,121166667	6,343833333	11,10466667	13,57966667	16,0105	15,64033333	12,05683333	7,714333333	2,990166667	0,6065	5,5	8,8	11	14,6	19,5	20,8	26,6	24,9	21,8	15,1	9,8	5,7	-9,6	-11,5	-5,6	0,3	3	6,9	9,2	8,8
4917	Battenberg (Eder)	49	17	4	NA	112,1887097	74,37580645	88,58064516	62,81290323	75,32419355	82,78548387	80,2516129	68,58548387	79,34677419	94,18548387	88,32096774	116,9354839	-0,236527778	0,028194444	3,685	6,924027778	11,69013889	14,24097222	16,63986111	16,16055556	12,49958333	8,142916667	3,369305556	1,002916667	5,9	9,4	11,6	15,3	20,3	21,5	27,4	25,5	22,5	15,5	10,1	5,9	-9,9	-11,6	-5,8	-0,2	2,9	7	8,9	8,5
4918	Frankenberg (Eder)	49	18	1	NA	90,07741935	59,49032258	70,61612903	51,58225806	62,89354839	70,47096774	64,8516129	57,28387097	68,76129032	76,8983871	73,41129032	95,42741935	-0,5405	-0,348666667	3,2675	6,444	11,22466667	13,782	16,191	15,7705	12,16866667	7,849	3,076333333	0,7	5,8	9,2	11,5	15,3	20,2	21,4	27,4	25,6	22,4	15,3	9,8	5,7	-10,1	-11,8	-6	0	3	6,9	8,8	8,3
4918	Frankenberg (Eder)	49	18	3	NA	96,72903226	65,37903226	76,13064516	55,58870968	72,64516129	77,67419355	75,96451613	64,80645161	73,18548387	84,88225806	78,35322581	102,1677419	-0,103888889	0,146388889	3,877083333	7,104444444	11,88833333	14,47222222	16,84888889	16,36055556	12,65388889	8,26875	3,528194444	1,166666667	6	9,5	11,7	15,5	20,5	21,7	27,7	26	22,6	15,5	10,1	5,9	-9,7	-11,3	-5,6	0,3	3,2	7,3	9,2	8,6
4918	Frankenberg (Eder)	49	18	2	NA	72,97258065	48,67741935	56,01290323	42,88064516	58,2983871	63,1483871	59,29516129	51,39516129	59,74032258	66,11129032	61,11612903	75,5983871	-0,295666667	-0,1015	3,743833333	6,966333333	11,69183333	14,37283333	16,7145	16,21383333	12,514	8,107166667	3,366666667	1,0225	6	9,4	11,7	15,7	20,6	21,9	28	26,1	22,7	15,4	9,9	5,8	-10,4	-12,1	-6,3	-0,4	2,7	6,8	8,5	8
4918	Frankenberg (Eder)	49	18	4	NA	84,41935484	58,33709677	66,42903226	52,42580645	71,78870968	76,82903226	75,17741935	63,56774194	71,21774194	79,15806452	71,87419355	90,82419355	-0,403472222	-0,207916667	3,651805556	6,863888889	11,61402778	14,27986111	16,64291667	16,12888889	12,44458333	8,05375	3,280555556	0,920833333	5,9	9,4	11,6	15,6	20,6	21,9	27,9	26,2	22,8	15,4	9,9	5,8	-10,4	-12,1	-6,4	-0,4	2,7	6,6	8,4	7,8
4919	Frankenau	49	19	1	NA	70,06290323	48,67419355	55,50967742	45,05806452	61,25	65,92258065	61,76290323	52,91451613	61,92580645	64,4516129	59,71451613	73,57096774	-0,488	-0,283333333	3,522166667	6,786	11,49016667	14,16466667	16,50383333	16,053	12,3805	8,014166667	3,181166667	0,834	5,9	9,4	11,6	15,4	20,3	21,6	27,6	25,7	22,5	15,4	9,9	5,8	-10,4	-12,1	-6,3	-0,4	2,7	6,8	8,5	8
4919	Frankenau	49	19	3	NA	83,99516129	58,95	68,0483871	54,44516129	74,98064516	80,14354839	79,39354839	65,7	75,01290323	80,38387097	73,34354839	91,78548387	-0,556944444	-0,345416667	3,455	6,715694444	11,42597222	14,09583333	16,44472222	15,98375	12,31069444	7,957083333	3,114583333	0,769861111	5,7	9,2	11,4	15,3	20,2	21,5	27,5	25,8	22,5	15,2	9,8	5,6	-10,5	-12,2	-6,4	-0,5	2,6	6,7	8,4	7,9
4919	Frankenau	49	19	2	NA	74,30645161	54,37096774	58,62096774	50,35322581	66,88870968	72,51612903	67,84354839	59,82903226	71,48064516	68,27903226	65,70967742	79,35806452	-0,961333333	-0,7495	2,917833333	6,1845	10,87583333	13,5345	15,93883333	15,57083333	11,9515	7,696333333	2,668833333	0,373	5,3	8,8	11	14,8	19,5	20,9	26,9	25	21,8	14,9	9,3	5,2	-10,6	-12	-6,3	-0,2	2,8	6,9	8,8	8,2
4919	Frankenau	49	19	4	NA	83,17096774	58,44193548	67,21129032	56,53870968	79,2983871	84,03709677	77,46290323	69,70483871	79,1483871	78,87419355	75,21129032	88,78548387	-0,448611111	-0,209444444	3,590277778	6,913333333	11,60125	14,27263889	16,64333333	16,18402778	12,47666667	8,107222222	3,198611111	0,871527778	5,8	9,4	11,6	15,7	20,3	21,8	27,8	25,9	22,7	15,5	9,9	5,7	-10,5	-11,8	-6,1	-0,2	2,8	7,1	8,9	8,5
4920	Armsfeld	49	20	1	NA	66,81451613	47,14516129	52,77741935	44,33548387	59,10645161	62,13870968	57,53870968	50,58225806	63,76451613	59,10967742	57,86451613	71,44193548	-0,983	-0,7254	2,9238	6,207	10,8762	13,5292	15,9484	15,611	11,984	7,7424	2,6434	0,3536	5,5	8,9	10,9	14,6	19,2	20,6	26,7	24,7	21,6	15	9,1	5,6	-10,8	-12,1	-6,4	-0,4	2,8	6,8	8,7	8,1
4920	Armsfeld	49	20	3	NA	81,7	56,58064516	65,00806452	54,03064516	72,95322581	76,00322581	71,39677419	61,74677419	76,89516129	72,85483871	71,44354839	88,23870968	-0,9495	-0,702833333	3,0025	6,311833333	11,01483333	13,67566667	16,08416667	15,708	12,04283333	7,744666667	2,694	0,407833333	5,2	8,9	11	15,1	19,7	21,1	27,1	25,1	22	15,2	9,5	5,4	-10,9	-12,2	-6,4	-0,5	2,5	6,7	8,5	8,2
4920	Armsfeld	49	20	2	NA	70,58387097	47,74516129	55,76129032	47,89032258	66,44677419	68,45806452	63,01129032	54,43064516	68,49032258	62,93709677	60,54193548	75,01935484	-0,454666667	-0,083833333	3,608166667	6,927166667	11,56	14,23983333	16,64983333	16,2365	12,52433333	8,206833333	3,156166667	0,881833333	5,9	9,6	11,8	15,8	20,2	21,6	27,7	25,7	22,4	15,7	9,8	6,1	-10,3	-11,5	-5,8	0,2	3,3	7	9	8,7
4920	Armsfeld	49	20	4	NA	89,67258065	61,10322581	71,78548387	60,9016129	82,77580645	85,74516129	79,77096774	68,4983871	84,57903226	79,68064516	77,87741935	95,9016129	-0,56875	-0,229861111	3,530555556	6,849722222	11,53277778	14,20069444	16,58708333	16,17222222	12,44972222	8,099722222	3,084583333	0,786944444	5,7	9,6	11,9	16,1	20,6	22	28	25,9	22,7	15,7	10,1	6	-10,9	-12,1	-6,3	-0,4	2,6	6,9	8,6	8,5
4921	Borken (Hessen)	49	21	1	NA	61,35483871	41,23225806	49,14032258	43,72903226	62,53870968	64,62903226	59,95483871	51,9	60,70806452	55,85	54,34677419	65,89032258	0,042833333	0,426666667	4,227833333	7,589333333	12,23316667	14,89666667	17,272	16,83916667	13,0595	8,609833333	3,691166667	1,359166667	6,3	10,1	12,4	16,5	21	22,4	28,4	26,3	23	16,2	10,3	6,5	-9,6	-10,8	-5,1	0,7	4,1	7,2	9,5	9,1
4921	Borken (Hessen)	49	21	3	NA	70,37903226	47,73387097	57,68709677	50,24516129	72,40645161	75,54677419	70,00806452	60,73225806	70,02258065	65,39032258	63,38709677	75,11451613	0,212638889	0,60625	4,490277778	7,882916667	12,55472222	15,20152778	17,57277778	17,10916667	13,27791667	8,759305556	3,886388889	1,534722222	6,1	10	12,3	16,6	21	22,5	28,3	26,2	23,2	16,1	10,3	6,3	-9,6	-10,8	-5	1	4	8,4	9,8	9,5
4921	Borken (Hessen)	49	21	2	NA	49,06290323	33,32741935	41,32258065	39,44354839	56,2016129	61,85483871	60,1483871	49,64032258	54,92096774	49,46290323	46,41451613	52,85806452	0,440166667	0,828166667	4,705	8,103833333	12,78366667	15,3915	17,743	17,3	13,47633333	8,961666667	4,139333333	1,729166667	6,4	10,2	12,5	16,7	21,1	22,6	28,4	26,4	23,2	16,2	10,5	6,5	-9	-10,3	-4,5	1,5	4,5	8,8	10,2	9,9
4921	Borken (Hessen)	49	21	4	NA	63,01129032	43,99354839	54,6	49,73709677	69,1483871	75,98870968	74,69516129	60,78225806	67,76290323	63,4516129	60,52419355	69,06290323	0,369583333	0,765555556	4,685	8,084583333	12,76652778	15,37638889	17,73861111	17,28708333	13,46736111	8,896388889	4,078472222	1,65875	6,2	10,1	12,4	16,6	21,1	22,5	28,4	26,3	23,2	16,2	10,4	6,4	-9,2	-10,4	-4,6	1,4	4,3	8,7	10,3	10
4922	Homberg (Efze)	49	22	1	NA	49,16935484	33,1983871	42,48709677	42,79032258	59,54193548	67,33225806	62,30645161	51,63548387	56,3516129	50,36290323	46,63387097	52,97419355	0,326833333	0,638166667	4,516333333	7,852	12,55	15,16066667	17,44283333	17,01083333	13,28983333	8,835166667	4,031666667	1,598	6,6	10,3	12,5	16,8	21,3	22,7	28,4	26,3	23,4	16,2	10,5	6,6	-9,9	-11,2	-5,3	0,5	3,8	8,3	9,7	9,5
4922	Homberg (Efze)	49	22	3	NA	55,97741935	40,96774194	50,44677419	52,08387097	70,13709677	76,82258065	75,47096774	62,13064516	66,66935484	62,01935484	55,44193548	60,74032258	0,259583333	0,630972222	4,518194444	7,926666667	12,63555556	15,20069444	17,54652778	17,12958333	13,35930556	8,830694444	3,983611111	1,532083333	6,3	10,1	12,4	16,6	21,1	22,5	28,3	26,2	23,2	16,1	10,4	6,4	-9,9	-10,9	-5,1	1	4	8,3	10	9,8
4922	Homberg (Efze)	49	22	2	NA	54,67096774	37,96935484	48,22096774	48,87580645	64,4	71,80645161	67,95	55,92580645	62,49032258	56,27741935	54,34193548	61,17096774	-0,121333333	0,108	3,916833333	7,214333333	11,92383333	14,56283333	16,78483333	16,35566667	12,75383333	8,461333333	3,561166667	1,151	6,3	9,9	11,8	16,1	20,6	21,9	27,5	25,4	22,6	15,6	9,9	6,1	-10,1	-11,5	-5,6	0,3	3,7	8,1	9,6	9,4
4922	Homberg (Efze)	49	22	4	NA	68,85645161	49,70322581	61,37741935	61,62741935	78,95645161	85,83064516	84,73548387	70,91290323	75,07741935	71,26774194	68,9516129	76,94032258	-0,246111111	0,055277778	3,84875	7,233888889	11,97180556	14,57166667	16,86069444	16,46152778	12,81638889	8,414722222	3,461388889	1,026527778	6,1	9,9	12	16,3	20,7	22,1	27,9	25,8	22,9	15,8	10,2	6,1	-10,1	-11,3	-5,6	0,5	3,6	8,1	9,7	9,5
4923	Altmorschen	49	23	1	NA	42,61451613	29,75806452	39,14677419	40,74354839	52,08387097	58,35483871	55,07580645	45,90645161	49,85	45,2483871	44,41612903	47,62258065	0,0628	0,283	4,129	7,4242	12,1326	14,767	16,9726	16,5326	12,917	8,6094	3,7544	1,3202	6,8	10,5	12,5	16,9	21,4	22,7	28,3	26,2	23,3	16,1	10,3	6,7	-10,2	-11,6	-5,7	0,1	3,6	8	9,5	9,3
4923	Altmorschen	49	23	3	NA	69,84032258	49,90806452	62,47580645	61,5016129	77,2516129	84,07741935	83,86612903	70,55967742	72,58548387	70,34193548	70,03548387	78,26451613	-0,331617647	-0,050147059	3,722352941	7,096617647	11,84926471	14,45441176	16,74455882	16,35676471	12,72691176	8,333382353	3,381617647	0,934264706	5,9	9,8	11,9	16,2	20,6	22	27,7	25,6	22,9	15,7	10	6	-10,3	-11,5	-5,7	0,3	3,4	8	9,6	9,4
4923	Altmorschen	49	23	2	NA	58,01290323	40,98709677	53,84032258	52,84677419	64,98225806	72,37096774	73,21451613	58,63387097	63,78548387	58,48064516	60,04193548	67,17580645	-0,057166667	0,208	4,018	7,3205	12,035	14,68033333	16,89733333	16,46483333	12,85783333	8,546666667	3,656166667	1,224	6,6	10,4	12,5	16,8	21,4	22,7	28,3	26,2	23,4	16,1	10,3	6,6	-10,5	-12,1	-6	-0,5	3,2	7,5	9	8,9
4923	Altmorschen	49	23	4	NA	63,10322581	45,47580645	58,18064516	56,40645161	68,90645161	75,75967742	78,41774194	62,16774194	66,35806452	63,04032258	64,69032258	72,69354839	-0,09625	0,19734375	3,99484375	7,36234375	12,116875	14,74375	17,02046875	16,59921875	12,92453125	8,51734375	3,60140625	1,15046875	6,4	10,4	12,5	16,8	21,4	22,8	28,4	26,3	23,5	16,2	10,4	6,5	-10,2	-11,5	-5,8	0,3	3,4	8,1	9,5	9,5
4924	Seifertshausen	49	24	1	NA	66,6483871	47,89032258	61,58548387	57,11290323	67,11129032	76,63709677	78,7483871	62,44032258	68,30645161	63,4	68,51451613	78,71129032	-0,388833333	-0,155666667	3,6	6,929666667	11,71366667	14,34133333	16,60366667	16,181	12,5865	8,256833333	3,309833333	0,859166667	6,1	10	12	16,3	20,8	22,2	27,8	25,8	23,1	15,9	10,1	6,2	-10,7	-12	-6,6	-0,2	3,1	7,3	8,8	9,2
4924	Seifertshausen	49	24	3	NA	69,83548387	50,92419355	65,91451613	61	74,63709677	84,65806452	86,35483871	67,51774194	71,42419355	67,74677419	71,50806452	80,69032258	0,021944444	0,320694444	4,162777778	7,582638889	12,36388889	14,99125	17,29541667	16,84611111	13,12097222	8,643055556	3,745972222	1,257083333	6,4	10,3	12,4	16,9	21,3	22,8	28,4	26,4	23,6	16,3	10,4	6,5	-10,5	-11,7	-6,2	0,2	3,4	7,7	9,1	9,6
4924	Seifertshausen	49	24	2	NA	70,34677419	51,58064516	65,96129032	57,88870968	68,25483871	79,65645161	78,63387097	64,88548387	69,18387097	66,16612903	71,80967742	83,71935484	-0,622833333	-0,387333333	3,305	6,662333333	11,454	14,121	16,39416667	15,97433333	12,385	8,066666667	3,089833333	0,618333333	5,7	9,5	11,3	15,8	20,3	21,7	27,3	25,2	22,8	15,5	9,6	5,9	-11,1	-12,3	-7,1	-0,7	2,8	6,6	8,2	8,9
4924	Seifertshausen	49	24	4	NA	74,70806452	55,4483871	71,91290323	63,4483871	77,07419355	89,53225806	89,41612903	72,00967742	73,74516129	72,06935484	76,49193548	88,13709677	-0,242222222	0,054722222	3,817361111	7,235972222	12,03208333	14,665	16,97944444	16,54611111	12,83833333	8,414861111	3,479027778	1,003055556	6,2	10,3	12,3	16,7	21,2	22,7	28,3	26,2	23,6	16,1	10,3	6,4	-10,9	-12	-6,8	-0,5	3	6,9	8,4	9,2
4925	Sontra	49	25	1	NA	69,85483871	49,83870968	65,24516129	57,97903226	75,86290323	83,73548387	78,01612903	69,63870968	67,49354839	66,9016129	70,65806452	80,72580645	-0,420151515	-0,120909091	3,592727273	7,025909091	11,78560606	14,46409091	16,74833333	16,30348485	12,62848485	8,26969697	3,369848485	0,854848485	6,1	10	11,9	16,5	20,8	22,3	27,9	25,6	23,8	16,1	9,9	6,3	-11,1	-12,2	-7,2	-1,1	2,6	6,4	8	8,6
4925	Sontra	49	25	3	NA	80,18709677	58,6983871	75,28870968	66,48548387	81,15483871	95,35483871	92,21935484	76,33064516	75,0516129	76,30483871	81,33064516	94,37096774	-0,545277778	-0,244444444	3,472083333	6,908333333	11,70805556	14,38097222	16,67902778	16,2525	12,56958333	8,177777778	3,226527778	0,745416667	5,9	9,8	11,6	16,2	20,6	22,2	27,8	25,5	23,5	15,8	9,7	6,1	-11	-12,1	-7	-0,9	2,7	6,7	8,2	9
4925	Sontra	49	25	2	NA	76,44354839	54,82419355	71,27258065	62,57096774	81,41612903	90,80483871	85,53709677	77,02419355	72,15	72,47741935	75,73225806	88,33709677	-0,320833333	-0,011666667	3,733611111	7,202777778	11,98083333	14,645	16,92680556	16,49847222	12,79597222	8,408055556	3,486388889	0,976805556	6,4	10,2	12,1	16,7	21	22,6	28,2	26	23,9	16,4	10	6,4	-10,9	-12,1	-7,2	-1,4	2,5	7	8,5	9,1
4925	Sontra	49	25	4	NA	80,23709677	58,47258065	76,36612903	67,09193548	82,13225806	95,13870968	89,99677419	78,21935484	72,51612903	74,20967742	80,7016129	92,57258065	-0,549583333	-0,244722222	3,474444444	6,934722222	11,75097222	14,40972222	16,70597222	16,28972222	12,60763889	8,197916667	3,229166667	0,748333333	6,1	9,9	11,8	16,4	20,8	22,4	27,9	25,7	23,7	16	9,9	6,2	-11	-12,1	-7	-1	2,7	7,1	8,6	9,2
4926	Herleshausen	49	26	1	NA	78,66935484	56,62903226	71,04193548	63,65806452	81,39032258	89,14193548	84,50645161	73,81451613	72,14193548	70,02580645	76,46774194	90,29354839	-0,672575758	-0,443333333	3,261212121	6,708636364	11,54772727	14,22484848	16,46136364	16,07469697	12,46318182	8,127727273	3,075757576	0,605	6	9,7	11,6	16,1	20,4	22	27,6	25,4	23,2	15,9	9,5	6	-11,2	-12,5	-7,6	-1	2,7	7,1	8,7	9,1
4926	Herleshausen	49	26	3	NA	68,39193548	48,69354839	64,16612903	56,92258065	73,51290323	79,2983871	75,31935484	65,96290323	61,8483871	61,95322581	67,68387097	78,42741935	-0,472903226	-0,175967742	3,562419355	7,084677419	11,92596774	14,58145161	16,87290323	16,44596774	12,74741935	8,319516129	3,294193548	0,809677419	6	10	12	16,4	20,7	22,2	27,9	25,8	23,4	16	9,8	6	-11,1	-12,3	-7,5	-0,7	2,9	7,5	8,9	9,3
4926	Herleshausen	49	26	2	NA	76,90483871	55,62258065	68,97096774	63,30483871	81,61290323	87,81935484	83,11129032	72,48387097	72,07258065	68,64354839	75,37903226	88,37419355	-0,513787879	-0,299242424	3,42530303	6,906666667	11,74454545	14,43212121	16,66212121	16,26348485	12,63878788	8,258787879	3,184242424	0,710757576	6	9,8	11,7	16,2	20,5	22	27,6	25,6	23,1	15,9	9,5	6	-11	-12,3	-7,5	-0,5	3,2	7,6	9,3	9,4
4926	Herleshausen	49	26	4	NA	51,27096774	36,39193548	47,95	43,80806452	59,34354839	62,1483871	58,82419355	50,42741935	49,85322581	48,1483871	51,55483871	59,65967742	-0,148	0,1614	3,9782	7,5662	12,3944	15,0604	17,3594	16,9012	13,1348	8,6328	3,571	1,0708	6,3	10,4	12,5	16,9	21,2	22,7	28,4	26,4	23,9	16,3	10,1	6,3	-10,7	-11,9	-7,3	-0,3	3,4	7,9	9,4	9,6
4927	Creuzburg	49	27	1	NA	77,46451613	57,67096774	71,28064516	66,14032258	86,45483871	91,11935484	85,58387097	73,12903226	75,38709677	71,23709677	78,42419355	93,50483871	-0,292222222	-0,022361111	3,719027778	7,278611111	12,10833333	14,77833333	17,01541667	16,60972222	12,92013889	8,466805556	3,416111111	0,915694444	6,3	10,4	12,4	17	21,3	22,8	28,4	26,5	23,8	16,5	10,1	6,3	-10,8	-12,1	-7,3	-0,4	3,5	7,8	9,5	9,6
4927	Creuzburg	49	27	3	NA	59,64354839	43,02903226	55,94677419	51,92903226	71,12258065	73,51290323	68,4	58,93225806	58,75322581	56,35	60,49032258	70,95	-0,0705	0,245	4,0645	7,682666667	12,52716667	15,19283333	17,491	17,03	13,242	8,712166667	3,663666667	1,139166667	6,3	10,4	12,5	17	21,3	22,8	28,5	26,5	23,9	16,5	10,2	6,3	-10,7	-11,9	-7,3	-0,3	3,3	7,8	9,4	9,5
4927	Creuzburg	49	27	2	NA	66,02580645	50,78225806	63,42580645	60,77741935	80,00967742	84,35806452	78,4983871	66,69677419	67,44032258	62,15967742	68,43064516	81,3516129	-0,058888889	0,25875	4,03	7,639027778	12,46555556	15,09805556	17,40361111	17,00097222	13,20263889	8,674722222	3,651111111	1,144444444	6,3	10,3	12,4	17	21,2	22,9	28,4	26,7	23,7	16,7	10,1	6,3	-10,6	-11,8	-6,9	0,1	3,7	8,1	9,6	9,8
4927	Creuzburg	49	27	4	NA	58,89354839	44,63870968	56,38387097	52,73870968	68,66612903	72,97096774	66,50645161	58,08387097	58,18225806	54,9	60,25806452	71,16774194	-0,169333333	0,1565	3,945333333	7,558166667	12,4265	15,03616667	17,36116667	16,97166667	13,14683333	8,594333333	3,5565	1,025666667	6,3	10,3	12,3	16,9	21,2	22,7	28,3	26,5	23,7	16,4	10,1	6,3	-10,4	-11,6	-6,6	0,3	3,8	8,2	9,8	9,9
5016	Bad Laasphe	50	16	1	NA	128,8887097	82,46935484	101,716129	70,47580645	72,70967742	87,24516129	85,64354839	74,28709677	93,26774194	106,333871	99,91451613	136,9580645	-1,1945	-0,841833333	2,5855	5,7875	10,60216667	13,04116667	15,52016667	15,18433333	11,573	7,359333333	2,406333333	0,102833333	5	8	10,5	14	18,9	20,4	26,1	24,1	21,1	14,3	9,4	5,2	-10,1	-11,9	-5,7	-0,8	2,7	6,6	8,9	8,4
5016	Bad Laasphe	50	16	3	NA	145,6193548	98,55967742	121,4645161	80,28548387	84,14032258	99,67580645	98,42258065	83,40645161	103,7370968	121,6	116,983871	161,2596774	-0,630277778	-0,300138889	3,257361111	6,523333333	11,30555556	13,83236111	16,26722222	15,78430556	12,14388889	7,855138889	2,971944444	0,674583333	5,7	9,1	11,5	15,2	20,1	21,3	27,1	25,2	22,2	15,2	10	5,8	-10,2	-11,5	-5,8	-0,6	2,7	6,6	8,9	8,4
5016	Bad Laasphe	50	16	2	NA	95,51451613	63,33709677	75,83225806	54,59193548	58,35645161	67,30483871	64,14032258	56,02580645	68,72419355	79,48387097	74,91612903	101,3903226	-0,958	-0,703	2,7896	5,991	10,814	13,3258	15,7724	15,3318	11,7304	7,5242	2,6422	0,3074	5,2	8,5	10,8	14,4	19,3	20,5	26,5	24,4	21,5	14,7	9,6	5,4	-10,1	-11,6	-5,6	-0,6	2,9	6,7	9,1	8,5
5016	Bad Laasphe	50	16	4	NA	105,1677419	70,92741935	86,10483871	60,46612903	66,1516129	75,57903226	72,10322581	62,23548387	75,17580645	88,92258065	83,44032258	114,5322581	-0,434833333	-0,159166667	3,480333333	6,780333333	11,5885	14,16366667	16,5535	15,97466667	12,29016667	7,956666667	3,162333333	0,877	5,8	9,5	11,9	15,6	20,6	21,7	27,6	25,6	22,6	15,4	10,1	6,1	-9,9	-11,3	-5,6	-0,4	2,9	6,8	9,1	8,5
5017	Biedenkopf	50	17	1	NA	99,23064516	64,15322581	77,54677419	57,26451613	64,76612903	73,33709677	68,33225806	59,59032258	70,14354839	83,44032258	77,21290323	102,2129032	-0,768333333	-0,517333333	3,065166667	6,295	11,1095	13,67216667	16,0645	15,574	11,95966667	7,686666667	2,838666667	0,524	5,6	9	11,4	15,1	20	21,2	27,1	25,2	22,2	15,2	9,9	5,7	-10,5	-11,7	-6,2	-0,8	2,5	6,4	8,6	8,1
5017	Biedenkopf	50	17	3	NA	114,5919355	74,41774194	90,4983871	67,31129032	78,48387097	86,12903226	82,01290323	72,74516129	83,46451613	98,25645161	89,25	120,5370968	-0,753611111	-0,531527778	3,113472222	6,405138889	11,25055556	13,85583333	16,24	15,61069444	11,98236111	7,699444444	2,849722222	0,574722222	5,8	9,7	12,2	15,9	20,9	22	27,9	25,8	22,9	15,5	10,1	6,3	-10,5	-11,5	-6	-0,8	2,6	6,5	8,6	8,1
5017	Biedenkopf	50	17	2	NA	93,02096774	61,55806452	72,98870968	52,79677419	65,09354839	69,86935484	68,53225806	57,94032258	66,82096774	79,72258065	73,04354839	96,5016129	-0,278709677	-0,019193548	3,677741935	6,937258065	11,715	14,30322581	16,67064516	16,16612903	12,49677419	8,129032258	3,334193548	0,996451613	6	9,7	12	15,8	20,7	21,8	27,8	25,9	22,9	15,7	10,3	6,1	-9,5	-11,1	-5,5	0	3,2	7,2	9,2	8,7
5017	Biedenkopf	50	17	4	NA	102,7903226	68,42419355	81,64516129	59,26129032	74,89516129	77,59516129	77,33709677	64,87741935	76,37258065	90,10967742	81,22096774	107,5451613	-0,270857143	0,015571429	3,767571429	7,046142857	11,82985714	14,43657143	16,813	16,24914286	12,55357143	8,194428571	3,350142857	1,063857143	6	9,8	12,2	16	21	22	27,8	26	22,9	15,7	10,3	6,2	-10,1	-11,2	-5,7	-0,5	2,8	6,8	8,8	8,3
5018	Wetter (Hessen)	50	18	1	NA	89,66612903	61,09032258	72,08548387	52,89354839	72,06774194	75,70322581	73,82096774	62,50645161	70,39516129	82,37096774	73,71290323	95,37096774	0,077361111	0,361805556	4,146111111	7,389027778	12,17388889	14,79513889	17,14513889	16,62138889	12,8675	8,446527778	3,715972222	1,369722222	6,1	9,7	12,2	16	20,9	22,1	28	26,2	23	15,8	10,3	6,1	-9,3	-10,9	-5,2	0,5	3,4	7,5	9,4	8,9
5018	Wetter (Hessen)	50	18	3	NA	74,66451613	51,06774194	60,88870968	44,41290323	60,85645161	60,94677419	61,10645161	50,09354839	57,77741935	68,48064516	61	79,08225806	0,251833333	0,597166667	4,42	7,737833333	12,47033333	15,12383333	17,47333333	16,89866667	13,09066667	8,656666667	3,879	1,562166667	6,2	10,1	12,6	16,3	21,4	22,3	28,2	26,4	23,2	15,9	10,5	6,4	-9	-10,5	-4,8	0,7	3,7	7,9	9,8	9,3
5018	Wetter (Hessen)	50	18	2	NA	86,1016129	59,60806452	69,26935484	53,56612903	74,53870968	78,0016129	77,09354839	64,73387097	73,41129032	81,60322581	73,29032258	93,75806452	-0,285277778	-0,047361111	3,777777778	6,997361111	11,77277778	14,41013889	16,78069444	16,28694444	12,58361111	8,178472222	3,380138889	1,018194444	5,9	9,5	11,8	15,7	20,6	21,8	27,8	26,1	22,8	15,5	10	5,9	-10	-11,6	-5,9	0,1	2,9	7,1	8,9	8,4
5018	Wetter (Hessen)	50	18	4	NA	71,02096774	48,12741935	57,89032258	43,84516129	62,95645161	64,9516129	64,66612903	52,36290323	60,57419355	67,05967742	59,32741935	76,91774194	-0,078166667	0,251833333	4,0645	7,361333333	12,09766667	14,74866667	17,11766667	16,60483333	12,83933333	8,411666667	3,570166667	1,234	6,1	9,8	12,3	16,1	21,2	22,1	28	26,2	23	15,7	10,3	6,2	-9,4	-11	-5,4	0,4	3,3	7,5	9,4	8,9
5019	Gem�nden (Wohra)	50	19	1	NA	79,90322581	55,67903226	65,69193548	52,51451613	73,23064516	76,8516129	76,65645161	65,33225806	72,50322581	77,90967742	71,37096774	87,06129032	-0,234027778	0,009861111	3,87375	7,15125	11,88458333	14,55180556	16,88013889	16,39902778	12,66791667	8,250972222	3,43375	1,091805556	5,9	9,6	12	16,1	20,8	22,1	28,1	26,3	23,1	15,7	10,2	5,9	-10	-11,6	-5,9	0,1	2,9	7,2	9	8,4
5019	Gem�nden (Wohra)	50	19	3	NA	67,73709677	45,77741935	55,71612903	44,41612903	64,16129032	64,71774194	65,58548387	54,39354839	62,22741935	65,45645161	58,56129032	74,08709677	-0,026666667	0,3185	4,17	7,494166667	12,22916667	14,91616667	17,23833333	16,7325	12,94416667	8,486	3,626	1,308666667	6	9,9	12,2	16,1	21,1	22,1	28,1	26,2	23	15,7	10,3	6,1	-9,5	-11	-5,1	0,7	3,4	7,7	9,4	9,2
5019	Gem�nden (Wohra)	50	19	2	NA	77,36451613	53,28709677	63,88709677	53,24677419	75,45483871	79,31129032	75,82419355	64,33064516	73,86129032	75,43548387	69,58548387	84,04677419	-0,195972222	0,107361111	3,974583333	7,340416667	12,02236111	14,71333333	17,07833333	16,57111111	12,78236111	8,340138889	3,4775	1,16375	5,8	9,6	11,9	16,1	20,6	22,1	28,1	26,2	23,1	15,7	10,1	5,8	-10	-11,5	-5,7	0,3	3,1	7,4	9,1	8,7
5019	Gem�nden (Wohra)	50	19	4	NA	63,93870968	42,96612903	52,94354839	43,16451613	63,21612903	64,97096774	65,03387097	51,22580645	62,22903226	63,14354839	57,0516129	70,37741935	-0,011333333	0,32	4,224	7,599833333	12,28866667	14,98633333	17,32333333	16,82033333	12,98733333	8,506166667	3,636833333	1,329833333	5,9	10	12,3	16,2	21	22,2	28,3	26,2	23,2	15,8	10,3	6,1	-10	-11,3	-5,3	0,3	3,1	7,7	9,2	9,2
5020	Gilserberg	50	20	1	NA	69,58870968	47,4016129	56,85967742	49,10806452	68,35967742	71,75483871	68,03870968	56,26935484	68,12419355	65,91290323	62,84193548	76,72419355	-0,633833333	-0,356833333	3,487	6,877166667	11,55933333	14,27083333	16,63616667	16,186	12,40766667	8,015333333	3,024833333	0,7545	5,3	9,3	11,5	15,8	20,3	21,7	27,7	25,6	22,7	15,4	9,8	5,7	-10,6	-11,8	-6	-0,3	2,6	7,1	8,6	8,6
5020	Gilserberg	50	20	3	NA	56,05645161	37,89193548	46,39516129	39,54032258	55,8483871	57,98064516	56,1016129	46,04032258	54,91290323	54,14677419	50,24677419	61,56129032	-0,458	-0,154	3,7106	7,1284	11,8132	14,5412	16,8808	16,411	12,6002	8,1592	3,209	0,9176	5,4	9,5	11,7	15,9	20,4	21,8	27,9	25,7	22,9	15,5	9,9	5,7	-10,3	-11,5	-5,5	0	2,8	7,3	8,8	9,1
5020	Gilserberg	50	20	2	NA	77,07741935	52,64677419	63,88225806	55,87419355	77,48064516	82,76935484	77,64354839	65,06774194	76,47580645	74,0016129	69,84516129	83,61774194	-0,29625	0,028055556	3,918888889	7,318888889	11,98791667	14,69805556	17,04861111	16,58111111	12,7625	8,31375	3,365833333	1,074583333	5,7	9,6	11,8	16	20,5	21,9	27,9	25,9	22,7	15,6	9,9	5,9	-10,5	-11,6	-5,6	-0,1	2,7	7,2	8,7	9,1
5020	Gilserberg	50	20	4	NA	64,23064516	44,15967742	54,15967742	46,49354839	64,95645161	69,06774194	65,58709677	54,98870968	63,03387097	62,96290323	58,10322581	70,15	-0,3095	0,029666667	3,940833333	7,337833333	12,01166667	14,71716667	17,06316667	16,61	12,79566667	8,311833333	3,372166667	1,052	5,7	9,8	12	16,3	20,8	22,3	28,2	26	23,2	15,8	10,1	6	-10,4	-11,5	-5,6	0	2,8	7,2	8,7	9,1
5021	Ziegenhain	50	21	1	NA	68,82419355	47,54677419	58,63064516	51,74516129	72,43387097	78,07741935	74,76290323	62,77419355	69,9983871	67,99032258	63,57741935	73,65645161	0,122361111	0,529166667	4,427222222	7,843611111	12,53763889	15,16597222	17,53916667	17,08611111	13,25944444	8,706944444	3,830277778	1,460416667	6,1	10	12,3	16,6	21	22,5	28,3	26,2	23,3	16,1	10,3	6,3	-9,7	-10,8	-4,9	0,9	3,7	8,2	9,7	9,6
5021	Ziegenhain	50	21	3	NA	54,90967742	38,52580645	47,7516129	41,54032258	58,76612903	65,12580645	60,96451613	53,02258065	55,48870968	56,32580645	50,06774194	58,52419355	0,215666667	0,643166667	4,577166667	8,021666667	12,70583333	15,33966667	17,7145	17,28633333	13,38916667	8,792	3,923333333	1,5265	5,9	9,9	12,3	16,6	21	22,4	28,3	26,1	23,3	15,9	10,3	6,1	-9,5	-10,5	-4,6	1,1	4	8,5	10	9,9
5021	Ziegenhain	50	21	2	NA	67,3983871	47,6983871	58,72258065	54	73,26290323	78,8016129	78,47096774	63,25	69,38870968	68,90806452	63,82580645	73,14032258	0,137916667	0,54625	4,423055556	7,855277778	12,54055556	15,13736111	17,50638889	17,12069444	13,30333333	8,74625	3,860694444	1,436944444	6,1	10	12,3	16,6	21	22,5	28,3	26,2	23,2	16,2	10,4	6,4	-9,7	-10,6	-4,7	1,3	4,2	8,5	10,2	10
5021	Ziegenhain	50	21	4	NA	57,15	39,94354839	50,56451613	45,77580645	62,08548387	67,71935484	65,67580645	53,39032258	57,77741935	58,10645161	53,37903226	60,63387097	0,006833333	0,453666667	4,337166667	7,786	12,48183333	15,03616667	17,43566667	17,1155	13,25366667	8,67	3,7295	1,278333333	5,9	9,9	12,3	16,6	21	22,4	28,1	26,1	23,3	15,9	10,3	6,1	-9,9	-10,6	-4,8	1,2	4,3	8,5	10,3	10
5022	Schwarzenborn	50	22	1	NA	62,41935484	44,73387097	54,50322581	51,73225806	67,83225806	72,44354839	72,34677419	58,7516129	64,2983871	63,55645161	60,4016129	69,07741935	-0,236612903	0,143064516	3,959677419	7,382741935	12,11370968	14,65854839	17,03209677	16,69096774	12,96790323	8,467741935	3,492096774	1,03516129	6	9,9	12,1	16,5	20,9	22,3	28,1	26	23,1	15,9	10,3	6,2	-10,4	-11,1	-5,3	0,8	3,8	8	9,8	9,6
5022	Schwarzenborn	50	22	3	NA	76,46290323	54,93709677	68,81290323	63,42258065	82,63548387	86,81774194	87,36290323	67,35	76,72419355	76,64032258	73,40645161	83,24677419	-0,699428571	-0,286	3,467285714	6,950714286	11,69471429	14,14442857	16,57657143	16,37485714	12,66814286	8,16	3,042	0,563571429	5,4	9,2	11,3	15,7	20,1	21,5	27,2	25,1	22,4	15,3	9,7	5,8	-11,1	-11,4	-5,5	0,5	3,7	7,7	9,7	9,5
5022	Schwarzenborn	50	22	2	NA	65,47903226	46,90322581	58,37096774	56,2983871	70,55967742	73,76451613	73,58870968	60,91290323	65,04516129	64,89516129	63,80967742	71,34677419	-0,4995	-0,1605	3,606166667	7,022	11,7705	14,32416667	16,6725	16,348	12,68816667	8,232166667	3,235	0,775833333	5,9	9,7	11,9	16,1	20,6	22	27,7	25,6	22,9	15,7	10	6	-10,5	-11,3	-5,6	0,6	3,5	8	9,7	9,5
5022	Schwarzenborn	50	22	4	NA	86,85	62,17096774	78,02580645	71,89354839	89,30645161	91,12096774	93,13225806	74,07580645	82,32580645	83,81451613	83,87258065	95,31129032	-0,874027778	-0,506527778	3,221666667	6,669861111	11,43111111	13,93361111	16,33055556	16,09694444	12,44708333	7,984166667	2,84625	0,374583333	5,4	9,3	11,4	15,7	20,1	21,5	27,1	25,1	22,5	15,2	9,7	5,6	-11,1	-11,4	-5,5	0,5	3,5	7,7	9,7	9,5
5023	Ludwigseck	50	23	1	NA	70,27419355	50,2983871	61,83870968	58,76290323	72,36612903	75,91935484	79,21935484	64,59032258	68,37419355	68,0516129	69,08870968	79,59354839	-0,733333333	-0,446333333	3,275	6,661	11,4565	14,0595	16,37933333	16,0335	12,42983333	8,0495	2,986833333	0,544	5,5	9,2	11,2	15,4	19,9	21,3	26,9	24,9	22,3	15,1	9,5	5,5	-10,5	-11,6	-5,9	0,2	3,3	7,8	9,3	9,3
5023	Ludwigseck	50	23	3	NA	78,96451613	56,02741935	72,87419355	65,93387097	83,41774194	83,33225806	89,3	67,52258065	75,16935484	76,81129032	78,40967742	90,0016129	-0,572777778	-0,225555556	3,557638889	7,005416667	11,80708333	14,37111111	16,74972222	16,40388889	12,71763889	8,226666667	3,159722222	0,705833333	5,9	9,9	11,8	16,3	20,6	22	27,6	25,6	22,9	15,6	9,9	5,9	-10,7	-11,6	-5,7	0,2	3,3	7,7	9,5	9,3
5023	Ludwigseck	50	23	2	NA	59,81774194	42,99354839	53,85645161	48,78870968	57,56612903	60,71612903	65,75483871	51,38225806	56,1516129	56,29677419	58,54193548	68,96612903	-0,6572	-0,3344	3,4024	6,7566	11,591	14,258	16,542	16,15	12,5232	8,1188	3,0694	0,6322	5,9	9,8	11,7	16,2	20,6	22	27,6	25,4	22,9	15,7	9,8	5,9	-10,5	-11,6	-6	0,1	3,2	7,9	9,3	9,4
5023	Ludwigseck	50	23	4	NA	66,68548387	47,77580645	61,65	54,86612903	66,47419355	68,85645161	74,23870968	56,37903226	61,83870968	64,12903226	65,37096774	76,32419355	-0,429833333	-0,085	3,7525	7,168166667	12,0165	14,683	16,9945	16,59433333	12,86583333	8,3595	3,308333333	0,87	6,1	10	12	16,5	20,8	22,2	27,9	25,7	23,1	15,8	10	6	-10,1	-11,1	-5,4	0,3	3,7	8,2	9,5	9,7
5024	Rotenburg an der Fulda	50	24	1	NA	67,19677419	48,90967742	61,10806452	53,47419355	64,97419355	70,85483871	74,25967742	57,33709677	61,67741935	61,62258065	65,76451613	75,85	-0,239	0,063833333	3,8475	7,255166667	12,08533333	14,736	17,0415	16,60683333	12,8925	8,421166667	3,452166667	0,999	6,3	10,3	12,3	16,8	21,3	22,8	28,4	26,3	23,7	16,2	10,4	6,4	-10,5	-11,6	-6	0,1	3,2	7,8	9,2	9,4
5024	Rotenburg an der Fulda	50	24	3	NA	78,33548387	57,10483871	73,03870968	64,03870968	78,51612903	83,95645161	88,74354839	67,80645161	71,44516129	73,77580645	76,88870968	89,85806452	-0,177777778	0,165416667	4,002083333	7,440972222	12,31180556	15,01555556	17,32138889	16,89222222	13,07166667	8,539583333	3,51	1,064861111	6,6	10,7	12,5	17,3	21,5	22,9	28,6	26,2	23,7	16,1	10,4	6,4	-10,2	-11,2	-5,8	0,1	3,5	8,1	9,3	9,6
5024	Rotenburg an der Fulda	50	24	2	NA	56,99516129	41,89032258	54,9016129	48,77903226	61,93387097	69,05	69,60322581	54,46129032	54,5516129	55,22903226	57,96612903	64,27741935	0,119333333	0,478333333	4,3345	7,790333333	12,62183333	15,24083333	17,6025	17,1485	13,311	8,762	3,868166667	1,368333333	6,4	10,5	12,5	17,2	21,6	23	28,6	26,4	23,9	16,3	10,4	6,5	-10,1	-11,2	-5,9	0,2	3,5	7,8	9,2	9,9
5024	Rotenburg an der Fulda	50	24	4	NA	72,91612903	53,37580645	70,35967742	61,30645161	78,13870968	84,83870968	86,92258065	66,80322581	66,79677419	70,21451613	72,96129032	84,16129032	0,047638889	0,391666667	4,262638889	7,744166667	12,60166667	15,28305556	17,61111111	17,15097222	13,29444444	8,724722222	3,746805556	1,287777778	6,7	10,8	12,7	17,5	21,7	23,1	28,8	26,5	23,9	16,3	10,5	6,6	-9,9	-10,9	-5,5	0,5	3,7	8,3	9,6	9,9
5025	H�nebach	50	25	1	NA	63,93225806	46,48548387	60,9016129	54,92903226	68,4	76,21935484	77,31129032	58,87096774	58,18709677	62,4983871	65,71774194	74,91451613	-0,3075	0,005833333	3,8015	7,255166667	12,08	14,75316667	17,05766667	16,62383333	12,86583333	8,395833333	3,434166667	0,969	6,2	10,3	12,2	16,9	21,2	22,7	28,3	26,1	23,6	16,1	10,2	6,3	-10,7	-11,8	-6,7	-0,6	2,9	7,4	8,8	9,5
5025	H�nebach	50	25	3	NA	78,66451613	57,42741935	75,43225806	67,51451613	82,80645161	89,25645161	93,31774194	71,43387097	71,05645161	74,95483871	79,60967742	90,32580645	-0,401388889	-0,099583333	3,738611111	7,182083333	12,04791667	14,73458333	17,01027778	16,60430556	12,8375	8,335	3,301666667	0,863888889	6,1	10,2	12,2	16,9	21,2	22,6	28,2	26	23,7	16,1	10,2	6,2	-10,4	-11,5	-6,1	0	3,3	7,8	9,2	9,5
5025	H�nebach	50	25	2	NA	67,68387097	48,80483871	63,67580645	56,27419355	68,98548387	77,41129032	76,27741935	62,55806452	60,85806452	63,00645161	67,85967742	78,5516129	-0,5315	-0,228166667	3,518833333	6,987333333	11,80933333	14,46933333	16,76766667	16,3535	12,64666667	8,202333333	3,225166667	0,754	6	9,8	11,8	16,5	20,8	22,3	27,9	25,7	23,5	15,9	9,8	6	-10,9	-12	-6,9	-0,7	2,7	7,3	8,7	9,4
5025	H�nebach	50	25	4	NA	79,58387097	56,50483871	74,71612903	65,51935484	81,12903226	87,86612903	88,90483871	71,10806452	71,67903226	73,49354839	78,21612903	90,81290323	-0,386527778	-0,061666667	3,763888889	7,237222222	12,09097222	14,75097222	17,05041667	16,62625	12,85930556	8,348194444	3,336527778	0,882638889	6,1	10,1	12,3	16,9	21,3	22,7	28,4	26,2	23,6	16,2	10,1	6,2	-10,4	-11,5	-6,3	0	3,1	7,9	9,2	9,5
5026	Berka-Werra	50	26	1	NA	65,61129032	47,16612903	63,21129032	56,25806452	75,12258065	79,61612903	77,83548387	65,66451613	61,83387097	62,79032258	67,39677419	76,7983871	-0,129428571	0,213714286	4,036714286	7,577857143	12,42542857	15,06485714	17,39514286	16,92757143	13,13528571	8,610142857	3,628714286	1,126142857	6,2	10,3	12,4	17	21,4	22,9	28,5	26,3	23,8	16,3	10,1	6,2	-10,6	-11,7	-6,8	-0,2	3,2	7,9	9,3	9,7
5026	Berka-Werra	50	26	3	NA	67,40322581	47,72096774	64,58548387	56,70967742	74,3	79,02580645	77,40645161	64,82580645	62,80806452	64,2	66,73870968	77,43387097	-0,010694444	0,336944444	4,236388889	7,774305556	12,62680556	15,27875	17,61402778	17,12152778	13,28666667	8,710694444	3,754444444	1,254861111	6,2	10,2	12,4	17,1	21,5	22,9	28,6	26,4	23,7	16,2	10,2	6,2	-10,1	-11,3	-6,1	0	3,4	8,1	9,7	9,6
5026	Berka-Werra	50	26	2	NA	61,59354839	44,28870968	59,88225806	54,07258065	75,61451613	78,49193548	74,90322581	62,50645161	60,90483871	60,3016129	63,6983871	74,27258065	-0,032647059	0,311764706	4,147205882	7,738676471	12,58882353	15,24294118	17,57808824	17,08088235	13,27029412	8,736911765	3,698676471	1,188088235	6,3	10,4	12,5	17	21,4	22,9	28,5	26,4	23,9	16,3	10,1	6,3	-10,2	-11,4	-6,7	0,2	3,6	8,3	9,8	9,8
5026	Berka-Werra	50	26	4	NA	61,63387097	45,24677419	61,3483871	54,71451613	72,9516129	76,41612903	72,91612903	62,13548387	60,07580645	59,73709677	64,57258065	74,12903226	-0,142647059	0,174117647	4,054558824	7,586617647	12,47823529	15,15558824	17,44632353	16,96985294	13,14235294	8,600882353	3,601176471	1,097205882	6,1	10,2	12,3	17,1	21,5	22,9	28,5	26,3	23,7	16,2	10,1	6,2	-10,1	-11,3	-6,3	-0,2	3,2	7,9	9,7	9,4
5027	Eisenach (West)	50	27	1	NA	63,55645161	46,25645161	60,54032258	55,82741935	76,63225806	79,6983871	74,00645161	62,66935484	61,45645161	61,44032258	65,05322581	76,70967742	-0,179375	0,13390625	3,94875	7,53953125	12,39609375	15,088125	17,37421875	16,915625	13,12578125	8,6103125	3,534375	1,02515625	6,3	10,4	12,5	17	21,4	22,8	28,5	26,5	24	16,4	10,1	6,3	-10,5	-11,7	-6,9	0	3,4	8	9,6	9,5
5027	Eisenach (West)	50	27	3	NA	46,72903226	35,14677419	45,57419355	43,31290323	57,78870968	61,00806452	55,26451613	47,8483871	46,22903226	46,20806452	49,78225806	58,57096774	-0,2608	0,0716	3,8992	7,4596	12,3596	15,044	17,3136	16,8696	13,048	8,5028	3,475	0,9536	5,9	9,9	12,1	16,9	21,3	22,7	28,3	26,1	23,3	16	9,9	6	-10,2	-11,4	-6,5	0,2	3,4	8,2	9,7	9,5
5027	Eisenach (West)	50	27	2	NA	69,12258065	53,10967742	68,28709677	63,81129032	83,00645161	90,31451613	81,00483871	70,63870968	68,8516129	66,68709677	71,0516129	82,40806452	-0,180416667	0,180972222	3,982361111	7,611666667	12,4675	15,09208333	17,44083333	17,02694444	13,17916667	8,58375	3,554305556	1,014444444	6,2	10,3	12,4	17	21,3	22,7	28,4	26,4	23,7	16,4	10,1	6,2	-10,4	-11,6	-6,6	0,3	3,5	8,1	9,6	9,7
5027	Eisenach (West)	50	27	4	NA	65,30806452	49,68548387	63,42903226	59,00806452	74,93064516	81,7983871	74,12580645	63,05806452	62,39677419	61,58870968	66,33548387	77,87096774	-0,574666667	-0,236833333	3,532166667	7,112833333	12,01533333	14,678	17,00566667	16,58116667	12,7765	8,233333333	3,162166667	0,6375	5,6	9,6	11,7	16,4	20,7	22,1	27,7	25,6	23	15,7	9,6	5,7	-10,6	-11,7	-6,8	0,1	3,2	7,8	9,4	9,4
5114	Siegen	51	14	1	NA	127,9629032	86,19354839	110,2032258	68,11774194	74,84193548	88,18064516	90,80967742	75,70645161	95,47741935	104,8677419	100,9516129	138,5564516	0,6065	0,945	4,586333333	7,8795	12,7015	15,23683333	17,61266667	16,92766667	13,081	8,868333333	4,061166667	1,772666667	6,6	10,4	12,8	16,5	22,1	23	28,3	26,9	23,3	16,4	10,9	6,4	-8	-9,6	-4	0,6	3,7	8,1	10,1	9,3
5114	Siegen	51	14	3	NA	146,5709677	100,3354839	127,3080645	79,46129032	88,71774194	103,9016129	110,3370968	89,39677419	110,7758065	121,1290323	115,8790323	156,6354839	0,209305556	0,527083333	4,136805556	7,406666667	12,22916667	14,74625	17,14888889	16,54	12,765	8,555	3,674305556	1,3825	6,4	10,2	12,6	16,2	21,7	22,6	28,1	26,6	23,1	16,2	10,8	6,2	-8,1	-9,6	-4,1	0,7	3,7	8,1	10,1	9,3
5114	Siegen	51	14	2	NA	122,3193548	83,39193548	105,8677419	67,37258065	73,36129032	86,16290323	90,11451613	76,00967742	92,73709677	100,75	98,26935484	131,7064516	0,150666667	0,4585	4,055166667	7,317166667	12,131	14,66316667	17,063	16,491	12,70716667	8,508666667	3,661666667	1,3655	6,2	10	12,3	16,1	21,5	22,4	27,9	26,4	22,9	16,1	10,6	6,1	-8,7	-10,2	-4,4	0,3	3,4	7,7	9,7	9,2
5114	Siegen	51	14	4	NA	145,2096774	100,7580645	126,3564516	79,87741935	88,94193548	102,9306452	109,033871	90,32419355	109,6387097	120,0951613	116,2354839	156,766129	-0,191527778	0,080138889	3,686666667	6,938333333	11,71916667	14,32597222	16,71125	16,14347222	12,45319444	8,225555556	3,305277778	1,034027778	6,1	9,8	12,2	15,9	21,3	22,2	27,8	26,2	22,8	16	10,5	6	-9,5	-10,8	-5,2	-0,5	2,9	7,1	9,2	8,6
5115	Ewersbach	51	15	1	NA	126,1645161	87,87741935	108,1774194	72,23225806	77,68387097	88,75967742	94,42903226	82,05	98,06935484	104,4467742	103,2419355	135,466129	-0,566666667	-0,2815	3,2695	6,443166667	11,24066667	13,78933333	16,2175	15,74383333	12,13716667	7,923666667	2,9445	0,696	5,6	9,2	11,4	15,2	20,3	21,3	27,2	25,4	22,2	15,4	10,1	5,7	-9,6	-11,1	-5,3	-0,3	3	7,1	9,1	8,7
5115	Ewersbach	51	15	3	NA	147,7725806	103,883871	128,8774194	82,50806452	91,27741935	105,2354839	112,0806452	94,44032258	111,0806452	121,0451613	118,9435484	160,2435484	-0,635138889	-0,383472222	3,217083333	6,401111111	11,18597222	13,83722222	16,22722222	15,71027778	12,125	7,865277778	2,896388889	0,647638889	5,7	9,2	11,5	15,2	20,5	21,7	27,4	25,9	22,3	15,5	10,1	5,8	-9,7	-10,9	-5,3	-0,7	2,8	7,1	9,1	8,6
5115	Ewersbach	51	15	2	NA	134,6774194	92,32258065	113,1435484	75,11774194	79,8016129	90,01129032	97,92580645	82,68709677	100,0596774	111,3435484	108,3983871	145,8145161	-1,142	-0,867166667	2,630166667	5,776	10,58683333	13,15333333	15,5775	15,163	11,61316667	7,463333333	2,418166667	0,152666667	5,2	8,6	10,8	14,4	19,6	20,7	26,6	24,8	21,6	14,8	9,5	5,3	-10,1	-11,6	-5,7	-0,7	2,6	6,7	8,8	8,4
5115	Ewersbach	51	15	4	NA	144,983871	100,1596774	123,9516129	82,34032258	88,88870968	99,65967742	105,9241935	89	106,2209677	120,666129	115,5177419	156,5387097	-0,62125	-0,382361111	3,251805556	6,443472222	11,23069444	13,91111111	16,26888889	15,72986111	12,15013889	7,85625	2,937916667	0,655972222	5,7	9,4	11,6	15,3	20,4	21,6	27,5	25,8	22,5	15,4	10	5,8	-10,1	-11,2	-5,6	-0,9	2,6	6,9	8,8	8,4
5116	Eibelshausen	51	16	1	NA	131,1129032	89,29677419	109,6290323	73,96451613	78,37258065	88,36290323	92,68387097	79,71129032	94,95483871	110,4935484	104,3596774	143,8870968	-0,758939394	-0,496666667	3,110454545	6,347727273	11,14818182	13,73090909	16,13984848	15,6430303	12,02969697	7,759090909	2,832727273	0,53969697	5,6	9,2	11,5	15,1	20,1	21,2	27,2	25,3	22,2	15,2	9,9	5,7	-9,9	-11,2	-5,5	-0,3	2,9	7	9,1	8,6
5116	Eibelshausen	51	16	3	NA	107,5629032	74,44677419	92,32741935	62,84516129	69,38870968	76,17096774	79,32903226	67,51774194	80,66290323	92,68387097	86,63064516	117,3258065	-0,638275862	-0,397413793	3,247758621	6,464137931	11,26862069	13,93689655	16,28965517	15,76844828	12,1487931	7,854482759	2,934482759	0,641034483	5,7	9,4	11,6	15,4	20,4	21,6	27,6	25,8	22,5	15,5	10	5,8	-10,1	-11,2	-5,6	-0,6	2,7	6,9	8,9	8,4
5116	Eibelshausen	51	16	2	NA	102,0935484	70,03387097	84,72741935	60,35967742	67,43870968	74,25967742	73,85806452	63,65322581	76,32580645	89,28387097	81,13870968	111,8354839	-0,465333333	-0,197166667	3,4635	6,7255	11,53166667	14,1305	16,51983333	15,966	12,302	7,965666667	3,12	0,857833333	5,6	9,4	11,6	15,3	20,3	21,4	27,3	25,4	22,4	15,4	10	5,9	-9,8	-10,8	-5,5	-0,3	3,1	7,1	9	8,5
5116	Eibelshausen	51	16	4	NA	103,6209677	71,76451613	87,17741935	61,32741935	69,40322581	73,97419355	75,44516129	64,74516129	78,55322581	91,14516129	83,13064516	114,7016129	-0,758103448	-0,539482759	3,110172414	6,351034483	11,14689655	13,78155172	16,16810345	15,65637931	12,03293103	7,761034483	2,826206897	0,559137931	5,4	9,1	11,3	14,9	20	21,1	27,1	25,1	22,1	15,1	9,8	5,6	-10	-11,1	-5,5	-0,5	2,8	7	9	8,5
5117	Buchenau	51	17	1	NA	111,3387097	74,93870968	91,72580645	66,04516129	77,81290323	83,8483871	82,48709677	71,54354839	83,53709677	98,0516129	88,46129032	120,7241935	-0,252083333	0,024861111	3,732777778	7,050138889	11,85625	14,47972222	16,83402778	16,22375	12,50430556	8,146805556	3,336666667	1,060138889	6,1	9,9	12,3	16,1	21,1	22,2	28	26,1	23	15,7	10,4	6,3	-10,1	-10,9	-5,6	-0,5	3	6,9	8,9	8,3
5117	Buchenau	51	17	3	NA	95,32741935	65,28870968	80,14677419	57,12903226	68,47258065	71,28709677	72,05322581	61,35645161	74,01774194	85,49193548	76,98709677	105,9612903	-0,339666667	-0,058333333	3,657666667	6,960833333	11,73516667	14,37466667	16,74983333	16,19333333	12,48266667	8,140666667	3,251333333	0,978666667	5,9	9,7	12	15,8	20,8	21,9	27,7	25,8	22,7	15,5	10,2	6,1	-9,7	-10,8	-5,2	-0,1	3,1	7,3	9,3	8,8
5117	Buchenau	51	17	2	NA	100,4596774	67,89193548	81,9516129	60,34677419	77,15967742	79,58548387	80,07580645	66,63548387	79,17096774	90,72903226	81,15967742	107,4612903	-0,016666667	0,305555556	4,071388889	7,379027778	12,16930556	14,78597222	17,14763889	16,57611111	12,83861111	8,445694444	3,590694444	1,303333333	6,3	10,2	12,6	16,4	21,5	22,4	28,2	26,4	23,3	15,9	10,6	6,4	-9,3	-10,5	-5,1	0,2	3,4	7,5	9,5	9
5117	Buchenau	51	17	4	NA	84,95483871	57,71612903	69,2983871	51,13870968	66,07580645	65,82096774	69,44516129	56,20967742	68,48709677	78,20967742	69,22419355	93,03548387	-0,145833333	0,181	3,961333333	7,257666667	12,029	14,6825	17,04033333	16,50633333	12,74266667	8,370833333	3,455666667	1,1845	6,1	10	12,4	16,1	21,3	22,2	28	26,2	23	15,7	10,4	6,3	-9,3	-10,5	-5	0,3	3,4	7,5	9,5	9
5118	Marburg	51	18	1	0	90,71451613	62,0016129	74,51935484	56,03225806	75,82258065	76,64193548	77,46612903	63,9016129	75,13870968	84,92580645	74,89677419	98,4016129	0,232222222	0,576805556	4,386111111	7,702638889	12,46597222	15,10722222	17,46041667	16,89944444	13,09666667	8,657222222	3,845694444	1,517222222	6,3	10,3	12,7	16,4	21,6	22,5	28,2	26,4	23,3	15,9	10,6	6,5	-9,1	-10,5	-4,9	0,5	3,5	7,6	9,7	9,2
5118	Marburg	51	18	3	NA	74,97580645	51,14354839	61,07903226	46,93064516	64,47580645	63,11129032	67,11774194	53,69677419	64,87258065	72,71129032	62,35645161	82,47580645	0,144166667	0,505	4,3755	7,673166667	12,439	15,12883333	17,45266667	16,894	13,06516667	8,645	3,749333333	1,447666667	6,2	10,2	12,6	16,2	21,5	22,3	28,2	26,2	23,2	15,9	10,4	6,4	-8,7	-10	-4,3	0,8	3,9	8,1	10	9,5
5118	Marburg	51	18	2	NA	79,53709677	55,26774194	66,30483871	51,15967742	74,59032258	75,46451613	75,01451613	61,63709677	71,56935484	77,99193548	67,05322581	88,22096774	0,397361111	0,829444444	4,717222222	8,045138889	12,77513889	15,46180556	17,80055556	17,23138889	13,36638889	8,854305556	4,027361111	1,72125	6,4	10,4	13	16,6	22	22,7	28,3	26,5	23,3	15,9	10,5	6,6	-8,5	-10	-4,3	1	3,9	8,2	10,2	9,7
5118	Marburg	51	18	4	NA	71,12096774	49,6483871	59,88709677	46,79193548	66,18387097	65,83548387	67,42419355	55,07903226	65,02580645	70,95967742	60,25806452	80,13225806	0,263333333	0,694333333	4,605	7,911333333	12,653	15,38516667	17,69	17,1295	13,25633333	8,779833333	3,877666667	1,577666667	6,5	10,6	13,3	16,8	22,3	23	28,4	26,4	23,3	16,1	10,6	6,8	-8,5	-9,9	-4,2	0,7	3,8	8,3	9,9	9,6
5119	Kirchhain	51	19	1	NA	79,99193548	53,96935484	66,85967742	53,42741935	79,3	77,20645161	79,49032258	66,90322581	74,26290323	78,91451613	68,08709677	87,81612903	0,114861111	0,519722222	4,38625	7,721388889	12,43666667	15,11736111	17,46527778	16,94236111	13,13055556	8,66125	3,762361111	1,456111111	6,2	10,3	12,7	16,4	21,6	22,5	28,3	26,4	23,3	15,8	10,5	6,4	-9	-10,4	-4,6	0,9	3,7	8,2	10	9,6
5119	Kirchhain	51	19	3	NA	56,86451613	39,7	50,15806452	40,53870968	62,89032258	61,14354839	62,43387097	50,48548387	57,56774194	61,27096774	50,74193548	63,40967742	0,447333333	0,889333333	4,877	8,2285	12,91166667	15,61	17,97516667	17,3895	13,51066667	8,951333333	4,096333333	1,757166667	6,3	10,3	12,9	16,5	21,7	22,6	28,5	26,5	23,5	16	10,5	6,5	-8,4	-9,8	-4	1,2	4,1	8,6	10,4	9,9
5119	Kirchhain	51	19	2	NA	76,51451613	51,87580645	64,69193548	52,35806452	78,32258065	77,33225806	78,91451613	64,0516129	73,76129032	77,02580645	67,36129032	84,44193548	0,044166667	0,411944444	4,313055556	7,681805556	12,38402778	15,07347222	17,42125	16,92527778	13,08472222	8,595694444	3,681666667	1,370416667	6,1	10,1	12,5	16,3	21,3	22,3	28,3	26,3	23,3	15,9	10,4	6,3	-9,5	-10,8	-4,8	0,7	3,5	8,1	9,6	9,5
5119	Kirchhain	51	19	4	NA	57,71612903	40,00483871	51,09677419	41,74193548	64,33225806	62,78387097	63,59354839	51,3516129	58,34354839	61,37096774	51,73225806	64,08548387	0,272666667	0,693333333	4,6625	8,043	12,72616667	15,4435	17,76366667	17,25833333	13,39516667	8,811333333	3,919666667	1,5675	6,2	10,1	12,7	16,6	21,5	22,6	28,5	26,5	23,7	16	10,5	6,3	-9,2	-10,6	-4,7	0,9	3,7	8,4	9,8	9,7
5120	Neustadt (Hessen)	51	20	1	NA	65,08548387	45,03387097	55,73387097	45,96774194	65,77903226	66,83225806	65,23064516	54,81612903	62,30483871	64,72903226	57,85322581	71,21774194	-0,137	0,207	4,100666667	7,497166667	12,18816667	14,887	17,22383333	16,75416667	12,93866667	8,458666667	3,5185	1,192833333	5,8	9,7	12	16,1	20,8	22,1	28	26	23,2	15,7	10,1	5,9	-9,6	-10,9	-5	0,7	3,4	8,1	9,5	9,5
5120	Neustadt (Hessen)	51	20	3	NA	52,33870968	36,40806452	46,12741935	37,93548387	54,71129032	54,90967742	53,8	44,57419355	51,05645161	53,01129032	46,41129032	57,13064516	-0,0032	0,407	4,3578	7,741	12,4132	15,1216	17,4386	16,9742	13,152	8,6104	3,6624	1,3138	5,9	9,9	12,4	16,5	21,2	22,5	28,4	26,4	23,7	15,9	10,3	6,2	-9,4	-10,8	-4,8	0,8	3,6	8,4	9,8	9,6
5120	Neustadt (Hessen)	51	20	2	NA	73,26612903	51,69032258	64,94032258	53,30322581	76,01774194	78,22903226	74,47096774	64,88064516	71,54354839	74,30806452	65,9016129	79,79193548	-0,013333333	0,365277778	4,312222222	7,681944444	12,36652778	15,04277778	17,38388889	16,92222222	13,10555556	8,584861111	3,674166667	1,313055556	5,7	9,8	12,1	16,3	20,8	22,2	28,2	26,1	23,2	15,8	10,2	6	-9,5	-10,8	-4,8	0,9	3,6	8,3	9,7	9,6
5120	Neustadt (Hessen)	51	20	4	NA	65,0483871	45,65	57,59354839	47,0483871	66,45645161	67,50483871	64,73709677	55,26935484	62,55	64,96451613	58,27741935	71,52580645	-0,216833333	0,149	4,101666667	7,446166667	12,13166667	14,809	17,1535	16,728	12,956	8,4345	3,442666667	1,091	5,8	9,7	12	16,2	20,8	22,1	28	26	23,3	15,7	10,1	5,9	-9,7	-11,1	-5,2	0,5	3,2	8,1	9,5	9,4
5121	Schrecksbach	51	21	1	NA	68,81290323	48,14354839	60,39516129	51,27419355	71,77419355	79,93548387	74,44032258	65,83387097	68,69354839	71,23225806	63,13064516	74,10967742	0,076527778	0,493472222	4,420555556	7,843194444	12,51833333	15,14569444	17,51847222	17,11305556	13,26638889	8,698333333	3,775138889	1,381805556	5,9	9,9	12,2	16,6	21	22,4	28,1	26,1	23,3	15,8	10,3	6,1	-9,6	-10,8	-4,8	0,9	3,7	8,3	9,9	9,8
5121	Schrecksbach	51	21	3	NA	59,73064516	41,13225806	53,72419355	46,44354839	63,59032258	69,37419355	63,1516129	55,05645161	59,90967742	62,76612903	56,80483871	64,81774194	-0,127333333	0,239	4,182666667	7,537333333	12,24366667	14,8655	17,24016667	16,85033333	13,0615	8,5185	3,549833333	1,1785	5,8	9,7	12	16,3	20,8	22,1	28	26	23,3	15,7	10,1	6	-9,8	-11	-4,9	0,8	3,4	8,3	9,7	9,6
5121	Schrecksbach	51	21	2	NA	66,1516129	46,31129032	59,52419355	53,41451613	72,05806452	80,77903226	75,60483871	63,79516129	67,8983871	68,84516129	62,99354839	70,91935484	0,135694444	0,594166667	4,508194444	7,957083333	12,67819444	15,19569444	17,61694444	17,26638889	13,41194444	8,805138889	3,874305556	1,42125	6	9,9	12,3	16,6	21	22,4	28,2	26,1	23,3	15,9	10,3	6,2	-9,8	-10,7	-4,6	1,3	3,9	8,5	10,1	9,9
5121	Schrecksbach	51	21	4	NA	55,82419355	38,59516129	51,32580645	46,01129032	62,05322581	69,27096774	62,66774194	53,5	57,99354839	60,26774194	54,95	59,84677419	-0,015666667	0,367833333	4,302333333	7,681666667	12,403	14,965	17,35333333	17,00533333	13,205	8,638666667	3,691833333	1,2625	6	9,9	12,2	16,5	20,9	22,3	28,1	26,1	23,4	15,9	10,3	6,2	-9,8	-11,2	-4,9	0,8	3,3	8,3	9,8	9,5
5122	Neukirchen	51	22	1	NA	71,96451613	52,78387097	67,01129032	61,99354839	80,99193548	85,77741935	84,48225806	66,14516129	73,30645161	74,86612903	70,93709677	78,43548387	-0,482361111	-0,041805556	3,770833333	7,266944444	11,98805556	14,44097222	16,87652778	16,67541667	12,90152778	8,335972222	3,260138889	0,764166667	5,7	9,6	11,8	16,1	20,5	21,9	27,6	25,5	23	15,6	10,1	6,1	-11	-11,2	-5,2	0,8	3,8	7,9	9,9	9,7
5122	Neukirchen	51	22	3	NA	57,43225806	41,01612903	53,50645161	49,61774194	63,55322581	69,70322581	66,39354839	53,53870968	59,16290323	60,54677419	56,34032258	62,78387097	-0,318666667	0,040166667	3,901666667	7,299333333	12,02566667	14,582	16,9575	16,65666667	12,92183333	8,377833333	3,3945	0,9425	5,6	9,5	11,7	16	20,5	21,9	27,5	25,5	22,9	15,5	10	6	-10,2	-11,3	-5,1	0,7	3,3	8,1	9,6	9,3
5122	Neukirchen	51	22	2	NA	81,80645161	58,8	74,99354839	68,19193548	85,14193548	88,88225806	90,37419355	70,79516129	79,11935484	79,84032258	80,03709677	92,39677419	-0,782777778	-0,404861111	3,341111111	6,796944444	11,56472222	14,05791667	16,47083333	16,23638889	12,55805556	8,058194444	2,92875	0,472777778	5,5	9,4	11,4	15,7	20,2	21,6	27,2	25,2	22,6	15,3	9,8	5,6	-11,1	-11,6	-5,7	0,2	3,3	7,6	9,4	9,3
5122	Neukirchen	51	22	4	NA	65,05	46,59032258	59,5983871	54,15483871	67,46129032	72,61612903	72,51774194	57,20483871	63,17258065	64,52741935	63,10322581	72,57580645	-0,57	-0,236833333	3,571666667	6,969166667	11,73533333	14,30016667	16,67583333	16,38983333	12,6925	8,178	3,1285	0,679333333	5,6	9,5	11,5	15,9	20,3	21,7	27,4	25,4	22,8	15,4	9,8	5,8	-10,6	-11,6	-5,6	0,3	3,1	7,8	9,4	9,2
5123	Niederaula	51	23	1	NA	79,82258065	57,15322581	73,21129032	65,34193548	81,56451613	84,15967742	88,14516129	66,85645161	74,82580645	76,91129032	77,7983871	90,95967742	-0,501111111	-0,141944444	3,667916667	7,125972222	11,90597222	14,47569444	16,85152778	16,52083333	12,79958333	8,279027778	3,206388889	0,765555556	6,1	10	12,1	16,6	20,9	22,3	27,9	25,9	23,3	15,8	10,1	6,1	-10,9	-11,8	-5,9	0	3,1	7,5	9,3	9,2
5123	Niederaula	51	23	3	NA	61,51935484	44,71612903	57,21774194	50,68548387	63,81612903	67,38709677	69,73548387	51,79354839	57,63387097	60,81290323	60,10806452	69,32419355	-0,174166667	0,205333333	4,085666667	7,555166667	12,325	14,92433333	17,28366667	16,926	13,14116667	8,536	3,564666667	1,081166667	6,1	10,1	12,2	16,8	21,2	22,5	28,2	26,1	23,4	15,9	10,3	6,1	-10	-10,9	-4,9	0,8	3,7	8,4	10	9,8
5123	Niederaula	51	23	2	NA	63,33387097	45,76774194	59,05483871	52,42741935	65,70322581	68,14193548	72,26935484	53,83064516	58,83548387	61,56129032	62,15645161	72,19354839	-0,301333333	0,065	3,943333333	7,377666667	12,2525	14,92433333	17,25083333	16,81583333	13,03716667	8,487333333	3,4375	0,995666667	6,4	10,4	12,2	17	21,2	22,6	28,2	26	23,4	16	10,3	6,2	-9,9	-10,8	-5,1	0,2	3,9	8,4	9,6	9,9
5123	Niederaula	51	23	4	NA	64,71935484	47,66290323	62,33548387	55,15645161	70,73064516	73,92580645	78,54677419	57,1483871	62,23709677	65,55967742	64,59516129	73,77258065	-0,008823529	0,387352941	4,312647059	7,769852941	12,62823529	15,28823529	17,63735294	17,17838235	13,345	8,732205882	3,742352941	1,270441176	6,6	10,6	12,6	17,4	21,7	23	28,8	26,5	23,8	16,2	10,5	6,5	-9,7	-10,7	-5	0,5	4	8,5	9,7	10
5124	Bad Hersfeld	51	24	1	NA	49,60806452	36,55	48,49193548	43,46451613	55,42419355	58,70806452	61,66290323	46,34677419	47,96774194	49,94677419	49,76612903	56,34516129	0,154814815	0,528518519	4,456296296	7,93037037	12,83240741	15,55722222	17,87277778	17,38388889	13,48648148	8,864814815	3,862407407	1,401111111	6,7	10,9	12,7	17,6	21,9	23,2	28,9	26,5	24	16,3	10,5	6,6	-9,4	-10,3	-4,8	0,3	4,2	8,7	9,6	10,2
5124	Bad Hersfeld	51	24	3	NA	53,10967742	39,62741935	52,2483871	47,41290323	61,42903226	63,85322581	68,84677419	50,32903226	52,75	54,90322581	54,01451613	59,94516129	0,079833333	0,4675	4,397	7,847	12,74233333	15,46683333	17,77916667	17,301	13,42983333	8,786	3,803	1,3175	6,7	10,8	12,7	17,6	21,8	23,1	28,9	26,5	23,9	16,3	10,5	6,6	-9,6	-10,6	-5	0,2	4	8,5	9,5	10,1
5124	Bad Hersfeld	51	24	2	NA	58,77096774	43,0983871	57,44032258	51,35322581	64,97096774	68,85967742	72,23387097	55,0016129	56,27741935	58,60483871	59,61129032	67,30806452	-0,105666667	0,242333333	4,122333333	7,570333333	12,4765	15,195	17,50716667	17,03916667	13,19733333	8,612666667	3,585	1,136	6,7	10,8	12,7	17,5	21,7	23	28,7	26,4	23,8	16,2	10,5	6,5	-9,9	-10,9	-5,4	0,1	3,7	8,3	9,3	9,9
5124	Bad Hersfeld	51	24	4	NA	68,3483871	51,65967742	66,15806452	59,45483871	78,16451613	80,01612903	87,80483871	65,54516129	70,3	69,00967742	69,32903226	79,34193548	-0,385694444	-0,043194444	3,79	7,21625	12,11208333	14,8675	17,14486111	16,70388889	12,92055556	8,361805556	3,30125	0,851805556	6,4	10,5	12,4	17,3	21,6	22,9	28,6	26,2	23,7	16,1	10,3	6,4	-9,7	-10,9	-5,3	-0,1	3,8	8,3	9,1	9,9
5125	Friedewald	51	25	1	NA	64,37903226	47,05806452	62,92903226	55,87096774	68,89193548	74,6	76,95	60,33709677	61,97903226	63,26290323	65,11612903	74,53870968	-0,554333333	-0,242333333	3,562333333	7,02	11,89866667	14,58816667	16,87716667	16,45716667	12,71933333	8,219333333	3,1395	0,712	5,7	9,7	11,6	16,3	20,6	22	27,7	25,7	22,8	15,7	9,8	5,8	-10,5	-11,6	-6,2	-0,2	3,1	7,8	9,2	9,4
5125	Friedewald	51	25	3	NA	73,31935484	54,51774194	71,3016129	63,66935484	80,30483871	85,1483871	89,37741935	69,4483871	73,15967742	72,25322581	74,35322581	85,92903226	-0,476805556	-0,138333333	3,696666667	7,159722222	12,04736111	14,73	17,02430556	16,60527778	12,84444444	8,291388889	3,22875	0,789861111	6	9,9	11,9	16,6	21	22,3	28,1	25,8	23,2	15,7	10	6	-10,3	-11,5	-6	-0,1	3,2	7,9	9,2	9,5
5125	Friedewald	51	25	2	NA	60,55806452	44,31451613	58,63870968	51,93064516	64,45967742	70,61774194	69,61451613	56,63225806	57,71129032	58,17419355	60,4483871	70,16290323	-0,164333333	0,181333333	4,047	7,559833333	12,407	15,03783333	17,36466667	16,92866667	13,12816667	8,541	3,553166667	1,082333333	6,1	10,1	12,4	17,1	21,5	22,8	28,6	26,4	23,5	16,2	10,3	6,2	-10,1	-11,3	-5,7	0,4	3,5	8,2	9,7	9,8
5125	Friedewald	51	25	4	NA	70,68870968	52,82903226	69,70645161	62,17903226	76,91451613	84,28225806	82,97903226	67,72096774	69,69354839	68,93387097	72,43387097	82,66612903	-0,218888889	0,147638889	4,024861111	7,539027778	12,4	15,0425	17,35236111	16,91916667	13,12069444	8,515694444	3,526111111	1,038194444	5,9	10,1	12,3	17	21,4	22,7	28,5	26,4	23,5	16,2	10,2	6,2	-9,8	-11,1	-5,4	0,5	3,6	8,3	9,8	9,8
5126	Vacha	51	26	1	NA	63,8983871	45,66129032	60,33870968	52,81935484	65,48225806	70,63870968	68,55645161	57,36774194	58,86451613	58,88225806	62,39354839	73,26774194	-0,347	-0,032333333	3,815666667	7,3255	12,20666667	14,88416667	17,1765	16,721	12,93116667	8,391333333	3,382833333	0,899	6,1	10,1	12,4	17,2	21,6	22,9	28,6	26,4	23,5	16,2	10,2	6,2	-10,4	-11,6	-6,1	-0,2	3,1	7,7	9,4	9,4
5126	Vacha	51	26	3	NA	70,11935484	52,08387097	69,04193548	62,76774194	76,5483871	82,60806452	80,81774194	67,20322581	68,11451613	67,80967742	71,10806452	82,10483871	-0,343472222	0,015277778	3,898888889	7,397083333	12,30416667	14,94027778	17,25722222	16,80916667	13,00777778	8,435972222	3,431111111	0,926527778	5,9	9,9	12,2	17,1	21,5	22,9	28,5	26,3	23,4	16,1	10,2	6,2	-10,5	-11,7	-6,1	-0,2	3	7,6	9,3	9,3
5126	Vacha	51	26	2	NA	61,11129032	45,65483871	62,11612903	55,05	69,81774194	73,90483871	69,22741935	59,47096774	59,61451613	57,4983871	64,11451613	72,9	-0,40078125	-0,085625	3,75390625	7,25890625	12,185	14,88765625	17,146875	16,69171875	12,88890625	8,345625	3,35640625	0,84265625	5,8	9,8	12,1	17,1	21,6	22,9	28,5	26,1	23,3	16	10	6,2	-10,4	-11,6	-6,4	-0,5	2,9	7,5	9,5	9,2
5126	Vacha	51	26	4	NA	66,74354839	50,34032258	67,83709677	61,64354839	76,13064516	82,57903226	76,52419355	66,83548387	62,75806452	63,07580645	67,9016129	78,7016129	-0,279583333	0,069305556	3,955138889	7,450555556	12,38263889	15,06569444	17,35458333	16,88319444	13,05861111	8,488472222	3,502777778	0,968055556	5,9	9,9	12,2	17,1	21,7	23	28,6	26,3	23,4	16,1	10,1	6,2	-10,3	-11,5	-6,1	-0,5	2,9	7,5	9,4	9,1
5214	Burbach	52	14	1	NA	112,3790323	77,99516129	99,70967742	63,93870968	70,77903226	84,43548387	88,27096774	70,35967742	86,78709677	95,03225806	89,9983871	119,8725806	0,058	0,393333333	4,020833333	7,2865	12,04483333	14,57316667	16,983	16,51616667	12,81383333	8,461833333	3,5665	1,2575	6,2	10	12,4	16	21,4	22,4	28	26,4	22,8	16,1	10,9	6,3	-8,6	-10	-4,5	0,5	3,5	7,8	9,9	9,2
5214	Burbach	52	14	3	NA	151,8274194	107,4177419	132,7935484	86,00483871	93,03709677	110,6048387	114,133871	91,43064516	114,2435484	129,133871	121,8	162,3612903	-0,819861111	-0,500833333	3,035972222	6,257222222	11,02694444	13,51208333	15,98458333	15,66305556	12,07361111	7,756527778	2,698333333	0,388472222	5,5	9,2	11,4	15	20,4	21,4	27,1	25,4	22	15,4	10,2	5,7	-9,4	-10,8	-5	0,2	3,1	7	9,4	8,8
5214	Burbach	52	14	2	NA	121,1370968	84,40322581	105,3854839	67,30645161	74,77903226	84,66451613	89,86935484	73,73064516	90,20483871	101,1016129	95,8	130,4790323	-0,626	-0,386166667	3,220833333	6,4375	11,2135	13,857	16,23733333	15,73183333	12,14216667	7,8645	2,896166667	0,635166667	5,5	9,3	11,4	15,2	20,5	21,5	27,2	25,6	22,2	15,5	10,1	5,7	-9,8	-11,1	-5,5	-0,8	2,6	6,9	9	8,4
5214	Burbach	52	14	4	NA	142,3951613	98,5016129	123,8225806	79,30806452	86,71612903	99,98225806	103,2741935	84,25	104,2387097	119,9193548	111,5080645	152,5129032	-0,641527778	-0,414305556	3,221111111	6,453055556	11,21041667	13,88041667	16,24694444	15,77875	12,16513889	7,854583333	2,884444444	0,609166667	6	9,5	12	15,7	20,9	22,1	28	26,3	22,8	15,8	10,4	6	-9,9	-11,1	-5,4	-0,7	2,7	7	9,1	8,5
5215	Dillenburg	52	15	1	NA	117,6532258	81,83870968	102,1580645	66,31612903	76,12741935	84,1	88,07580645	74,15483871	87,52096774	99,45967742	93,58225806	128	-0,227647059	-0,027352941	3,670294118	6,907058824	11,66441176	14,47279412	16,78147059	16,13676471	12,495	8,127352941	3,298970588	1,038235294	6,4	9,8	12,2	16	21,1	22,5	28,5	26,8	23,3	16,1	10,6	6,2	-10,2	-11,3	-5,7	-1,3	2,5	6,7	8,8	8,4
5215	Dillenburg	52	15	3	NA	109,7145161	75,79354839	94,1516129	61,45	70,83225806	76,92258065	80,21129032	67,25645161	81,39032258	94,11290323	86,3516129	118,9	-0,37171875	-0,20859375	3,5028125	6,7340625	11,475	14,31328125	16,6259375	15,99203125	12,36765625	8,00546875	3,16140625	0,8828125	6,4	9,9	12,3	16,1	21,2	22,6	28,6	26,9	23,4	16,1	10,6	6,3	-10,1	-11,1	-5,5	-1,2	2,5	6,8	8,9	8,4
5215	Dillenburg	52	15	2	NA	119,8612903	83,25	103,7451613	69,71129032	80,25483871	86,57580645	89,53225806	77,54193548	91,36129032	103,2677419	96,11290323	131,1112903	-0,337083333	-0,159583333	3,549444444	6,775972222	11,5325	14,38694444	16,67930556	16,01597222	12,40194444	8,030555556	3,196805556	0,915694444	6,5	9,9	12,3	16,1	21,3	22,7	28,7	27	23,5	16,2	10,6	6,3	-10,4	-11,5	-5,9	-1,5	2,3	6,5	8,7	8,2
5215	Dillenburg	52	15	4	0	86,71129032	59,54516129	74,96290323	50,35322581	59,47096774	62,23870968	64,21129032	56,73870968	66,69354839	75,9016129	68,98548387	94,11290323	-0,098275862	0,086551724	3,856724138	7,095	11,83155172	14,76551724	17,00431034	16,29741379	12,6237931	8,208275862	3,434655172	1,170517241	6,6	10,1	12,7	16,5	21,6	23	29	27,4	23,7	16,4	10,8	6,5	-10,1	-11,1	-5,4	-1,4	2,6	6,9	8,9	8,4
5216	Oberscheld	52	16	1	NA	103,9596774	72,82419355	90,16451613	62,87419355	72,21935484	76,17903226	79,0983871	67,68225806	81,12741935	90,65806452	84,80322581	114,5677419	-0,756	-0,554	3,116833333	6,323833333	11,09666667	13,83666667	16,17683333	15,62466667	12,04616667	7,745333333	2,793666667	0,515666667	6	9,4	11,8	15,6	20,7	21,9	27,9	26,3	22,9	15,7	10,3	5,9	-10,3	-11,4	-5,8	-1,2	2,5	6,8	8,8	8,3
5216	Oberscheld	52	16	3	NA	81,66129032	56,58870968	70,26612903	49,73064516	58,21935484	59,57258065	61,33064516	52,39193548	62,89354839	70,13064516	64,09516129	88,24032258	-0,344038462	-0,085769231	3,651538462	6,910769231	11,645	14,45269231	16,72403846	16,15057692	12,46365385	8,093653846	3,191923077	0,935	6,3	9,8	12,3	16,1	21,2	22,5	28,4	26,6	23,3	15,9	10,5	6,2	-9,6	-10,7	-5,1	-0,6	2,9	7,3	9,2	8,9
5216	Oberscheld	52	16	2	NA	129,2354839	89,22258065	110,6596774	78,17903226	91,23064516	92,59032258	96,39516129	81,24677419	101,8774194	113,3935484	104,683871	144,2951613	-0,761111111	-0,542083333	3,128194444	6,36	11,12694444	13,79875	16,17472222	15,68916667	12,06847222	7,805972222	2,799027778	0,53375	5,8	9,4	11,6	15,4	20,4	21,5	27,4	25,6	22,5	15,4	10	5,8	-10	-11,2	-5,7	-0,7	2,7	6,9	8,9	8,4
5216	Oberscheld	52	16	4	NA	91,53548387	63,00483871	79,5483871	57,47419355	68,52903226	70,10967742	70,65645161	59,94032258	72,93225806	80,1983871	72,86129032	100,4177419	-0,236	0,0565	3,8325	7,1225	11,84733333	14,554	16,87283333	16,353	12,64433333	8,278333333	3,304333333	1,076166667	6,1	9,7	12,1	15,9	21	22,1	27,9	26,1	22,9	15,7	10,2	6,1	-9,2	-10,5	-4,8	0,1	3,4	7,7	9,6	9,2
5217	Gladenbach	52	17	1	NA	115,816129	79,15806452	98,84193548	69,16774194	85,80967742	85,44516129	87,76290323	73,66290323	92,10645161	104,8354839	94,46129032	130,9629032	-0,208472222	0,114027778	3,895277778	7,177083333	11,93291667	14,59180556	16,94291667	16,42611111	12,69458333	8,321388889	3,376944444	1,107222222	6,1	10	12,3	16,1	21,2	22,2	27,9	26,2	23	15,7	10,4	6,2	-9,8	-11	-5,4	-0,2	3	7,2	9,2	8,7
5217	Gladenbach	52	17	3	NA	90,07258065	61,29516129	77,87258065	55,26451613	69,81774194	70,40483871	71,19516129	58,85967742	72,85806452	82,93548387	73,06612903	100,1645161	-0,223166667	0,108166667	3,913166667	7,2415	11,963	14,645	16,99233333	16,49716667	12,71783333	8,325333333	3,3385	1,075666667	6,1	9,9	12,3	16	21,1	22,2	28	26,2	23,1	15,7	10,3	6,2	-9	-10,3	-4,6	0,3	3,6	7,9	9,8	9,4
5217	Gladenbach	52	17	2	NA	97,92419355	66,13870968	82,2016129	58,95	78,46451613	78,17258065	80,13064516	66,05322581	79,29516129	89,79032258	79,22741935	108,0354839	0,190833333	0,567222222	4,421805556	7,74875	12,49027778	15,1525	17,50569444	16,97291667	13,12666667	8,677638889	3,7875	1,516388889	6,2	10,1	12,6	16,3	21,5	22,5	28,2	26,4	23,2	15,9	10,6	6,3	-8,6	-10	-4,3	0,9	3,9	8,1	10,1	9,6
5217	Gladenbach	52	17	4	NA	75,08870968	50,74354839	65,67903226	48,05806452	65,66935484	66,62096774	65,52096774	52,47903226	64,21451613	72,62419355	62,75967742	83,52903226	0,320833333	0,711166667	4,6175	7,962666667	12,70183333	15,35716667	17,70983333	17,19933333	13,3355	8,818666667	3,899666667	1,619166667	6,3	10,3	12,8	16,5	21,7	22,7	28,4	26,7	23,5	16,1	10,7	6,4	-8,5	-9,9	-4,1	0,9	4	8,3	10,3	9,8
5218	Niederwalgern	52	18	1	NA	82,14677419	55,62580645	70,30967742	53,65	75,24193548	75,14193548	76,86451613	61,25322581	73,09032258	81,75	69,66935484	91,01612903	0,476388889	0,87625	4,806805556	8,122777778	12,88138889	15,54	17,88930556	17,34138889	13,46097222	8,936666667	4,078055556	1,773194444	6,5	10,5	13	16,7	22	22,8	28,6	26,8	23,6	16,1	10,7	6,6	-8,3	-9,7	-4	1,2	4,2	8,5	10,3	9,8
5218	Niederwalgern	52	18	3	NA	64,6516129	43,45483871	57,87903226	43,59032258	63,51451613	64,18548387	62,54032258	47,67258065	58,67741935	66,43064516	56,15806452	72,53387097	0,625666667	1,047833333	5,010833333	8,3495	13,12233333	15,76666667	18,132	17,60016667	13,70183333	9,090833333	4,224833333	1,927166667	6,4	10,4	13	16,8	21,9	22,9	28,7	26,9	23,8	16,2	10,8	6,6	-8	-9,5	-3,7	1,3	4,4	8,8	10,6	10,1
5218	Niederwalgern	52	18	2	NA	77,44193548	52,56774194	67,69516129	53,91935484	77,38709677	76,91451613	80,10483871	62,05322581	72,68064516	80,28225806	66,60483871	85,87741935	0,331805556	0,759861111	4,714861111	8,039027778	12,76875	15,46722222	17,80111111	17,26708333	13,40013889	8,866944444	3,95125	1,638888889	6,4	10,5	13,2	16,7	22,2	22,9	28,5	26,7	23,7	16,1	10,7	6,7	-8,5	-9,9	-4,3	0,8	3,8	8,4	10,1	9,6
5218	Niederwalgern	52	18	4	NA	60,76935484	40,79516129	55,31935484	44,39516129	64,82419355	65,05483871	67,53548387	49,60322581	59,19354839	65,72419355	53,62580645	67,91129032	0,325166667	0,734166667	4,7195	8,038333333	12,78516667	15,46266667	17,83033333	17,33583333	13,45333333	8,892166667	3,949166667	1,609166667	6,3	10,3	12,7	16,6	21,7	22,8	28,4	26,7	23,7	16	10,6	6,4	-8,7	-10,2	-4,4	0,8	3,8	8,4	10,1	9,8
5219	Am�neburg	52	19	1	NA	70,36612903	48,76774194	62,86290323	51,07419355	78,26774194	74,14193548	79,47258065	61,1516129	70,42580645	77,72419355	62,06774194	78,64193548	0,342083333	0,785972222	4,772083333	8,133888889	12,82416667	15,51111111	17,85125	17,3475	13,49236111	8,896527778	3,985416667	1,646111111	6,3	10,2	12,8	16,5	21,7	22,7	28,4	26,5	23,7	16	10,5	6,4	-8,6	-10,2	-4,3	1,1	3,9	8,6	10,2	9,9
5219	Am�neburg	52	19	3	NA	69,44677419	46,64677419	61,18225806	49,08870968	69,92096774	69,33709677	72,78387097	54,27580645	65,97096774	71,78387097	60,20967742	77,53225806	-0,118	0,300166667	4,213	7,538833333	12,26833333	14,94066667	17,28716667	16,85483333	13,05983333	8,542833333	3,5245	1,208166667	6,1	10,1	12,5	16,5	21,5	22,6	28,3	26,5	23,6	16	10,5	6,3	-9	-10,5	-4,7	0,7	3,6	8,3	9,9	9,7
5219	Am�neburg	52	19	2	NA	71,21774194	49,75	64,56129032	53,10806452	79,84193548	76,64516129	77,90322581	61,85483871	71,54193548	77,25806452	62,52741935	78,65	0,258333333	0,73375	4,752777778	8,150833333	12,80166667	15,51277778	17,81208333	17,33930556	13,47666667	8,849861111	3,946527778	1,540555556	6,2	10,1	12,8	16,7	21,7	22,8	28,6	26,6	24,1	16,1	10,5	6,3	-9,2	-10,9	-5,2	0,4	3,4	8,3	9,6	9,6
5219	Am�neburg	52	19	4	NA	71,00322581	49,24677419	63,33387097	51,69677419	72,73225806	72,25645161	70,95483871	55,60483871	67,04354839	73,32741935	61,20645161	78,55645161	-0,142833333	0,278666667	4,318333333	7,665333333	12,32133333	15,05366667	17,3495	16,90616667	13,13633333	8,556	3,521166667	1,161166667	6,1	9,8	12,8	16,7	21,7	22,8	28,6	26,5	24,2	16,1	10,5	6,2	-9,4	-11,1	-5,3	0,3	3,2	8,1	9,5	9,5
5220	Kirtorf	52	20	1	NA	66,27258065	45,42258065	58,92258065	48,58387097	68,35	68,88709677	66,61935484	53,97419355	63,53225806	66,33709677	57,71129032	71,15322581	-0,031833333	0,400666667	4,407166667	7,763333333	12,43466667	15,13616667	17,437	17,01983333	13,22233333	8,631333333	3,6305	1,268333333	6	9,9	12,5	16,5	21,4	22,6	28,4	26,5	23,8	16	10,4	6,2	-9,5	-11,2	-5,3	0,3	3,3	8,2	9,5	9,5
5220	Kirtorf	52	20	3	NA	60,49516129	41,48064516	53,5983871	43,62903226	59,57903226	60,58870968	59,10645161	46,11935484	56,52419355	60,15322581	51,92258065	65,97741935	-0,1834	0,2552	4,257	7,6096	12,2948	14,9914	17,29	16,8894	13,1078	8,5274	3,4862	1,125	6	9,8	12,6	16,6	21,4	22,6	28,5	26,4	24,1	16	10,3	6,2	-9,4	-11,1	-5,2	0,3	3,3	8,2	9,5	9,5
5220	Kirtorf	52	20	2	NA	80,31935484	54,67580645	70,63387097	58,52903226	81,2983871	83,06612903	80,29032258	65,46612903	77,40806452	78,61935484	71,21129032	86,16129032	-0,188611111	0,206388889	4,195972222	7,522361111	12,21833333	14,88583333	17,21194444	16,82291667	13,04347222	8,515138889	3,480694444	1,118333333	5,9	9,7	12,2	16,3	21,1	22,3	28,1	26,2	23,6	15,8	10,3	6	-9,6	-11	-5,1	0,6	3,3	8,3	9,6	9,5
5220	Kirtorf	52	20	4	NA	70,52419355	47,67258065	61,35	50,79516129	68,70645161	69,3	70,21290323	54,61451613	66,58709677	69,09354839	61,02258065	76,76774194	-0,195666667	0,203666667	4,1945	7,5065	12,20883333	14,8935	17,20733333	16,818	13,04283333	8,500833333	3,466833333	1,1055	5,9	9,7	12,3	16,4	21,1	22,3	28,2	26,2	23,7	15,8	10,3	6	-9,4	-10,9	-5	0,6	3,4	8,3	9,6	9,5
5221	Alsfeld	52	21	1	NA	72,89677419	51,01774194	65,57903226	58,09677419	76,03064516	82,31290323	78,17741935	63,30645161	72,02903226	73,34516129	66,99677419	79,91774194	-0,187222222	0,1425	4,102361111	7,384027778	12,12097222	14,76166667	17,09694444	16,72430556	12,98444444	8,466388889	3,478611111	1,101111111	5,9	9,8	12,1	16,2	20,8	22,1	28	26	23,4	15,7	10,1	6,1	-9,7	-11,2	-5,1	0,5	3,2	8,2	9,5	9,4
5221	Alsfeld	52	21	3	NA	66,52903226	45,49193548	59,31774194	51,09354839	67,00967742	70,40322581	68,8	54,57258065	64,91774194	66,39193548	59,93064516	73,39354839	-0,293833333	0,021666667	3,98	7,247166667	12,0025	14,655	16,982	16,5895	12,878	8,39	3,399166667	0,994666667	5,8	9,6	11,8	15,9	20,5	21,8	27,7	25,7	23,1	15,6	10	5,9	-9,6	-11,2	-5,1	0,5	3,2	8,2	9,5	9,2
5221	Alsfeld	52	21	2	NA	65,68387097	46,58387097	60,90645161	56,1983871	72,47741935	79,58225806	74,93870968	60,41774194	67,63387097	69,15483871	61,8983871	71,57419355	-0,040694444	0,2625	4,204583333	7,477777778	12,20222222	14,84	17,18513889	16,78736111	13,07111111	8,536666667	3,648888889	1,219166667	6,1	10	12,2	16,4	20,8	22,2	28,2	26,2	23,5	16	10,3	6,4	-9,8	-11,5	-5,1	0,4	2,8	7,8	9,3	9
5221	Alsfeld	52	21	4	NA	63,73548387	43,67580645	56,85	50,87419355	65,04677419	69,49677419	67,17580645	53,79032258	62,95806452	64,25806452	58,17258065	70,02419355	-0,321833333	-0,081166667	3,858833333	7,1025	11,85116667	14,5235	16,84583333	16,448	12,77866667	8,330666667	3,362666667	0,959833333	6	9,9	12	16,2	20,6	22	27,9	26	23,3	15,8	10,2	6,2	-10,2	-12	-5,5	-0,1	2,5	7,5	9	8,7
5222	Grebenau	52	22	1	NA	68,37096774	49,60645161	63,97258065	59,54516129	77,27903226	82,22258065	78,47258065	62,72096774	71,4016129	73,37258065	66,51290323	76,76935484	-0,460138889	-0,220972222	3,649583333	6,889722222	11,61236111	14,27819444	16,58972222	16,25083333	12,61597222	8,163055556	3,2025	0,777361111	5,9	9,8	11,8	15,9	20,4	21,8	27,8	25,8	23,2	15,7	10	6,3	-10,2	-11,8	-5,5	0,1	2,5	7,4	9	8,8
5222	Grebenau	52	22	3	NA	64,51129032	44,63548387	57,35645161	52,38225806	66,67096774	70,43225806	68,77903226	54,32580645	64,32419355	66,2516129	60,77741935	72,38870968	-0,5535	-0,341333333	3,542166667	6,754833333	11,50566667	14,20133333	16,50683333	16,12533333	12,50933333	8,08	3,118333333	0,712666667	5,8	9,6	11,6	15,7	20,1	21,5	27,6	25,6	23	15,6	9,9	6,1	-10,3	-12	-5,7	-0,1	2,4	7,4	9	8,8
5222	Grebenau	52	22	2	NA	77,78387097	56,99354839	71,90483871	63,33225806	78,42580645	86,73064516	84,94032258	66,28870968	75,50645161	77,76935484	75,1483871	88,04516129	-0,470694444	-0,168055556	3,693194444	7,035555556	11,77305556	14,42347222	16,75944444	16,40694444	12,72347222	8,228611111	3,237361111	0,804861111	5,9	9,9	12,1	16,4	20,8	22,1	28,1	26	23,3	15,9	10,2	6	-10,5	-11,8	-5,8	0,1	2,8	7,5	9,2	9
5222	Grebenau	52	22	4	NA	64,66935484	46,83870968	59,44677419	52,03548387	64,1516129	70,61935484	68,80967742	53,13709677	62,20483871	64,6	61,96451613	73,58225806	-0,325	-0,033166667	3,8675	7,185833333	11,942	14,64766667	16,956	16,53783333	12,83133333	8,304	3,375166667	0,951333333	5,8	9,8	12	16,3	20,8	22,1	28	25,9	23,2	15,8	10,2	6	-10	-11,6	-5,5	0,2	3	7,9	9,4	9,1
5223	Queck	52	23	1	NA	70,78064516	51,72580645	66,31612903	59,31935484	75,87741935	81,73387097	81,50967742	62,22580645	68,99193548	70,78870968	69,65	79,25645161	-0,10375	0,265694444	4,172916667	7,594166667	12,37236111	15,00333333	17,36680556	16,94777778	13,17111111	8,565277778	3,636944444	1,174861111	6,3	10,3	12,6	17	21,4	22,7	28,6	26,5	23,8	16,2	10,5	6,3	-9,8	-11,2	-5,1	0,6	3,5	8,3	9,8	9,6
5223	Queck	52	23	3	NA	60,29193548	43,42096774	56,33709677	50,07258065	63,10483871	68,47258065	67,77258065	52,10322581	59,26612903	60,17258065	58,42419355	67,95483871	-0,157166667	0,200666667	4,108	7,491666667	12,252	14,9415	17,26433333	16,82933333	13,07766667	8,4915	3,576	1,130666667	6,2	10,2	12,5	16,9	21,4	22,6	28,5	26,4	23,8	16,2	10,6	6,2	-9,8	-11,4	-5,2	0,5	3,4	8,2	9,6	9,5
5223	Queck	52	23	2	NA	67,64032258	49,78064516	64,7016129	58,36935484	77,44677419	80,61129032	84,15645161	61,57741935	68,38387097	68,34354839	68,17580645	76,3016129	-0,153055556	0,226527778	4,144027778	7,565833333	12,39347222	15,05833333	17,39444444	16,94486111	13,17236111	8,554305556	3,595555556	1,122361111	6,4	10,4	12,6	17,1	21,5	22,8	28,6	26,4	23,7	16,2	10,4	6,4	-9,9	-11,1	-5,4	0,3	3,5	8,2	9,5	9,7
5223	Queck	52	23	4	NA	56,12096774	41,83548387	54,12096774	49,28709677	64,13225806	67,18225806	69,82903226	52,47580645	58,06935484	57,37419355	55,94516129	63,62741935	-0,164	0,190833333	4,119666667	7,5345	12,31383333	15,00416667	17,32633333	16,8735	13,10316667	8,509333333	3,568666667	1,107333333	6,1	10,1	12,4	16,9	21,3	22,4	28,4	26,4	23,7	16,1	10,5	6,1	-9,8	-11,3	-5,1	0,4	3,5	8,4	9,7	9,6
5224	Eiterfeld	52	24	1	NA	54,77741935	40,39193548	54,01451613	49,24677419	66,65	68,74193548	73,70645161	53,92580645	58,48387097	57,28225806	55,18064516	61,26774194	-0,233387097	0,125483871	4,010645161	7,441129032	12,26274194	14,97145161	17,2783871	16,85209677	13,07887097	8,48483871	3,480967742	1,002903226	6,3	10,5	12,5	17,3	21,6	22,9	28,7	26,6	23,8	16,2	10,5	6,4	-9,8	-11,2	-5,3	0,3	3,5	8,2	9,5	9,7
5224	Eiterfeld	52	24	3	NA	54,81129032	40,07903226	53,3016129	48,36935484	64,43225806	67,37096774	71,60483871	52,61612903	57,72419355	56,24677419	54,82258065	61,15322581	-0,249166667	0,117	4,018333333	7,454333333	12,2565	14,94283333	17,25916667	16,82583333	13,05583333	8,4505	3,464666667	0,988833333	6	10	12,2	16,9	21,2	22,5	28,4	26,3	23,5	16	10,3	6,1	-9,6	-11,1	-5	0,6	3,6	8,4	9,9	9,8
5224	Eiterfeld	52	24	2	NA	58,57258065	44,83709677	58,35645161	52,37096774	70,96290323	73,38225806	79,65967742	59,9	64,09032258	63,34032258	61,44354839	68,72096774	-0,332878788	0,018484849	3,878333333	7,320606061	12,16742424	14,87863636	17,18045455	16,75666667	12,99409091	8,39530303	3,386818182	0,899242424	6,1	10,1	12,1	16,9	21,1	22,4	28,2	26,1	23,4	15,9	10,2	6,2	-9,7	-11	-5,3	0,3	3,7	8,3	9,5	9,8
5224	Eiterfeld	52	24	4	NA	53,03548387	38,52903226	50,55645161	46,07096774	59,53064516	62,78709677	66,9483871	50,34354839	54,65322581	53,62096774	53,53709677	61,20967742	-0,44	-0,078703704	3,785555556	7,212407407	12,04592593	14,72111111	17,03481481	16,61203704	12,88111111	8,293703704	3,282222222	0,792037037	5,7	9,6	11,7	16,3	20,6	21,9	27,9	25,7	23	15,7	9,9	5,8	-9,9	-11,3	-5,4	0,2	3,4	8,1	9,4	9,6
5225	Geisa	52	25	1	NA	60,63064516	45,18709677	58,65806452	53,15322581	66,69677419	70,39516129	74,11451613	58,11935484	61,50483871	60,18548387	61,80322581	71,31774194	-0,514333333	-0,164	3,682833333	7,161166667	12,0215	14,68116667	16,98883333	16,5905	12,85216667	8,263833333	3,221333333	0,741333333	5,7	9,8	12	16,5	21	22,2	28,1	26,1	23,1	15,9	10,1	5,9	-10,3	-11,5	-5,9	-0,1	3,2	7,9	9,2	9,5
5225	Geisa	52	25	3	NA	75,36612903	54,3	72,21290323	66,17258065	80,66612903	85,70645161	90,5	72,71935484	75,42741935	72,35	75,54354839	87,53225806	-0,4775	-0,107083333	3,749305556	7,235972222	12,08777778	14,71402778	17,03861111	16,64513889	12,88138889	8,271805556	3,251666667	0,762361111	5,6	9,7	11,8	16,4	20,9	22,1	28	25,9	23,1	15,8	10	5,9	-10	-11,3	-5,5	0,3	3,3	8,2	9,5	9,6
5225	Geisa	52	25	2	NA	58,99354839	43,78709677	58,06451613	52,65806452	63,9983871	69,74193548	69,32419355	56,84354839	58,16129032	56,74193548	59,35322581	68,75967742	-0,2815	0,118666667	4,003	7,548	12,37583333	15,02083333	17,33433333	16,91933333	13,1285	8,456	3,489333333	0,969833333	5,7	9,9	12,2	16,9	21,3	22,6	28,4	26,2	23,3	16,1	10,3	6,1	-9,8	-11,1	-5,4	0,5	3,5	8,3	9,8	9,8
5225	Geisa	52	25	4	NA	75,28387097	54,43709677	72,09032258	67,20322581	77,97741935	85,69032258	84,92096774	71,48870968	72,34032258	70,61290323	74,26935484	86,35967742	-0,366944444	0,024583333	3,906527778	7,441666667	12,27666667	14,89194444	17,22986111	16,82708333	13,03694444	8,386527778	3,390833333	0,877638889	5,6	9,8	12	16,6	21	22,2	28,2	26,1	23,2	16	10,1	5,9	-9,9	-11,2	-5,5	0,5	3,3	8,2	9,5	9,6
5314	Rennerod	53	14	1	NA	136,5354839	96,53064516	120,4112903	78,96129032	84,77580645	101,466129	105,2096774	81,6983871	105,1854839	116,2935484	111,6	147,7096774	-1,1578125	-0,801875	2,72484375	5,9728125	10,75546875	13,186875	15,6840625	15,43421875	11,8440625	7,51390625	2,39671875	0,10546875	4,4	8,1	10,3	13,8	19,2	20,2	25,7	24,1	20,6	14,3	9,2	5,1	-9,3	-10,7	-4,8	0,4	3,2	7	9,5	8,9
5314	Rennerod	53	14	3	NA	132,7467742	94,44354839	117,8016129	79,07096774	86,57419355	103,2048387	105,4935484	81,42903226	105,8112903	115,7741935	110,7080645	145,3725806	-0,727941177	-0,382352941	3,256617647	6,506470588	11,26294118	13,71941176	16,19691176	15,91279412	12,27470588	7,876176471	2,822647059	0,507058824	5,1	8,8	10,9	14,5	19,7	20,7	26,4	24,8	21,4	14,9	9,7	5,3	-8,9	-10,3	-4,5	0,7	3,5	7,5	9,7	9,1
5314	Rennerod	53	14	2	NA	159,9096774	109,0419355	137,883871	87,27096774	92,95483871	108,2274194	111,9790323	89,48709677	115,8741935	133,8693548	125,2241935	172,7145161	-1,266527778	-1,040277778	2,541111111	5,722638889	10,52375	13,13222222	15,55180556	15,17888889	11,63444444	7,382777778	2,274722222	0,010833333	4,9	8,4	10,4	14,1	19,3	20,6	26,4	24,8	21,3	14,6	9,3	5	-9,9	-11,1	-5,4	-0,6	2,7	6,9	9	8,4
5314	Rennerod	53	14	4	NA	132,8	89,82419355	116,1725806	72,80645161	75,88225806	90,65645161	90,93225806	72,25322581	96,05322581	112,3467742	105,7854839	145,3	-1,097333333	-0,848333333	2,820333333	6,009	10,81466667	13,36166667	15,79466667	15,44933333	11,86483333	7,55	2,447666667	0,157333333	4,7	8,3	10,4	14,1	19,3	20,3	25,9	24,1	20,9	14,3	9	5	-9,5	-10,7	-5,1	-0,3	2,9	7,2	9	8,5
5315	Herborn	53	15	1	NA	138,2435484	93,25967742	119,4467742	75,66129032	82,8983871	94,1	95,87258065	78,62741935	100,0919355	117,4790323	108,1419355	149,383871	-0,678333333	-0,471666667	3,221388889	6,44125	11,19819444	13,96819444	16,30958333	15,75597222	12,13777778	7,826111111	2,84875	0,605138889	6,2	9,6	12	15,8	20,9	22,3	28,2	26,5	23	15,8	10,3	6	-10,1	-11,2	-5,5	-1	2,6	6,9	8,9	8,4
5315	Herborn	53	15	3	NA	118,266129	79,04354839	103,266129	64,85645161	68,15806452	81,24677419	80,29193548	64,38870968	85,24032258	101,2983871	93,23709677	129,0983871	-0,780517241	-0,541896552	3,234482759	6,420517241	11,19931034	13,85	16,21741379	15,78517241	12,15310345	7,805689655	2,749482759	0,472241379	5,5	9,3	11,5	15,2	20,3	21,4	27,1	25,2	22	15	9,6	5,8	-9,3	-10,4	-4,8	-0,3	3,2	7,5	9,1	8,6
5315	Herborn	53	15	2	NA	90,5483871	61,31129032	79,4016129	52,2983871	59,91129032	64,38387097	66,58709677	55,8016129	67,90967742	80,85	71,69516129	96,82580645	0,0495	0,287	4,126	7,391166667	12,12616667	14,9685	17,22766667	16,56066667	12,829	8,378833333	3,564666667	1,306333333	6,6	10,2	12,7	16,5	21,7	23	28,9	27,1	23,7	16,2	10,8	6,6	-9,9	-10,9	-5,2	-1,1	2,8	7,1	9	8,6
5315	Herborn	53	15	4	NA	82,95645161	57,21774194	72,83548387	47,19032258	52,58064516	61,50967742	60,10322581	48,52903226	63,45645161	75,24032258	66,63548387	91,31290323	-0,257692308	0,010576923	3,879615385	7,155192308	11,89019231	14,61615385	16,91307692	16,385	12,64173077	8,222307692	3,249230769	1,007692308	6,5	10,2	12,7	16,6	21,7	22,8	28,5	26,5	23,3	16	10,5	6,6	-9,5	-10,6	-4,9	-0,4	3,1	7,4	9,1	8,6
5316	Ballersbach	53	16	1	NA	103,0080645	71,4	89,97419355	63,04354839	76,58387097	78,10322581	78,71935484	66,67903226	79,97580645	92,38225806	82,25806452	111,5790323	-0,144166667	0,114444444	3,953611111	7,244305556	11,95027778	14,7925	17,00916667	16,40722222	12,64458333	8,245694444	3,362777778	1,141805556	6,4	10,1	12,6	16,4	21,5	22,8	28,7	26,9	23,5	16,1	10,6	6,5	-9,2	-10,4	-4,8	-0,4	3,2	7,6	9,4	9,2
5316	Ballersbach	53	16	3	NA	79,72741935	55,86129032	71,40483871	48,57580645	60,99677419	64,84193548	61,75645161	50,96129032	62,3	73,85645161	65,50322581	88,00645161	0,1565	0,456666667	4,412833333	7,754833333	12,425	15,2705	17,42266667	16,81483333	12,97116667	8,491166667	3,632833333	1,422	6,5	10,4	12,9	16,7	21,9	23	28,7	26,6	23,4	16,1	10,6	6,7	-8,8	-9,9	-4,3	0,1	3,5	8	9,7	9,4
5316	Ballersbach	53	16	2	NA	100,7677419	68,82419355	88,53064516	62,48548387	79,01290323	81,78225806	79,03225806	66,82096774	79,97580645	92,2516129	80,54677419	109,1129032	-0,129861111	0,165277778	4,029861111	7,354583333	12,06166667	14,85888889	17,06875	16,50861111	12,71541667	8,319861111	3,381388889	1,142361111	6,3	10	12,4	16,2	21,3	22,5	28,2	26,3	23,2	15,9	10,4	6,4	-9,2	-10,4	-4,7	-0,2	3,3	7,7	9,5	9,4
5316	Ballersbach	53	16	4	0	82,43225806	58,27096774	74,38709677	52,01290323	67,55967742	70,67096774	67,46290323	54,4	66,31451613	78,36935484	67,82258065	91,72741935	-0,168666667	0,1285	4,043666667	7,418	12,06066667	14,92966667	17,03366667	16,48866667	12,6215	8,234166667	3,289166667	1,073833333	6,4	10,1	12,6	16,5	21,6	22,8	28,5	26,4	23,4	16	10,4	6,6	-9	-10,2	-4,6	-0,3	3,1	7,7	9,4	9,5
5317	Rodheim-Bieber	53	17	1	NA	96,82580645	64,57741935	85,63548387	60,5483871	80,68225806	82,86774194	79,21451613	65,82258065	80,09516129	92,26129032	77,90322581	104,6725806	-0,141944444	0,223888889	4,122361111	7,457361111	12,17583333	14,94041667	17,20472222	16,69805556	12,84083333	8,413333333	3,404722222	1,145972222	6,1	9,9	12,3	16,1	21,3	22,4	28	26,3	23,1	15,7	10,3	6,2	-8,9	-10	-4,5	-0,1	3,4	7,9	9,6	9,7
5317	Rodheim-Bieber	53	17	3	0	76,52903226	53,35322581	69,86451613	50,43387097	69,01451613	69,32258065	66,64193548	53,09354839	66,13225806	75,75322581	64,15806452	85,58870968	-0,099	0,270333333	4,229833333	7,596833333	12,26816667	15,08483333	17,32116667	16,80233333	12,88783333	8,435333333	3,432666667	1,175	6,3	10,1	12,6	16,4	21,6	22,6	28,4	26,6	23,4	15,9	10,4	6,5	-8,9	-10	-4,5	-0,2	3,3	7,8	9,5	9,7
5317	Rodheim-Bieber	53	17	2	NA	86,2483871	58,85967742	77,84677419	57,45806452	82,94677419	80,05806452	78,82096774	60,18709677	77,60483871	86,9983871	73,66774194	97,62903226	0,174305556	0,562222222	4,544722222	7,890694444	12,62680556	15,34847222	17,68930556	17,20569444	13,26458333	8,752222222	3,741111111	1,480972222	6,3	10,3	12,7	16,6	21,7	22,8	28,4	26,8	23,6	16	10,7	6,4	-8,4	-9,6	-3,9	0,3	4,1	8,4	10,3	10,2
5317	Rodheim-Bieber	53	17	4	0	63,01935484	44,64032258	60,71612903	45,07903226	68,5983871	64,13387097	62,33709677	46,79193548	61,4483871	68,72580645	56,19032258	73,6516129	0,424833333	0,889333333	4,945833333	8,337666667	13,05416667	15,7935	18,19416667	17,66416667	13,63483333	9,026833333	4,0305	1,731833333	6,6	10,6	13,2	17	22,2	23,2	28,9	27,4	24,1	16,2	10,8	6,7	-8,1	-9,3	-3,6	0,6	4,4	8,7	10,5	10,4
5318	Allendorf (Lumda)	53	18	1	NA	74,59032258	50,51935484	68,95322581	52,28064516	78,88870968	77,05967742	75,2016129	54,78064516	71,20322581	80,26612903	66,96612903	85,72741935	0,581666667	1,050833333	5,081666667	8,449305556	13,19638889	15,86305556	18,26097222	17,76291667	13,78875	9,142916667	4,193472222	1,896666667	6,6	10,6	13,1	17	22,2	23,2	28,8	27,2	24	16,1	10,8	6,7	-8	-9,3	-3,6	1	4,6	8,9	10,8	10,4
5318	Allendorf (Lumda)	53	18	3	0	55,80806452	39,23225806	55,09354839	42,02096774	64,97903226	62,6	61,29032258	44,77096774	58,68870968	63,49354839	51,41612903	65,34032258	0,683666667	1,1855	5,292166667	8,680166667	13,44166667	16,12566667	18,56816667	18,06583333	13,9815	9,312333333	4,298	1,983	6,7	10,7	13,2	17,1	22,3	23,3	28,9	27,4	24,1	16,2	10,8	6,7	-7,8	-9	-3,2	1,2	4,8	9,2	11	10,8
5318	Allendorf (Lumda)	53	18	2	NA	76,67580645	50,83225806	70,19032258	55,89032258	81,53709677	80,01612903	80,61774194	59,19193548	74,93225806	84,06290323	69,44516129	88,45	0,243472222	0,682361111	4,684583333	8,038055556	12,78013889	15,43819444	17,84694444	17,36527778	13,46611111	8,88875	3,870972222	1,566111111	6,4	10,4	12,9	16,8	21,9	22,9	28,7	27	23,9	16,1	10,7	6,5	-8,7	-10,1	-4,4	0,9	3,9	8,4	10,2	9,9
5318	Allendorf (Lumda)	53	18	4	NA	60,07741935	40,99677419	56,92903226	45,25322581	66,72419355	65,91935484	65,87741935	47,93870968	61,08064516	66,17741935	54,67258065	70,20322581	0,395166667	0,860166667	4,914833333	8,269833333	13,034	15,701	18,09516667	17,6305	13,6685	9,056666667	4,023333333	1,714833333	6,6	10,6	13,2	17	22,3	23,3	28,9	27,3	24,1	16,2	10,8	6,7	-8,2	-9,5	-3,8	1,1	4,4	8,9	10,7	10,4
5319	Londorf	53	19	1	NA	81,23709677	55,25967742	74,85322581	58,62580645	83,19354839	85,47903226	86,40967742	61,97580645	78,71451613	85,01129032	71,81129032	92,55967742	-0,038055556	0,390555556	4,354722222	7,705972222	12,42152778	15,0975	17,45166667	17,02416667	13,18986111	8,644305556	3,608611111	1,280277778	6,2	10	12,6	16,5	21,5	22,6	28,4	26,6	23,6	15,9	10,5	6,3	-8,9	-10,4	-4,6	0,8	3,7	8,4	10	9,7
5319	Londorf	53	19	3	NA	67,81290323	46,41451613	63,28548387	49,80806452	68,55	72,42258065	72,10645161	51,86935484	65,8	70,84193548	60,25322581	78,32580645	0,129666667	0,549833333	4,499833333	7,8845	12,60466667	15,256	17,642	17,1905	13,34933333	8,792833333	3,722333333	1,418333333	6,1	9,9	12,3	16,2	21,2	22,3	28,1	26,4	23,3	15,8	10,5	6,2	-8,5	-9,7	-3,9	1,2	4,2	8,8	10,5	10,2
5319	Londorf	53	19	2	NA	91,85967742	61,98870968	81,50322581	64,65967742	87,34516129	89,49032258	92,82258065	67,7983871	86,39193548	91,61451613	78,51451613	102,566129	-0,238472222	0,175833333	4,136111111	7,495833333	12,19291667	14,89208333	17,21152778	16,80513889	13,0275	8,490833333	3,405	1,077083333	5,8	9,6	12,2	16,2	21	22,2	28,1	26	23,7	15,7	10,1	5,9	-9,2	-10,8	-4,9	0,5	3,5	8,2	9,7	9,6
5319	Londorf	53	19	4	NA	71,60967742	48,09193548	66,82096774	51,76290323	69,75967742	74,36129032	74,57096774	55,03548387	68,63387097	71,80806452	62,21612903	82,31129032	0,085	0,502666667	4,488833333	7,87	12,55466667	15,20383333	17,567	17,16166667	13,34483333	8,7685	3,697	1,3515	5,9	9,8	12,2	16,3	21,1	22,2	28,1	26,2	23,4	15,7	10,3	6,1	-8,9	-10,1	-4,4	1	4	8,7	10,2	10
5320	Burg-Gem�nden	53	20	1	NA	76,59193548	51,91451613	67,30322581	53,56935484	70,77580645	72,83064516	77,02419355	56,82580645	72,02419355	75,73225806	64,75967742	83,83548387	-0,036333333	0,399166667	4,389833333	7,758333333	12,44433333	15,1325	17,46116667	17,05166667	13,23383333	8,653666667	3,614833333	1,258333333	6,1	9,8	12,4	16,6	21,4	22,6	28,4	26,4	23,9	15,9	10,4	6,1	-9,2	-10,8	-4,9	0,6	3,5	8,3	9,8	9,7
5320	Burg-Gem�nden	53	20	3	NA	62,04032258	42,06290323	56,61774194	46,3016129	61,50645161	64,19032258	64,66451613	49,39354839	61,5016129	64,09193548	54,05806452	69,12741935	0,0568	0,4906	4,4416	7,8298	12,5528	15,1774	17,564	17,1496	13,3502	8,7604	3,691	1,3226	5,9	9,8	12,1	16,3	20,9	22,1	28,1	26,2	23,3	15,7	10,3	5,9	-8,8	-10	-4,2	1,2	4,1	8,8	10,4	10,1
5320	Burg-Gem�nden	53	20	2	NA	89,64354839	60,1483871	78,75967742	64,16774194	85,46612903	85,29516129	88,65967742	67,74032258	84,27096774	89,21451613	76,47096774	98,02580645	-0,182222222	0,210277778	4,195138889	7,514722222	12,23166667	14,88430556	17,22819444	16,83180556	13,07347222	8,511111111	3,493194444	1,112083333	5,9	9,7	12,2	16,2	21,1	22,3	28,1	26,1	23,6	15,7	10,2	6	-9,3	-10,8	-4,9	0,6	3,5	8,3	9,7	9,5
5320	Burg-Gem�nden	53	20	4	NA	82,73225806	54,37580645	73,10806452	59,7983871	78,09354839	80,32096774	80,32580645	62,73387097	78,80967742	83,27903226	70,67741935	91,34677419	-0,321166667	0,073166667	4,0215	7,3335	12,0765	14,69183333	17,07833333	16,71333333	12,9835	8,4595	3,354833333	0,986666667	5,7	9,5	11,8	16	20,6	21,8	27,8	25,8	23	15,5	10,1	5,7	-9,3	-10,5	-4,7	0,9	3,7	8,3	10,1	9,7
5321	Storndorf	53	21	1	NA	93,30806452	60,73387097	81,48709677	67,04032258	85,89193548	89,18548387	88,06612903	70,00483871	86,66129032	90,50645161	79,61451613	101,5741935	-0,50375	-0,192361111	3,739444444	7,005138889	11,77027778	14,43833333	16,75791667	16,39069444	12,70555556	8,241527778	3,19125	0,8025	5,7	9,5	11,8	16	20,5	21,8	27,8	25,7	23	15,5	10,1	5,8	-9,8	-11,3	-5,2	0,4	3,1	8	9,4	9,1
5321	Storndorf	53	21	3	NA	87,57419355	54,88548387	76,78870968	60,89516129	77,02741935	80,31451613	77,37096774	63,02580645	78,76290323	84,50322581	72,44193548	94,77903226	-0,7775	-0,440166667	3,442833333	6,704166667	11,51633333	14,158	16,49466667	16,15983333	12,5165	8,067833333	2,925333333	0,532	5,5	9,3	11,5	15,7	20,2	21,5	27,5	25,5	22,7	15,3	9,9	5,6	-10	-11,2	-5,3	0,3	3,2	7,7	9,6	9,2
5321	Storndorf	53	21	2	NA	88,97580645	58,46290323	77,84516129	66,34193548	83,03387097	87,82741935	85,12096774	68,32741935	82,4983871	86,91129032	77,11451613	96,37741935	-0,51375	-0,225833333	3,689861111	6,929027778	11,70625	14,38402778	16,72458333	16,33236111	12,66513889	8,205416667	3,203055556	0,788472222	5,8	9,7	11,7	15,9	20,4	21,6	27,7	25,7	23,1	15,7	10,1	6	-9,8	-11,5	-5,3	0,3	2,9	8	9,3	9
5321	Storndorf	53	21	4	NA	85,77741935	53,56290323	75,05645161	59,8483871	73,70806452	77,3516129	75,35483871	61,88870968	76,12741935	82,0016129	71,92903226	93,99354839	-0,870666667	-0,566	3,307666667	6,575166667	11,38283333	14,07333333	16,38933333	16,05616667	12,41066667	7,985166667	2,842166667	0,443666667	5,5	9,3	11,4	15,6	20	21,3	27,3	25,4	22,7	15,4	9,8	5,5	-10	-11,3	-5,4	0,3	3,2	7,8	9,6	9,3
5322	Lauterbach (Hessen)	53	22	1	NA	85,54193548	57,55967742	74,78548387	65,38064516	80,30806452	86,16451613	83,26935484	66,78064516	79,76774194	84,1983871	75,59032258	94,38709677	-0,451944444	-0,185972222	3,689166667	6,946111111	11,7325	14,49486111	16,77277778	16,32125	12,65277778	8,183333333	3,236805556	0,831666667	6,1	10,1	12,2	16,5	20,9	21,9	28,2	26,1	23,5	16,1	10,4	6	-10,2	-11,9	-5,6	-0,1	2,7	7,6	9,1	8,8
5322	Lauterbach (Hessen)	53	22	3	NA	81,53870968	52,22096774	70,36612903	56,67580645	67,40322581	71,67580645	70,7483871	56,33387097	69,2483871	77,38709677	68,13548387	89,07903226	-0,4065	-0,113333333	3,806	7,104333333	11,89633333	14,68466667	16,961	16,492	12,78433333	8,240833333	3,311833333	0,886333333	6,3	10,3	12,4	16,7	21,2	22,2	28,4	26,4	23,8	16,3	10,6	6,2	-10	-11,8	-5,5	-0,2	3,1	7,8	9,4	9
5322	Lauterbach (Hessen)	53	22	2	NA	84,50967742	57,54193548	73,97580645	64,47741935	79,46774194	83,73709677	83,27741935	65,80645161	77,79516129	81,39677419	76,04354839	94,59677419	-0,477083333	-0,200694444	3,688472222	6,960694444	11,73236111	14,56902778	16,80263889	16,33194444	12,65736111	8,153333333	3,256666667	0,852361111	6,1	10	12,1	16,4	20,8	21,8	28,1	26,1	23,6	16,1	10,4	6	-10,4	-12,3	-5,9	-0,5	2,8	7,6	9	8,7
5322	Lauterbach (Hessen)	53	22	4	NA	69	45,94193548	59,44677419	51,91935484	63,58064516	64,90806452	65,70322581	52,63870968	61,93548387	66,4983871	59,59677419	76,16129032	-0,208	0,077166667	4,024	7,321666667	12,0845	14,99466667	17,19683333	16,657	12,91716667	8,364	3,537166667	1,130666667	6,5	10,5	12,7	17	21,5	22,4	28,7	26,6	24,1	16,5	10,8	6,4	-10	-12,1	-5,8	-0,4	3,1	7,8	9,1	8,9
5323	Schlitz	53	23	1	NA	70,07903226	49,46774194	65,56612903	58,6016129	75,27903226	79,84354839	77,43064516	59,44677419	70,96935484	70,6483871	67,54032258	79,24677419	-0,079166667	0,28	4,232361111	7,584722222	12,34180556	15,11722222	17,39555556	16,88319444	13,12680556	8,535972222	3,679722222	1,234722222	6,4	10,4	12,6	17	21,5	22,5	28,6	26,7	24	16,4	10,7	6,3	-9,9	-11,6	-5,4	0,1	3,2	8,1	9,5	9,3
5323	Schlitz	53	23	3	NA	64,65806452	43,94032258	56,62903226	50,75483871	62,79516129	65,67580645	67,53064516	51,65645161	60,08225806	62,56451613	59,16129032	73,3	-0,257	0,076833333	4,0145	7,334166667	12,11616667	14,935	17,17833333	16,67216667	12,93483333	8,376	3,4985	1,060833333	6,4	10,4	12,6	17,1	21,5	22,6	28,6	26,7	24	16,4	10,7	6,3	-10,2	-12	-5,8	-0,3	2,9	7,7	9,2	8,9
5323	Schlitz	53	23	2	NA	68,27903226	48,32903226	64,34193548	60,2016129	75,99516129	81,16774194	83,08709677	59,89193548	72,8516129	68,77258065	67,89193548	77,68709677	-0,219444444	0,152083333	4,073888889	7,425138889	12,22208333	14,955	17,24152778	16,74236111	13,01041667	8,424027778	3,521388889	1,053333333	6,3	10,3	12,6	17	21,5	22,5	28,6	26,6	23,9	16,4	10,6	6,3	-9,9	-11,7	-5,3	0,2	3,3	8,2	9,5	9,4
5323	Schlitz	53	23	4	NA	61,10483871	43,07419355	55,78709677	50,54354839	62,71935484	67,5983871	70,58709677	52,12096774	60,86774194	60,41129032	58,46774194	69,27258065	-0,323666667	0,0395	3,965666667	7,299833333	12,0715	14,8475	17,0895	16,591	12,9005	8,3095	3,4185	0,961666667	6,4	10,4	12,6	17	21,5	22,6	28,6	26,7	24	16,4	10,7	6,3	-10	-11,9	-5,3	0	3,1	8,1	9,4	9,3
5324	H�nfeld	53	24	1	NA	68,53387097	47,98064516	64,48064516	60,55806452	76,91129032	81,99677419	85,92258065	61,45806452	71,48548387	68,46290323	67,83709677	76,80322581	-0,264583333	0,109027778	4,029027778	7,43625	12,22333333	14,94277778	17,21319444	16,74819444	13,01041667	8,409583333	3,454583333	0,98125	6	10	12,2	16,9	21,2	22,5	28,4	26,3	23,5	16,1	10,3	6,1	-9,9	-11,6	-5,3	0,3	3,2	8,2	9,5	9,4
5324	H�nfeld	53	24	3	NA	64,34354839	46,47741935	60,52419355	55,34354839	65,36612903	71,61612903	77,86935484	56,30322581	63,33870968	62,74032258	62,60645161	71,34516129	-0,4555	-0,0705	3,839	7,218166667	11,998	14,73666667	16,9785	16,527	12,83716667	8,223333333	3,285166667	0,804	5,9	9,9	12,2	16,6	21	22,1	28,2	26,2	23,4	16,1	10,3	5,9	-10	-11,9	-5,3	0,1	3,1	8,1	9,4	9,4
5324	H�nfeld	53	24	2	NA	61,18548387	42,55483871	58,04193548	53,85967742	68,97741935	73,88870968	76,34032258	56,18387097	62,41451613	61,51935484	60,48064516	68,87419355	-0,28421875	0,11078125	4,0028125	7,4371875	12,2565625	14,91546875	17,23703125	16,7815625	13,03421875	8,3925	3,45859375	0,9446875	6	10	12,2	16,8	21,2	22,3	28,3	26,3	23,5	16,1	10,3	6,1	-10,2	-11,8	-5,7	0,2	3	7,9	9,2	9,3
5324	H�nfeld	53	24	4	NA	62,22096774	44,15806452	59,24516129	53,87903226	65,18709677	72,92419355	77,06451613	57,4016129	61,69516129	62,0016129	60,65806452	69,43064516	-0,428833333	-0,055	3,815	7,2555	12,04833333	14,71416667	17,036	16,58833333	12,85516667	8,232666667	3,301833333	0,78	5,9	9,8	12,1	16,5	21	22,1	28,1	26,1	23,3	16	10,2	5,9	-9,9	-11,7	-5,2	0,3	3,2	8,1	9,6	9,5
5325	Spahl	53	25	1	NA	81,97419355	57,18548387	74,24677419	67,4516129	79,43225806	86,61290323	92,03064516	70,98387097	77,20483871	76,12096774	79,0983871	93,59032258	-0,836617647	-0,4825	3,305	6,755735294	11,60897059	14,26617647	16,56117647	16,18808824	12,49911765	7,946764706	2,891764706	0,404411765	5,5	9,4	11,4	16	20,5	21,7	27,6	25,6	22,8	15,7	9,8	5,7	-10,4	-11,9	-5,9	0	2,8	7,7	9,1	9,2
5325	Spahl	53	25	3	NA	55,52258065	38,80483871	52,41129032	47,14032258	55,64677419	64,17741935	66,78225806	51,57580645	54,22580645	54,71774194	54,17258065	63,0016129	-0,6966	-0,348	3,4294	6,963	11,8164	14,389	16,7578	16,3698	12,6262	7,9968	3,0038	0,4774	5,4	9,5	11,6	16,1	20,7	21,8	27,8	25,8	22,9	15,8	9,9	5,5	-10,4	-11,8	-5,9	0,1	2,8	7,7	9,1	9,2
5325	Spahl	53	25	2	NA	72,24516129	50,78709677	66,8483871	61,14354839	70,55483871	79,03064516	80,10967742	64,62419355	67,11612903	65,84032258	69,10322581	80,72741935	-0,5303125	-0,13890625	3,70296875	7,25171875	12,1009375	14,688125	17,02359375	16,6296875	12,868125	8,23078125	3,25	0,7209375	5,5	9,7	11,8	16,4	20,8	22	28	25,9	23	15,9	10	5,8	-10	-11,3	-5,5	0,4	3,2	8,1	9,4	9,5
5325	Spahl	53	25	4	NA	86,16290323	59,95	78,9	70,58548387	78,99354839	92,38387097	93,90967742	73,77258065	78,66129032	80,53387097	82,16612903	97,83870968	-1,0375	-0,701176471	3,029117647	6,556470588	11,43911765	14,00808824	16,36132353	16,01382353	12,32367647	7,758529412	2,689852941	0,175	5,2	9,2	11,2	15,6	20,2	21,3	27,3	25,3	22,4	15,7	9,7	5,5	-11,1	-12,4	-6,6	-0,7	2,1	7,2	8,4	8,5
5326	Tann (Rh�n)	53	26	1	NA	84,36290323	59,99032258	76,28548387	67,81129032	73,36451613	85,17741935	83,50806452	66,57903226	72,62741935	73,80483871	79,24516129	97,45	-1,537666667	-1,2065	2,521666667	5,997	10,913	13,5125	15,78833333	15,51216667	11,89666667	7,443666667	2,250166667	-0,237	5,4	9,5	11,4	15,9	20,4	21,5	27,6	25,4	22,9	15,9	9,9	5,7	-11,2	-12,5	-6,7	-0,6	2,3	7,1	8,4	8,7
5326	Tann (Rh�n)	53	26	3	NA	94,00806452	65,13870968	86,38225806	78,18225806	85,28387097	99,69193548	99,17419355	78,28709677	84,50645161	86,09354839	89,87741935	107,5919355	-1,305833333	-0,937638889	2,764027778	6,260416667	11,16319444	13,73083333	16,06097222	15,75972222	12,1025	7,5925	2,485833333	-0,055416667	5,7	9,5	11,3	15,7	20,2	21,4	27,5	25,3	22,8	16	9,9	5,9	-11,4	-12,7	-6,7	-0,7	2,1	7,1	8,3	8,5
5326	Tann (Rh�n)	53	26	2	NA	75,01451613	55,1	70,6	61,76290323	67,71129032	82,02258065	74,6516129	60,21612903	64,32741935	65,09516129	70,87258065	87,91451613	-1,3405	-0,969666667	2,851833333	6,391666667	11,263	13,87633333	16,18666667	15,89816667	12,19966667	7,601	2,461333333	-0,0695	4,9	8,8	11,1	15,9	20,4	21,5	27,6	25,5	22,4	15,5	9,6	5,4	-11,1	-12,4	-6,5	-0,4	2,4	7,3	8,6	8,9
5326	Tann (Rh�n)	53	26	4	NA	94,58870968	67,11451613	86,73709677	76,16612903	82,53548387	101,1854839	93,61451613	73,23709677	79,98548387	82,46612903	88,70967742	111,2258065	-1,695416667	-1,335833333	2,461944444	6,019444444	10,89763889	13,50652778	15,82763889	15,59277778	11,87819444	7,311944444	2,0975	-0,407361111	4,6	8,1	10,5	15,4	19,9	21	27,1	25,2	22	15,3	9,4	5	-11,3	-12,5	-6,6	-0,4	2,4	7,2	8,3	8,8
5413	Westerburg	54	13	1	NA	111,9887097	79,0983871	102,6854839	70,98225806	75,77741935	96,04516129	96,60645161	75,77096774	96,33709677	99,39032258	98,64516129	123,3903226	-0,266833333	0,086	3,7675	6,979833333	11,688	14,21683333	16,644	16,30783333	12,6125	8,265	3,265166667	0,9495	5,7	9,4	11,5	15,1	20,3	21,3	26,8	25,4	21,9	15,5	10,2	5,7	-8,4	-9,9	-3,9	1,1	4	8	10,3	9,6
5413	Westerburg	54	13	3	NA	122,6290323	90,62903226	112,3951613	79,27741935	86,93709677	108,2645161	107,2080645	84,40483871	107,2370968	108,9870968	107,7951613	137,3	-0,1025	0,250416667	4,019861111	7,169722222	11,94486111	14,55875	16,87652778	16,46763889	12,73958333	8,410277778	3,416666667	1,128333333	6	10	12,1	15,7	21	22	27,3	26	22,6	16	10,4	6,2	-8,5	-10,1	-4,1	0,6	3,9	8,1	10,1	9,2
5413	Westerburg	54	13	2	NA	134,383871	95,87096774	119,9048387	80,46451613	86,84193548	105,1548387	108,1016129	84,92258065	107,7951613	116,7854839	115,8387097	147,1709677	-0,229428571	0,144428571	3,840428571	7,116714286	11,81171429	14,33142857	16,77928571	16,43414286	12,71428571	8,313285714	3,303857143	1,010571429	6	10	12,2	15,8	21,1	22,1	27,7	26,1	22,6	16	10,7	6,2	-8,5	-10	-4	1	3,8	7,8	10,2	9,5
5413	Westerburg	54	13	4	NA	102,6725806	75,23870968	92,72419355	64,28548387	71,16935484	86,70322581	86,91612903	67,85806452	86,09032258	91,35483871	89,33387097	114,9983871	0,130322581	0,472580645	4,288548387	7,50516129	12,23983871	14,83112903	17,18983871	16,78403226	13,0133871	8,617580645	3,622258065	1,328064516	6,3	10,3	12,5	16,1	21,4	22,4	27,9	26,4	23	16,2	10,7	6,4	-8,4	-10	-3,9	0,7	3,8	8,1	10,2	9,5
5414	Mengerskirchen	54	14	1	NA	127,2806452	91,80645161	114,3612903	77,33387097	85,7516129	102,8129032	103,6370968	80,1516129	103,5629032	113,533871	108,7	141,3	-0,203333333	0,148055556	3,880277778	7,175138889	11,86569444	14,40777778	16,85402778	16,47541667	12,79041667	8,306527778	3,334583333	1,033472222	6,1	10,1	12,3	15,8	21,1	22,1	27,7	26,2	22,7	15,9	10,7	6,3	-8,4	-9,8	-4	1,1	3,9	7,9	10,1	9,5
5414	Mengerskirchen	54	14	3	NA	86,31451613	63,21774194	78,66774194	55,35483871	63,20967742	75,80322581	75,76935484	57,80806452	74,22741935	79,87903226	75,71935484	97,67096774	0,471833333	0,848666667	4,753833333	8,034166667	12,75383333	15,3395	17,7255	17,28516667	13,44766667	8,908166667	3,990833333	1,678	6,7	10,7	13	16,5	21,9	23	28,3	26,9	23,5	16,5	11	6,7	-8,1	-9,6	-3,6	1	4,2	8,5	10,2	9,8
5414	Mengerskirchen	54	14	2	NA	133,0774194	94,12096774	118,4983871	77,77258065	84,46129032	100,5951613	99,40967742	76,57419355	103,6370968	119,1419355	112,5774194	148,966129	-0,52375	-0,213055556	3,5825	6,840833333	11,59694444	14,18125	16,60541667	16,20041667	12,51041667	8,064305556	3,010833333	0,745416667	5,8	9,5	11,9	15,5	20,7	21,7	27,2	25,5	22,2	15,4	10,1	6	-9,3	-10,5	-4,9	-0,3	3,1	7,4	8,9	8,5
5414	Mengerskirchen	54	14	4	NA	74,65322581	54,84193548	69,07096774	48,55806452	57,57580645	66,64193548	67,31612903	49,14354839	66,67258065	72,47741935	67,04677419	87,52096774	0,127407407	0,437592593	4,369444444	7,646111111	12,42296296	15,05092593	17,40759259	16,96222222	13,11796296	8,612222222	3,633888889	1,332407407	6,1	10,1	12,4	16,2	21,4	22,4	27,8	26,1	22,8	15,8	10,4	6,4	-8,3	-9,5	-3,8	0,7	4	8,4	9,9	9,4
5415	Merenberg	54	15	1	NA	103,6822581	72,52258065	91,00967742	60,84193548	65,97903226	78,61612903	76,62903226	60,04032258	80,59516129	93,76612903	85,32903226	115,3419355	-0,231	0,072	3,940333333	7,205333333	11,977	14,61433333	16,98883333	16,476	12,7365	8,295333333	3,305833333	1,028666667	6,1	10	12,5	16,3	21,4	22,4	27,6	25,6	22,6	15,3	9,9	6,5	-9	-10,2	-4,6	-0,1	3,4	7,6	9,1	8,7
5415	Merenberg	54	15	3	NA	77,03709677	55,78870968	70,17903226	49,92096774	58,80645161	67,44516129	67,15483871	50,22741935	67,24516129	74,20322581	67,50483871	88,73870968	0,263928571	0,58	4,591071429	7,933928571	12,71678571	15,37196429	17,74553571	17,22767857	13,32642857	8,746785714	3,812142857	1,488571429	6,5	10,5	13,1	17	22,2	23,1	28,4	26,6	23,3	16,1	10,7	7	-8,2	-9	-3,7	0,6	4,1	8,5	9,8	9,3
5415	Merenberg	54	15	2	NA	112,0870968	78,4983871	96,78225806	66,73709677	73,14193548	86,98064516	82,58387097	67	87,75645161	103,2580645	92,14354839	126,0629032	0,064722222	0,378611111	4,320972222	7,641388889	12,37597222	15,09013889	17,39458333	16,84347222	13,02555556	8,525	3,580277778	1,310555556	6,5	10,4	13,1	16,9	22	23	28,4	26,4	23,3	15,9	10,5	6,9	-8,6	-9,7	-4,1	0,1	3,7	8,1	9,3	8,9
5415	Merenberg	54	15	4	0	74,4516129	54,20967742	68,49032258	50,47580645	60,37741935	69,06935484	65,9516129	51,87096774	66,4983871	73,70645161	65,36935484	86,53387097	0,618833333	0,981333333	5,054166667	8,448833333	13,22616667	15,90466667	18,25333333	17,67	13,722	9,012333333	4,150333333	1,848	6,6	10,7	13,4	17,3	22,5	23,4	28,7	26,9	23,7	16,3	10,9	7,2	-7,9	-8,5	-3,4	0,9	4,4	8,9	10,2	9,7
5416	Braunfels	54	16	1	NA	94,81451613	67,36451613	85,77903226	60,78064516	74,7983871	83,05322581	77,68548387	62,88225806	78,94516129	91,1983871	79,75	107,3596774	0,222222222	0,535694444	4,525277778	7,884166667	12,55833333	15,37	17,54861111	16,97625	13,09236111	8,579027778	3,699166667	1,454305556	6,7	10,6	13,3	17,2	22,3	23,3	28,9	26,8	23,7	16,3	10,8	7	-8,7	-9,7	-4,3	0,1	3,5	8,1	9,8	9,4
5416	Braunfels	54	16	3	NA	67,1016129	49,63709677	63,35	48,58225806	62,48387097	69,22096774	63,62419355	51,87419355	64,02419355	71,01129032	60,20645161	79,96935484	0,547666667	0,923833333	4,9655	8,339	13,07216667	15,77433333	18,06333333	17,513	13,56416667	8,933333333	4,062666667	1,763	6,7	10,6	13,3	17,1	22,2	23,2	28,9	26,9	23,7	16,3	10,9	7	-8	-8,9	-3,5	0,9	4,3	8,8	10,3	10,1
5416	Braunfels	54	16	2	0	82,97419355	60,36451613	78,24516129	57,18387097	76,84193548	83,34516129	75,77419355	60,85	73,26612903	85,31935484	71,79193548	96,06290323	0,399166667	0,756388889	4,770972222	8,168194444	12,79833333	15,65638889	17,77777778	17,17402778	13,23277778	8,715277778	3,863888889	1,640416667	6,7	10,6	13,2	17	22,1	23,2	29	27	23,9	16,3	10,8	6,9	-8,4	-9,5	-4,1	0,3	3,6	8,1	9,8	9,9
5416	Braunfels	54	16	4	0	67,59032258	50,01129032	63,44354839	49,77903226	65,99032258	70,85806452	66,31290323	52,88225806	62,98548387	71,24354839	59,69354839	79,03387097	0,435833333	0,831166667	4,838	8,2155	12,89883333	15,625	17,91883333	17,40966667	13,4535	8,864666667	3,950166667	1,683666667	6,7	10,6	13,3	17	22,1	23,2	28,9	26,9	23,8	16,3	10,8	6,9	-8,2	-9,2	-3,6	1	4,2	8,7	10,4	10,4
5417	Wetzlar	54	17	1	0	76,32419355	56,16290323	73,20645161	55,49354839	77,60483871	81,08709677	75,21612903	59,18387097	72,35645161	81,52096774	67,60645161	89,09354839	0,460138889	0,885555556	4,926666667	8,333611111	12,97861111	15,78611111	18,01388889	17,46791667	13,47027778	8,910138889	3,989305556	1,744166667	6,6	10,6	13,1	17	22,2	23,2	28,9	27,1	23,9	16,3	10,8	6,7	-8,3	-9,4	-3,9	0,4	3,8	8,3	10	10,1
5417	Wetzlar	54	17	3	0	77,03225806	56,92419355	71,71774194	57,27258065	77,40806452	80,65806452	77,50806452	60,15806452	72,03064516	80,16774194	67,17419355	89,14354839	0,258382353	0,708382353	4,719852941	8,070882353	12,79147059	15,51382353	17,83985294	17,35573529	13,40088235	8,840441176	3,82	1,558529412	6,5	10,4	12,9	16,7	21,9	22,9	28,7	26,8	23,6	16,1	10,7	6,6	-8,3	-9,3	-3,6	1	4,2	8,6	10,6	10,5
5417	Wetzlar	54	17	2	0	68,23870968	50,1983871	68,75806452	51,93225806	76,83064516	77,1516129	73,19193548	54,65806452	71,45	78,51129032	63,85967742	81,15322581	0,695416667	1,193472222	5,312777778	8,728333333	13,45208333	16,17305556	18,56097222	18,045	13,92986111	9,276805556	4,299583333	1,999861111	6,6	10,7	13,2	17,1	22,4	23,4	28,9	27,5	24,2	16,3	10,8	6,8	-7,8	-9	-3,3	0,8	4,6	9	10,8	10,7
5417	Wetzlar	54	17	4	NA	66,83548387	48,59677419	64,89193548	52,64193548	76,45	78,07903226	73,50645161	55,56290323	68,33548387	72,69193548	60,31774194	77,76612903	0,665694444	1,16125	5,248055556	8,628055556	13,35486111	16,01541667	18,43305556	17,95291667	13,90541667	9,223611111	4,256388889	1,953888889	6,6	10,6	13,2	17	22,2	23,2	28,9	27,4	24,2	16,2	10,9	6,7	-7,8	-8,8	-3,1	1,3	4,8	9,2	11	10,9
5418	Gie�en	54	18	1	NA	62,18387097	45,79193548	63,20483871	50,63709677	76,48387097	76,37419355	74,65967742	53,35645161	69,26612903	72,42580645	59,14193548	74,81451613	0,715138889	1,238888889	5,392083333	8,786111111	13,54041667	16,2225	18,6725	18,18555556	14,07083333	9,361388889	4,312777778	2,011388889	6,7	10,7	13,3	17,1	22,4	23,4	28,9	27,6	24,3	16,2	10,8	6,7	-7,6	-8,6	-2,9	1,3	5	9,4	11,3	11,1
5418	Gie�en	54	18	3	NA	62,48709677	45,60483871	60,89677419	51,22903226	75,03387097	77,94677419	75,99677419	53,3983871	67,30645161	69,52903226	58,09677419	74,16129032	0,571666667	1,076388889	5,172361111	8,5375	13,26041667	15,94041667	18,37402778	17,91055556	13,8675	9,215694444	4,172916667	1,875138889	6,6	10,6	13,1	17	22,1	23,1	28,8	27,4	24,1	16,2	10,9	6,7	-7,7	-8,9	-3,1	1,6	4,9	9,3	11	11
5418	Gie�en	54	18	2	0	68,64354839	48,78709677	66,6016129	53,81451613	78,49032258	80,37741935	80,84354839	56,58709677	72,15	76,21612903	63,58225806	81,54032258	0,452916667	0,924583333	4,998194444	8,3775	13,10708333	15,79138889	18,21125	17,73805556	13,75055556	9,121388889	4,057222222	1,748333333	6,4	10,3	12,8	16,6	21,8	22,9	28,5	26,9	23,8	16	10,7	6,4	-7,9	-9,1	-3,3	1,4	4,7	9,3	11,1	10,7
5418	Gie�en	54	18	4	NA	61,63064516	44,47096774	61,53387097	51,49193548	74,23225806	79,96290323	82,44677419	54,26935484	68,41451613	69,76129032	59,08548387	75,01290323	0,62875	1,134166667	5,194444444	8,62	13,29875	15,98291667	18,39194444	17,91125	13,90402778	9,245694444	4,234027778	1,898333333	6,5	10,6	13,1	17	22	23	28,8	27,3	24	16,3	10,9	6,6	-7,7	-8,9	-3,1	1,6	4,9	9,3	11,1	11
5419	Laubach	54	19	1	NA	72,13225806	50,03548387	69,65645161	56,08870968	77,48064516	83,32741935	83,71935484	59,3483871	73,7983871	78,07741935	65,93225806	84,39193548	0,518333333	0,960833333	4,993611111	8,395972222	13,09069444	15,74180556	18,15694444	17,68222222	13,76166667	9,106111111	4,106805556	1,783333333	6,4	10,3	12,8	16,9	21,7	22,8	28,6	27	23,8	16,1	10,8	6,5	-8,1	-9,3	-3,6	1,5	4,5	9,1	10,8	10,6
5419	Laubach	54	19	3	NA	62,21774194	44,30645161	62,80645161	52,5016129	73,9483871	81,50322581	86,20645161	56,57419355	69,68548387	71,30483871	60,03870968	76,14677419	0,769027778	1,250416667	5,319305556	8,746666667	13,42138889	16,07222222	18,47041667	18,00416667	14,01638889	9,313611111	4,38	2,007083333	6,5	10,6	13,2	17,1	21,9	23	29	27,3	24,1	16,4	11	6,6	-7,8	-8,8	-3	1,9	4,9	9,4	11,2	10,9
5419	Laubach	54	19	2	NA	80,83225806	54,30322581	77,47741935	59,59677419	80,89354839	88,57741935	88,53225806	64,18709677	79,60967742	82,47580645	70,79677419	93,8983871	0,345833333	0,804166667	4,810416667	8,195694444	12,90736111	15,53902778	17,935	17,48611111	13,64069444	9,008333333	3,975277778	1,602222222	6,3	10,3	12,7	16,8	21,6	22,7	28,6	26,9	23,7	16,1	10,7	6,4	-8,7	-9,7	-4	1,3	4,1	8,8	10,6	10,2
5419	Laubach	54	19	4	NA	68,8483871	47,72419355	68,59354839	56,39677419	77,85483871	85,77258065	92,00322581	62,09032258	74,85	77,19193548	64,68225806	81,90483871	0,619305556	1,125277778	5,185833333	8,587222222	13,26930556	15,87263889	18,26972222	17,81805556	13,935	9,242083333	4,2775	1,877638889	6,6	10,6	13,1	17,3	22	23,1	29,1	27,3	24,1	16,3	11,1	6,6	-8,3	-8,8	-3,2	1,9	4,7	9,2	11	10,6
5420	Schotten	54	20	1	NA	75,82419355	50,59193548	69,30806452	54,60645161	73,44193548	79,37419355	79,43548387	58,09032258	74,01290323	77,16612903	65,98225806	85,02096774	0,044333333	0,490666667	4,447833333	7,827833333	12,547	15,14516667	17,54733333	17,13983333	13,36233333	8,7725	3,682	1,299	6	9,9	12,4	16,6	21,2	22,4	28,4	26,5	23,4	15,9	10,5	6	-8,8	-9,8	-4	1,4	4,2	8,8	10,6	10,2
5420	Schotten	54	20	3	NA	69,62419355	46,54516129	66,38387097	52,98709677	70,54677419	78,22580645	82,28064516	57,23709677	69,96451613	73,76290323	62,59516129	78,8	0,271666667	0,784166667	4,845833333	8,17	12,89233333	15,43316667	17,84116667	17,43033333	13,66316667	9,030666667	3,969833333	1,549666667	6,3	10,2	12,8	17,1	21,6	22,8	28,9	27	23,8	16	10,8	6,3	-8,8	-9,1	-3,6	1,6	4,4	8,8	10,7	10,4
5420	Schotten	54	20	2	NA	107,4451613	70,12258065	94,96935484	74,72903226	95,97741935	101,1177419	100,8467742	76,9	97,70322581	106,1129032	91,06451613	119,4919355	-0,496805556	-0,075694444	3,836527778	7,149027778	11,90125	14,48027778	16,89777778	16,57138889	12,87652778	8,356111111	3,1975	0,816527778	5,7	9,6	11,9	16,1	20,7	21,9	27,9	25,9	23	15,5	10,1	5,8	-9,8	-10,3	-4,6	0,9	3,7	7,9	9,9	9,6
5420	Schotten	54	20	4	NA	110,8274194	72,65483871	99,58064516	78,73548387	95,55322581	105,3193548	107,4322581	79,03064516	99,12258065	110,7677419	98,07419355	127,1887097	-0,411666667	0,065277778	4,011666667	7,278333333	12,0375	14,54097222	16,96583333	16,63236111	13,02666667	8,526666667	3,289861111	0,875277778	5,9	9,7	12,1	16,4	20,9	22,1	28,2	26,3	23,1	15,5	10,4	6	-9,7	-10,1	-4,6	0,9	3,8	8,1	10,1	9,7
5421	Ulrichstein	54	21	1	NA	133,2548387	83,64032258	114,2048387	85,88225806	103,3806452	108,8225806	106,1435484	84,80967742	108,6032258	123,8451613	106,6677419	145,1645161	-1,311666667	-0,975	2,844305556	6,085277778	10,96291667	13,53416667	15,91222222	15,66430556	12,10902778	7,702222222	2,392083333	0,00375	4,9	8,7	10,8	15,1	19,7	20,9	26,8	24,9	22,1	14,8	9,5	5	-10,6	-11,2	-5,5	0,2	3,1	7,3	9,4	9,2
5421	Ulrichstein	54	21	3	0	147,6854839	92,35806452	124,3209677	93,8016129	105,6209677	119,3467742	127,0741935	87,66129032	120,116129	139,5983871	124,2064516	167,1387097	-1,540138889	-1,171944444	2,549027778	5,800833333	10,70763889	13,17916667	15,625	15,42986111	11,90416667	7,497361111	2,079027778	-0,319583333	5	8,7	11	15,3	19,7	21	27,1	25,1	22	14,7	9,6	5,4	-10,8	-11,3	-5,6	0,1	3,1	7,1	9,3	9,1
5421	Ulrichstein	54	21	2	NA	139,1016129	84,7483871	116,333871	82,92419355	93,86290323	101,4403226	99,90483871	79,96129032	104,6919355	125,516129	108,1387097	150,5935484	-1,097777778	-0,8175	3,011805556	6,289722222	11,14472222	13,75930556	16,13458333	15,83277778	12,23138889	7,778055556	2,564861111	0,162916667	5,1	8,8	10,9	15	19,5	20,8	26,8	24,9	22,1	14,9	9,4	5,1	-10,3	-11,2	-5,4	0,3	3,2	7,6	9,5	9,2
5421	Ulrichstein	54	21	4	NA	163,2112903	99,80967742	135,3645161	95,64677419	100,333871	113,2016129	116,9258065	85,64354839	119,8645161	144,3080645	130,583871	178,5903226	-1,408055556	-1,024861111	2,680555556	6,037083333	10,94486111	13,4	15,89527778	15,69277778	12,05597222	7,48625	2,19625	-0,229583333	4,7	8,5	10,7	15	19,4	20,7	26,6	24,8	21,9	14,6	9,3	5	-10,5	-11,2	-5,3	0,4	3,4	7,4	9,5	9,3
5422	Herbstein	54	22	1	NA	126,7741935	76,79032258	104,8774194	76,55322581	84,19516129	93,29354839	92,60483871	70,84032258	95,37419355	114,0403226	99,37419355	138,9145161	-0,749305556	-0,418333333	3,425416667	6,782361111	11,57666667	14,29125	16,60972222	16,23152778	12,55083333	7,982361111	2,953888889	0,531666667	5,4	9,2	11,4	15,7	20,2	21,3	27,3	25,4	22,6	15,3	9,8	5,4	-10,2	-11,8	-5,6	-0,1	3,1	7,7	9,4	9,1
5422	Herbstein	54	22	3	NA	135,9951613	83,86774194	114,2612903	80,91612903	87,0983871	98,21935484	99,35806452	74,49354839	103,6	124	109,3096774	151,1274194	-0,801527778	-0,383055556	3,429444444	6,862222222	11,68041667	14,25694444	16,66819444	16,36222222	12,63652778	7,981944444	2,865416667	0,407361111	4,9	8,8	11,1	15,4	19,9	21,1	27	25,1	22,2	15	9,6	5,1	-9,8	-11,1	-5	0,7	3,7	8,1	9,9	9,6
5422	Herbstein	54	22	2	NA	95,08709677	61,72096774	80,51129032	65,24032258	76,46612903	83,23870968	84,22741935	65,91774194	80,01129032	88,62096774	80,10806452	108,3048387	-0,415	-0,086666667	3,8175	7,156944444	11,94736111	14,73902778	17,00597222	16,53833333	12,82138889	8,244166667	3,316944444	0,892083333	6,3	10,2	12,5	16,8	21,4	22,4	28,5	26,5	23,8	16,3	10,6	6,2	-10,1	-11,9	-5,5	-0,1	3,1	7,8	9,3	9,1
5422	Herbstein	54	22	4	NA	104,9419355	68,5	89,46290323	67,08870968	75,70645161	84,13387097	85,93225806	66,93387097	85,36451613	96,8983871	85,41612903	118,8064516	-0,531571429	-0,184571429	3,705571429	7,105857143	11,89971429	14,58514286	16,919	16,49971429	12,786	8,172428571	3,155857143	0,744	6	10	12,2	16,5	21,1	22,2	28,2	26,3	23,5	16	10,4	6	-9,9	-11,3	-5,1	0,4	3,4	8	9,8	9,5
5423	Gro�enl�der	54	23	1	NA	77,36129032	52,9983871	67,27903226	57,67903226	70,77741935	77,50806452	77,68548387	61,66451613	69,86612903	74,11290323	66,93225806	89,65806452	-0,150833333	0,190833333	4,162361111	7,510555556	12,26708333	15,07888889	17,31416667	16,79902778	13,06388889	8,457361111	3,605555556	1,160972222	6,3	10,3	12,6	16,9	21,4	22,4	28,6	26,5	23,9	16,3	10,6	6,2	-10	-11,9	-5,4	0	3,1	8	9,4	9,2
5423	Gro�enl�der	54	23	3	NA	76,0983871	51,77258065	65,51290323	52,70645161	61,7983871	69,36935484	70,52903226	56,06290323	65,53709677	71,04032258	65,15645161	90,39193548	-0,485	-0,120333333	3,791333333	7,126	11,90033333	14,652	16,92083333	16,46016667	12,77266667	8,191833333	3,247833333	0,827666667	6,1	10,1	12,3	16,6	21,1	22,2	28,3	26,3	23,6	16,1	10,5	6	-10	-12	-5,3	-0,1	3	7,8	9,4	9,2
5423	Gro�enl�der	54	23	2	NA	68,74032258	49,36612903	63,66774194	55,90806452	69,38870968	75,7983871	79,4983871	60,81774194	67,9483871	69,62580645	63,61774194	78,63548387	-0,155416667	0,237361111	4,214166667	7,546527778	12,29652778	15,08027778	17,29319444	16,76277778	13,05763889	8,454861111	3,615277778	1,165833333	6,3	10,2	12,5	17	21,4	22,4	28,5	26,5	23,8	16,4	10,6	6,2	-9,8	-12,1	-5,1	0	3,1	8,3	9,5	9,4
5423	Gro�enl�der	54	23	4	NA	64,71612903	44,38870968	58	48,91290323	60	66,92741935	70,2016129	55,0016129	58,51290323	63,33870968	58,17903226	74,99032258	-0,288833333	0,096666667	4,058666667	7,364666667	12,11683333	14,90916667	17,08733333	16,56033333	12,90316667	8,348	3,4795	1,034833333	6,2	10,1	12,2	16,7	21	22,1	28,2	26,2	23,7	16,3	10,5	6,2	-10	-12,4	-5,3	-0,1	3	8	9,4	9,3
5424	Fulda	54	24	1	NA	72,88225806	52,26774194	69,0516129	61,99032258	74,75	83,25645161	88,93225806	66,66290323	71,36774194	73,24032258	69,67741935	82,01129032	-0,334444444	0,076527778	4,008611111	7,374583333	12,13194444	14,87805556	17,10055556	16,59208333	12,92069444	8,320277778	3,440277778	0,968333333	6,1	10	12,2	16,7	21	22,1	28,1	26,2	23,6	16,2	10,5	6,1	-9,9	-12,2	-5	0	2,7	8,2	9,4	9,4
5424	Fulda	54	24	3	NA	61,1	42,37419355	56,51774194	49,13225806	61,18709677	69,09032258	72,74193548	56,30967742	56,59677419	61,79193548	55,89193548	69,22903226	-0,318	0,0835	4,031833333	7,387833333	12,10233333	14,8655	17,062	16,56416667	12,88766667	8,304833333	3,4715	1,015333333	6,3	10,1	12,3	16,8	21,1	22,2	28,2	26,3	23,8	16,4	10,6	6,3	-9,9	-12,5	-5,1	-0,2	2,9	8,2	9,4	9,4
5424	Fulda	54	24	2	NA	72,22419355	51,6983871	70,12580645	64,15	77,55806452	89,12258065	95,64354839	72,76451613	72,41774194	75,96774194	70,7483871	81,02741935	-0,374861111	-0,001388889	3,833888889	7,296805556	12,09888889	14,71666667	17,08263889	16,61888889	12,86458333	8,213333333	3,336805556	0,825416667	5,8	9,7	12	16,5	20,9	21,9	28	26	23,2	16,1	10,2	5,8	-9,6	-11,5	-5	0,5	3,3	8,2	9,7	9,6
5424	Fulda	54	24	4	NA	63,93870968	44,46451613	60,72419355	54,34193548	67,37580645	76,48548387	82,36774194	61,82903226	61,99193548	67,31129032	60,9983871	72,03225806	-0,575166667	-0,2435	3,533166667	7,041166667	11,84016667	14,4135	16,79783333	16,39516667	12,635	8,007	3,105833333	0,596	5,7	9,5	11,8	16,3	20,7	21,7	27,8	25,8	23	15,9	10,1	5,7	-9,8	-11,9	-5,3	0,3	3,2	7,7	9,5	9,5
5425	Kleinsassen	54	25	1	NA	82,47096774	57,71774194	77,81935484	69,34193548	79,66290323	94,83064516	99,69032258	76,57419355	80,35967742	82,55322581	80,0016129	93,82258065	-1,009117647	-0,744264706	2,907647059	6,455441176	11,31867647	13,81779412	16,27470588	15,92764706	12,20705882	7,605294118	2,596470588	0,079852941	5,2	9,1	11,3	15,8	20,4	21,4	27,5	25,4	22,4	15,5	9,7	5,3	-10,5	-12	-6,1	-0,3	2,5	7,1	8,8	8,9
5425	Kleinsassen	54	25	3	1	85,35645161	59,73225806	78,22258065	67,37580645	75,81451613	88,66290323	97,38870968	70,73064516	77,85645161	82,35	79,9516129	96,76774194	-1,200333333	-1,045833333	2,379166667	6,009166667	10,873	13,24783333	15,87466667	15,56	11,818	7,212166667	2,241333333	-0,296166667	5	8,6	11	15,4	20	21	27,2	25	21,9	15,2	9,4	5	-10,3	-12	-6	-0,2	2,7	6,7	8,9	9
5425	Kleinsassen	54	25	2	NA	84,47096774	58,93870968	77,53387097	67,89193548	74,86774194	90,98064516	92,60967742	71,53870968	76,9	81,1	78,93870968	95,79516129	-1,10265625	-0,87125	2,78203125	6,37015625	11,254375	13,76421875	16,21140625	15,88390625	12,15375	7,54265625	2,49109375	-0,0371875	4,8	8,8	11	15,5	20,1	21,1	27,2	25,1	22,1	15,4	9,5	5,2	-10,3	-11,8	-5,9	-0,1	2,7	7,5	9	9,1
5425	Kleinsassen	54	25	4	0	83,04516129	58,03387097	75,93548387	62,67580645	68,39032258	83,41451613	90,7516129	64,70806452	73,16935484	77,66774194	75,65322581	93,48225806	-1,398888889	-1,286296296	2,103518519	5,751666667	10,62888889	12,99037037	15,65981481	15,3837037	11,59537037	6,962777778	2,028518519	-0,519074074	4,8	8	10,5	15	19,7	20,6	26,8	24,8	21,5	14,9	9,1	5	-10,4	-12	-6,3	-0,4	2,6	6,3	8,7	8,9
5426	Hilders	54	26	1	NA	104,1145161	73,47419355	93,92258065	82,1983871	87,9483871	109,0096774	107,7596774	82,19516129	91,97258065	98,82580645	96,27903226	118,8806452	-1,830277778	-1,573611111	2,017916667	5,600833333	10,54097222	13,0925	15,52277778	15,25875	11,55902778	6,983472222	1,779305556	-0,707083333	4,4	8,6	10,8	15,3	20,1	21,1	27,1	25,1	21,8	15,1	9,3	5,1	-11,7	-13	-7,2	-0,7	2	6,6	8,1	8,5
5426	Hilders	54	26	3	NA	89,31612903	62,01290323	77,2516129	64,43709677	70,99516129	84,76935484	89,08064516	64,11774194	74,01612903	82,04193548	78,07419355	99,34677419	-2,035178571	-1,804821429	1,7325	5,314642857	10,25821429	12,77017857	15,23928571	15,01	11,29482143	6,708392857	1,545	-0,93125	4,3	8,1	10,5	15	19,8	20,8	26,9	25	21,4	14,7	8,9	4,9	-11,4	-12,7	-7	-0,7	2	6,5	8,3	8,5
5426	Hilders	54	26	2	NA	84,20806452	60,36774194	76,35806452	66,50645161	72,37903226	87,78870968	85,55967742	63,75	72,89193548	77,25806452	78,30967742	97,84677419	-1,977166667	-1,6725	2,068	5,642166667	10,5355	13,16933333	15,4985	15,27316667	11,5695	7,000166667	1,706666667	-0,741166667	4,2	7,7	10	14,9	19,5	20,6	26,7	24,8	21,5	14,8	9,1	4,7	-11,8	-13	-7,2	-0,7	1,9	6,7	8	8,4
5426	Hilders	54	26	4	NA	104,1983871	73,37741935	89,93064516	74,17903226	83,46774194	103,0387097	99,74677419	71,35967742	84,20483871	94,08709677	91,02903226	119,8322581	-1,736666667	-1,415833333	2,381805556	6,032222222	10,93777778	13,54111111	15,90736111	15,61625	11,85486111	7,151111111	1,946666667	-0,523611111	4,8	8,6	11,2	16	20,6	21,8	27,8	25,8	22,4	15,1	9,5	5	-11,5	-12,8	-7,1	-0,5	2,1	6,7	8,2	8,5
5513	Meudt	55	13	1	NA	100,8048387	76,6983871	95,49677419	70,74354839	78,6016129	99,79193548	94,89032258	73,33548387	92,44354839	93,47419355	90,35806452	115,1096774	0,462222222	0,799305556	4,665694444	7,837083333	12,61222222	15,28333333	17,50819444	17,02486111	13,21972222	8,861111111	3,969166667	1,704166667	6,7	10,6	12,8	16,5	21,8	22,7	27,9	26,8	23,3	16,8	11,1	6,7	-8,1	-9,8	-3,7	0,9	4,3	8,7	10,4	9,6
5513	Meudt	55	13	3	NA	78,06451613	61,6483871	76,74516129	58,38387097	63,34032258	82,63870968	75,81129032	58,23548387	73,34032258	73,90967742	71,82419355	89,67419355	0,565	0,895	4,758166667	7,948166667	12,75216667	15,479	17,61933333	17,062	13,22983333	8,911166667	4,057	1,794166667	6,9	10,9	13,2	17,1	22,4	23,3	28,2	27,2	23,6	17,3	11,2	7	-8,6	-10,2	-4,2	0,3	4,2	8,5	10	9
5513	Meudt	55	13	2	NA	97,67580645	74,16129032	90,59516129	66,13387097	75,46451613	92,71129032	90,20483871	69,02419355	87,23064516	90,57741935	86,73709677	111,3419355	0,573611111	0,948333333	4,866111111	8,083333333	12,79236111	15,43166667	17,74319444	17,31569444	13,47861111	9,010277778	4,082361111	1,78125	6,7	10,8	13,1	16,6	22	23,1	28,4	27	23,5	16,5	11	6,8	-8	-9,6	-3,5	0,9	4,2	8,5	10,4	9,8
5513	Meudt	55	13	4	NA	69,9	55,61935484	67,39677419	52,8983871	60,68548387	77,09516129	71,33870968	53,40967742	66,6983871	67,92741935	64,35645161	80,53225806	0,7535	1,0995	5,073666667	8,268166667	12,99433333	15,666	17,94766667	17,50133333	13,61416667	9,154	4,232666667	1,977	7,1	11,1	13,4	16,8	22,3	23,5	28,7	27,3	23,8	16,8	11,2	7,1	-7,7	-9,5	-3,4	1	4,6	9	10,7	9,8
5514	Hadamar	55	14	1	NA	84,25	63,84516129	77,52741935	57,86451613	68,67096774	83,00967742	81,85806452	60,56935484	77,34677419	80,35483871	75,02741935	96,60483871	0,953857143	1,359142857	5,366571429	8,620571429	13,27685714	15,91685714	18,26014286	17,82014286	13,93528571	9,331857143	4,454857143	2,152	7,1	11,1	13,5	17	22,4	23,5	28,8	27,3	23,9	16,8	11,4	7,1	-7,9	-9,3	-3,4	1	4,3	8,7	10,6	10
5514	Hadamar	55	14	3	NA	48,58709677	39,66935484	47,74677419	38,56774194	46,61451613	56,63225806	53,87741935	37,73548387	49,32419355	49,39193548	45,66774194	57,71451613	1,197	1,6054	5,6988	8,923	13,5784	16,239	18,5606	18,1054	14,201	9,5586	4,6774	2,395	7,3	11,5	13,8	17,1	22,7	24,3	29	27,5	24,1	16,9	11,3	7,4	-7,2	-8,9	-2,6	1,3	4,9	9,3	11,2	10,5
5514	Hadamar	55	14	2	NA	75,24516129	57,43387097	70,52258065	53,00967742	63,7	74,12741935	75,29516129	53,62096774	71,38225806	74,32419355	68,95645161	88,42258065	0,619193548	0,971129032	5,004677419	8,287258065	12,97903226	15,64048387	17,98274194	17,55322581	13,66016129	9,054354839	4,12983871	1,82	6,7	10,6	12,9	16,6	21,9	23,1	28,3	26,7	23,4	16,3	10,8	6,7	-7,7	-8,9	-3,1	1,1	4,5	8,9	10,6	10,1
5514	Hadamar	55	14	4	NA	60,56290323	48,51612903	59,55806452	47,81290323	58,35	68,68225806	67,70322581	47,00806452	62,58870968	62,96129032	58,24032258	72,38709677	1,097666667	1,501833333	5,592833333	8,838	13,515	16,17283333	18,52683333	18,079	14,153	9,488333333	4,6025	2,278166667	7,3	11,4	13,8	17,3	22,7	24,2	29	27,6	24,1	16,9	11,4	7,3	-7,5	-8,9	-2,9	1,3	4,7	9,1	10,9	10,4
5515	Weilburg	55	15	1	NA	87,88870968	66,59516129	81,61290323	62,02258065	76,44677419	84,73064516	86,78064516	62,77580645	83,61129032	87,41774194	80,16290323	101,8048387	0,563055556	0,926527778	4,965833333	8,296805556	13,06291667	15,74402778	18,10583333	17,62527778	13,66944444	8,993055556	4,091944444	1,747777778	6,6	10,6	13,2	17,1	22,3	23,2	28,6	26,9	23,6	16,4	11,1	7	-7,9	-8,5	-3,4	0,9	4,4	8,8	10,3	10
5515	Weilburg	55	15	3	NA	65,31612903	50,81935484	62,70322581	50,09032258	61,82741935	69,96774194	71,0483871	50,25483871	66,7516129	68,36935484	62,51451613	77,08709677	0,8605	1,229166667	5,292166667	8,601333333	13,326	15,996	18,3705	17,90183333	13,9575	9,251666667	4,363166667	2,032666667	7	11	13,7	17,3	22,5	23,5	29	27,5	24	16,8	11,4	7,2	-7,6	-8,4	-3	1,2	4,6	9	10,6	10,3
5515	Weilburg	55	15	2	0	85,79193548	64,1983871	78,98064516	60,60483871	76,83064516	82,19354839	83,67741935	62,25806452	81,00483871	85,18064516	77,00322581	99,05483871	0,653333333	1,001666667	5,082361111	8,448055556	13,22708333	15,90930556	18,28388889	17,77611111	13,77083333	9,075833333	4,176388889	1,826111111	6,7	10,7	13,5	17,4	22,7	23,6	28,9	27,1	23,8	16,5	11,2	7,3	-7,9	-8,4	-3,4	0,9	4,4	8,9	10,3	10,2
5515	Weilburg	55	15	4	NA	69,74193548	53,81774194	65,55806452	52,26774194	67,83064516	73,25483871	75,79032258	55,80483871	70,73064516	72,00806452	65,28387097	81,24354839	0,59921875	0,9765625	5,005	8,33390625	13,08046875	15,73859375	18,128125	17,6859375	13,73625	9,06859375	4,14015625	1,77359375	6,7	10,8	13,5	17,2	22,4	23,4	28,9	27,3	23,9	16,6	11,3	7	-8,1	-8,8	-3,3	1,4	4,5	8,8	10,7	10,5
5516	Weilm�nster	55	16	1	NA	85,02580645	63,88064516	79,64354839	62,5983871	79,86935484	85,6016129	84,66774194	65,7	81,16451613	86,87258065	76,22741935	99,69677419	0,353611111	0,736805556	4,749027778	8,092638889	12,82041667	15,4925	17,86069444	17,41680556	13,4725	8,863611111	3,897361111	1,562083333	6,4	10,5	13,2	17	22,1	23	28,6	26,9	23,6	16,3	11	6,9	-8,1	-8,9	-3,5	1	4,3	8,8	10,4	10,2
5516	Weilm�nster	55	16	3	0	81,10967742	62,60967742	76,86451613	61,62419355	79,24193548	85,08225806	86,97096774	65,05	79,45483871	82,97580645	74,43548387	94,44032258	0,473194444	0,903611111	4,898611111	8,22875	12,96958333	15,59041667	18,0025	17,62777778	13,66819444	9,005138889	4,020416667	1,696527778	6,3	10,4	13	16,8	21,9	22,8	28,5	26,9	23,6	16,2	11	6,6	-8,1	-9	-3,3	1,4	4,5	8,8	10,7	10,5
5516	Weilm�nster	55	16	2	NA	81,67580645	60,67741935	76,31612903	62,12096774	80,36290323	85,69032258	82,61290323	64,87096774	77,78709677	84,33387097	72,22096774	94,59677419	0,469305556	0,91	4,905555556	8,228055556	12,95583333	15,59819444	17,97694444	17,57194444	13,62791667	8,99875	4,025694444	1,720277778	6,4	10,4	13	16,8	21,8	22,8	28,5	26,9	23,6	16,2	10,9	6,6	-8,1	-9,1	-3,4	1,3	4,4	8,9	10,6	10,7
5516	Weilm�nster	55	16	4	NA	91,08225806	68,4516129	83,57419355	68,0516129	87,14032258	91,96129032	91,04193548	70,79677419	84,61935484	90,4483871	79,77096774	104,7693548	0,085416667	0,519444444	4,452638889	7,765	12,49208333	15,08194444	17,55069444	17,23013889	13,32666667	8,728888889	3,667361111	1,316388889	6,3	10,2	12,8	16,5	21,4	22,4	28,3	26,6	23,3	16	10,8	6,4	-8,8	-9,4	-3,6	1,1	4,3	8,6	10,4	10,6
5517	Cleeberg	55	17	1	NA	75,77096774	54,96612903	69,32096774	56,89193548	75,26612903	77,52741935	74,89677419	58,45	69,81612903	75,94032258	65,3	86,32258065	0,15203125	0,59578125	4,58359375	7,91453125	12,63578125	15,2721875	17,68046875	17,3125	13,39921875	8,77609375	3,7396875	1,42046875	6	9,9	12,5	16,2	21	22,1	27,9	26,5	23,4	15,7	10,6	6,2	-8,5	-9,4	-3,6	1,1	4,4	8,7	10,5	10,7
5517	Cleeberg	55	17	3	NA	83,81129032	62,68709677	76,75322581	64,53225806	85,41774194	89,54193548	84,72741935	65,94193548	79,83064516	83,65645161	73,86612903	96,6983871	-0,068611111	0,439027778	4,377361111	7,705694444	12,44611111	14,97722222	17,48194444	17,23902778	13,33402778	8,696666667	3,555555556	1,192361111	5,9	9,8	12,4	16	20,9	22	27,7	26,3	23	15,6	10,6	6,3	-9,6	-10	-3,7	0,7	4,5	8,4	10,1	10,7
5517	Cleeberg	55	17	2	NA	59,52258065	41,74516129	55,28548387	46,28064516	66,17096774	66,19354839	61,55806452	47,62741935	56,91290323	60,49516129	51,64354839	67,77903226	0,547	1,029333333	5,053833333	8,414666667	13,10533333	15,74383333	18,16283333	17,77533333	13,80666667	9,122	4,132166667	1,812	6,3	10,4	12,8	16,7	21,6	22,6	28,4	27	23,8	16,1	10,9	6,4	-8,1	-9	-3,1	1,6	4,9	9,1	10,9	11,1
5517	Cleeberg	55	17	4	NA	76,10483871	55,38548387	69,23225806	59,48064516	80,52258065	83,25645161	80,59193548	59,48709677	72,77903226	78,16451613	66,87741935	87,78225806	0,2075	0,679722222	4,676805556	8,01625	12,69513889	15,31708333	17,76430556	17,44194444	13,52916667	8,881111111	3,79625	1,475	6,3	10,3	12,8	16,7	21,5	22,7	28,5	27,1	23,9	16,2	10,9	6,5	-9	-9,8	-3,7	0,9	4,4	8,5	10,2	10,8
5518	Butzbach	55	18	1	NA	51,98225806	37,54193548	49,39516129	42,63225806	61	63,78548387	62,13225806	45,91774194	55,82580645	56,70483871	47,56290323	61,77419355	0,641166667	1,144833333	5,177	8,5325	13,253	15,8875	18,31883333	17,8875	13,8905	9,213666667	4,218833333	1,917333333	6,6	10,6	13,2	17,1	22	23,1	28,9	27,5	24,2	16,4	11,1	6,7	-7,9	-9	-3,1	1,7	4,9	9,1	10,9	11
5518	Butzbach	55	18	3	NA	57,10806452	42,86612903	55,53225806	49,98387097	69,70645161	74,96774194	74,28225806	53,61935484	64,28870968	65,71451613	54,35483871	69,56612903	0,850416667	1,341527778	5,442916667	8,817222222	13,42791667	16,12902778	18,52569444	18,08763889	14,07319444	9,3475	4,409027778	2,103611111	6,6	10,6	13,3	17,2	22	23,3	29,1	27,6	24,4	16,5	11,2	6,8	-7,6	-8,8	-2,8	1,9	5,1	9,4	11,1	11,2
5518	Butzbach	55	18	2	NA	49,84354839	36,28709677	49,61451613	42,75322581	60,23548387	64,97419355	67,19032258	46,13709677	56,06612903	57,47419355	47,86129032	60,43870968	0,800666667	1,289	5,371	8,786666667	13,45183333	16,1315	18,5235	18,0585	14,0435	9,3275	4,375833333	2,044	6,6	10,6	13,2	17,1	22	23,1	29	27,5	24,2	16,4	11,1	6,7	-7,5	-8,7	-2,9	2	5	9,5	11,2	11,1
5518	Butzbach	55	18	4	NA	62,31935484	46,62096774	59,78387097	53,32580645	72,36612903	79,34354839	82,59354839	56,96290323	68,71612903	71,00806452	58,38709677	75,25	0,707916667	1,163055556	5,234583333	8,611666667	13,22791667	15,94597222	18,3275	17,90111111	13,89402778	9,222222222	4,263055556	1,963194444	6,6	10,6	13,3	17,3	22,1	23,4	29,2	27,6	24,4	16,5	11,1	6,8	-7,4	-8,9	-2,8	1,7	5	9,3	11	10,9
5519	Hungen	55	19	1	NA	51,16129032	36,54032258	51,35483871	44,19354839	60,46290323	66,98225806	70,53709677	47,62096774	57,1983871	59,13387097	49,45322581	61,66290323	0,921	1,406666667	5,501666667	8,913333333	13,59666667	16,26166667	18,64166667	18,18333333	14,15833333	9,411666667	4,508333333	2,151666667	6,7	10,8	13,4	17,3	22,2	23,3	29,2	27,5	24,3	16,5	11,2	6,8	-7,5	-8,7	-2,8	2,1	5	9,6	11,3	11,1
5519	Hungen	55	19	3	NA	58,68387097	42,79516129	58,26774194	52,57741935	71,53709677	81,50322581	85,17741935	58,26290323	67,74516129	69,07096774	55,65	70,16290323	1,000416667	1,503472222	5,608472222	9,048194444	13,69638889	16,37208333	18,74666667	18,28013889	14,24347222	9,484861111	4,581944444	2,251527778	6,7	10,8	13,4	17,4	22,2	23,4	29,3	27,7	24,4	16,5	11,2	6,8	-7,3	-8,5	-2,6	2,2	5,2	9,7	11,4	11,3
5519	Hungen	55	19	2	NA	53,64193548	37,62419355	54,11612903	46,26935484	63,5983871	70,98548387	78,32258065	51,56612903	61,08225806	61,78548387	51,47741935	63,55322581	0,730833333	1,241666667	5,3465	8,710666667	13,421	16,00983333	18,42166667	17,96333333	14,03383333	9,330833333	4,370666667	1,9775	6,6	10,7	13,3	17,3	22,1	23,2	29,2	27,4	24,2	16,5	11,1	6,7	-8,2	-8,7	-3,1	1,9	4,8	9,3	11,1	10,7
5519	Hungen	55	19	4	NA	59,93387097	43,85806452	63,29354839	57,81129032	75,02903226	88,91129032	92,35483871	62,66935484	74,76612903	74,50322581	60,41129032	73,54516129	0,830138889	1,371527778	5,473472222	8,848611111	13,55666667	16,16541667	18,55958333	18,10694444	14,15458333	9,405833333	4,451805556	2,074444444	6,7	10,8	13,4	17,5	22,2	23,4	29,3	27,5	24,3	16,5	11,2	6,7	-7,7	-8,5	-2,8	2	5	9,6	11,2	11
5520	Nidda	55	20	1	NA	58,35483871	39,21290323	57,67258065	47,31451613	62,85967742	70,46451613	77,45806452	52,23225806	61,58225806	62,97580645	52,90806452	64,00322581	0,491964286	1,0325	5,115714286	8,462678571	13,18946429	15,71964286	18,13464286	17,7	13,86946429	9,214464286	4,171607143	1,73625	6,4	10,6	13,1	17,3	21,9	23,1	29,2	27,2	24	16,3	11	6,5	-8,8	-9	-3,6	1,6	4,4	8,8	10,7	10,3
5520	Nidda	55	20	3	NA	71,62741935	50,16935484	72,32258065	62,62741935	79,23225806	93,42419355	97,94193548	67,21612903	80,89677419	82,02258065	70,87741935	86,43225806	0,525694444	1,060138889	5,127777778	8,486666667	13,21138889	15,76625	18,18819444	17,76319444	13,88402778	9,204166667	4,179305556	1,769444444	6,6	10,7	13,2	17,5	22	23,2	29,3	27,4	24,1	16,4	11,1	6,6	-8,4	-8,9	-3,3	1,6	4,7	9,2	11	10,7
5520	Nidda	55	20	2	NA	73,02096774	48,49516129	67,75806452	54,42258065	66,10806452	74,94354839	77,22258065	55,95322581	68,23870968	74,94032258	66,68548387	84,47096774	0,054444444	0,604814815	4,609074074	7,898333333	12,66333333	15,1512963	17,57203704	17,1987037	13,46166667	8,880925926	3,751666667	1,329259259	6,3	10,2	12,8	17	21,5	22,7	28,9	26,9	23,7	16	10,8	6,4	-9,1	-9,2	-3,8	1,6	4,3	8,6	10,5	10,2
5520	Nidda	55	20	4	NA	72,47258065	49,31290323	69,58064516	57,97903226	70,3983871	82,86290323	86,9983871	60,75322581	73,66290323	77,25322581	70,38709677	87,08225806	0,101166667	0,605833333	4,6045	7,972833333	12,724	15,22533333	17,68316667	17,31816667	13,474	8,839333333	3,773666667	1,349	6	10,1	12,6	16,8	21,3	22,5	28,7	26,7	23,6	15,9	10,6	6,3	-8,8	-9,1	-3,6	1,6	4,6	8,9	10,8	10,5
5521	Gedern	55	21	1	NA	107,8048387	69,7016129	93,59193548	70,48064516	80,05	91,82580645	98,38709677	69,09193548	91,17741935	102,5548387	93,53709677	122,8096774	-0,903333333	-0,4405	3,377666667	6,741833333	11,61866667	14,04833333	16,52683333	16,29533333	12,565	7,988666667	2,728333333	0,336333333	5	8,8	11,3	15,6	20	21,3	27,3	25,4	22,2	14,9	9,7	5,6	-10,1	-10,5	-4,6	1	4	7,9	10,1	9,9
5521	Gedern	55	21	3	NA	110,0451613	71,89516129	100,4451613	79,20806452	90,7483871	106,9370968	113,2274194	79,88870968	98,78225806	108,15	100,8306452	127,4016129	-0,344166667	0,124583333	4,027777778	7,466805556	12,26875	14,74222222	17,20944444	16,90444444	13,08986111	8,42	3,28375	0,867222222	5,5	9,5	12	16,2	20,7	22	27,9	26,1	22,9	15,4	10,2	5,8	-9,7	-10,1	-4,2	1,3	4,3	8,3	10,5	10,3
5521	Gedern	55	21	2	NA	120,45	77,36290323	101,5919355	73,24677419	80,08709677	91,02258065	99,76774194	71,39516129	99,0483871	109,9016129	101,5032258	136,9709677	-1,304833333	-0,878333333	2,858	6,344833333	11,20016667	13,57383333	16,13516667	15,95966667	12,1955	7,5665	2,284833333	-0,106333333	4,2	8	10,6	14,9	19,4	20,7	26,5	24,7	21,5	14,4	9,2	5,1	-10,6	-11,1	-5,3	0,5	3,7	7,4	9,7	9,6
5521	Gedern	55	21	4	NA	124,4370968	80,20967742	107,4064516	80,38548387	89,42419355	103,9193548	111,0548387	81,07741935	104,4822581	117,6	108,483871	141,1709677	-0,69	-0,271527778	3,569444444	7,050138889	11,87055556	14,31972222	16,82263889	16,55888889	12,74458333	8,078055556	2,915694444	0,494722222	5,2	9,1	11,5	15,8	20,3	21,7	27,4	25,6	22,5	15	9,8	5,5	-9,7	-10,2	-4,2	0,9	4,2	8,3	10,4	10,2
5522	Freiensteinau	55	22	1	NA	111,8403226	71,43064516	95,88225806	67,08225806	73,58387097	82,48064516	86,77903226	64,60967742	90,6516129	105,1048387	94,0483871	128,9419355	-0,901333333	-0,491166667	3,3165	6,796833333	11,63616667	14,08166667	16,5975	16,31533333	12,5235	7,899833333	2,740666667	0,311833333	4,7	8,6	11	15,3	19,7	21	26,9	25,1	22	14,8	9,5	5,1	-10	-10,8	-4,7	0,5	3,7	8	10	9,8
5522	Freiensteinau	55	22	3	NA	131,2274194	83,21129032	110,8129032	78,69354839	85,40483871	97,27741935	102,6435484	78,21290323	102,7790323	120,5225806	111,1645161	147,2209677	-0,694444444	-0,313472222	3,523194444	7,020555556	11,85736111	14,35958333	16,8325	16,48833333	12,6675	8,062361111	2,926805556	0,497777778	5,1	8,9	11,4	15,6	20,2	21,4	27,2	25,5	22,4	15	9,8	5,4	-9,9	-10,8	-4,6	0,5	3,8	8,1	10,1	9,9
5522	Freiensteinau	55	22	2	NA	101,1403226	65,92258065	85,78870968	63,91451613	70,85	79,15806452	83,43387097	64,35967742	82,44354839	93,61451613	84,91129032	116,6516129	-0,856935484	-0,493064516	3,366129032	6,733548387	11,56	14,18935484	16,56080645	16,18774194	12,50032258	7,933709677	2,822419355	0,402258065	5,2	9	11,1	15,4	19,9	21,1	27,1	25,2	22,3	15,1	9,7	5,2	-9,9	-11,2	-4,9	0,2	3,3	8	9,8	9,6
5522	Freiensteinau	55	22	4	NA	123,3258065	78,33548387	103,4935484	74,91935484	83,17096774	93,00645161	99,61129032	77,10645161	97,31612903	112,1387097	104,6209677	137,7451613	-0,720833333	-0,356111111	3,515277778	6,922916667	11,76291667	14,40402778	16,76583333	16,34166667	12,56833333	8,035833333	2,945138889	0,538333333	5,6	9,4	11,6	15,9	20,6	21,8	27,5	26	22,9	15,4	10	5,6	-10	-11,3	-4,9	-0,2	3,1	7,9	9,7	9,6
5523	Neuhof	55	23	1	NA	102,3096774	67,62258065	87,64032258	68,1	78,46290323	87,49193548	92,62096774	71,80483871	85,24516129	95,06774194	88,4483871	119,2516129	-0,571944444	-0,183472222	3,722083333	7,098055556	11,89222222	14,57555556	16,90347222	16,47638889	12,75041667	8,16125	3,146527778	0,715972222	5,9	9,7	12	16,4	20,9	22	28	26,3	23,2	15,9	10,3	5,9	-10	-11,6	-5,1	0,1	3,1	7,9	9,6	9,4
5523	Neuhof	55	23	3	NA	107,3790323	69,09193548	90,0983871	68,09354839	78,79354839	88,30645161	95,5983871	72,03387097	85,58548387	97,41129032	90,77741935	119,0225806	-0,377361111	0,015555556	3,955555556	7,401527778	12,21430556	14,88333333	17,22319444	16,72305556	12,88902778	8,315972222	3,340555556	0,931666667	5,9	9,8	12,1	16,4	21	22,1	28	26,4	23,3	15,9	10,3	5,9	-9,9	-11,4	-5	-0,2	3,1	7,9	9,7	9,6
5523	Neuhof	55	23	2	NA	94,81935484	62,12096774	81,69354839	64,66129032	76,88870968	84,85	92,60483871	69,96935484	77,57419355	88,50322581	82,06451613	108,5725806	-0,342222222	0,048055556	4,000694444	7,398472222	12,16847222	14,89041667	17,15791667	16,65694444	12,93597222	8,334861111	3,412916667	0,954305556	6	10	12,2	16,6	21,1	22,3	28,2	26,3	23,5	16	10,4	6	-10	-12,2	-5,2	0	3	8	9,4	9,3
5523	Neuhof	55	23	4	NA	98,31290323	65,17258065	83,71774194	68,27741935	80,76935484	89,81935484	99,56774194	72,80806452	79,19354839	91,38709677	84,60967742	110,9951613	-0,331111111	0,024583333	3,976805556	7,4525	12,22097222	14,92694444	17,23	16,72055556	12,94138889	8,329027778	3,364861111	0,942916667	6	9,9	12,2	16,6	21,2	22,3	28,2	26,5	23,5	16	10,4	6	-10	-11,5	-4,9	-0,1	3,1	8	9,6	9,6
5524	Weyhers	55	24	1	NA	82,27741935	56,23225806	73,50806452	62,61290323	77,03870968	87,67903226	91,92419355	68,40483871	72,27419355	79,95967742	74,78064516	93,82096774	-0,304444444	0,057222222	3,99625	7,45375	12,23583333	14,88861111	17,19847222	16,71527778	12,97416667	8,326944444	3,406805556	0,927777778	6,1	10	12,3	16,8	21,2	22,3	28,4	26,3	23,6	16,2	10,5	6,1	-10	-11,9	-5,2	0,1	3	8	9,5	9,5
5524	Weyhers	55	24	3	NA	85,23709677	58,25	73,6	62,35483871	75,21290323	84,67580645	91,51612903	66,08870968	70,33709677	80,39354839	75,4483871	97,56774194	-0,635	-0,2825	3,5809375	7,0175	11,83203125	14,484375	16,80390625	16,35046875	12,633125	8,06421875	3,031875	0,6165625	5,7	9,6	11,8	16,3	20,8	21,9	27,9	25,9	23	15,8	10,2	5,7	-10	-11,7	-5,1	-0,2	3	7,9	9,5	9,5
5524	Weyhers	55	24	2	NA	81,33064516	55,78064516	75,36774194	65,36935484	82,52741935	93,22258065	98,31451613	72,07903226	75,42258065	83,19193548	75,58709677	92,05967742	-0,545277778	-0,22875	3,518611111	7,073611111	11,87041667	14,40916667	16,86055556	16,44916667	12,67027778	8,031111111	3,069444444	0,577361111	5,7	9,5	11,8	16,3	20,8	21,8	27,9	25,9	23	15,8	10,1	5,7	-9,8	-11,7	-5,4	0,2	3,2	7,4	9,4	9,5
5524	Weyhers	55	24	4	NA	82,32419355	56,51935484	72,37096774	59,70806452	74,64354839	83,95967742	88,3983871	64,16935484	68,08225806	80,00645161	72,54516129	92,72903226	-0,977	-0,678833333	3,051666667	6,5675	11,3865	13,95016667	16,34716667	16,00116667	12,27816667	7,6975	2,625166667	0,164	5,4	9,3	11,6	16,1	20,6	21,8	27,8	25,6	22,7	15,6	10	5,5	-10,5	-12,1	-6	-0,4	2,5	6,9	8,9	9,2
5525	Gersfeld (Rh�n)	55	25	1	NA	101,2854839	70,9016129	94,08225806	81,58870968	89,90806452	104,3548387	116,9467742	83,55483871	90,77419355	98,68870968	93,22741935	115,1919355	-0,905555556	-0,76	2,755	6,396388889	11,24013889	13,56125	16,26555556	15,97208333	12,12736111	7,48875	2,546527778	-0,030833333	5	8,5	11,2	15,8	20,3	21,3	27,5	24,9	21,9	15,3	9,6	5,2	-10,1	-11,7	-6,1	-0,3	2,9	6,7	8,9	9,2
5525	Gersfeld (Rh�n)	55	25	3	1	97,53225806	67,62580645	84,50322581	69,64354839	78,90645161	90,56451613	98,32741935	70,75483871	78,68225806	91,98225806	85,0516129	111,9419355	-1,488166667	-1,313666667	2,241666667	5,841166667	10,68166667	13,11566667	15,68433333	15,419	11,72866667	7,185666667	2,019166667	-0,492	4,8	8,3	10,7	15,4	19,9	20,9	27,1	24,6	21,6	15	9,4	4,9	-11	-12,2	-6,6	-0,8	2,2	6,2	8,4	9
5525	Gersfeld (Rh�n)	55	25	2	1	128,5887097	89,61129032	113,2854839	91,30967742	96,05806452	117,8387097	130,3580645	92,46290323	105,3645161	116,1758065	111,6951613	144,1209677	-1,837916667	-1,805277778	1,517222222	5,116111111	10,00680556	12,38902778	15,03722222	14,85847222	11,11888889	6,616527778	1,544027778	-0,994027778	4,9	7,8	10,5	15,1	19,6	20,6	26,8	24	21,1	14,9	9,2	5	-10,9	-12,3	-6,8	-0,8	2,2	5,9	8,3	8,7
5525	Gersfeld (Rh�n)	55	25	4	NA	112,7048387	78,74354839	93,97258065	74,07741935	78,67419355	90,55806452	98,91129032	71,41612903	81,16774194	98,31935484	92,17258065	121,966129	-1,6665	-1,517833333	2,041333333	5,749666667	10,53633333	13,03816667	15,55666667	15,3365	11,668	7,056666667	1,776833333	-0,730333333	4,4	7,9	10,5	15,2	20	21,1	27,3	25	21,6	14,7	9	4,9	-10,9	-12,2	-6,7	-0,7	2,2	6,1	8,5	8,9
5526	Bischofsheim an der Rh�n	55	26	1	1	120,2387097	83,07258065	100,5870968	82,07580645	86,33709677	102,9903226	111,4064516	77,90483871	94,0016129	105,3419355	101,7532258	136,6370968	-2,39625	-2,24046875	1,29109375	4,9096875	9,7828125	12,35140625	14,76046875	14,60609375	10,974375	6,46390625	1,12453125	-1,308125	3,9	7,3	9,6	14,3	18,9	20	26,3	24	20,9	14,2	8,5	4,5	-11,5	-12,8	-7,2	-0,9	1,9	6,1	8,2	8,4
5526	Bischofsheim an der Rh�n	55	26	3	NA	100,6564516	67,06129032	79,92903226	65,17096774	68,94516129	78,52419355	86,45967742	59,86774194	72,41129032	84,31290323	78,94677419	110,2258065	-1,328333333	-0,982333333	2,7895	6,571666667	11,34033333	13,88066667	16,356	16,072	12,316	7,520666667	2,223166667	-0,219666667	4,8	8,5	11,2	15,9	20,6	21,9	28	25,7	22,4	15	9,4	5,2	-10,9	-12,2	-6,7	-0,5	2,3	6,4	8,5	9
5526	Bischofsheim an der Rh�n	55	26	2	NA	93,89677419	64,55806452	79,32419355	66,97903226	75,04516129	88,45967742	91,64032258	63,79193548	74,80967742	83,64677419	79,48225806	107,3048387	-1,383970588	-1,056911765	2,881029412	6,577647059	11,48308824	14,10764706	16,41279412	16,10544118	12,29647059	7,524705882	2,290735294	-0,173382353	4,9	8,7	11,4	16,1	20,7	21,9	28	25,9	22,6	15,2	9,5	5,2	-11,4	-12,7	-7	-0,5	2,2	6,7	8,4	8,5
5526	Bischofsheim an der Rh�n	55	26	4	NA	70,43225806	45,84516129	55,21935484	46,97741935	51,98387097	57,17258065	63,20967742	41,75483871	51,77741935	58,54193548	55,5516129	78,58225806	-0,860576923	-0,431153846	3,560576923	7,319615385	12,16942308	14,76692308	17,13423077	16,77442308	12,89442308	7,980192308	2,816730769	0,337692308	5,1	8,9	11,6	16,4	21	22,2	28,3	26,1	22,8	15,4	9,7	5,2	-10,5	-11,7	-6	0,4	3	7,6	9,2	9,5
5613	Schaumburg	56	13	1	NA	85,2516129	68,1516129	83,18225806	66,28387097	73,54193548	93,70967742	87,18548387	66,72741935	83,13225806	83,42419355	78,54193548	98,71129032	0,567857143	0,877714286	4,754571429	7,927714286	12,69585714	15,40985714	17,62042857	17,10585714	13,27771429	8,915142857	4,016714286	1,777285714	7	11,1	13,4	17,2	22,4	23,3	28,6	27,5	24	17,1	11,4	7,3	-8,5	-10,1	-4,2	0,4	4,2	8,5	10,1	9
5613	Schaumburg	56	13	3	NA	52,8516129	42,87419355	52,4016129	46,90806452	53,07258065	65,72580645	61,3	46,75967742	56,18387097	56,19677419	50,33225806	61,31935484	0,927222222	1,241666667	5,158333333	8,366481481	13,06518519	15,74888889	18,04814815	17,55148148	13,70148148	9,23	4,356666667	2,111851852	7,5	11,4	13,8	17,6	22,6	23,6	29	27,9	24,4	17,3	11,9	7,7	-7,8	-9,4	-3,5	1,1	4,6	9	10,8	9,8
5613	Schaumburg	56	13	2	NA	67,7983871	55,45645161	64,76290323	53,74032258	62,42580645	76,43548387	71,19193548	53,17580645	66,09193548	68,21612903	62,74677419	78,72258065	0,842741936	1,204032258	5,167903226	8,354032258	13,08177419	15,76693548	18,04741935	17,58516129	13,71370968	9,212419355	4,316290323	2,061612903	7,3	11,4	13,8	17,4	22,6	23,6	29	27,8	24,4	17,2	11,6	7,4	-7,9	-9,6	-3,5	0,8	4,3	8,8	10,5	9,7
5613	Schaumburg	56	13	4	NA	57,59354839	47,71129032	56,22096774	50,02258065	58,76935484	70,09354839	65,54032258	49,36612903	59,5016129	62,11290323	54,8	67,79032258	0,899333333	1,269333333	5,235666667	8,427833333	13,1435	15,809	18,13416667	17,69333333	13,80933333	9,288666667	4,372833333	2,1035	7,2	11,3	13,7	17,3	22,5	23,5	29	27,7	24,4	17,1	11,6	7,4	-7,4	-9	-3	1,3	4,6	9,1	11	10,1
5614	Limburg an der Lahn	56	14	1	0	67,61451613	56,22258065	64,85322581	56,37258065	68,27258065	80,25967742	75,65967742	55,01612903	68,54516129	70,99193548	63,70645161	79,59516129	1,278888889	1,704583333	5,769305556	9,000972222	13,68736111	16,35291667	18,67569444	18,21833333	14,27458333	9,633888889	4,7575	2,483611111	7,6	11,5	13,9	17,4	22,7	24,2	29,1	27,7	24,4	17,2	11,6	7,4	-7,2	-8,9	-2,6	1,2	4,9	9,3	11,2	10,5
5614	Limburg an der Lahn	56	14	3	NA	59,03387097	48,22258065	56,93225806	49,43064516	60,08870968	69,41612903	66,26451613	49,3516129	60,31129032	63,02903226	55,45	69,26612903	0,888166667	1,301666667	5,293333333	8,494333333	13,19083333	15,83166667	18,2125	17,80133333	13,89183333	9,33	4,362833333	2,110666667	7,2	11,3	13,7	17,1	22,4	23,5	29	27,5	24,2	16,9	11,5	7,2	-7,7	-9,2	-3,2	1	4,4	8,8	10,7	10,1
5614	Limburg an der Lahn	56	14	2	NA	63,19677419	52,59354839	62,99516129	55,28064516	69,08548387	79,44677419	76,66774194	55,88387097	69,00322581	68,97096774	62,53064516	75,75806452	1,143333333	1,57125	5,656111111	8,882916667	13,56097222	16,20972222	18,56736111	18,14027778	14,19069444	9,537361111	4,644027778	2,345416667	7,5	11,4	13,8	17,1	22,7	24,1	29	27,6	24,2	16,9	11,4	7,3	-7,3	-8,8	-2,7	1,2	4,8	9,2	11,1	10,5
5614	Limburg an der Lahn	56	14	4	NA	57,37419355	48,0483871	56,89193548	51,13387097	63,68548387	71,93870968	69,85967742	52,20483871	61,95483871	63,89516129	56,2016129	68,59032258	0,88140625	1,3121875	5,3375	8,5575	13,21953125	15,861875	18,22375	17,861875	13,950625	9,34828125	4,39390625	2,115	6,9	10,9	13,3	16,7	22	23,2	28,6	27,1	23,9	16,5	11,2	6,9	-7,4	-8,9	-2,8	1,2	4,7	9,1	11,1	10,5
5615	Villmar	56	15	1	NA	62,08064516	51,70322581	62,96451613	56,20645161	71,64193548	80,61935484	78,66290323	58,48064516	70,10806452	70,38709677	62,93387097	75,08064516	0,99375	1,421666667	5,442222222	8,727222222	13,39472222	16,03361111	18,42763889	18,02583333	14,10597222	9,421388889	4,522083333	2,17625	7,1	11,2	13,7	17,3	22,6	23,7	29	27,5	24,1	16,8	11,4	7,2	-7,4	-8,5	-2,8	1,6	4,7	9,1	11	10,6
5615	Villmar	56	15	3	NA	61,98387097	51,93548387	62,68225806	56,44193548	72,36290323	80,79677419	79,12419355	59,51290323	69,38709677	72,13548387	61,94677419	74,11935484	0,90375	1,35625	5,343888889	8,616527778	13,26375	15,87694444	18,29083333	17,94666667	14,03861111	9,350416667	4,436527778	2,08125	6,9	11	13,4	17	22,2	23,3	28,8	27,4	23,9	16,6	11,3	6,9	-7,4	-8,7	-2,8	1,7	4,6	9	11	10,5
5615	Villmar	56	15	2	NA	70,17903226	56,09516129	68,64032258	57,63548387	75,45322581	83,26935484	85,51290323	60,9016129	72,61935484	74,22580645	66,77580645	79,7483871	0,418970588	0,839411765	4,799411765	8,0825	12,77191176	15,39323529	17,78867647	17,46073529	13,57352941	8,964558824	3,956470588	1,626764706	6,6	10,7	13,3	17	22,1	23,1	28,8	27,1	23,8	16,4	11,2	6,9	-8,1	-9,2	-3,5	1,2	4,2	8,5	10,6	10,3
5615	Villmar	56	15	4	NA	69,6	57,98064516	67,91935484	59,96774194	78,05483871	85,71451613	85,01612903	65,43709677	74,79032258	79,14193548	67,53064516	81,03387097	0,507361111	0,958194444	4,878333333	8,157638889	12,79444444	15,36486111	17,78944444	17,53472222	13,685	9,031944444	4,045694444	1,690694444	6,6	10,6	13,1	16,8	21,8	22,8	28,6	27,1	23,7	16,3	11,2	6,8	-8,4	-9,5	-3,8	1	4	8,2	10,3	10,1
5616	Gr�venwiesbach	56	16	1	0	67,25645161	53,67419355	64,03387097	52,74193548	67,0983871	75,29193548	76,30645161	54,37741935	66,49354839	70,31935484	61,93387097	77,00645161	0,3025	0,7575	4,695333333	8,008333333	12,673	15,2535	17,71883333	17,41933333	13,535	8,909333333	3,854833333	1,54	6,2	10,2	12,8	16,6	21,5	22,5	28,3	26,8	23,5	16	10,9	6,4	-8,2	-9,2	-3,5	1,2	4,2	8,5	10,6	10,3
5616	Gr�venwiesbach	56	16	3	0	87,77096774	73,25322581	84,24677419	70,20967742	84,55645161	95,74516129	98,00322581	67,67258065	87,31774194	95,03387097	81,36774194	102,5	-0,056527778	0,330833333	4,153055556	7,429305556	12,07083333	14,5975	17,07166667	16,91111111	13,13305556	8,576527778	3,455416667	1,125277778	6	9,9	12,4	16,2	21,1	22,2	28,1	26,4	23,2	15,7	10,7	6,2	-8,5	-9,6	-3,8	0,9	3,8	8,2	10,4	10
5616	Gr�venwiesbach	56	16	2	NA	70,03548387	56,02903226	65,88709677	54,05483871	68,47258065	76,65967742	74,55967742	55,42741935	67,3	72,86129032	63,63225806	81,76290323	0,162	0,5905	4,518833333	7,831333333	12,508	15,078	17,5565	17,30883333	13,39866667	8,782833333	3,719833333	1,3555	5,9	9,9	12,4	16,1	21	22	27,9	26,4	23,1	15,7	10,6	6,1	-8,8	-9,5	-3,5	1,2	4,4	8,5	10,5	10,7
5616	Gr�venwiesbach	56	16	4	NA	84,78064516	69,4	80,68870968	67,74354839	81,2016129	93,00483871	91,98709677	62,37903226	82,05806452	91,37419355	77,45483871	97,72741935	0,044166667	0,440138889	4,312083333	7,606805556	12,28861111	14,85486111	17,33138889	17,12166667	13,25291667	8,64	3,579305556	1,220833333	5,7	9,6	12	15,7	20,6	21,7	27,6	26,1	22,7	15,4	10,4	5,9	-8,3	-9,4	-3,7	1,1	4,1	8,3	10,5	10,5
5617	Usingen	56	17	1	NA	66,18225806	52,25806452	61,51935484	52,07096774	68,00967742	73,46290323	70,7016129	51,82741935	64,88709677	69,36129032	60,00967742	77,18709677	-0,072	0,451333333	4,3545	7,682333333	12,3925	14,9185	17,43983333	17,23066667	13,328	8,668666667	3,528333333	1,179666667	6	10	12,6	16,4	21,2	22,3	28,1	26,8	23,5	15,8	10,8	6,5	-9,5	-9,9	-3,7	0,8	4,4	8,3	10,2	10,8
5617	Usingen	56	17	3	NA	78,21935484	63,92580645	73,04516129	62,31612903	77,31451613	86,63709677	85,04032258	58,81129032	75,54032258	85,57419355	70,86774194	90,6	0,285277778	0,744861111	4,682777778	8,039027778	12,70458333	15,265	17,75208333	17,48930556	13,54458333	8,848611111	3,823888889	1,491805556	5,9	9,9	12,5	16,2	21	22,1	28	26,6	23,4	15,7	10,7	6,3	-8,2	-9,2	-3,2	1,4	4,6	8,8	10,7	10,9
5617	Usingen	56	17	2	0	56,72096774	44,99516129	52,59354839	47,18387097	62,18870968	66,86290323	67,08225806	47,50806452	57,7	62,85967742	52,3983871	66,29516129	0,456333333	0,960333333	4,998333333	8,347166667	12,99566667	15,63933333	18,06716667	17,73116667	13,7585	9,068166667	4,025166667	1,716166667	6,3	10,3	12,9	16,7	21,6	22,8	28,6	27,2	24	16,2	10,9	6,6	-8,7	-9,3	-3,1	1,3	4,8	9	10,6	11,1
5617	Usingen	56	17	4	0	79,6983871	64,37096774	70,28870968	63,88064516	79,0983871	85,27580645	91,20322581	62,13064516	76,52741935	86,20483871	71,59354839	92,29677419	0,018055556	0,433888889	4,370416667	7,675416667	12,33944444	15,00763889	17,42180556	17,14125	13,21513889	8,625972222	3,54	1,232777778	5,9	9,9	12,5	16,2	21	22,1	28	26,7	23,4	15,7	10,7	6,3	-8,6	-10	-3,8	0,8	4,1	8,3	10,2	10,3
5618	Friedberg (Hessen)	56	18	1	0	52,8983871	41,55967742	48,77903226	44,49516129	58,66935484	64,43709677	67	45,10322581	55,53225806	59,77419355	48,54032258	61,64677419	0,722333333	1,173833333	5,267333333	8,639333333	13,17616667	15,947	18,30416667	17,87566667	13,8635	9,188	4,248166667	1,998333333	6,7	10,4	13,1	17,2	22	23,5	29,3	27,8	24,6	16,4	11,1	6,9	-7,4	-9,1	-2,8	1,4	5	9	10,9	11
5618	Friedberg (Hessen)	56	18	3	NA	65,94032258	53,08548387	60,99032258	55,03225806	69,5983871	77,29677419	80,82580645	54,24032258	67,92096774	75,48064516	60,56290323	76,95322581	0,710416667	1,172083333	5,25875	8,636111111	13,22416667	15,96291667	18,33611111	17,93125	13,89722222	9,224583333	4,262916667	1,973194444	6,7	10,6	13,3	17,3	22	23,5	29,2	27,7	24,6	16,4	11,2	6,9	-8	-9,4	-3,2	1,4	4,6	8,8	10,7	10,8
5618	Friedberg (Hessen)	56	18	2	NA	50,16290323	38,85483871	46,66290323	43,22258065	57,18387097	65,27580645	68,32419355	45,65967742	54,37096774	57,96451613	46,18870968	59,10483871	0,890833333	1,359833333	5,497333333	8,880666667	13,42933333	16,19933333	18,5595	18,107	14,05483333	9,342	4,451833333	2,1715	6,8	10,8	13,3	17,4	22,2	23,7	29,4	27,9	24,8	16,6	11,2	7	-7,1	-8,8	-2,5	1,9	5,2	9,4	11,1	11
5618	Friedberg (Hessen)	56	18	4	NA	58,74677419	45,92741935	55,63225806	51,32741935	67,36612903	77,11290323	79,0983871	54,04193548	63,35645161	69,60483871	54,57258065	69,58870968	1,02625	1,494444444	5,674722222	9,074444444	13,66736111	16,41430556	18,80986111	18,34388889	14,26069444	9,509166667	4,577361111	2,265694444	6,8	10,9	13,5	17,6	22,2	23,7	29,4	28	24,7	16,7	11,3	6,9	-7,1	-8,6	-2,3	2,1	5,4	9,6	11,2	11,2
5619	Staden	56	19	1	NA	48,67419355	36,48387097	46,41612903	44,14193548	59,58870968	68,3	71,4016129	50,36451613	55,04516129	57,45967742	44,9483871	59,00806452	1,044666667	1,537666667	5,673833333	9,117166667	13,75683333	16,45533333	18,82	18,37216667	14,30633333	9,533333333	4,610333333	2,284333333	6,8	11	13,5	17,5	22,2	23,5	29,4	27,8	24,5	16,7	11,3	6,9	-7,3	-8,5	-2,5	2,1	5,2	9,7	11,4	11,3
5619	Staden	56	19	3	NA	58,82903226	44,93387097	56,14677419	52,95483871	69,87580645	81,34354839	83,01935484	58,92096774	64,4	69,82741935	56,47258065	71,59193548	1,073333333	1,563333333	5,712638889	9,175972222	13,83680556	16,54097222	18,91555556	18,48208333	14,37833333	9,586111111	4,624722222	2,294444444	6,9	11	13,5	17,6	22,2	23,6	29,4	27,9	24,5	16,7	11,3	6,9	-7,3	-8,5	-2,6	2	5,2	9,6	11,3	11,3
5619	Staden	56	19	2	NA	53,16451613	39,86290323	52,95645161	48,28870968	61,79193548	73,08709677	74,83709677	54,15322581	60,09193548	62,28225806	51,37258065	64,6016129	0,851333333	1,380333333	5,473166667	8,8715	13,59966667	16,24133333	18,64016667	18,17983333	14,16366667	9,4295	4,456166667	2,093166667	6,8	11	13,5	17,5	22,3	23,5	29,4	27,8	24,5	16,7	11,3	6,9	-7,7	-8,6	-2,8	1,9	5	9,6	11,1	11
5619	Staden	56	19	4	NA	65,16129032	49,86935484	63,12258065	58,3983871	72,91774194	86,7516129	88,92419355	65,95322581	71,18225806	75,58548387	63,36935484	79,59677419	0,901527778	1,388888889	5,534444444	8,978333333	13,69402778	16,375	18,76430556	18,31652778	14,25875	9,489444444	4,481805556	2,130694444	7	11,1	13,5	17,7	22,4	23,7	29,3	27,9	24,4	16,7	11,3	6,9	-7,7	-8,7	-2,7	1,8	4,9	9,6	11,2	11,2
5620	Ortenberg	56	20	1	NA	62,61451613	45,16935484	62,02419355	54,47096774	65,42096774	80,64193548	83,31451613	58,2	68,68064516	70,49677419	62,45322581	75,73870968	0,560333333	1,057833333	5,1305	8,516833333	13,261	15,87933333	18,31616667	17,86066667	13,9185	9,205	4,179333333	1,809833333	6,7	10,9	13,4	17,5	22,2	23,4	29,1	27,4	24,2	16,5	11,1	6,7	-8,1	-9	-3,1	1,5	4,8	9,3	10,9	10,9
5620	Ortenberg	56	20	3	NA	72,55322581	52,85967742	71,46290323	63,55322581	75,27903226	94,83064516	97,88064516	69,70322581	79,5983871	82,11129032	72,99516129	87,5	0,814444444	1,317638889	5,4275	8,851527778	13,61875	16,27555556	18,68152778	18,19513889	14,16958333	9,404027778	4,410972222	2,044722222	6,9	11	13,5	17,6	22,3	23,5	29,2	27,6	24,3	16,7	11,2	6,8	-8	-9	-3	1,5	4,8	9,4	11	11,1
5620	Ortenberg	56	20	2	NA	61,28709677	42,62903226	58,05645161	49,18064516	56,43709677	70,15	73,27419355	51,81129032	61,91129032	64,90645161	59,51774194	73,18225806	0,1392	0,6142	4,627	7,991	12,7756	15,3686	17,807	17,4004	13,5058	8,8408	3,7732	1,3812	6,2	10,3	12,8	17	21,6	22,8	28,6	26,9	23,7	16,1	10,7	6,2	-8,6	-9,4	-3,5	1,1	4,5	9	10,7	10,7
5620	Ortenberg	56	20	4	NA	70,71774194	50,17741935	67,09677419	58,11612903	64,84677419	83,31290323	88,72258065	63,1516129	73,12419355	76,1	69,66290323	85,4	0,402	0,858833333	4,912833333	8,283333333	13,07433333	15,73683333	18,1365	17,68066667	13,736	9,0515	4,008333333	1,638333333	6,8	11	13,3	17,3	22,2	23,4	29	27,3	24,1	16,6	11	6,7	-8,6	-9,5	-3,5	0,6	4,3	8,9	10,5	10,7
5621	Wenings	56	21	1	NA	83,35483871	56,12258065	76,06774194	61,91774194	69,14193548	85,58548387	89,49193548	65,02096774	77,59032258	84,12419355	78,1483871	97,17741935	-0,122166667	0,314	4,277666667	7,688	12,50483333	15,042	17,49316667	17,114	13,24416667	8,596666667	3,506166667	1,095	5,7	9,7	12,1	16,2	20,8	22,1	27,9	26,1	23	15,7	10,2	5,8	-9	-9,7	-3,8	1	4,4	8,8	10,6	10,6
5621	Wenings	56	21	3	NA	95,15483871	66,45483871	87,77903226	72,43548387	80,07903226	101,6064516	106,2483871	77,98064516	91,55806452	98,36129032	90,77419355	112,3935484	0,072777778	0,502916667	4,495	7,899027778	12,68055556	15,33138889	17,69541667	17,27041667	13,39055556	8,764027778	3,672638889	1,306944444	6,7	10,8	13,1	17,1	22	23,2	28,8	27,1	24	16,5	10,9	6,5	-8,7	-9,8	-3,7	0,4	4,2	8,8	10,4	10,5
5621	Wenings	56	21	2	NA	89,29516129	58,76612903	77,93387097	60,76290323	69,20483871	82,27741935	87,18225806	65,25	77,50806452	87,2483871	80,71451613	101,7677419	-0,189666667	0,238	4,207166667	7,650166667	12,44966667	15,00783333	17,44583333	17,0675	13,184	8,550166667	3,448166667	1,0385	5,7	9,7	12	16,1	20,7	22	27,8	25,9	23	15,6	10,2	5,8	-9,1	-10	-3,9	0,9	4,1	8,6	10,5	10,4
5621	Wenings	56	21	4	NA	98,28870968	68,64193548	89,86612903	70,43064516	79,6016129	97,18387097	101,8612903	76,42419355	89,65806452	98,97903226	90,75645161	114,1741935	0,125972222	0,569583333	4,587222222	8,016805556	12,79583333	15,41722222	17,81736111	17,39680556	13,48180556	8,817638889	3,737916667	1,356805556	6,5	10,7	13,1	17,3	21,9	23,2	28,9	27	24	16,3	10,9	6,5	-8,8	-9,9	-3,8	0,5	4,2	8,7	10,5	10,6
5622	Steinau an der Stra�e	56	22	1	NA	93,09354839	61,69032258	80,06451613	61,11612903	68,09677419	78,66129032	84,7	63,6016129	78,82741935	88,82741935	82,75806452	105,0629032	-0,324833333	0,083666667	4,0195	7,472833333	12,28	14,90066667	17,28816667	16,874	12,99933333	8,392166667	3,296833333	0,902333333	5,8	9,8	12,1	16,3	21	22,3	27,9	26,3	23,2	15,6	10,2	5,9	-9,6	-10,6	-4,2	0,3	3,7	8,3	10,3	10,1
5622	Steinau an der Stra�e	56	22	3	NA	99,11451613	68,14032258	87,73548387	69,04193548	77,79516129	92,14354839	99,28548387	73,14677419	87,99516129	97,57903226	90,05645161	112,4080645	0,128888889	0,577638889	4,607638889	8,068194444	12,86347222	15,48541667	17,88791667	17,42222222	13,48069444	8,82375	3,752916667	1,363055556	6,5	10,7	13,2	17,2	22	23,2	28,9	27,1	24,2	16,3	10,8	6,5	-9,4	-10,5	-4	0,4	3,8	8,5	10,5	10,4
5622	Steinau an der Stra�e	56	22	2	NA	94,4	62,01612903	79,38709677	60,82741935	66,95	78,15322581	84,48870968	62,85322581	78,6016129	87,68064516	82,66774194	106,0370968	-0,336333333	-0,003166667	3,934333333	7,403	12,251	14,8975	17,27483333	16,71483333	12,873	8,328	3,273	0,919833333	6,1	10	12,5	16,8	21,6	22,7	28,3	27	23,8	16	10,5	6,3	-10	-11,1	-4,5	-0,6	3	8	9,8	9,8
5622	Steinau an der Stra�e	56	22	4	NA	100,1806452	68,65806452	85,92741935	68,06935484	75,50483871	91,09516129	97,28064516	70,82903226	88,41612903	95,8516129	89,24354839	112,5903226	0,163472222	0,545	4,592638889	8,091527778	12,90736111	15,56513889	17,93972222	17,36236111	13,40944444	8,789027778	3,780277778	1,401805556	6,6	10,7	13,1	17,2	22,1	23,2	28,8	27,4	24,1	16,3	10,9	6,6	-9,8	-10,9	-4,3	-0,6	3,3	8,2	10,1	10
5623	Schl�chtern	56	23	1	NA	93,49677419	60,34516129	76,22903226	58,72096774	65,3516129	77,49677419	83,55322581	61,24032258	74,7	82,67741935	79,4983871	102,4467742	-0,275166667	0,0375	4,011333333	7,516333333	12,336	15,02566667	17,35983333	16,76033333	12,89783333	8,3685	3,363833333	1,003	6,4	10,3	12,7	17	21,9	23	28,5	27,5	24,1	16,2	10,7	6,5	-10,3	-11,3	-4,7	-0,7	2,9	7,7	9,7	9,6
5623	Schl�chtern	56	23	3	NA	109,2145161	73,36612903	90,59516129	72,62903226	76,25967742	95,12096774	102,4741935	75,01451613	90,18387097	99,14193548	94,86129032	123,2064516	-0,125277778	0,182638889	4,172222222	7,675	12,50833333	15,21041667	17,54527778	16,92347222	13,02708333	8,486666667	3,5	1,132777778	6,4	10,4	12,8	17,1	22	23,1	28,6	27,6	24,2	16,3	10,8	6,6	-10,1	-11,3	-4,7	-0,9	3,1	7,9	9,9	9,8
5623	Schl�chtern	56	23	2	NA	92,65322581	61,66774194	76,61451613	62,1983871	69,94677419	81,18870968	89,71612903	64,72419355	73,63387097	83,46612903	80,27419355	105,9645161	-0,7585	-0,441666667	3,421666667	6,9005	11,744	14,42783333	16,71283333	16,22916667	12,4835	7,991333333	2,885666667	0,495833333	6	9,8	12,1	16,4	21,2	22,3	27,9	26,6	23,5	15,8	10,4	6	-10,3	-11,6	-5,1	-0,5	2,9	7,7	9,6	9,5
5623	Schl�chtern	56	23	4	NA	108,1483871	72,92741935	90,03548387	72,53064516	77,82741935	94,14193548	104,5580645	75,92903226	84,86935484	94,95806452	92,49193548	121,9064516	-0,508194444	-0,154027778	3,789583333	7,262638889	12,10444444	14,76791667	17,08222222	16,56944444	12,76208333	8,220277778	3,125138889	0,751111111	6,1	10	12,4	16,7	21,3	22,8	28,4	26,8	23,6	16	10,5	6,1	-10,2	-11,5	-5,1	-0,6	2,8	7,6	9,5	9,5
5624	Bad Br�ckenau	56	24	1	NA	104,2677419	71,09677419	88,05483871	72,60967742	83,86935484	95,76129032	105,2225806	75,63870968	82,76451613	95,90806452	90,61935484	120,9290323	-1,028529412	-0,712352941	3,113970588	6,550588235	11,39676471	14,03514706	16,35147059	15,95264706	12,24926471	7,763970588	2,603382353	0,181470588	5,4	9,4	11,7	16	20,6	22,2	27,7	25,8	22,8	15,5	9,9	5,6	-10,3	-11,7	-5,4	-0,6	2,7	7,6	9,4	9,4
5624	Bad Br�ckenau	56	24	3	NA	106,9	74,00645161	90,72903226	73,73064516	83,0483871	95,73387097	107,1	76,89193548	83,16612903	96,75483871	91,49677419	123,7822581	-0,668055556	-0,305	3,619305556	7,101666667	11,94819444	14,56180556	16,88791667	16,45916667	12,68611111	8,089583333	2,970555556	0,554861111	5,7	9,7	12,1	16,4	21	22,8	28,2	26,2	23,2	15,8	10,2	5,8	-10	-11,2	-5,1	0	3	7,9	9,6	9,7
5624	Bad Br�ckenau	56	24	2	NA	111,2483871	76,20806452	93,99032258	76,27741935	90,94516129	102,9467742	111,45	81,08387097	85,33709677	104,0354839	95,12258065	126,9483871	-1,091944444	-0,768611111	3,0025	6,550555556	11,37472222	13,93736111	16,34194444	15,98930556	12,27513889	7,688472222	2,514444444	0,064722222	5,1	9	11,4	15,7	20,3	21,9	27,5	25,5	22,6	15,3	9,7	5,3	-10,7	-12	-6,2	-0,4	2,4	6,8	8,9	9,2
5624	Bad Br�ckenau	56	24	4	NA	116,8741935	81,7483871	96,79354839	78,3516129	86,89193548	98,01774194	115,4677419	80,40967742	83,3483871	102,5322581	96,75645161	136,1532258	-0,941388889	-0,580277778	3,308194444	6,841944444	11,67930556	14,26513889	16,61375	16,23027778	12,475	7,884583333	2,699166667	0,277916667	5,4	9,5	12	16,4	21	22,9	28,2	26,2	23,1	15,6	10	5,6	-10,1	-11,2	-5,5	0,1	2,9	7,5	9,4	9,7
5713	Katzenelnbogen	57	13	1	0	69,15483871	56,55	67,7016129	63,85483871	70,91935484	87,16774194	82,70322581	63,52096774	74,06451613	74,55645161	66,50483871	80,74516129	0,665416667	0,992638889	4,871527778	8,055	12,74805556	15,40263889	17,77472222	17,35652778	13,52652778	9,056388889	4,114861111	1,854027778	6,9	11	13,2	16,8	21,9	22,9	28,5	27,2	24,1	16,6	11,3	7,2	-7,8	-9,3	-3,3	1,2	4,4	8,8	10,7	9,8
5713	Katzenelnbogen	57	13	3	0	57,20483871	47,38387097	54,9	51,51451613	61,03870968	72,35322581	68,2483871	52,31129032	59,24516129	62,79193548	54,13064516	66,34032258	0,535666667	0,875666667	4,753333333	7,906166667	12,58766667	15,22916667	17,661	17,297	13,49	8,9895	4,000666667	1,7255	6,7	10,7	13	16,5	21,6	22,6	28,2	27	23,8	16,4	11,1	6,9	-7,8	-9,1	-3,2	1	4,1	8,6	10,5	9,9
5713	Katzenelnbogen	57	13	2	NA	70	59,81290323	67,65322581	63,2483871	72,63064516	85,18064516	81,33225806	61,54354839	73,00645161	76,14193548	66,95967742	83,86612903	0,428888889	0,774722222	4,675972222	7,822083333	12,53652778	15,16208333	17,56541667	17,20555556	13,40416667	8,929305556	3,905972222	1,613194444	6,4	10,5	12,8	16,2	21,4	22,3	27,9	26,6	23,5	16,2	10,8	6,6	-8,1	-9,3	-3,4	0,9	3,9	8,3	10,4	9,7
5713	Katzenelnbogen	57	13	4	NA	61,28548387	51,87741935	57,57580645	53,65	63,34032258	74,67258065	71,83548387	54,90645161	59,46774194	66,76612903	57,00967742	70,97741935	-0,016666667	0,3245	4,167	7,269666667	11,9665	14,6115	17,06083333	16,7725	13,03233333	8,607166667	3,529833333	1,2055	6	10,2	12,3	15,6	20,8	21,8	27,3	26	23,4	15,5	10,4	6,3	-8,5	-9,6	-3,6	0,4	3,5	7,9	10	9,3
5714	Kettenbach	57	14	1	NA	67,46129032	56,7016129	64,84032258	59,25806452	73,56451613	82,10806452	78,08225806	60,28225806	69,10967742	74,41612903	64,02741935	80,36129032	0,64125	1,050277778	4,9875	8,178888889	12,87194444	15,49583333	17,90402778	17,54722222	13,69472222	9,143472222	4,16875	1,853194444	7	11,2	13,5	16,9	22,2	23,2	28,8	27,2	24,1	16,5	11,3	7,1	-7,9	-9,4	-3,4	0,9	4	8,5	10,6	9,9
5714	Kettenbach	57	14	3	NA	70,1	58,9016129	66,36774194	60,59193548	73,95645161	82,28870968	78,77096774	60,76451613	70,29354839	77,21612903	66,01612903	82,39516129	0,441666667	0,865833333	4,749722222	7,9225	12,59513889	15,22472222	17,69152778	17,35138889	13,53194444	9,027361111	4,009305556	1,657777778	6,8	11	13,5	16,7	22	23	28,5	26,9	24	16,2	11,2	7	-8,3	-9,3	-3,4	0,6	3,6	8	10,1	9,5
5714	Kettenbach	57	14	2	NA	62,86129032	53,30322581	60,77741935	55,3016129	71,93870968	77,80322581	74,67096774	57,91935484	65,69193548	71,65	60,72419355	74,93870968	0,476764706	0,920588235	4,839852941	8,046911765	12,71897059	15,33117647	17,75985294	17,43867647	13,59073529	9,038235294	4,018676471	1,7125	6,8	10,9	13,4	16,7	22	23	28,6	27	23,9	16,4	11,2	6,9	-7,7	-8,9	-3,1	1,2	4,1	8,5	10,7	10,1
5714	Kettenbach	57	14	4	NA	67,5483871	56,71612903	63,21290323	58,28225806	75,19516129	80,81774194	76,71290323	60,86290323	69,3983871	77,26451613	64,06129032	80,09032258	0,39375	0,830555556	4,727638889	7,948611111	12,60236111	15,22375	17,67555556	17,37875	13,52763889	8,984027778	3,937222222	1,599444444	6,5	10,7	13,1	16,3	21,6	22,6	28,2	26,6	23,6	16	11	6,7	-7,9	-8,9	-3,1	1,1	3,9	8,3	10,5	9,9
5715	Idstein	57	15	1	NA	56,43548387	47,33870968	54,93548387	49,42741935	63,01774194	69,47096774	68,51129032	52,16612903	60,13548387	65,35322581	54,72096774	66,57258065	0,524666667	0,965333333	4,8985	8,1455	12,776	15,37633333	17,79683333	17,52916667	13,7035	9,0865	4,064333333	1,719	6,5	10,5	13	16,6	21,7	22,8	28,5	26,9	23,7	16,1	11,2	6,7	-8	-9	-3,2	1,2	4	8,4	10,6	10
5715	Idstein	57	15	3	NA	76,52258065	62,68548387	70,68870968	63,19354839	77,24193548	85,07903226	86,32741935	65,42903226	76,25806452	84,5483871	70,34516129	88,56774194	0,145277778	0,587361111	4,5025	7,749166667	12,37652778	14,99736111	17,43972222	17,21277778	13,37305556	8,7975	3,682777778	1,375277778	6	10,1	12,5	16,2	21,2	22,3	28,1	26,5	23,3	15,8	10,8	6,4	-8,2	-9,2	-3,5	1,1	3,9	8,1	10,4	10
5715	Idstein	57	15	2	NA	52,25806452	44,23387097	51,60322581	48,23064516	62,69193548	69,70483871	68,38548387	52,06612903	59,08548387	64,05645161	52,66612903	61,58870968	0,687333333	1,184833333	5,0855	8,375666667	12,937	15,46133333	17,91083333	17,72116667	13,91633333	9,226166667	4,244	1,906833333	6,4	10,3	12,9	16,5	21,5	22,6	28,5	26,8	23,5	16	11	6,6	-8,1	-9,2	-3,3	1,3	4,1	8,4	10,8	10,2
5715	Idstein	57	15	4	NA	71,65483871	59,12580645	69,03870968	61,27419355	76,59193548	85,55967742	87,33709677	63,00967742	75,67419355	84,84516129	70,47903226	84,28548387	0,435694444	0,906666667	4,80375	8,125555556	12,71666667	15,27375	17,72944444	17,53958333	13,67680556	8,987222222	3,951527778	1,625138889	6,2	10,1	12,7	16,3	21,3	22,5	28,2	26,7	23,3	15,8	10,9	6,4	-7,9	-8,9	-3,2	1,7	4,3	8,2	10,7	10,4
5716	Oberreifenberg	57	16	1	NA	68,36451613	57,25967742	65,50322581	57,71129032	71,04032258	80,23225806	80,44193548	56,31290323	70,60645161	79,35967742	65,98064516	80,47419355	-0,197166667	0,2155	3,962166667	7,174	11,7325	14,19716667	16,69783333	16,65033333	13,01766667	8,516666667	3,374333333	1,031333333	5,9	9,4	11,9	15,4	20,4	21,6	27,5	25,8	22,5	15,2	10,6	6,2	-8,9	-10	-4,3	0,6	3,4	7,5	10	9,7
5716	Oberreifenberg	57	16	3	NA	81,35322581	66,68870968	77,74677419	66,63548387	82,28870968	91,68870968	94,14516129	64,66774194	82,80967742	93,9483871	77,9483871	94,26451613	-0,011527778	0,399722222	4,157361111	7,473333333	12,09569444	14,56597222	17,09486111	16,96111111	13,15472222	8,476805556	3,506388889	1,10375	5,6	9,3	11,9	15,5	20,6	21,9	27,6	26	22,6	15,2	10,4	5,9	-8,5	-9,7	-4,1	1	3,7	7,5	10,1	9,9
5716	Oberreifenberg	57	16	2	NA	80,66935484	65,91612903	74,74193548	61,84032258	73	82,9	83,1483871	55,51935484	75,52419355	86,89516129	72,77258065	92,19354839	-0,567166667	-0,233666667	3,4675	6,763333333	11,42533333	13,9085	16,47633333	16,3885	12,56433333	7,979333333	2,9285	0,562	5,1	8,8	11,3	14,9	19,9	21	26,9	25,4	22	14,8	9,9	5,4	-8,8	-9,9	-4,4	0,6	3,5	7,4	9,9	9,9
5716	Oberreifenberg	57	16	4	NA	101,5419355	83,71612903	94,46774194	76,11129032	93,33064516	104,6612903	104,3870968	71,21935484	96,36290323	111,9048387	94,44677419	115,0016129	-1,073888889	-0,793194444	2,733611111	6,086944444	10,80236111	13,22944444	15,81583333	15,77597222	11,96333333	7,338888889	2,372361111	-0,036944444	4,7	8	10,9	14,4	19,6	20,7	26,7	25	21,5	14,4	9,6	5,1	-9,4	-10,8	-5,4	-0,1	3	6,4	9,2	9,4
5717	Bad Homburg vor der H�he	57	17	1	NA	75,23870968	61,08064516	68,50645161	54,92580645	68,16612903	74,51612903	72,93064516	50,66935484	70,63387097	82,99516129	66,57580645	85,9983871	-0,018166667	0,374666667	4,190333333	7,5605	12,231	14,758	17,285	17,09516667	13,1615	8,464333333	3,475333333	1,097333333	5,8	9,6	12,2	16	20,9	22,2	28	26,3	23	15,5	10,5	6	-8,5	-9,6	-4	1,1	3,9	7,8	10,2	10,3
5717	Bad Homburg vor der H�he	57	17	3	NA	96,33387097	77,72903226	86,39354839	66,39032258	79,42903226	89,11935484	89,06290323	59,42258065	86,12419355	104,4741935	86,50806452	111,5564516	0,350277778	0,804444444	4,651805556	8,06625	12,74458333	15,26777778	17,79430556	17,57763889	13,56513889	8,721805556	3,823472222	1,427222222	6,2	10,2	12,9	16,7	21,6	22,8	28,7	27	23,4	15,9	11	6,4	-8,6	-9,8	-4,3	1,1	3,7	7,4	10	10
5717	Bad Homburg vor der H�he	57	17	2	NA	65,8516129	53,62258065	59,56290323	49,56290323	63,39193548	68,95322581	68,58870968	47,31290323	63,80645161	74,34354839	60,18387097	77,23709677	0,459333333	0,9185	4,888833333	8,2675	12,918	15,56533333	18,00716667	17,7105	13,70183333	8,968166667	3,991166667	1,648166667	6,5	10,5	13,1	17,1	21,8	23,2	28,9	27,4	23,9	16,3	11,1	6,6	-8,1	-9,2	-3,4	1,3	4,5	8,6	10,5	10,8
5717	Bad Homburg vor der H�he	57	17	4	NA	76,65322581	61,62419355	70,13709677	55,06290323	71,97580645	77,63548387	76,92096774	52,72096774	72,23548387	86,52741935	72,16451613	92,20322581	1,187638889	1,720138889	5,803333333	9,209027778	13,8725	16,54236111	19,02541667	18,63597222	14,50513889	9,62	4,698055556	2,345277778	7	11,1	13,6	17,6	22,3	23,7	29,3	27,7	24,2	16,6	11,5	7,1	-7	-7,9	-2,2	2,6	5,4	9,7	11,7	11,6
5718	Ilbenstadt	57	18	1	NA	52,3	42,57096774	47,1483871	42,20322581	57,04516129	62,86129032	61,15967742	42,23709677	54,08870968	63,11612903	50,73387097	62,18064516	1,04	1,544666667	5,701833333	9,1085	13,7555	16,47516667	18,886	18,47433333	14,36816667	9,571333333	4,5765	2,259166667	6,8	10,9	13,4	17,6	22,1	23,6	29,3	27,9	24,4	16,6	11,3	7	-7,2	-8,5	-2,3	2,1	5,3	9,6	11,4	11,5
5718	Ilbenstadt	57	18	3	NA	67,05806452	53,22741935	60,97580645	52,92903226	69,88064516	76,52903226	75,44677419	53,15483871	68,36451613	78,90806452	64,6016129	80,6516129	1,314444444	1,839444444	6,025416667	9,453888889	14,10875	16,82930556	19,27708333	18,85361111	14,68916667	9,823055556	4,826805556	2,488888889	7,1	11,2	13,7	17,9	22,4	23,9	29,4	28	24,3	16,8	11,5	7,2	-7	-7,8	-1,9	2,5	5,7	10	11,8	11,9
5718	Ilbenstadt	57	18	2	NA	49,29032258	38,33709677	45,47741935	43,23548387	57,31612903	65,04354839	65,67903226	47,84677419	53,20322581	59,57580645	48,75483871	59,20967742	1,165166667	1,650833333	5,886333333	9,3345	13,98816667	16,72566667	19,147	18,692	14,53766667	9,714333333	4,6875	2,357666667	6,9	11	13,6	17,9	22,4	23,9	29,5	28,1	24,5	16,7	11,4	7	-7	-8,3	-2	2,4	5,6	10	11,6	11,7
5718	Ilbenstadt	57	18	4	NA	62,58387097	49,26451613	57,70322581	53,87741935	69,28548387	78,18225806	79,79516129	58,19677419	66,66935484	74,91612903	61,8	75,47419355	1,319166667	1,796666667	6,089027778	9,584305556	14,28291667	17,02722222	19,44347222	19,01680556	14,78083333	9,89375	4,820416667	2,471527778	7,2	11,1	13,7	18,3	22,8	24,2	29,6	28,3	24,4	16,8	11,6	7,2	-7	-8,2	-1,8	2,5	5,7	10,2	11,9	11,9
5719	Altenstadt	57	19	1	NA	49,9483871	38,27741935	46,10967742	45,75645161	59,73709677	68,42419355	70,61290323	54,52419355	54,95	59,96935484	50,78064516	61,93870968	1,059333333	1,510333333	5,7515	9,2145	13,94283333	16,67033333	19,04716667	18,62233333	14,46	9,643166667	4,577166667	2,237666667	7	11	13,6	18,1	22,6	24,3	29,5	28,4	24,4	16,8	11,3	7,1	-7,3	-8,4	-2,3	2,2	5,4	10	11,6	11,6
5719	Altenstadt	57	19	3	NA	62,24032258	48,70806452	57,8	56,54193548	70,59516129	82,11129032	86,28225806	62,8483871	68,43225806	74,98709677	62,88387097	75,74516129	1,255277778	1,716666667	6,070138889	9,580555556	14,35416667	17,09736111	19,47861111	19,06486111	14,80861111	9,909861111	4,744861111	2,397083333	7	11	13,7	18,3	22,8	24,4	29,6	28,5	24,3	16,8	11,4	7,1	-6,8	-8	-1,6	2,6	5,9	10,5	12	12
5719	Altenstadt	57	19	2	NA	52,2	39,33548387	48,07580645	47,72258065	60,49193548	69,06935484	74,24193548	57,45	56,83064516	61,4	52,49354839	63,46129032	1,118833333	1,627666667	5,86	9,317	14,06683333	16,7665	19,14583333	18,695	14,55166667	9,709666667	4,677833333	2,304	7,1	11,2	13,7	17,9	22,5	24,1	29,5	28,3	24,4	16,8	11,3	7	-7,5	-8,4	-2,3	2,1	5,3	10	11,6	11,6
5719	Altenstadt	57	19	4	NA	62,90967742	48,37258065	59,09677419	57,98548387	71,63870968	83,48870968	90,79516129	65,98225806	69,37580645	75,51774194	64,94677419	77,69354839	1,141944444	1,595555556	5,880694444	9,3425	14,14430556	16,85222222	19,23986111	18,78736111	14,62055556	9,747638889	4,675694444	2,289305556	7,2	11,2	13,5	18	22,6	24,2	29,4	28,3	24,2	16,9	11,4	7	-7,6	-8,4	-2,2	2,2	5,3	10	11,7	11,6
5720	B�dingen	57	20	1	NA	59,79032258	43,85483871	56,43225806	52,13387097	62,3483871	75,99193548	81,25806452	59,47741935	63,72903226	67,70322581	59,49516129	72,91774194	0,855833333	1,335333333	5,482166667	8,875833333	13,69266667	16,361	18,767	18,24983333	14,21783333	9,449666667	4,443666667	2,057333333	7,2	11,2	13,6	17,8	22,5	23,8	29,3	27,9	24,3	16,7	11,3	6,9	-8,3	-9	-3	1,3	4,6	9,4	10,9	11,1
5720	B�dingen	57	20	3	NA	67,99032258	50,77419355	64,80806452	61,58064516	73,00645161	87,50645161	96,71612903	68,65483871	73,27258065	78,6983871	70,1516129	83,47258065	0,8775	1,366388889	5,50875	8,893611111	13,72930556	16,40166667	18,78819444	18,26388889	14,24527778	9,475555556	4,470277778	2,079583333	7,4	11,5	13,6	17,6	22,7	23,9	29,2	27,7	24,3	16,8	11,3	7	-8,4	-8,8	-3	1,5	4,6	9,5	11,3	11,1
5720	B�dingen	57	20	2	NA	54,3016129	39,73225806	51,92258065	46,03387097	53,20483871	67,89677419	73,20483871	51,7483871	57,58387097	60,87580645	54,20322581	67,35	0,701	1,1626	5,2542	8,6066	13,4484	16,1242	18,4882	17,9432	13,9928	9,2694	4,2934	1,8958	7,2	11,3	13,5	17,5	22,4	23,6	29,1	27,6	24,4	16,8	11,1	6,9	-8,6	-9,2	-3,4	0,3	4,3	9,1	10,4	10,4
5720	B�dingen	57	20	4	NA	61,51935484	45,85483871	59,13709677	53,74193548	63,75	78,13225806	82,26451613	59,53387097	64,35645161	69,4	61,39193548	75,34193548	0,865333333	1,360333333	5,489	8,86	13,711	16,37266667	18,74383333	18,189	14,20933333	9,435333333	4,4785	2,086166667	7,4	11,5	13,6	17,7	22,7	23,9	29,2	27,5	24,3	16,8	11,3	7	-8,4	-8,9	-3,1	0,9	4,6	9,3	10,9	11
5721	Gelnhausen	57	21	1	NA	79,63387097	57,29193548	73,65483871	61,91774194	69,62903226	86,97258065	95,90322581	67,52741935	78,32096774	84,38225806	78,09516129	98,85967742	0,055333333	0,436166667	4,428	7,784166667	12,62183333	15,29783333	17,642	17,16433333	13,32766667	8,723	3,619	1,281833333	6,9	10,9	13	17	21,9	23,2	28,6	27	23,9	16,6	10,8	6,5	-8,9	-9,7	-3,7	-0,1	4,1	8,7	10,1	10,1
5721	Gelnhausen	57	21	3	NA	88,36290323	65,25967742	83,78225806	72,32419355	82,12096774	101,2645161	110,4967742	78,13870968	88,7016129	95,89677419	87,51129032	109,0032258	0,497083333	0,94875	5,012777778	8,401388889	13,22152778	15,89347222	18,26222222	17,75763889	13,81958333	9,120555556	4,078888889	1,738194444	7,2	11,3	13,5	17,6	22,5	23,8	29,2	27,4	24,4	16,8	11,2	6,9	-8,9	-9,7	-3,7	0,3	4,1	8,9	10,3	10,4
5721	Gelnhausen	57	21	2	NA	80,98548387	56,70322581	74,69032258	59,36935484	67,07903226	83,45483871	89,35	65,71451613	75,97258065	83,32741935	76,31290323	96,1	0,257166667	0,693166667	4,747833333	8,170666667	12,9545	15,60383333	17,9985	17,54433333	13,61283333	8,937833333	3,86	1,4765	6,8	10,9	13,4	17,5	22,2	23,5	29	27,3	24,3	16,5	11	6,7	-8,9	-9,9	-3,8	0,2	4,1	8,7	10,3	10,4
5721	Gelnhausen	57	21	4	NA	89,41451613	64,05	83,73548387	69,87258065	78,60645161	98,07903226	107,8919355	77,03064516	86,28548387	95,36451613	87,68064516	107,5790323	0,568888889	1,043194444	5,144305556	8,594305556	13,34152778	16,00111111	18,40444444	17,93916667	13,95875	9,206111111	4,148611111	1,788055556	6,9	11,1	13,4	17,6	22,3	23,5	29,1	27,3	24,3	16,6	11	6,7	-8,8	-9,6	-3,6	0,4	4,2	8,9	10,4	10,5
5722	Salm�nster	57	22	1	NA	81,54516129	55,69354839	73,76290323	57,52096774	65,37903226	81,45967742	85,51774194	61,53548387	73,09193548	82,5516129	74,11774194	95,66774194	0,448	0,9795	5,086833333	8,5805	13,29633333	15,92283333	18,355	17,89766667	13,89466667	9,167333333	4,086333333	1,668	6,7	10,9	13,4	17,3	22,1	23,3	29	27,2	24,3	16,3	10,9	6,6	-8,9	-10,1	-3,8	0,8	4,3	8,8	10,8	10,7
5722	Salm�nster	57	22	3	NA	103,1758065	71,74516129	92,20967742	74,20322581	81,44677419	100,9306452	108,3451613	77,46451613	90,57419355	103,1693548	94,17096774	120,2370968	0,089305556	0,550416667	4,593611111	8,025138889	12,76694444	15,38875	17,83638889	17,40375	13,49347222	8,840277778	3,666527778	1,317777778	6,6	10,8	13,3	17,2	22	23,3	28,9	27,1	24,2	16,3	10,8	6,5	-9,2	-10,2	-4,1	0,6	4	8,6	10,5	10,6
5722	Salm�nster	57	22	2	NA	94,34516129	64,43870968	80,4516129	64,55806452	68,87580645	82,67258065	92,08225806	65,04516129	79,05483871	89,9983871	82,93064516	108,9177419	-0,344666667	0,111666667	4,110833333	7,552333333	12,306	14,94666667	17,3655	16,97566667	13,09833333	8,513166667	3,275166667	0,906833333	6,3	10,6	12,8	16,8	21,7	22,9	28,3	26,4	23,8	15,8	10,5	6,3	-9,8	-11	-4,6	0,5	3,9	8,1	10,3	10,1
5722	Salm�nster	57	22	4	NA	112,8451613	79,48548387	97,68387097	77,80806452	82,55967742	100,1758065	109,6419355	76,30806452	91,50322581	106,4322581	99,01935484	130,8548387	-0,261527778	0,154722222	4,162083333	7,595277778	12,35013889	14,99138889	17,42680556	17,03958333	13,14916667	8,543888889	3,311944444	0,952083333	6	10,2	12,4	16,3	21,1	22,4	28	26,1	23,4	15,6	10,2	6	-9,5	-10,6	-4,5	0,4	4	8,2	10,4	10,4
5723	Altengronau	57	23	1	NA	97,33870968	66,37096774	80,29677419	64,25483871	65,81290323	78,97419355	88,38548387	63,06129032	74,45806452	87,73064516	82,2016129	107,9919355	-0,225166667	0,143333333	4,157166667	7,630666667	12,418	15,08416667	17,46416667	16,972	13,0925	8,502166667	3,383333333	1,020666667	6,2	10,3	12,7	16,7	21,4	22,8	28,4	26,6	23,8	15,9	10,5	6,2	-9,7	-10,8	-4,4	-0,3	3,5	8,3	10,2	10,2
5723	Altengronau	57	23	3	NA	118,1032258	84,04032258	101,6806452	80,06290323	83,1516129	97,55483871	112,1483871	75,7016129	89,20483871	107,8209677	101,6209677	137,8951613	-0,429722222	-0,033888889	3,934027778	7,358333333	12,13	14,8	17,19763889	16,79888889	12,95513889	8,389305556	3,167222222	0,828472222	6	10,2	12,5	16,6	21,3	22,7	28,2	26,5	23,6	15,8	10,4	6,1	-9,6	-10,7	-4,5	0,4	3,7	8,2	10,3	10,3
5723	Altengronau	57	23	2	NA	88,17741935	61,39193548	74,36290323	58,86774194	63,82096774	76,2516129	85,14677419	61,98870968	67,99354839	78,59354839	73,73870968	99,23387097	-0,257833333	0,1345	4,1285	7,630166667	12,43666667	15,10766667	17,43783333	16,95033333	13,06316667	8,486	3,3795	0,9975	6,1	10,4	12,7	16,9	21,5	23	28,6	26,9	23,9	16,1	10,5	6,3	-10	-11,2	-4,8	-0,5	3,1	7,9	9,9	9,9
5723	Altengronau	57	23	4	NA	104,7290323	73,95322581	88,49354839	70,22258065	76,40645161	88,8016129	99,00645161	72,84193548	78,97741935	93,30322581	85,64193548	119,3596774	-0,10625	0,3025	4,342083333	7,858611111	12,63291667	15,29930556	17,66180556	17,21305556	13,2875	8,651527778	3,539444444	1,132916667	6,2	10,5	12,9	17,2	21,8	23,2	28,8	27	24	16,2	10,7	6,4	-9,6	-10,7	-4,5	0,3	3,5	8,3	10,1	10,1
5724	Zeitlofs	57	24	1	NA	88,66290323	60,96290323	74,51774194	60,03064516	68,02096774	77,0483871	86,20967742	65,30483871	67,34516129	77,56612903	73,6483871	99,37096774	-0,414666667	-0,01	3,974	7,487666667	12,31516667	14,94716667	17,282	16,84466667	12,99333333	8,359	3,248833333	0,835666667	6	10,1	12,5	16,8	21,4	22,9	28,5	26,8	23,7	16,1	10,5	6,1	-9,7	-10,9	-4,7	0,3	3,4	8,2	9,9	10
5724	Zeitlofs	57	24	3	NA	109,7258065	75,36774194	90,96774194	72,47419355	83,70322581	96,70645161	104,1016129	83,51774194	88,14516129	95,81774194	91,24032258	124,6419355	-0,59875	-0,250694444	3,730416667	7,203194444	12,02263889	14,68833333	17,02	16,64944444	12,83166667	8,222222222	3,050833333	0,650277778	5,7	9,9	12,2	16,5	21	22,5	28,2	26,3	23,3	15,8	10,3	5,9	-9,8	-10,9	-4,7	0,1	3,2	8,2	9,9	9,9
5724	Zeitlofs	57	24	2	NA	95,04032258	66,37096774	79,86129032	65,18870968	73,01290323	81,33709677	93,63709677	69,22903226	69,74516129	82,25	79,28870968	108,6241935	-0,766833333	-0,397333333	3,563166667	7,100666667	11,92183333	14,5175	16,88133333	16,49266667	12,70566667	8,057	2,863833333	0,459666667	5,3	9,3	11,6	16	20,6	22,4	27,9	25,9	22,8	15,5	9,9	5,5	-9,9	-11,1	-5,2	0,2	3	7,7	9,6	9,8
5724	Zeitlofs	57	24	4	NA	102,4903226	70,42258065	85,61451613	69,43709677	78,60645161	93,00322581	101,9209677	75,46129032	77,32419355	89,52741935	85,12419355	115,5274194	-0,460416667	-0,121111111	3,894722222	7,43125	12,25347222	14,88138889	17,24458333	16,85222222	13,00736111	8,323888889	3,172361111	0,750833333	5,9	10	12,5	16,9	21,3	22,9	28,6	26,7	23,6	16	10,5	6,1	-9,5	-10,6	-4,6	0,6	3,4	8,3	10	10,1
5812	St. Goarshausen	58	12	1	NA	67,77580645	56,66451613	66,81451613	63,61774194	70,53064516	81,86290323	76,96612903	59,18387097	74,37096774	73,75967742	63,72903226	80,91612903	1,216666667	1,555972222	5,483888889	8,618472222	13,26694444	15,93777778	18,34958333	17,92791667	14,06513889	9,538611111	4,646527778	2,390972222	7,8	11,7	14,1	17,6	22,6	23,8	29,4	28,2	24,7	17,6	12,2	7,9	-7,1	-8,7	-2,8	1,8	5	9,1	11,3	10,7
5812	St. Goarshausen	58	12	3	NA	64,66129032	53,67419355	60,06451613	54,82580645	59,12741935	67,45322581	68,58870968	49,13387097	64,72258065	65,08548387	55,65	77,57903226	0,975166667	1,310166667	5,239333333	8,324333333	12,90183333	15,60266667	18,04016667	17,6895	13,82166667	9,3305	4,395833333	2,177666667	7,7	11,8	14,2	17,6	22,6	23,9	29,5	28,2	24,6	17,7	12,2	8	-7,6	-9,4	-3,2	1,3	4,4	8,4	10,8	10,5
5812	St. Goarshausen	58	12	2	NA	74,6983871	61,55967742	70,68870968	65,66129032	75,0483871	86,98870968	83,86451613	63,60645161	77,43225806	79,17903226	68,95967742	87,96290323	0,586111111	0,920277778	4,813333333	7,927361111	12,58402778	15,24902778	17,67013889	17,30986111	13,51944444	9,046388889	4,025138889	1,785694444	7	11	13,2	16,7	21,7	22,9	28,5	27,3	23,9	16,8	11,4	7,2	-7,5	-9,2	-3,1	1,4	4,5	8,7	10,8	10,3
5812	St. Goarshausen	58	12	4	NA	64,20483871	52,26290323	59,14032258	55,01612903	62,15	70,76129032	70,77096774	51,87419355	64,55	66,99677419	56,87741935	75,74032258	0,594833333	0,861666667	4,77	7,842	12,43516667	15,15666667	17,5865	17,23366667	13,46233333	9,0355	3,987333333	1,8065	7,1	11,1	13,4	16,8	21,9	23	28,6	27,3	24	16,8	11,4	7,3	-7,7	-9,8	-3,4	0,9	4,4	8,2	10,6	10,2
5813	Nast�tten	58	13	1	NA	74,06612903	60,45806452	69,89354839	64,06451613	76,76451613	88,21935484	84,87903226	63,86612903	74,6	79,71290323	69,04193548	86,31612903	0,340694444	0,662916667	4,549305556	7,656527778	12,31305556	14,96638889	17,4125	17,08333333	13,3175	8,847916667	3,809305556	1,5725	6,5	10,4	12,6	16,1	21,2	22,3	27,9	26,6	23,4	16,1	10,9	6,6	-8,1	-9,5	-3,5	0,7	3,7	8,2	10,2	9,6
5813	Nast�tten	58	13	3	0	69,64193548	55,57580645	63,37419355	58,81290323	69,81290323	79,19032258	77,43870968	57,24032258	67,69677419	74	63,05645161	80,78387097	0,215	0,50515625	4,380625	7,43390625	12,04546875	14,7590625	17,2115625	16,87515625	13,1434375	8,7615625	3,645	1,47078125	6,8	10,7	13,1	16,4	21,6	22,7	28,2	26,8	23,6	16,2	11,1	7	-8,2	-9,8	-3,6	0,6	3,7	8,1	10,2	9,6
5813	Nast�tten	58	13	2	NA	79,0483871	64,26451613	72,70645161	66,33548387	82,46290323	92,54516129	88,30967742	66,69677419	76,19354839	84,89516129	72,88870968	91,3	-0,169027778	0,211111111	4,005694444	7,087777778	11,78027778	14,40083333	16,88888889	16,61125	12,91402778	8,502361111	3,414583333	1,111805556	5,8	10	12,1	15,4	20,7	21,6	27,2	25,8	23	15,3	10,2	6,1	-8,9	-9,7	-3,7	0	2,9	7,5	9,7	8,8
5813	Nast�tten	58	13	4	NA	71,49516129	56,21774194	66,14516129	62,55	76,84354839	88,55483871	82,29032258	60,19354839	69,99032258	77,42258065	66,81290323	81,4483871	0,323055556	0,728888889	4,562916667	7,673888889	12,3225	14,99736111	17,44069444	17,09444444	13,3425	8,892638889	3,847083333	1,569722222	6,8	10,8	13,2	16,5	21,7	22,7	28,3	26,8	23,6	16,1	11	7,1	-8,5	-9,5	-3,4	0,1	3,1	7,7	9,8	9,1
5814	Bad Schwalbach	58	14	1	0	65,3516129	53,42903226	60,67419355	53,92258065	67,75645161	74,26290323	71,19516129	54,2483871	63,19193548	71,07096774	60,37903226	76,27580645	0,0535	0,449166667	4,240333333	7,367	12,0455	14,65816667	17,16066667	16,83916667	13,1085	8,687166667	3,612	1,275166667	6,4	10,6	12,9	16,2	21,5	22,5	27,9	26,4	23,4	15,7	10,7	6,7	-8,9	-9,6	-3,6	-0,2	2,7	7,3	9,6	8,6
5814	Bad Schwalbach	58	14	3	NA	82,30806452	67,07741935	74,92580645	65,78225806	77,44677419	89,27741935	88,94193548	64,6983871	75,29677419	87,00645161	74,49193548	93,23387097	-0,087361111	0,260416667	4,027222222	7,128472222	11,77930556	14,45319444	16,93486111	16,58625	12,89666667	8,538333333	3,398194444	1,132222222	6,1	10,2	12,4	15,7	21	22	27,3	25,8	23	15,3	10,5	6,3	-8,6	-9,5	-3,5	-0,6	2,4	7,2	9,5	8,3
5814	Bad Schwalbach	58	14	2	NA	67,81290323	55,00483871	61,42903226	54,06935484	65,4	71,70322581	71,72741935	53,55645161	64,50967742	73,43870968	61,09516129	78,15645161	-0,017333333	0,383666667	4,247333333	7,4135	12,05816667	14,70066667	17,16466667	16,90233333	13,11266667	8,6615	3,516333333	1,219833333	6	10,2	12,4	15,8	21	22	27,7	26	23	15,4	10,5	6,3	-8,1	-8,9	-3,2	0,2	3,1	7,8	10	9,1
5814	Bad Schwalbach	58	14	4	NA	87,78387097	70,82419355	78,75322581	66,76290323	78,86774194	87,25967742	90,41451613	63,4016129	78,48870968	93,33064516	78,02419355	99,00806452	-0,145555556	0,258472222	4,094166667	7,269027778	11,89541667	14,54930556	17,01375	16,70875	12,95638889	8,534861111	3,360277778	1,096527778	6,1	10,1	12,2	15,7	20,9	22	27,5	26	23	15,3	10,5	6,4	-8,5	-9,1	-3,7	0,2	3,1	7,5	9,8	9
5815	Wehen	58	15	1	NA	69,71290323	56,21129032	63,63709677	56,47419355	67,11290323	73,67741935	76,71129032	55,67580645	66,58548387	75,19677419	62,39677419	79,31612903	-0,159833333	0,230166667	4,121166667	7,337833333	11,97483333	14,59683333	17,04033333	16,85533333	13,047	8,521166667	3,321	1,0485	5,7	9,6	11,8	15,4	20,5	21,7	27,4	25,8	22,6	15,1	10,3	6,1	-8,3	-9,2	-3,6	1,1	3,8	7,7	10,4	9,8
5815	Wehen	58	15	3	0	81,81129032	64,91774194	73,8483871	63,93064516	76,75322581	84,55322581	87,5483871	61,42258065	76,38870968	89,53709677	73,77903226	93,65967742	0,207083333	0,655138889	4,620694444	7,9125	12,51	15,15041667	17,55361111	17,33277778	13,41625	8,814166667	3,655	1,411527778	6,4	10,6	12,9	16,9	21,8	23,3	28,9	27,3	23,9	15,9	11,1	7	-8,1	-8,8	-3,4	1,2	3,9	7,8	10,5	10
5815	Wehen	58	15	2	NA	69,11935484	55,11129032	64,50483871	55,27903226	66,24032258	74,26129032	77,18387097	54,16451613	69,38870968	78,23225806	65,89677419	83,40483871	0,0475	0,473833333	4,402333333	7,711	12,33683333	14,933	17,3965	17,233	13,32266667	8,661	3,52	1,231	5,8	9,7	12,1	15,9	21	22,4	28,2	26,6	23,1	15,5	10,7	6,2	-8,2	-9	-3,5	1,4	4	7,8	10,5	10,1
5815	Wehen	58	15	4	0	78,17580645	61,91612903	71,17580645	60,39032258	79,7983871	83,36774194	87,02096774	60,20806452	77,97903226	87,95806452	72,35483871	91,36935484	0,483194444	0,978611111	5,074444444	8,449722222	13,02166667	15,665	18,08458333	17,86416667	13,87680556	9,073472222	3,950138889	1,680416667	6,4	10,4	12,8	16,8	21,7	23,2	28,9	27,3	23,9	15,8	11,1	6,8	-7,9	-8,7	-3,2	1,7	4,3	7,9	10,7	10,3
5816	K�nigstein im Taunus	58	16	1	0	67,47096774	54,61774194	63,99032258	53,34193548	64,54193548	73,91935484	75,83387097	51,94354839	68,3516129	77,15967742	64,4483871	79,80967742	0,26	0,716833333	4,593833333	8,003	12,6305	15,1575	17,66416667	17,47816667	13,52716667	8,725	3,755333333	1,371833333	5,8	9,7	12,5	16,3	21,3	22,6	28,4	26,8	23,2	15,6	10,7	6,2	-8,1	-9,1	-3,6	1,6	4,2	7,8	10,5	10,3
5816	K�nigstein im Taunus	58	16	3	NA	78,3016129	63,50483871	73,65322581	61,23548387	75,36451613	86,30806452	88,39193548	61,91612903	79,05967742	89,60645161	73,9483871	92,80806452	0,588333333	1,064722222	5,115972222	8,534444444	13,13944444	15,75916667	18,19875	17,98777778	13,94305556	9,125972222	4,065555556	1,731944444	6,4	10,3	13,1	16,9	21,9	23,3	29,1	27,4	23,8	16	11,1	6,7	-7,5	-8,3	-2,8	2,2	4,7	8,4	11,1	10,8
5816	K�nigstein im Taunus	58	16	2	NA	68,74193548	56,78870968	65,27580645	52,20483871	63,29516129	74,60645161	75,09193548	51,01129032	68,27580645	78,71774194	65,75322581	81,11129032	0,3255	0,812333333	4,655333333	8,117666667	12,8	15,28716667	17,82683333	17,64083333	13,63016667	8,724166667	3,806333333	1,373833333	5,8	9,9	12,5	16,3	21,3	22,6	28,5	26,7	23,2	15,7	10,7	6,1	-8,2	-9,2	-3,7	1,6	4,1	7,6	10,3	10,3
5816	K�nigstein im Taunus	58	16	4	NA	70,60806452	58,14193548	68,47741935	57,16129032	69,26451613	82,8	83,17741935	59,31129032	74,25483871	84,47419355	69,38064516	85,08709677	1,091805556	1,635416667	5,688611111	9,136805556	13,77152778	16,38055556	18,89083333	18,58222222	14,46902778	9,514583333	4,574861111	2,214583333	6,8	11,1	13,6	17,5	22,3	23,8	29,5	27,9	24,3	16,6	11,5	7,1	-7,1	-7,9	-2,4	2,4	5,1	9	11,4	11,2
5817	Frankfurt am Main West	58	17	1	NA	70,00967742	55,47096774	65,30483871	49,1516129	59,56774194	70,94032258	72,26129032	49,08709677	65,54516129	78,85483871	65,26612903	82,46774194	1,086666667	1,646166667	5,649833333	9,110666667	13,7815	16,35483333	18,89	18,55933333	14,44216667	9,461666667	4,603833333	2,163833333	6,6	10,8	13,3	17,3	22,1	23,5	29,1	27,6	23,8	16,3	11,3	6,8	-7,1	-7,7	-2,4	2,4	5	8,8	11,2	11,2
5817	Frankfurt am Main West	58	17	3	NA	68,79516129	55,53548387	65,1483871	52,51935484	64,20806452	79,53064516	77,75806452	56,81612903	72,39193548	82,01774194	66,24193548	82,14032258	1,505833333	2,108472222	6,256944444	9,727916667	14,35444444	17,02805556	19,55083333	19,15013889	14,9475	9,949305556	5,031666667	2,647777778	7,1	11,4	13,9	17,9	22,6	24	29,7	28,1	24,4	16,8	11,7	7,3	-6,5	-7,2	-1,7	3	5,7	9,8	12,1	11,9
5817	Frankfurt am Main West	58	17	2	NA	61,24677419	47,87258065	55,56935484	44,15967742	57,76612903	63,97903226	63,47258065	45,09193548	59,27096774	69,08387097	57,36129032	71,71612903	1,496166667	2,063166667	6,238333333	9,653166667	14,30866667	17,01716667	19,50383333	19,0805	14,893	9,950666667	5,0055	2,655833333	7,3	11,3	13,9	17,9	22,6	24,1	29,6	28	24,4	16,8	11,7	7,4	-6,8	-7,4	-1,8	2,9	5,9	10,1	12	12,2
5817	Frankfurt am Main West	58	17	4	NA	64,44516129	50,7483871	60,53064516	50,8483871	66,45645161	76,4483871	71,96612903	54,39032258	67,43870968	76,3516129	61,0516129	75,15	1,749444444	2,381666667	6,627777778	10,02472222	14,67666667	17,44722222	19,95097222	19,43555556	15,20111111	10,23486111	5,253194444	2,959305556	7,5	11,6	14,1	18,2	22,7	24,2	29,7	28,2	24,4	16,8	11,7	7,6	-6,4	-6,8	-1,2	3,3	6,3	10,4	12,3	12,5
5818	Frankfurt am Main Ost	58	18	1	NA	59,91290323	47,24032258	54,69677419	47,20967742	61,87580645	68,23548387	66,67903226	48,22258065	62,08064516	70,91451613	57,62096774	71,92096774	1,50359375	2,0425	6,27421875	9,6865625	14,36015625	17,10546875	19,58125	19,1425	14,928125	10,02390625	4,993125	2,66890625	7,4	11,3	13,9	18	22,6	24	29,6	28	24,4	16,9	11,7	7,4	-6,8	-7,4	-1,6	2,8	6,1	10,3	12,1	12,2
5818	Frankfurt am Main Ost	58	18	3	NA	60,34677419	47,72096774	56,54193548	49,90483871	63,90967742	72,26129032	68,84193548	52,87096774	63,08225806	71,21290323	57,15645161	71,53387097	1,740147059	2,341176471	6,590882353	9,987352941	14,65397059	17,42779412	19,92705882	19,44955882	15,19897059	10,27602941	5,215441176	2,912941176	7,7	11,7	14,1	18,1	22,7	24,1	29,7	28,1	24,4	17,1	11,9	7,7	-6,6	-7,1	-1,3	3,1	6,4	10,4	12,2	12,4
5818	Frankfurt am Main Ost	58	18	2	NA	64,31451613	49,78709677	58,68548387	55,76612903	68,13870968	76,72903226	79,05645161	57,35645161	67,94032258	75,96129032	62,36774194	78,21451613	1,414444444	1,935138889	6,211388889	9,66	14,37	17,11847222	19,58791667	19,14180556	14,91361111	10,01611111	4,892361111	2,565	7,4	11,4	13,9	18,2	22,7	24,1	29,6	28,1	24,4	17,1	11,8	7,4	-6,9	-7,9	-1,6	2,6	5,9	10,4	12	12,1
5818	Frankfurt am Main Ost	58	18	4	NA	50,90322581	39,61612903	47,59516129	45,64516129	55,51451613	61,92096774	63,39516129	47,87258065	54,45483871	60,28870968	48,85322581	61,03709677	1,731166667	2,344	6,596833333	9,991166667	14,68983333	17,43033333	19,96066667	19,47566667	15,22783333	10,298	5,182166667	2,863833333	7,6	11,7	14,1	18,1	22,7	24	29,6	27,9	24,4	17,2	12	7,7	-6,5	-7,3	-1,4	2,9	6,3	10,8	12,4	12,6
5819	Hanau	58	19	1	NA	62,42903226	48,46451613	58,11935484	56,17096774	69,24516129	79,9016129	83,22741935	60,79193548	67,68387097	74,77096774	62,53870968	75,6983871	1,395972222	1,834861111	6,18375	9,703333333	14,47708333	17,21611111	19,61666667	19,19152778	14,92791667	9,999583333	4,878333333	2,5175	7,3	11,3	13,7	18,2	22,8	24,1	29,6	28,1	24,4	17,1	11,6	7,3	-6,8	-8	-1,5	2,6	6	10,5	12,1	12,1
5819	Hanau	58	19	3	NA	50,33387097	40,02096774	48,57580645	45,93387097	57,50645161	64,18387097	65,74677419	48,87419355	54,38870968	59,47258065	50,73064516	61,16612903	1,549333333	2,060666667	6,336	9,779166667	14,5475	17,2755	19,69866667	19,24866667	15,03933333	10,1055	5,018333333	2,6985	7,4	11,5	13,7	18,2	22,7	24	29,5	27,8	24,4	17,2	11,7	7,4	-7	-7,8	-1,7	2,8	5,8	10,5	12,5	12,4
5819	Hanau	58	19	2	NA	60,22903226	47,04193548	57,6	55,86774194	69,76129032	80,29516129	86,58709677	61,7016129	66,88225806	72,11612903	63,27903226	74,3016129	1,355555556	1,825972222	6,117916667	9,598194444	14,39361111	17,11125	19,50291667	19,03416667	14,82847222	9,924166667	4,867083333	2,520555556	7,4	11,4	13,6	18,2	22,7	24,1	29,5	28,2	24,4	17,1	11,6	7,3	-7,4	-8,1	-2	2,4	5,4	10,2	12	11,8
5819	Hanau	58	19	4	NA	49,86774194	40,33225806	48,29193548	46,24193548	58,43548387	65,51451613	67,8483871	49,61935484	53,48870968	58,11451613	52,64677419	61,19193548	1,468666667	1,911333333	6,171166667	9,639666667	14,41416667	17,1335	19,53983333	19,1045	14,89783333	9,972833333	4,951	2,631833333	7,8	11,4	13,5	18,1	22,7	23,9	29,5	27,4	24,4	17,4	11,6	7,4	-7,3	-8	-1,8	2,5	5,6	10,3	12,3	12,1
5820	Langenselbold	58	20	1	NA	63,63387097	49,45322581	61,35967742	58,21290323	71,87580645	82,81774194	90,44677419	63,17258065	69,13709677	74,62096774	67,16129032	79,14193548	1,10625	1,628611111	5,817222222	9,209166667	14,03097222	16,725	19,11097222	18,59361111	14,51666667	9,68375	4,675	2,319583333	7,4	11,6	13,7	18	22,7	23,9	29,3	27,5	24,4	17,1	11,5	7,2	-8	-8,5	-2,6	1,9	4,9	9,7	11,6	11,4
5820	Langenselbold	58	20	3	NA	56,51129032	45,17580645	54,6016129	51,22258065	62,72419355	71,42741935	75,69677419	54,04032258	59,98387097	64,0983871	60,00645161	70,64032258	1,097166667	1,5515	5,745166667	9,117166667	13,93	16,64216667	19,04533333	18,55316667	14,50033333	9,667166667	4,596166667	2,298166667	7,7	11,3	13,4	18	22,6	23,9	29,2	26,9	24,4	17,5	11,5	7,4	-8,1	-8,8	-2,6	1,8	4,9	9,6	11,6	11,5
5820	Langenselbold	58	20	2	NA	59,58225806	45,68387097	58,04516129	52,71290323	63,11451613	73,81612903	76,53870968	56,11935484	61,90967742	67,10322581	60,38225806	71,78064516	1,046666667	1,562166667	5,713	9,114166667	13,92366667	16,59583333	18,97416667	18,44333333	14,422	9,606666667	4,627666667	2,254333333	7,4	11,6	13,7	17,7	22,7	23,9	29,3	27,5	24,4	17	11,3	7,1	-8,1	-8,6	-2,6	1,7	4,8	9,7	11,3	11,4
5820	Langenselbold	58	20	4	NA	63,46129032	49,77580645	60,48548387	54,49516129	64,96451613	75,63387097	77,08387097	56,26290323	64,37741935	69,07419355	64,96935484	77,88225806	0,806724138	1,239482759	5,353448276	8,723793103	13,50810345	16,21931034	18,61310345	18,13896552	14,16224138	9,399310345	4,32	2,017586207	7,4	11,2	13	17,6	22,3	23,6	28,9	26,8	24	17,1	11,3	7,1	-8,4	-9,1	-3	1,4	4,4	9,3	11,1	11,3
5821	Bieber	58	21	1	NA	88,16774194	66,71451613	83,25	72,23709677	81,84677419	97,86129032	101,0064516	73,77741935	84,61451613	93,91612903	85,97580645	104,7645161	0,620972222	1,063611111	5,160138889	8,550972222	13,33666667	16,02958333	18,4075	17,92763889	13,96708333	9,232361111	4,174583333	1,833333333	7,2	11,3	13,5	17,7	22,5	23,8	29,2	27,4	24,3	16,8	11,2	6,9	-9,2	-9,9	-3,9	0,4	3,8	8,5	10,3	10,6
5821	Bieber	58	21	3	NA	66,87580645	51,68709677	61,90322581	55,13225806	60,82741935	72,57903226	74,12741935	53,74677419	62,69516129	69,60806452	66,71451613	81,56935484	0,329038462	0,754807692	4,817115385	8,174615385	12,96288462	15,65269231	18,03961538	17,60442308	13,67923077	9,006730769	3,882884615	1,579230769	6,9	10,8	12,7	17,1	21,7	23	28,6	26,4	23,7	16,5	10,9	6,7	-8,7	-9,4	-3,3	1,1	4,3	9	10,8	11,1
5821	Bieber	58	21	2	NA	91,14677419	67,16774194	82,89516129	69,52741935	75,69677419	93,41451613	98,54032258	69,20645161	81,80483871	92,12903226	86,00322581	107,783871	0,282727273	0,717272727	4,770606061	8,186212121	12,915	15,59106061	17,98454545	17,56060606	13,64045455	8,957121212	3,852727273	1,504393939	6,7	10,9	13,2	17,3	21,9	23,2	28,9	27,1	24,1	16,4	10,9	6,6	-9	-9,9	-3,9	0,6	4	8,7	10,5	10,7
5821	Bieber	58	21	4	NA	97,71451613	72,98387097	87,79032258	75,2516129	79,3483871	96,98709677	99,26451613	69,66774194	84,55322581	96,40806452	91,7983871	115,2241935	0,009242424	0,401212121	4,422727273	7,805454545	12,56742424	15,25787879	17,63575758	17,25075758	13,37227273	8,738939394	3,599090909	1,268030303	6,5	10,5	12,6	16,9	21,5	22,8	28,4	26,6	23,6	16,3	10,7	6,5	-9,2	-10	-3,9	0,5	3,9	8,6	10,4	10,5
5822	Wiesen	58	22	1	NA	101,4403226	72,99354839	87,75645161	70,42096774	72,60806452	92,80806452	98,32096774	66,53870968	82,56451613	96,58709677	90,72096774	118,6064516	-0,380833333	-0,015166667	3,961666667	7,328333333	12,08483333	14,75216667	17,16116667	16,81666667	12,9755	8,407166667	3,191166667	0,87	6,2	10,3	12,5	16,6	21,2	22,5	28,2	26,3	23,5	15,9	10,5	6,2	-9,5	-10,4	-4,3	0,2	3,7	8,3	10,2	10,4
5822	Wiesen	58	22	3	NA	130,9854839	95,03387097	112,2306452	90,37741935	91,02419355	117,05	118,2096774	79,8516129	101,2483871	118,7354839	111,5032258	147	-0,442777778	-0,120416667	3,824027778	7,189444444	11,97180556	14,64263889	17,05638889	16,69847222	12,88291667	8,352222222	3,123194444	0,831111111	6,2	10,4	12,6	16,8	21,4	22,7	28,3	26,6	23,6	16,1	10,5	6,3	-9,6	-10,5	-4,3	0,3	3,5	8,3	10,1	10,2
5822	Wiesen	58	22	2	NA	102,7887097	73,65806452	88,57258065	69,66451613	70,42096774	89,62580645	92,75483871	63,85322581	78,04516129	94,05483871	88,92258065	118,7145161	-0,496666667	-0,123666667	3,819833333	7,2175	11,97033333	14,65683333	17,04716667	16,71383333	12,873	8,317	3,0765	0,742333333	5,6	9,8	11,9	15,9	20,6	21,9	27,6	25,8	23	15,4	10	5,7	-9,5	-10,6	-4,4	0,4	3,8	8,3	10,3	10,3
5822	Wiesen	58	22	4	NA	133,9693548	96,72580645	113,2612903	88,29677419	86,55806452	111,7048387	115,2193548	77,90645161	97,13870968	117,7774194	114,2306452	151,316129	-0,551666667	-0,242777778	3,707916667	7,068472222	11,82388889	14,55180556	16,91875	16,57208333	12,76375	8,244722222	3,017777778	0,712083333	6,1	10,2	12,6	16,7	21,2	22,7	28,3	26,6	23,6	15,9	10,5	6,2	-9,9	-10,7	-4,5	0,1	3,2	8,1	10	10
5823	Burgsinn	58	23	1	NA	98,80967742	69,86612903	84,07903226	66,21451613	67,33387097	83,9	89,27580645	61,63548387	73,09032258	88,2516129	83,43548387	113,2806452	-0,424	-0,041	3,942666667	7,346833333	12,09383333	14,77566667	17,17283333	16,8125	12,96183333	8,3875	3,176	0,826166667	5,8	10	12,3	16,4	21,1	22,4	28	26,2	23,4	15,6	10,2	5,9	-9,7	-10,7	-4,5	0,3	3,7	8,2	10,3	10,3
5823	Burgsinn	58	23	3	NA	131,5064516	93,43548387	108,5725806	84,28387097	84,67903226	107,5629032	112,8080645	74,81290323	95,33870968	114,1596774	110,15	149,1274194	-0,594444444	-0,328888889	3,672638889	7,064583333	11,78013889	14,53388889	16,88138889	16,53416667	12,71722222	8,216805556	2,990833333	0,65125	5,9	10,2	12,5	16,6	21,2	22,6	28,2	26,4	23,5	15,8	10,4	6	-10,1	-10,9	-4,8	0	3	8	9,8	9,7
5823	Burgsinn	58	23	2	NA	86,41290323	60,78387097	73,1983871	57,56774194	62,60806452	74,87419355	80,24354839	58,43548387	65,62741935	76,39354839	71,17096774	97,02903226	0,085	0,491833333	4,590833333	8,101	12,85716667	15,529	17,9005	17,46683333	13,504	8,838666667	3,718333333	1,314166667	6,2	10,6	13	17,2	21,8	23,2	28,8	27	24	16,2	10,7	6,4	-9,1	-10,1	-4	0,8	3,9	8,8	10,5	10,6
5823	Burgsinn	58	23	4	NA	113,0919355	81,44354839	93,0483871	71,2	76,5983871	97,41451613	96,71612903	65,36612903	83,31129032	97,03548387	90,97258065	129,1693548	-0,02375	0,309166667	4,43	7,904722222	12,63388889	15,3725	17,71555556	17,28263889	13,36527778	8,751527778	3,620972222	1,212638889	6,5	10,8	13,4	17,5	22,1	23,7	29,2	27,5	24,5	16,4	11	6,7	-9,7	-10,5	-4,3	0,4	3,4	8,4	10,2	10,1
5912	Kaub	59	12	1	NA	76,46774194	62,37419355	69,47419355	64,76612903	73,49354839	82,40483871	83,13064516	61,25483871	77,11935484	79,54193548	67,28225806	90,17741935	0,573888889	0,902222222	4,775555556	7,800138889	12,36208333	15,06152778	17,56027778	17,23180556	13,42208333	9,012361111	3,989166667	1,801944444	7,7	11,7	14,1	17,5	22,5	23,9	29,3	28	24,4	17,6	12,1	7,9	-8,1	-9,8	-3,6	0,9	3,9	7,9	10,3	10,2
5912	Kaub	59	12	3	NA	65,11451613	52,04677419	56,60967742	54,87741935	62,75322581	70,15645161	71,33548387	53,17096774	64,22258065	68,62580645	56,62741935	76,00483871	0,1135	0,439666667	4,262833333	7,2465	11,80783333	14,51333333	17,02633333	16,7645	12,98666667	8,653666667	3,526833333	1,403666667	6,2	10,1	12,3	15,6	20,6	22,1	27,6	26,4	22,8	16,3	10,6	6,6	-8,2	-10,2	-3,7	0,7	3,9	7,8	10,3	10,1
5912	Kaub	59	12	2	0	65,7483871	52,37419355	60,55322581	59,53709677	69,26935484	77,89193548	79,89354839	58,3483871	69,46774194	72,64516129	60,32096774	77,76774194	0,977916667	1,219305556	5,188333333	8,272222222	12,84430556	15,60472222	18,03027778	17,62569444	13,77611111	9,340277778	4,329027778	2,206388889	7,9	11,7	14,3	17,7	22,7	24	29,5	28,2	24,6	17,6	12,1	8,2	-7,7	-10	-3,5	0,5	4,4	7,9	10,6	10,3
5912	Kaub	59	12	4	0	65,95967742	51,54516129	58,01129032	57,97419355	66,76451613	74,84516129	78,36451613	57,58225806	68,45645161	72,13225806	59,27580645	77,17580645	0,759558824	1,025	4,988088235	8,064852941	12,60955882	15,38794118	17,82485294	17,45514706	13,59941176	9,167352941	4,135	2,013382353	8	11,7	14,3	17,7	22,7	24	29,5	28,2	24,6	17,5	12	8,3	-8,5	-10,9	-4,3	0,2	3,7	7,4	10	9,6
5913	Presberg	59	13	1	1	61,22903226	48,22419355	56,99032258	56,85	66,98709677	75,08548387	76,45322581	56,23870968	65,00645161	69,33225806	57,57580645	71,2983871	0,649411765	0,930882353	4,867941176	7,955294118	12,53220588	15,28367647	17,71794118	17,34382353	13,51485294	9,117794118	4,051323529	1,893823529	7,6	11,4	14	17,4	22,4	23,7	29,2	27,9	24,3	17,1	11,7	8	-7,7	-10	-3,5	0,7	4,4	8	10,7	10,4
5913	Presberg	59	13	3	NA	56,69354839	44,71774194	52,15645161	54,76612903	64,73548387	73,7516129	74,11612903	56,27419355	61,27741935	65,84354839	53,62741935	66,96935484	0,6475	0,948333333	4,921527778	8,036944444	12,61625	15,38069444	17,80402778	17,43986111	13,56555556	9,128055556	4,039027778	1,886388889	7,9	11,7	14,3	17,7	22,7	24	29,5	28,2	24,6	17,3	11,9	8,3	-7,8	-10,2	-3,5	0,8	4,5	8	10,6	10,3
5913	Presberg	59	13	2	NA	62,51774194	49,14032258	56,52741935	52,81451613	61,62741935	70,96935484	71,00483871	51,61774194	60,58064516	68,31451613	57,53709677	71,44032258	0,229	0,593166667	4,434666667	7,5795	12,19816667	14,90683333	17,3465	17,02533333	13,21283333	8,792	3,6535	1,457666667	7	10,9	13,3	16,8	21,9	23	28,4	27,1	23,8	16,3	11,2	7,3	-8,4	-9,4	-3,6	0,5	3,6	7,8	9,9	9,5
5913	Presberg	59	13	4	NA	67,92580645	53,94677419	60,81935484	58,36774194	68,0483871	78,51290323	82,01290323	57,49193548	68,37741935	76,37419355	63,9016129	81,01935484	0,578333333	0,996527778	4,922638889	8,122222222	12,71930556	15,44111111	17,87083333	17,53680556	13,61666667	9,100972222	3,981944444	1,820833333	7,4	11,3	13,8	17,4	22,4	23,7	29,1	27,8	24,3	16,7	11,6	7,7	-8,2	-9,3	-3,3	0,8	3,8	8,2	10,2	9,8
5914	Eltville am Rhein	59	14	1	NA	69,51451613	53,99354839	62,66290323	53,88225806	62,22580645	72,27580645	74,15806452	51,91774194	62,56129032	74,08870968	62,81774194	77,08548387	-0,132833333	0,265333333	4,076166667	7,219333333	11,84116667	14,5485	17,00066667	16,72016667	12,92866667	8,504666667	3,322833333	1,124833333	6,5	10,6	12,8	16,3	21,5	22,6	28	26,7	23,4	16	11	6,7	-8,4	-9,4	-3,6	0,4	3,5	7,8	9,9	9,5
5914	Eltville am Rhein	59	14	3	0	55,90322581	44,11129032	52,71774194	50,30645161	61,0016129	72,50322581	74,93064516	49,72419355	59,5983871	67,90806452	55,68225806	66,46290323	1,224583333	1,755833333	5,768055556	9,09	13,65777778	16,36375	18,78486111	18,39263889	14,37402778	9,645416667	4,666388889	2,442222222	7,6	11,7	14,2	17,8	22,9	24,2	29,6	28,3	24,6	17	11,9	7,8	-8,1	-9,1	-3,3	0,9	3,9	8,1	10,3	9,9
5914	Eltville am Rhein	59	14	2	NA	59,93225806	46,86451613	54,08870968	48,13387097	58,21612903	65,82258065	67,95483871	47,01290323	56,98709677	66,32741935	56,00806452	69,20967742	0,6245	1,123333333	5,114	8,397	12,99016667	15,65966667	18,0855	17,73733333	13,8075	9,1765	4,095833333	1,8485	6,9	11,2	13,5	17,6	22,5	23,9	29,4	27,9	24,4	16,4	11,5	7,4	-7,8	-8,6	-2,9	1	4	8,2	10,5	10
5914	Eltville am Rhein	59	14	4	NA	51,36451613	40,3016129	48,42419355	47,36129032	60,06612903	70,96451613	75,04193548	48,54032258	59,18709677	65,25645161	52,93387097	62,36451613	1,589444444	2,157777778	6,31125	9,709305556	14,27166667	16,95416667	19,39111111	18,96180556	14,84069444	9,958333333	5,037916667	2,775972222	7,5	11,7	14,2	18	22,9	24,3	29,8	28,4	24,8	16,8	12	7,8	-6,6	-7,4	-1,7	2,3	5,2	9,5	11,6	11,2
5915	Wiesbaden	59	15	1	NA	53,98709677	41,38225806	48,87419355	44,81129032	54,73548387	62,23709677	63,36935484	45,42419355	54,15967742	61,47741935	51,82741935	64,68064516	1,169833333	1,7305	5,866666667	9,262833333	13,84766667	16,51766667	18,85633333	18,51383333	14,46133333	9,61	4,61	2,379	7,1	11,4	13,7	17,9	22,8	24,3	29,8	28,3	24,7	16,5	11,7	7,6	-7,1	-7,3	-1,8	2,7	5,3	9,3	11,7	11,3
5915	Wiesbaden	59	15	3	NA	51,78225806	41,8516129	49,91290323	48,62580645	59,8016129	69,9	74,54354839	50,84193548	58,88548387	65,75483871	53,27903226	63,68709677	1,63375	2,216111111	6,435138889	9,922222222	14,49597222	17,17652778	19,57430556	19,20541667	14,97222222	9,993611111	5,076388889	2,833055556	7,3	11,7	14,1	18,1	23	24,5	30	28,7	24,9	16,8	11,8	7,8	-6,2	-6,8	-1	3,2	5,9	10,2	12,3	11,8
5915	Wiesbaden	59	15	2	NA	51,81774194	41,72580645	49,88387097	44,98709677	53,87580645	64,72741935	66,35322581	48,60967742	56,61612903	62,44516129	51,42741935	62,1516129	1,255166667	1,820333333	6,006333333	9,433333333	14,034	16,69916667	19,0505	18,71133333	14,61266667	9,7095	4,686833333	2,465333333	7,1	11,4	13,6	17,9	22,8	24,3	29,8	28,3	24,7	16,4	11,7	7,6	-6,3	-7	-1,6	3,3	5,7	9,5	12	11,7
5915	Wiesbaden	59	15	4	NA	51,67419355	42,96290323	51,78064516	49,55	60,49677419	71,47096774	76,43064516	53,39677419	60,33709677	67,62419355	54,56935484	63,88709677	1,650277778	2,239444444	6,483611111	9,980416667	14,56888889	17,24944444	19,65291667	19,27638889	15,03319444	10,01027778	5,095138889	2,853333333	7,4	11,7	14,2	18,2	23	24,5	30,1	29	24,9	16,9	11,8	7,9	-6	-6,6	-1	3,6	6,2	10,2	12,5	12
5916	Hochheim am Main	59	16	1	NA	55,27096774	45,59354839	54,94354839	47,99516129	57,58709677	68,46774194	73,33709677	54,24354839	59,08225806	67,90806452	56,23548387	67,66935484	1,072666667	1,588166667	5,738	9,145833333	13,758	16,42866667	18,8805	18,56483333	14,4395	9,561	4,521666667	2,236666667	6,9	11,1	13,5	17,5	22,4	23,9	29,5	28	24,4	16,4	11,5	7,3	-7,2	-7,9	-2,4	2,5	5,1	9,1	11,5	11,3
5916	Hochheim am Main	59	16	3	NA	51,25322581	44,20483871	53,41451613	50,07741935	63,43064516	73,47903226	80,60322581	56,32580645	62,07741935	69,43225806	57,10645161	65,67580645	1,519305556	2,081388889	6,289722222	9,760277778	14,35166667	17,04680556	19,49597222	19,12527778	14,90680556	9,957638889	4,970277778	2,694583333	7,3	11,7	14,1	18,1	22,9	24,3	29,9	28,7	24,8	16,8	11,8	7,7	-6,5	-7,1	-1,5	3,1	5,8	10,1	12,2	12
5916	Hochheim am Main	59	16	2	NA	60,56774194	51,37096774	62,43548387	55,43709677	67,01935484	80,20967742	81,40483871	59,01129032	68,89354839	78,02419355	62,66935484	75,34677419	1,436666667	1,984305556	6,175972222	9,612361111	14,21319444	16,89930556	19,40263889	19,01125	14,83722222	9,91	4,935694444	2,610277778	7,2	11,5	13,9	17,9	22,7	24,2	29,7	28,1	24,6	16,8	11,8	7,5	-6,7	-7,5	-1,9	2,7	5,5	9,8	11,9	11,7
5916	Hochheim am Main	59	16	4	NA	44,46451613	37,89516129	47,21774194	42,42419355	55,05967742	63,11290323	65,58225806	46,96129032	53,19516129	58,24354839	47,67741935	55,65483871	1,632166667	2,2035	6,416166667	9,907833333	14,493	17,22233333	19,68883333	19,3015	15,05983333	10,09083333	5,1185	2,7995	7,2	11,6	14	18	22,8	24,2	29,8	28,3	24,7	16,9	11,8	7,5	-6,4	-7,1	-1,4	3	5,9	10,2	12,3	12
5917	Kelsterbach	59	17	1	NA	57,01290323	48,08870968	59,25483871	51,6016129	63,53870968	76,10645161	75,13870968	55,76129032	67,35	73,05483871	58,24677419	70,83225806	1,574027778	2,157916667	6,390555556	9,884722222	14,47708333	17,23597222	19,75527778	19,37291667	15,1	10,12402778	5,111944444	2,744305556	7,3	11,7	13,9	17,9	22,7	24,2	29,8	28,1	24,5	16,9	11,8	7,5	-6,7	-7,4	-1,8	2,6	5,9	10,1	12,1	12,1
5917	Kelsterbach	59	17	3	NA	46,21774194	39,19193548	49,6483871	44,39032258	56,55645161	63,4483871	64,67096774	48,2016129	55,50967742	60,05645161	49,18709677	58,19354839	1,535833333	2,149	6,391833333	9,840666667	14,4335	17,20733333	19,76266667	19,3655	15,11316667	10,16166667	5,062833333	2,703166667	7,3	11,7	14	17,8	22,6	24,1	29,7	28,2	24,5	17	11,7	7,5	-6,6	-7,4	-1,8	2,6	5,9	10,1	12,1	12,1
5917	Kelsterbach	59	17	2	NA	58,39032258	47,22741935	58,95645161	52,77741935	66,78870968	74,39032258	73,48548387	56,17580645	66,12580645	72,24677419	58,80483871	70,51290323	1,607916667	2,1975	6,450138889	9,908194444	14,52680556	17,31486111	19,82805556	19,38597222	15,13930556	10,17875	5,125416667	2,813611111	7,4	11,7	14	18	22,6	24,1	29,8	28,1	24,4	16,9	11,7	7,5	-6,7	-7,5	-1,9	2,5	5,8	10	12,1	12
5917	Kelsterbach	59	17	4	NA	47,99032258	40,14677419	51,3016129	46,5516129	59,85806452	63,93225806	63,81451613	50,01290323	56,10483871	61,38548387	51,00645161	60,65967742	1,509333333	2,0885	6,322333333	9,7965	14,40066667	17,186	19,72016667	19,32333333	15,08016667	10,12916667	5,037666667	2,707	7,3	11,7	13,9	17,8	22,6	24,1	29,7	28,1	24,4	16,9	11,7	7,5	-6,7	-7,4	-1,8	2,6	5,9	10,1	12,1	12,1
5918	Neu-Isenburg	59	18	1	NA	63,55967742	51,63387097	62,41774194	57,52580645	72,16612903	77,40322581	76,7516129	62,05483871	69,34354839	76,54193548	64,12096774	77,59516129	1,644583333	2,220416667	6,429722222	9,856388889	14,52291667	17,27430556	19,78444444	19,36375	15,10625	10,20361111	5,118194444	2,810555556	7,7	11,6	13,9	18	22,6	24	29,6	28	24,4	17	11,9	7,6	-6,6	-7,2	-1,5	2,7	6,1	10,4	12,3	12,5
5918	Neu-Isenburg	59	18	3	NA	53,15806452	44,39354839	54,8983871	49,81935484	63,89354839	66,67419355	65,74516129	52,96129032	58,69677419	65,32741935	55,15967742	66,59516129	1,461166667	2,002333333	6,210166667	9,608166667	14,27116667	17,02533333	19,52266667	19,12	14,90633333	10,0305	4,938833333	2,6465	7,2	11,5	13,7	17,7	22,4	23,8	29,4	27,9	24,2	16,8	11,6	7,4	-6,9	-7,7	-1,9	2,2	5,7	10,2	11,9	12,3
5918	Neu-Isenburg	59	18	2	NA	65,13709677	52,2516129	62,59354839	58,85	72,4983871	77,65	79,91451613	63,10967742	68,23709677	75,78225806	64,12580645	77,74032258	1,650277778	2,214305556	6,422222222	9,858194444	14,54708333	17,27777778	19,76013889	19,32694444	15,09736111	10,19055556	5,099027778	2,786111111	7,6	11,6	14	18	22,6	23,8	29,4	27,8	24,3	17,1	12	7,7	-6,8	-7,6	-1,6	2,7	5,9	10,5	12,3	12,5
5918	Neu-Isenburg	59	18	4	NA	54,5983871	44,61129032	54,69516129	50,2983871	63,24193548	66,93387097	66,21129032	51,7483871	58,0016129	64,41451613	54,9	67,03387097	1,451166667	1,958833333	6,164166667	9,527166667	14,23233333	16,96433333	19,4425	19,01633333	14,8485	9,979666667	4,894	2,642333333	7,4	11,4	13,6	17,8	22,3	23,6	29,2	27,4	24,3	17	11,6	7,4	-7	-7,8	-1,8	2,2	5,6	10,2	11,9	12,2
5919	Seligenstadt	59	19	1	NA	62,91129032	50,96774194	62,28387097	57,02419355	72,39032258	78,90645161	79,09032258	59,84516129	66,07258065	73,37419355	63,32580645	75,45322581	1,492222222	2,017777778	6,245416667	9,652222222	14,39027778	17,10097222	19,535	19,10486111	14,91666667	10,00152778	4,962638889	2,660555556	7,5	11,4	13,6	18	22,6	23,9	29,4	27,4	24,4	17,3	11,7	7,4	-7,1	-7,8	-1,7	2,6	5,7	10,5	12,3	12,3
5919	Seligenstadt	59	19	3	NA	53,08387097	43,76935484	53,71935484	49,54516129	62,7483871	67,14677419	65,41774194	50,6516129	56,48870968	62,4516129	54,11129032	65,20806452	1,439333333	1,919	6,150166667	9,494666667	14,22466667	16,9395	19,3665	18,90983333	14,80266667	9,947666667	4,891	2,613833333	7,5	11,5	13,5	17,8	22,3	23,6	29,3	27,2	24,3	17,2	11,6	7,4	-7,3	-8,1	-1,7	2,3	5,4	10,2	12	12
5919	Seligenstadt	59	19	2	NA	60,11290323	50,44354839	60,59354839	56,93387097	73,31129032	79,71612903	79,77580645	60,71290323	65,09516129	70,19516129	64,49032258	74,98225806	1,49875	1,924583333	6,163055556	9,585694444	14,36083333	17,07277778	19,47944444	19,03763889	14,90680556	9,989305556	4,972638889	2,675972222	8,2	11,4	13,6	18	22,6	24	29,4	26,9	24,6	17,9	11,7	7,5	-7,5	-8,1	-1,7	2,1	5,6	10,3	12,3	12,2
5919	Seligenstadt	59	19	4	NA	50,28225806	42,68225806	52,23548387	49,84354839	64,43387097	67,37580645	66,30322581	53,59193548	56,31935484	61,0483871	54,75806452	64,55645161	1,410833333	1,864166667	6,096333333	9,437333333	14,19533333	16,91216667	19,31366667	18,8475	14,7645	9,901	4,878166667	2,614166667	8	11,5	13,4	17,9	22,5	23,8	29,1	26,8	24,4	17,6	11,6	7,5	-7,5	-8,3	-1,8	2,2	5,1	10,1	11,9	12
5920	Alzenau in Unterfranken	59	20	1	NA	64,39354839	53,62741935	64,40322581	61,05322581	75,1016129	84,68870968	85,89032258	63,86451613	69,42903226	73,44032258	69,25806452	79,44032258	1,398333333	1,824166667	6,059861111	9,474583333	14,24125	16,94027778	19,34652778	18,87680556	14,755	9,878888889	4,878194444	2,589166667	8,1	11,3	13,6	17,9	22,5	23,9	29,2	26,9	24,6	17,8	11,6	7,5	-7,5	-8,3	-2	2,2	5,3	10,1	11,9	12,1
5920	Alzenau in Unterfranken	59	20	3	NA	50,82741935	42,79354839	52,33709677	49,45483871	62,90806452	68,4016129	66,94032258	52,43387097	56,12419355	60,1016129	54,67580645	62,18387097	1,411	1,842666667	6,0905	9,469833333	14,2065	16,9115	19,31633333	18,87033333	14,74916667	9,887166667	4,8935	2,604	8	11,5	13,4	17,9	22,5	23,8	29,1	26,9	24,4	17,5	11,6	7,5	-7,5	-8,2	-1,9	2,3	5,2	10,1	11,9	12
5920	Alzenau in Unterfranken	59	20	2	NA	83,77096774	67,58870968	80,52096774	73,47580645	84,6983871	97,54032258	98,98709677	73,91290323	81,63387097	89,44677419	86,95322581	102,6387097	0,617916667	1,008888889	5,092638889	8,438055556	13,21083333	15,92458333	18,33208333	17,91555556	13,97805556	9,251944444	4,116805556	1,845138889	7,4	11,1	13,1	17,7	22,3	23,6	29	26,6	24,1	17,2	11,3	7,1	-8,7	-9,4	-3,2	1,2	4,3	9	11	11,1
5920	Alzenau in Unterfranken	59	20	4	NA	61,95483871	50,01774194	61,34193548	58,38548387	68,28225806	75,44354839	74,15322581	59,25967742	63,41935484	67,77741935	65,30483871	74,88225806	0,630833333	0,998166667	5,1195	8,411166667	13,17433333	15,90233333	18,30433333	17,87833333	13,962	9,248666667	4,116333333	1,851833333	7,3	11,2	12,9	17,4	21,9	23,3	28,8	26,5	23,9	16,9	11,3	7,1	-8,5	-9,3	-3	1,4	4,3	9,1	11	11,2
5921	Sch�llkrippen	59	21	1	NA	72,91451613	57,83709677	69,99032258	61,76129032	69,94032258	82,5516129	81,59516129	62,47258065	69,1483871	76,90645161	74,23709677	87,95483871	0,5535	0,9805	5,092333333	8,473833333	13,23216667	15,91833333	18,32533333	17,90233333	13,93866667	9,208333333	4,1085	1,788333333	7,2	11	13,1	17,4	22	23,3	28,9	27	24,1	16,8	11,2	7	-8,5	-9,2	-3,1	1,4	4,4	9,2	11	11
5921	Sch�llkrippen	59	21	3	NA	60,73709677	48,57580645	59,68870968	53,09516129	61,89032258	71,17741935	68,45806452	53,44193548	58,60806452	64,62580645	61,65	72,07419355	0,766296296	1,198333333	5,360925926	8,724074074	13,46259259	16,14777778	18,55444444	18,11888889	14,13222222	9,369074074	4,312037037	1,99537037	7,2	11,3	13,5	17,6	22,2	23,5	29,1	27,2	24,2	16,8	11,3	7,1	-8,3	-9	-2,9	1,3	4,5	9,3	11	11
5921	Sch�llkrippen	59	21	2	NA	107,5725806	82,07258065	97,99354839	82,49032258	90,27096774	107,1177419	107,6741935	76,93870968	93,48225806	106,2	101,7870968	127,0403226	-0,083472222	0,271527778	4,280555556	7,644722222	12,41861111	15,09958333	17,50319444	17,15458333	13,26972222	8,654444444	3,476666667	1,180138889	6,6	10,7	12,8	17	21,6	22,9	28,6	26,7	23,8	16,4	10,8	6,6	-9,3	-10,1	-4,1	0,3	3,5	8,3	10,1	10,2
5921	Sch�llkrippen	59	21	4	NA	78,05806452	60,41935484	73,18709677	61,41129032	69,33870968	81,47903226	77,98225806	58,44677419	69,34354839	77,61290323	74,92741935	91,58709677	0,331607143	0,732678571	4,8025	8,20375	12,95035714	15,63017857	18,0325	17,63446429	13,70071429	9,005535714	3,894285714	1,58125	6,9	11	13,2	17,5	22	23,3	28,9	27,1	24	16,6	11,2	6,9	-9,2	-10	-3,9	0,5	3,7	8,5	10,2	10,2
5922	Frammersbach	59	22	1	NA	127,0032258	94,37903226	112,4967742	89,92096774	94,9483871	113,7354839	115,8274194	77,18709677	102,1774194	119,7080645	113,8177419	146,5822581	-0,430694444	-0,144166667	3,800416667	7,173888889	11,94541667	14,64791667	17,03361111	16,68680556	12,88402778	8,338333333	3,119722222	0,829027778	6	9,9	12,1	16,2	20,8	22,2	27,8	26,2	23,2	15,7	10,3	6	-9,4	-10,2	-4,1	0,3	3,6	8,4	10,1	10,1
5922	Frammersbach	59	22	3	NA	104,1322581	78,44354839	92,97419355	74,53387097	79,39354839	97,33225806	94,22096774	66,00483871	85,23064516	96,52096774	94,71290323	120,1419355	-0,0635	0,239666667	4,283166667	7,6835	12,43116667	15,1225	17,512	17,14	13,2665	8,635	3,487	1,175833333	6,5	10,6	12,9	16,9	21,6	23	28,5	26,8	23,7	16,2	10,8	6,5	-9,1	-9,9	-3,9	0,5	3,7	8,7	10,3	10,2
5922	Frammersbach	59	22	2	NA	126,0854839	92,00967742	108,1564516	82,41451613	84,75	102,7483871	106,9209677	71,95806452	95,92096774	112,2274194	107,4258065	144,2790323	-0,155	0,148472222	4,201111111	7,624444444	12,34833333	15,10333333	17,45111111	17,05763889	13,17458333	8,576388889	3,418611111	1,101111111	6,2	10,4	12,8	17	21,5	23,1	28,5	26,9	23,8	16,1	10,6	6,4	-9,7	-10,5	-4,3	0,3	3,3	8,3	10,1	10
5922	Frammersbach	59	22	4	NA	99,67741935	74,07419355	86,91774194	67,09677419	72,36612903	86,84516129	85,58064516	58,4983871	77,03870968	90,07419355	85,56774194	114,2209677	-0,098666667	0,205333333	4,313666667	7,731	12,452	15,2025	17,54883333	17,15216667	13,26516667	8,644333333	3,511666667	1,202833333	6,3	10,6	13	17,1	21,6	23,2	28,7	27	24	16,2	10,7	6,5	-9,6	-10,3	-4,3	0,2	3,3	8,3	10	9,8
5923	Rieneck	59	23	1	NA	127,3032258	91,02419355	106,3129032	80,69677419	85,53548387	106,2419355	108,0419355	71,02419355	97,28709677	112,5870968	106,6096774	146,1467742	-0,441666667	-0,185138889	3,843333333	7,244444444	11,96236111	14,74361111	17,07402778	16,6875	12,87236111	8,34625	3,148333333	0,852916667	6,3	10,5	12,9	17	21,6	23,2	28,6	27	23,9	16,1	10,7	6,4	-9,9	-10,6	-4,5	0,2	3,1	8,2	10	9,8
5923	Rieneck	59	23	3	NA	97,52741935	72,01129032	82,71129032	62,45483871	69,45483871	83,79354839	82,08548387	55,53387097	74,7016129	86,63387097	80,76774194	112,8709677	-0,264833333	-0,046833333	4,041333333	7,4845	12,18033333	14,98933333	17,299	16,89816667	13,03	8,484833333	3,357666667	1,0575	6,8	10,8	13,5	17,6	22,2	23,9	29,5	27,8	24,7	16,4	11,1	7	-10,1	-10,8	-4,5	0	2,8	8	9,8	9,5
5923	Rieneck	59	23	2	NA	93,23064516	67,53870968	76,51612903	58,21935484	64,04516129	80,85806452	78,91451613	52,13548387	69,00806452	80,3983871	75,24193548	106,7322581	0,002333333	0,2975	4,431666667	7,877	12,64766667	15,40366667	17,71316667	17,26733333	13,35916667	8,760333333	3,647333333	1,292166667	6,6	10,8	13,5	17,7	22,2	23,9	29,4	27,8	24,7	16,5	11	6,9	-9,7	-10,4	-4,1	0,5	3,3	8,4	10,2	9,9
5923	Rieneck	59	23	4	NA	107,8645161	78,81612903	87,79354839	68,30806452	78,7516129	94,43387097	91,08064516	63,2483871	82,1016129	94,2483871	87,02419355	125,1112903	-0,133194444	0,064722222	4,179444444	7,604444444	12,32569444	15,17958333	17,43847222	16,98083333	13,1075	8,602222222	3,511805556	1,1775	6,9	10,8	13,6	17,8	22,4	24,1	29,7	28,1	25	16,5	11,2	7,2	-10,4	-11	-4,7	-0,2	2,5	7,9	9,7	9,2
6013	Bingen am Rhein	60	13	1	NA	49,66612903	38,8	42,34354839	44,17903226	51,7	59,26612903	60,38387097	45,56129032	51,62096774	56,61774194	46,92419355	58,28064516	1,038	1,482833333	5,525333333	8,7355	13,315	16,05966667	18,48416667	18,102	14,1175	9,476166667	4,444166667	2,266833333	7,8	11,6	14,1	17,7	22,6	24,1	29,4	28,4	24,6	17,2	11,9	7,9	-7,3	-9,2	-2,9	1,5	5	8,7	10,9	10,7
6013	Bingen am Rhein	60	13	3	NA	54,49677419	42,51612903	46,00967742	49,86129032	58,88387097	67,02741935	67,64193548	52,14193548	58,31451613	64,36129032	51,76129032	63,26290323	1,335277778	1,792638889	5,895	9,150416667	13,74111111	16,49208333	18,90013889	18,52722222	14,45555556	9,723611111	4,713472222	2,555972222	7,7	11,7	14,2	17,8	22,7	24,3	29,4	28,6	24,7	17,3	11,8	7,9	-6,9	-8,4	-2,4	1,8	5,2	9,3	11	11,2
6013	Bingen am Rhein	60	13	2	NA	38,69354839	31,31774194	35,86935484	38,1	46,62580645	54,31451613	56,05483871	39,15483871	45,45806452	49,41935484	40,05	48,09193548	1,7245	2,292833333	6,4305	9,7335	14,3035	17,01716667	19,42716667	18,98866667	14,8855	10,06733333	5,153	2,938833333	7,9	11,7	14,2	17,8	22,7	24,1	29,4	28,3	24,6	17,1	11,9	8	-6,6	-7,7	-1,9	2,6	5,8	9,4	11,8	11,4
6013	Bingen am Rhein	60	13	4	NA	49,41612903	40,25806452	45,37096774	48,53548387	58,88548387	66,84193548	69,88709677	50,59516129	57,84354839	62,88548387	50,68870968	61,04032258	1,446944444	1,957916667	6,086666667	9,382916667	13,96027778	16,68027778	19,10236111	18,71569444	14,63986111	9,865	4,862222222	2,663194444	7,7	11,6	14,1	17,7	22,6	24,2	29,3	28,5	24,6	17,2	11,8	7,8	-6,8	-7,9	-2,1	2,4	5,5	9,6	11,6	11,5
6014	Ingelheim am Rhein	60	14	1	NA	36,35322581	29,39677419	35,46451613	36,92580645	47,23387097	55,31290323	58,75967742	38,07903226	45,40967742	48,81774194	38,93709677	45,0983871	1,654166667	2,214666667	6,349833333	9,6875	14,27133333	16,97133333	19,39516667	18,9705	14,84783333	10,02066667	5,0735	2,858333333	7,7	11,7	14,2	17,8	22,8	24,1	29,6	28,3	24,6	17	11,9	7,9	-6,6	-7,6	-1,7	2,7	5,8	9,8	11,9	11,7
6014	Ingelheim am Rhein	60	14	3	NA	53,79516129	43,91451613	50,35967742	51,63225806	63,16774194	71,05967742	75,89677419	53,11129032	61,73225806	67,53387097	55,00645161	65,81290323	1,182777778	1,692361111	5,772777778	9,06875	13,66277778	16,36263889	18,81013889	18,43055556	14,38472222	9,659166667	4,636805556	2,397638889	7,4	11,6	14,1	17,7	22,6	24	29,3	28,1	24,5	16,9	11,8	7,6	-6,8	-7,8	-2	2,5	5,5	9,6	11,6	11,5
6014	Ingelheim am Rhein	60	14	2	NA	47,37903226	37,96129032	44,27903226	43,46451613	53,39193548	61,35645161	66,42903226	43,06774194	53,12258065	58,18870968	47,88548387	57,7016129	1,174333333	1,701333333	5,814	9,1665	13,77066667	16,45816667	18,931	18,55566667	14,41383333	9,609	4,614166667	2,376	7,3	11,5	14	17,7	22,7	24	29,5	28,2	24,6	16,7	11,8	7,7	-6,6	-7,4	-1,6	2,7	5,7	9,8	11,8	11,6
6014	Ingelheim am Rhein	60	14	4	NA	50,22419355	41,66612903	48,68709677	50,35806452	63,19516129	70,24354839	75,81774194	51,19032258	60,96935484	65,93870968	52,8483871	62,53225806	1,277083333	1,811527778	5,956805556	9,318611111	13,92263889	16,6125	19,07152778	18,68416667	14,55875	9,724444444	4,723333333	2,502083333	7,4	11,6	14,1	17,8	22,6	24	29,5	28,5	24,6	16,9	11,7	7,6	-6,7	-7,5	-1,7	2,7	5,7	9,8	11,8	11,6
6015	Mainz	60	15	1	NA	46,50322581	38,88870968	45,75	45,16129032	55,48548387	61,98387097	68,1516129	44,52419355	52,71451613	59,52580645	47,67096774	57,98870968	1,371129032	1,947258065	6,148225806	9,613870968	14,21193548	16,90419355	19,40919355	18,99580645	14,74983871	9,789193548	4,821774194	2,61016129	7,2	11,6	14,1	17,9	22,7	24,1	29,9	28,8	24,7	16,7	11,6	7,7	-6,5	-7,2	-1,4	2,9	5,9	10	12	11,7
6015	Mainz	60	15	3	NA	49,45	40,97741935	48,92419355	50,32096774	64,16774194	68,74193548	75,68548387	49,36451613	59,89032258	64,50967742	52,4016129	61,84354839	1,266857143	1,816142857	6,002142857	9,415	14,03857143	16,71785714	19,20214286	18,80728571	14,624	9,726	4,714142857	2,504285714	7,3	11,5	14	17,7	22,5	23,9	29,5	28,4	24,5	16,7	11,7	7,5	-6,6	-7,4	-1,5	2,7	5,7	9,9	11,8	11,6
6015	Mainz	60	15	2	NA	50,24354839	43,44354839	51,71935484	50,80322581	63,3483871	70,96290323	77,28064516	51,4483871	59,12419355	66,97903226	53,87258065	63,55806452	1,631805556	2,210972222	6,472361111	9,972916667	14,56763889	17,24888889	19,74236111	19,34041667	15,00069444	9,991805556	5,077916667	2,845416667	7,4	11,8	14,3	18,2	23	24,4	30,1	29	24,9	16,9	11,8	7,9	-6,3	-6,9	-1,1	3,1	6	10,3	12,1	11,8
6015	Mainz	60	15	4	NA	41,84677419	35,57903226	42,91451613	42,17258065	54,88387097	59,34677419	64,37903226	42,74516129	51,03548387	55,91935484	45,96290323	52,91451613	1,481	2,043833333	6,244666667	9,6895	14,31016667	16,99016667	19,49916667	19,08666667	14,84983333	9,901166667	4,924666667	2,689333333	7,4	11,8	14,2	18,1	22,9	24,3	29,9	28,7	24,8	16,8	11,8	7,7	-6,4	-7,1	-1,3	2,9	5,9	10,1	12	11,8
6016	Gro�-Gerau	60	16	1	NA	46,98225806	41,04677419	50,01129032	47,47903226	63,89032258	71,17258065	76,9016129	52,55806452	58,84516129	64,72258065	53,77741935	59,6983871	1,73875	2,290555556	6,579444444	10,0275	14,62694444	17,31652778	19,76875	19,39777778	15,09305556	10,09805556	5,189583333	2,917361111	7,3	11,8	14,2	18,1	22,9	24,3	29,9	28,7	24,8	16,9	11,8	7,7	-6,2	-6,9	-1,1	3,2	6,1	10,6	12,3	12,2
6016	Gro�-Gerau	60	16	3	NA	38,44354839	33,96774194	41,52258065	39,64193548	54,61129032	58,26129032	63,94032258	41,88870968	49,14354839	53,23709677	45,15483871	48,91935484	1,725833333	2,272666667	6,571333333	9,989333333	14,6055	17,296	19,77066667	19,3915	15,104	10,11766667	5,188	2,899166667	7,4	11,8	14,2	18,1	22,9	24,3	29,9	28,7	24,8	17	11,8	7,7	-6,3	-7	-1,1	3,1	6,1	10,5	12,3	12,2
6016	Gro�-Gerau	60	16	2	NA	50,31774194	42,83387097	53,97903226	48,83225806	67	73,34354839	77,9983871	54,36935484	61,00645161	66,28709677	55,98870968	62,88387097	1,684861111	2,228888889	6,438055556	9,925138889	14,53208333	17,24652778	19,71333333	19,34180556	15,07527778	10,10861111	5,163888889	2,8525	7,4	11,8	14,1	18	22,8	24,2	29,8	28,4	24,7	17	11,8	7,6	-6,5	-7,2	-1,4	2,8	5,8	10,5	12,2	12,3
6016	Gro�-Gerau	60	16	4	NA	40,83064516	35,67580645	44,07419355	40,60322581	56,66290323	59,65483871	65,78064516	43,26451613	50,80806452	54,74032258	46,80645161	51,43870968	1,6835	2,217833333	6,479833333	9,896333333	14,52316667	17,222	19,68733333	19,3105	15,075	10,11016667	5,160166667	2,8465	7,4	11,8	14,1	18	22,8	24,1	29,6	28,4	24,7	17	11,8	7,6	-6,5	-7,2	-1,3	2,8	5,8	10,5	12,1	12,3
6017	M�rfelden	60	17	1	NA	52,93064516	45,2016129	58,16612903	52,69193548	70,14032258	75,3483871	79,42419355	57,27419355	64,93064516	70,18387097	58,75	67,03064516	1,595138889	2,18	6,39625	9,872916667	14,485	17,22347222	19,73208333	19,30166667	15,08222222	10,12972222	5,087638889	2,752638889	7,4	11,7	14,1	18	22,8	24,1	29,7	28,2	24,7	17	11,7	7,5	-6,6	-7,3	-1,5	2,5	5,7	10,4	12	12,2
6017	M�rfelden	60	17	3	NA	42,24354839	36,91774194	47,97580645	43,8483871	60,1983871	62,34677419	68,44516129	47,00967742	54,22096774	57,77096774	49,23870968	55,13709677	1,584333333	2,189	6,402	9,8575	14,48583333	17,20033333	19,72333333	19,2715	15,08283333	10,1225	5,065833333	2,741333333	7,4	11,7	14,1	18	22,8	24,1	29,7	28,3	24,7	17,1	11,7	7,5	-6,7	-7,3	-1,5	2,2	5,6	10,5	11,9	12,2
6017	M�rfelden	60	17	2	NA	56,5516129	48,32258065	63,05645161	56,76935484	75,22258065	77,99032258	79,97258065	59,99032258	67,39354839	74,42903226	62,4483871	72,85806452	1,503472222	2,087777778	6,285416667	9,74375	14,36388889	17,10152778	19,62	19,17930556	15,00319444	10,06583333	4,99375	2,688055556	7,3	11,7	14	17,9	22,7	24	29,6	28,1	24,6	17,1	11,6	7,4	-6,8	-7,5	-1,6	2,2	5,6	10,3	11,8	12,2
6017	M�rfelden	60	17	4	NA	45,97741935	39,43225806	52,48548387	46,98709677	63,04354839	64,38548387	69,00645161	49,53548387	56,35483871	61,62580645	52,06612903	60,01451613	1,4735	2,062666667	6,226666667	9,688833333	14,32333333	17,04233333	19,54633333	19,09016667	14,93533333	10,01166667	4,9475	2,648833333	7,4	11,6	14	17,8	22,7	24	29,6	28,2	24,6	17,1	11,5	7,3	-6,8	-7,5	-1,6	1,9	5,4	10,3	11,6	11,9
6018	Langen	60	18	1	NA	64,29677419	53,71451613	69,25645161	61,46612903	80,09516129	82,24677419	81,98225806	63,10645161	71,37096774	79,67741935	68,14193548	81,55645161	1,260138889	1,796111111	5,958472222	9,339583333	14,00416667	16,73611111	19,25041667	18,82680556	14,69291667	9,843611111	4,731388889	2,451666667	7,2	11,5	13,8	17,6	22,5	23,8	29,4	27,9	24,4	16,9	11,5	7,3	-7,1	-7,8	-1,9	1,9	5,3	10,1	11,6	12
6018	Langen	60	18	3	NA	51,45	42,79032258	56,63387097	49,94677419	66,4983871	67,11451613	68,70967742	50,77419355	59,06612903	64,30645161	54,85322581	65,27419355	1,292	1,833166667	5,984	9,365	14,04883333	16,75866667	19,26066667	18,81633333	14,72283333	9,849666667	4,7405	2,476666667	7,2	11,5	13,8	17,6	22,5	23,8	29,3	27,9	24,4	16,9	11,4	7,2	-7,2	-7,9	-1,8	1,7	5,2	10	11,5	11,7
6018	Langen	60	18	2	NA	66,42419355	55,36129032	69,62741935	63,57096774	79,86612903	83,99354839	79,5516129	60,15483871	70,88387097	79,37580645	68,72903226	82,94032258	1,267222222	1,756388889	5,94375	9,265	13,95861111	16,68430556	19,15430556	18,72777778	14,63083333	9,815416667	4,720138889	2,470416667	7,3	11,5	13,6	17,6	22,1	23,5	29,1	27,4	24,4	17	11,5	7,4	-7,5	-8,3	-2	1,9	5	10	11,6	11,6
6018	Langen	60	18	4	NA	54,18870968	45,08709677	57,70322581	51,46612903	66,46935484	69,00645161	66,60483871	50,90806452	59,37903226	65,46935484	55,61774194	67,52580645	1,21	1,712	5,914833333	9,233666667	13,89216667	16,607	19,05866667	18,63833333	14,60016667	9,7745	4,694666667	2,4325	7,3	11,5	13,7	17,6	22,2	23,6	29	27,6	24,4	17	11,5	7,3	-7,5	-8,3	-2,1	1,6	4,8	9,8	11,4	11,5
6019	Babenhausen	60	19	1	NA	63,35806452	54,25967742	66,10645161	61,07903226	77,13870968	83,40967742	76,46451613	58,56612903	67,99354839	74,91774194	65,67096774	79,05967742	1,364722222	1,821111111	6,064722222	9,359444444	14,05138889	16,76611111	19,16263889	18,7275	14,68027778	9,849444444	4,811527778	2,571527778	7,5	11,6	13,7	17,6	22,2	23,6	29,1	27,5	24,5	17,1	11,6	7,4	-7,6	-8,4	-1,7	2,1	4,9	10	11,7	11,3
6019	Babenhausen	60	19	3	NA	52,55483871	44,04677419	55,38548387	49,71935484	64,03064516	68,80483871	63,83064516	49,49354839	56,75483871	62,25483871	53,56451613	64,93548387	1,306	1,801	6,013833333	9,311666667	13,9815	16,69416667	19,07616667	18,653	14,63733333	9,814333333	4,800833333	2,548166667	7,5	11,7	13,7	17,6	22,2	23,6	29,1	27,5	24,5	17	11,6	7,5	-7,8	-8,7	-1,8	1,9	4,6	9,9	11,4	11
6019	Babenhausen	60	19	2	NA	60,22096774	50,87741935	62,65967742	58,87258065	76,34032258	80,27419355	75,75967742	61,45322581	67,69354839	72,97580645	62,93548387	75,35	1,340277778	1,776944444	6,031944444	9,29125	14,00805556	16,73361111	19,10930556	18,65402778	14,6425	9,846388889	4,826111111	2,548888889	7,6	11,8	13,5	17,7	22,2	23,6	29,1	27,4	24,5	17,2	11,6	7,5	-7,8	-8,7	-1,8	1,8	4,6	10	11,5	10,9
6019	Babenhausen	60	19	4	NA	49,53870968	41,2483871	52,31451613	47,65	63,95967742	66,42096774	63,73548387	48,94032258	55,96612903	60,15806452	51,15483871	61,00483871	1,191666667	1,588166667	5,817833333	8,964333333	13,636	16,384	18,711	18,29933333	14,3775	9,648333333	4,6605	2,427333333	7,7	11,9	13,6	17,6	22	23,6	29	27,4	24,5	17	11,6	7,6	-8,5	-9,5	-2,2	1,1	3,8	9,4	11	10,1
6020	Aschaffenburg	60	20	1	NA	61,20806452	50,81612903	64,0483871	59,60967742	75,79354839	81,34677419	76,79032258	61,29516129	68,26451613	71,69354839	63,56612903	74,60322581	1,320833333	1,765694444	6,014583333	9,310833333	14,01625	16,73152778	19,12555556	18,67319444	14,63763889	9,810972222	4,809583333	2,510972222	7,7	11,7	13,6	17,9	22,3	23,7	29,2	27,4	24,5	17,2	11,6	7,5	-7,8	-8,7	-1,9	1,9	4,7	9,9	11,6	11,1
6020	Aschaffenburg	60	20	3	NA	52,93064516	44,56774194	56,36612903	51,53870968	63,51935484	69,33387097	65,25967742	49,27419355	58,48709677	60,67419355	53,40967742	64,95806452	1,159	1,611666667	5,822833333	9,092166667	13,77866667	16,497	18,87583333	18,454	14,46283333	9,687833333	4,65	2,388	7,6	11,8	13,7	17,8	22,2	23,6	29,1	27,5	24,4	17	11,5	7,5	-8,3	-9,2	-2,2	1,3	4,1	9,5	11,1	10,4
6020	Aschaffenburg	60	20	2	NA	63,38548387	52,38709677	65,79677419	60,65483871	77,67580645	83,50645161	77,60967742	62,40483871	69,55806452	71,38064516	66,15	75,48387097	1,218888889	1,675555556	5,915	9,224722222	13,95055556	16,64513889	19,05388889	18,58402778	14,55263889	9,721527778	4,704027778	2,444166667	7,6	11,7	13,7	17,9	22,4	23,8	29,2	27,5	24,5	17,2	11,6	7,4	-7,8	-8,6	-2,2	1,7	4,8	9,8	11,3	11,1
6020	Aschaffenburg	60	20	4	NA	52,35322581	43,7483871	55,97903226	51,78709677	64,38225806	69,96290323	66,16451613	49,52580645	57,9	59,84516129	53,4016129	63,35806452	1,194333333	1,672833333	5,887333333	9,200333333	13,89133333	16,585	18,99566667	18,55366667	14,52866667	9,7055	4,685833333	2,416166667	7,5	11,7	13,9	18	22,4	23,8	29,2	27,5	24,5	17	11,6	7,4	-7,9	-8,7	-2,4	1,3	4,7	9,6	11	10,7
6115	Undenheim	61	15	1	NA	44,97903226	38,8	46,73225806	48,73870968	64,37096774	68,39193548	72,40806452	50,11774194	59,2	63,4016129	50,79032258	58,26935484	1,40875	1,951527778	6,143333333	9,546944444	14,15430556	16,84541667	19,34458333	18,94236111	14,77555556	9,875694444	4,839722222	2,622361111	7,4	11,6	14,1	17,7	22,5	23,9	29,5	28,4	24,5	16,9	11,7	7,5	-6,7	-7,7	-1,5	2,7	5,7	9,9	11,8	11,6
6115	Undenheim	61	15	3	NA	37,30322581	32,36290323	39,29677419	40,82741935	54,65806452	57,37258065	59,73387097	42,8483871	49,33870968	53,30483871	42,81774194	49,16935484	1,398333333	1,942666667	6,1445	9,498166667	14,127	16,814	19,2835	18,9075	14,79783333	9,9155	4,826	2,597333333	7,3	11,7	14	17,6	22,3	24	29,1	28,1	24,4	17	11,6	7,5	-6,7	-8	-1,6	2,7	5,9	9,9	11,8	11,8
6115	Undenheim	61	15	2	NA	48,69354839	42,46129032	51,01774194	50,15967742	66,8516129	70,42580645	76,3483871	50,54354839	62,09677419	65,91935484	55,70967742	63,23387097	1,415138889	2,003888889	6,198611111	9,618194444	14,25361111	16,94097222	19,44083333	19,02680556	14,86763889	9,934722222	4,848611111	2,631527778	7,4	11,8	14,1	18	22,8	24,1	29,6	28,4	24,7	17	11,8	7,6	-6,9	-7,5	-1,5	2,7	5,7	10	11,9	11,9
6115	Undenheim	61	15	4	NA	42,44677419	36,97096774	43,89032258	43,24677419	57,82419355	60,39354839	64,54193548	43,8483871	53,37096774	56,94032258	48,50645161	55,87580645	1,2605	1,845166667	6,028	9,382666667	14,02466667	16,716	19,21216667	18,82216667	14,72433333	9,8455	4,6995	2,470166667	7,3	11,6	13,8	17,6	22,3	23,9	29,1	28	24,3	16,9	11,6	7,4	-7	-7,8	-1,6	2,6	5,6	9,9	11,7	11,9
6116	Oppenheim	61	16	1	NA	43,78064516	39,83225806	49,07096774	46,9016129	65,19677419	68,72419355	75,82741935	48,3983871	59,05806452	62,89677419	54,08387097	57,75322581	1,661666667	2,242083333	6,548333333	9,952916667	14,58972222	17,27180556	19,75375	19,37666667	15,13791667	10,13819444	5,117777778	2,858333333	7,6	12	14,2	18,1	22,9	24,4	29,7	28,6	24,9	17,2	11,9	7,7	-6,9	-7,4	-1,4	2,7	5,7	10	11,9	12
6116	Oppenheim	61	16	3	NA	35,41612903	31,67419355	39,68225806	38,41774194	55,33870968	57,37096774	62,66612903	40,29677419	49,55806452	51,32258065	44,40645161	47,56774194	1,617833333	2,244666667	6,525833333	9,9415	14,60333333	17,285	19,76616667	19,39683333	15,202	10,18733333	5,075	2,828833333	7,7	12,1	14,2	18,2	22,9	24,5	29,5	28,6	24,9	17,4	11,9	7,7	-6,8	-7,2	-1,2	2,8	5,9	10,2	12	12,1
6116	Oppenheim	61	16	2	NA	46,09516129	41,27419355	50,69354839	46,95645161	68,88387097	70,79032258	79,95806452	50,64677419	60,86774194	63,53870968	56,21935484	59,51774194	1,642222222	2,233194444	6,501944444	9,942083333	14,59527778	17,28527778	19,75722222	19,38958333	15,15083333	10,16	5,106527778	2,836527778	7,6	12	14,2	18,2	22,9	24,4	29,6	28,6	24,9	17,3	11,9	7,6	-6,7	-7,1	-1,2	2,6	5,7	10,4	12	12,3
6116	Oppenheim	61	16	4	NA	37,62580645	33,26290323	41,03225806	39,06774194	58,39677419	59,75645161	65,37903226	42,43870968	51,48870968	52,90322581	46,60322581	49,36451613	1,599833333	2,235666667	6,4935	9,958166667	14,62683333	17,31366667	19,78966667	19,426	15,23316667	10,208	5,055	2,812833333	7,7	12,1	14,2	18,2	22,9	24,5	29,6	28,6	24,9	17,4	11,9	7,7	-6,8	-7	-1,1	2,5	5,6	10,4	12	12,3
6117	Darmstadt West	61	17	1	NA	49,27419355	43,48387097	57,22258065	52,53870968	74,16612903	75,93064516	85,10322581	55,76612903	66,93387097	70,31774194	59,18870968	65,47258065	1,583055556	2,187777778	6,412916667	9,888333333	14,55152778	17,25291667	19,75944444	19,33430556	15,11041667	10,15694444	5,030972222	2,761111111	7,6	12	14,2	18,2	22,9	24,4	29,7	28,5	24,9	17,3	11,7	7,5	-6,7	-7,3	-1,3	2,2	5,4	10,5	11,8	12,1
6117	Darmstadt West	61	17	3	NA	41,14677419	35,89193548	47,90967742	44,40967742	64,04354839	65,33548387	71,09193548	47,21129032	57,00806452	58,86451613	50,16612903	55,16774194	1,587166667	2,225	6,451666667	9,925333333	14,59583333	17,28683333	19,79283333	19,384	15,18766667	10,2025	5,032666667	2,769666667	7,7	12,1	14,2	18,2	22,9	24,5	29,7	28,6	24,9	17,3	11,9	7,7	-6,8	-7,3	-1,3	2,4	5,4	10,4	11,8	12,2
6117	Darmstadt West	61	17	2	NA	55,23064516	48,11774194	65,73064516	59,06451613	76,63548387	80,09193548	90,47096774	61,37580645	71,34193548	76,77096774	64,82096774	74,67580645	1,439444444	2,013611111	6,198472222	9,653888889	14,34763889	17,05152778	19,585	19,10833333	14,91972222	10,00666667	4,862916667	2,582083333	7,4	11,6	13,9	17,9	22,8	24,1	29,6	28,3	24,6	17,1	11,4	7,2	-7	-7,7	-1,7	1,4	4,9	10,1	11,4	11,4
6117	Darmstadt West	61	17	4	NA	48,16290323	41,42741935	56,16612903	51,15806452	66,43225806	70,34032258	76,94516129	52,23709677	60,92419355	65,67741935	56,13709677	65,44032258	1,412666667	2,038666667	6,219	9,647833333	14,33133333	17,0175	19,55683333	19,10633333	14,95966667	10,03083333	4,8625	2,570833333	7,5	11,8	14,1	18	22,8	24,2	29,6	28,3	24,7	17,3	11,5	7,3	-7,2	-7,9	-2	1,5	4,8	9,8	11,2	11,5
6118	Darmstadt Ost	61	18	1	NA	69,08709677	56,41774194	75,45645161	64,72096774	85,36774194	86,13225806	87,88387097	64,95483871	77,01129032	84,44516129	72,98064516	86,19032258	1,10625	1,657777778	5,776944444	9,146944444	13,83902778	16,52819444	19,04666667	18,61541667	14,52611111	9,69875	4,556388889	2,286111111	7,2	11,4	13,7	17,6	22,4	23,8	29,2	27,9	24,3	16,9	11,2	7	-7,4	-8,2	-2,1	1,2	4,8	9,7	11,1	11,2
6118	Darmstadt Ost	61	18	3	NA	66,13064516	52,48387097	70,32419355	61,54032258	75,78548387	78,72096774	80,15806452	57,01774194	70,78709677	77,69032258	66,31451613	81,5983871	0,942833333	1,499	5,623666667	8,9365	13,64516667	16,30783333	18,80583333	18,44466667	14,39866667	9,620333333	4,395666667	2,1315	7,1	11,3	13,5	17,3	22,2	23,4	28,9	27,5	24,1	16,9	11	6,9	-7,5	-8,3	-2,3	1,4	4,7	9,4	11,2	11,4
6118	Darmstadt Ost	61	18	2	0	69,66451613	56,4483871	74,44354839	64,46612903	82,13225806	85,56935484	82,49516129	62,94193548	75,10645161	83,33064516	69,33709677	85,74354839	1,181111111	1,708194444	5,895138889	9,18375	13,86402778	16,56	19,02694444	18,6075	14,58541667	9,769166667	4,658055556	2,3875	7,3	11,6	13,7	17,6	22,2	23,6	29,1	27,7	24,4	17	11,4	7,2	-7,5	-8,3	-2,1	1,5	4,9	9,6	11,3	11,6
6118	Darmstadt Ost	61	18	4	NA	66,34516129	52,54193548	71,29032258	60,20806452	74,3	77,6	74,26774194	55,05645161	69,19193548	77,46935484	64,1983871	80,84354839	1,075333333	1,637666667	5,770833333	9,05	13,7345	16,3995	18,86433333	18,49833333	14,49216667	9,675333333	4,560833333	2,2525	7,2	11,5	13,8	17,5	22,3	23,6	29	27,5	24,3	17	11,3	7,3	-7,5	-8,3	-2,2	1,6	4,8	9,5	11,3	11,6
6119	Gro�-Umstadt	61	19	1	NA	64,95806452	53,75	70,23709677	61,38225806	79,05322581	82,94354839	77,78225806	59,81451613	71,47903226	78,10483871	65,12258065	80,87258065	1,206805556	1,698055556	5,904722222	9,162777778	13,84847222	16,56027778	18,94361111	18,53152778	14,54402778	9,760833333	4,707361111	2,418194444	7,5	11,7	13,7	17,6	22,2	23,5	29	27,6	24,4	17	11,5	7,4	-7,8	-8,7	-2	1,8	4,6	9,7	11,4	10,9
6119	Gro�-Umstadt	61	19	3	NA	63,35483871	51,10322581	67,52580645	56,96774194	71,89354839	73,48064516	71,36612903	53,11129032	65,32741935	73,28870968	61,4516129	77,81774194	1,016333333	1,555166667	5,689	8,986333333	13,67033333	16,34716667	18,78983333	18,41616667	14,43933333	9,653833333	4,532333333	2,2255	7,2	11,5	13,8	17,5	22,2	23,5	29	27,5	24,3	17	11,3	7,3	-8	-8,8	-2,5	1,8	4,7	9,3	11,4	11,3
6119	Gro�-Umstadt	61	19	2	NA	70,14516129	58,10322581	73,93709677	65,4983871	83,51774194	87,05967742	82,9483871	61,45483871	74,64032258	80,83709677	70,01451613	87,84193548	0,815138889	1,205555556	5,353055556	8,529305556	13,19166667	15,91333333	18,29944444	17,94791667	14,03847222	9,367361111	4,2825	2,069166667	7,5	11,7	13,6	17,4	21,9	23,4	28,8	27,3	24,4	16,9	11,4	7,4	-8,7	-9,6	-2,8	1	3,8	9	10,8	10,2
6119	Gro�-Umstadt	61	19	4	NA	65,22096774	52,60806452	68,40322581	59,58064516	75,1516129	75,15806452	74,44032258	54,88870968	65,70967742	72,78064516	62,42741935	80,29354839	0,726166667	1,202833333	5,31	8,532166667	13,22866667	15,92583333	18,3545	17,99283333	14,07383333	9,357666667	4,2155	1,9555	7,2	11,4	13,5	17,3	21,8	23,3	28,6	27,2	24,2	16,8	11,2	7,2	-8,5	-9,3	-2,8	1,2	4,3	9	11	10,7
6120	Obernburg am Main	61	20	1	NA	72,84516129	60,27096774	77,13064516	69,22741935	85,44032258	89,52903226	86,25322581	64,2483871	75,73870968	81,13387097	71,55806452	90,33064516	0,835972222	1,246666667	5,402361111	8,609305556	13,29277778	16,00972222	18,42402778	18,04486111	14,11111111	9,405833333	4,302638889	2,067361111	7,4	11,6	13,6	17,6	21,9	23,4	28,8	27,3	24,2	16,8	11,4	7,3	-8,4	-9,2	-2,5	1,3	4,1	9,2	11	10,4
6120	Obernburg am Main	61	20	3	NA	64,68548387	52,73064516	68,54516129	60,39677419	76,36129032	76,28870968	74,61290323	56,02419355	64,54032258	71,10645161	61,84677419	79,64516129	0,805333333	1,272666667	5,409166667	8,641	13,34783333	16,05966667	18,50033333	18,11866667	14,16	9,395666667	4,281333333	1,991	7,3	11,6	13,9	17,7	22,2	23,6	28,9	27,6	24,4	17	11,3	7,2	-8,5	-9,2	-2,7	1,3	4,4	9	11	10,8
6120	Obernburg am Main	61	20	2	NA	69,76451613	57,54354839	74,88387097	68,00806452	84,87903226	89,59193548	85,98064516	63,45806452	74,76290323	78,52096774	69,01129032	86,57258065	0,904305556	1,342638889	5,514444444	8,794027778	13,46180556	16,18472222	18,60736111	18,18486111	14,20083333	9,458611111	4,394166667	2,133055556	7,4	11,8	14,1	18	22,4	23,9	29,2	27,6	24,5	16,9	11,5	7,3	-8,4	-9,1	-2,6	1,3	4,4	9,3	10,9	10,7
6120	Obernburg am Main	61	20	4	NA	63,60645161	51,1983871	68,02741935	59,27903226	76,2	78,02419355	75,35	56,40483871	65,30967742	70,86612903	61,20806452	78,42419355	0,891	1,345666667	5,5065	8,765	13,45833333	16,17033333	18,61066667	18,21033333	14,2295	9,467166667	4,380166667	2,073833333	7,4	11,8	14,2	17,9	22,5	24	29,2	27,8	24,6	17	11,5	7,3	-8,3	-9	-2,7	1,5	4,5	9,2	11,1	10,9
6215	Gau-Odernheim	62	15	1	NA	42,70806452	37,41451613	45,63870968	47,98548387	66,38225806	68,17580645	70,69677419	50,55967742	57,16612903	62,61129032	50,81774194	57,11451613	1,352916667	1,886805556	6,072638889	9,449444444	14,06583333	16,75013889	19,22805556	18,89111111	14,78361111	9,865833333	4,779444444	2,542083333	7,3	11,6	13,9	17,5	22,1	24	28,9	27,9	24,3	16,9	11,6	7,4	-6,9	-8,5	-1,7	2,5	5,9	9,7	11,7	11,8
6215	Gau-Odernheim	62	15	3	NA	36,75322581	32,13870968	38,71612903	41,71774194	58,72741935	58,59516129	61,56129032	43,37096774	49,19193548	54,22903226	44,87741935	49,95645161	1,08	1,563064516	5,736774194	9,05983871	13,68435484	16,36032258	18,86709677	18,57532258	14,5166129	9,61983871	4,498387097	2,271935484	7,3	11,7	13,8	17,5	22,2	23,9	28,8	27,9	24,1	17	11,5	7,4	-7,1	-8,9	-1,9	2,1	5,8	9,5	11,5	11,5
6215	Gau-Odernheim	62	15	2	NA	49,3483871	42,84032258	51,47096774	51,3	70,60322581	72,36612903	77,00645161	53,96129032	63,31774194	67,45967742	57,25	65,69677419	1,273333333	1,861111111	6,038611111	9,415416667	14,07305556	16,76041667	19,23347222	18,87986111	14,79638889	9,889861111	4,739861111	2,485	7,6	12	14,3	18,1	22,9	24,4	29,3	28,4	24,7	17,3	11,8	7,8	-6,9	-7,9	-1,7	2,6	5,7	9,9	11,7	11,9
6215	Gau-Odernheim	62	15	4	NA	36,82580645	32,53225806	39,81612903	41,26612903	59,75483871	60,33387097	64,0016129	44,72258065	50,57741935	53,18709677	45,18064516	50,61935484	1,53	2,144354839	6,358225806	9,745967742	14,43564516	17,12612903	19,59193548	19,24532258	15,09967742	10,13758065	4,991774194	2,728870968	7,6	12,1	14,3	18,2	23,1	24,5	29,3	28,4	24,7	17,5	11,8	7,9	-6,8	-7,8	-1,5	2,8	6,1	10	11,8	12,2
6216	Gernsheim	62	16	1	NA	42,40483871	37,45967742	46,81612903	46,43870968	69,74516129	69,98709677	76,30967742	50,42258065	60,08387097	60,84677419	52,83548387	56,75645161	1,630555556	2,292222222	6,53875	10,00013889	14,6725	17,36388889	19,84055556	19,48486111	15,29597222	10,24708333	5,091944444	2,854305556	7,7	12,1	14,3	18,2	23	24,6	29,5	28,6	24,9	17,5	11,9	7,8	-6,8	-7	-1	2,8	5,9	10,4	12	12,4
6216	Gernsheim	62	16	3	NA	34,37580645	30,92580645	38,4016129	39,14516129	59,28064516	60,06451613	62,99032258	43,55645161	50,01612903	50,55806452	43,52258065	47,40483871	1,701333333	2,3785	6,6105	10,087	14,77183333	17,46833333	19,94283333	19,5965	15,38483333	10,33966667	5,170833333	2,915666667	7,7	12,1	14,3	18,2	23,1	24,6	29,4	28,5	24,8	17,5	11,9	7,9	-6,7	-6,9	-0,8	2,9	6,2	10,5	12,2	12,7
6216	Gernsheim	62	16	2	NA	46,52741935	41,56290323	52,38870968	49,97419355	74,40483871	74,11612903	80,56290323	52,53548387	63,86129032	65,83709677	57,69677419	61,78064516	1,554861111	2,232083333	6,469583333	9,977638889	14,66777778	17,35666667	19,84361111	19,48013889	15,30458333	10,22944444	4,999027778	2,798055556	7,8	12,2	14,2	18,6	22,9	25,1	29,6	28,9	25,1	17,5	12,1	7,9	-7,3	-6,9	-0,9	2,4	5,6	10,3	11,9	12,2
6216	Gernsheim	62	16	4	NA	37,73225806	34,11129032	42,96935484	42,75967742	62,62258065	65,12096774	67,44516129	46,21774194	55,65645161	54,17258065	48,08387097	51,76129032	1,6005	2,300166667	6,538166667	10,0325	14,73616667	17,41883333	19,91016667	19,55433333	15,37283333	10,28833333	5,048833333	2,837	7,8	12,2	14,3	18,5	23,1	25	29,6	28,8	25	17,5	12	7,8	-7,2	-6,8	-0,8	2,5	5,7	10,3	12	12,3
6217	Zwingenberg	62	17	1	NA	50,18387097	44,24354839	58,78548387	55,51774194	81,6016129	80,3983871	84,41451613	57,48064516	69,81129032	71,83387097	62,47741935	68,02258065	1,585555556	2,251111111	6,475555556	9,97875	14,65611111	17,33388889	19,81986111	19,44402778	15,29263889	10,25930556	5,03	2,804444444	7,8	12,2	14,3	18,4	23,1	24,9	29,6	29	25,1	17,5	12,1	7,9	-7	-7,1	-1,2	2,3	5,6	10,4	11,8	12,1
6217	Zwingenberg	62	17	3	NA	45,97258065	40,06774194	52,36129032	50,36451613	70,16290323	72,31612903	75,05	51,34193548	61,02903226	62,40967742	55,96451613	60,74677419	1,655967742	2,360322581	6,572903226	10,06112903	14,73177419	17,39241935	19,87370968	19,52516129	15,37790323	10,33725806	5,105	2,867419355	7,9	12,2	14,4	18,4	23,3	24,9	29,6	28,8	25	17,5	12	7,8	-7	-6,8	-0,8	2,5	5,7	10,4	11,9	12,2
6217	Zwingenberg	62	17	2	NA	64,45483871	54,61774194	71,79677419	66,81129032	87,66612903	88,92903226	94,97096774	65,70967742	78,27096774	82,68064516	74,08387097	84,42741935	1,391527778	2,068333333	6,226805556	9,639444444	14,31138889	16,96319444	19,48444444	19,08513889	15,01055556	10,09236111	4,868472222	2,580138889	7,7	12	14,3	18,1	23	24,3	29,6	28,5	24,8	17,4	11,7	7,5	-7,1	-7,8	-1,8	2,2	5,1	9,8	11,6	12
6217	Zwingenberg	62	17	4	NA	74,90483871	63,26451613	81,79032258	74,35322581	92,91451613	97,35	102,6677419	70,38548387	85,26451613	90,56451613	84,51129032	96,80322581	1,222083333	1,931111111	6,043888889	9,395555556	14,06	16,67263889	19,17722222	18,85625	14,88388889	10,01083333	4,693611111	2,431666667	7,9	12,1	14,4	18,2	23,4	24,3	29,5	28,5	24,9	17,5	11,9	7,6	-7,9	-8,6	-2,7	1,4	4,4	9	10,9	11,2
6218	Neunkirchen	62	18	1	NA	89,8516129	72,46451613	93,98709677	79,66290323	96,44516129	100,5951613	103,4709677	73,33709677	91,85645161	101,7629032	90,24193548	111,8983871	0,664722222	1,242361111	5,248888889	8,521527778	13,21222222	15,84722222	18,35694444	18,06180556	14,13444444	9,409722222	4,15	1,856111111	6,9	11	13,1	16,9	21,7	22,9	28,5	27,1	23,8	16,6	10,9	6,8	-7,8	-8,6	-2,5	1,6	4,7	9,2	11,1	11,5
6218	Neunkirchen	62	18	3	NA	97,58387097	80,10645161	102,7290323	84,45967742	101,9354839	106,7080645	110,95	77,62258065	97,67096774	108,7177419	100,4677419	121,6822581	0,581944444	1,169305556	5,1625	8,383194444	13,05736111	15,63027778	18,14291667	17,93069444	14,07611111	9,421111111	4,067083333	1,7925	7,4	11,4	13,6	17,3	22,4	23,2	28,6	27,4	24	17	11,2	7,2	-8,4	-9,1	-3	1,5	4,7	8,6	10,5	11,3
6218	Neunkirchen	62	18	2	NA	88,51935484	69,99354839	93,41290323	76,05806452	93,75967742	96,2483871	96,86774194	69,91129032	87,75806452	98,52258065	84,38225806	106,0129032	0,904166667	1,482361111	5,57625	8,832777778	13,4975	16,12361111	18,6125	18,29166667	14,34875	9,602916667	4,408194444	2,107638889	7,2	11,4	13,7	17,4	22,1	23,4	28,9	27,4	24,2	16,9	11,3	7,2	-8,2	-9,1	-2,9	1,9	4,6	8,8	10,9	11,3
6218	Neunkirchen	62	18	4	NA	112,1806452	87,56290323	111,8241935	86,43870968	103,3822581	106,1612903	110,4919355	79,27419355	101,783871	116,0903226	102,8741935	130,8983871	0,380277778	0,969444444	4,913194444	8,102083333	12,72930556	15,28597222	17,81680556	17,63097222	13,8325	9,198611111	3,9125	1,628333333	7	11,3	13,4	17,1	21,7	23	28,5	27	23,8	16,9	11,1	7	-9,4	-10,1	-4	1,1	3,9	7,7	10,1	10,5
6219	Brensbach	62	19	1	NA	83,60806452	66,05	87,29193548	72,95483871	92,06935484	89,27580645	93,22903226	67,73064516	82,3483871	92,86774194	78,80645161	100,7354839	0,87375	1,411111111	5,524861111	8,810416667	13,48597222	16,15055556	18,61208333	18,24861111	14,31513889	9,5575	4,381388889	2,086388889	7,2	11,5	13,7	17,4	22,1	23,5	28,9	27,4	24,2	17	11,3	7,5	-8,3	-9	-2,8	1,4	4,6	8,8	11,1	11,2
6219	Brensbach	62	19	3	NA	107,1387097	84,22580645	106,7580645	82,16774194	102,2758065	97,86129032	102,4274194	75,79677419	95,64354839	111,75	95,33709677	128,6	0,64625	1,205277778	5,227916667	8,504444444	13,18569444	15,83930556	18,29652778	18,00263889	14,11930556	9,385416667	4,164861111	1,883472222	7,1	11,4	13,7	17,3	22,1	23,5	28,7	27,3	24,1	17	11,2	7,5	-8,7	-9,5	-3,3	1	4,3	8,4	10,5	10,9
6219	Brensbach	62	19	2	NA	79,65483871	62,88225806	83,61451613	72,70967742	93,60806452	87,12419355	93,23225806	67,35322581	78,76451613	88,47741935	74,58548387	96,46451613	0,75125	1,299166667	5,375694444	8,60875	13,33541667	16,03069444	18,46819444	18,10277778	14,15958333	9,392222222	4,229583333	1,966527778	7,2	11,6	13,9	17,4	22,1	23,6	28,8	27,5	24,3	16,9	11,2	7,6	-8,4	-9,1	-2,9	1,3	4,6	8,8	11	11,1
6219	Brensbach	62	19	4	NA	97,77580645	76,28387097	97,81451613	80,91451613	100,8903226	91,44677419	98,98709677	73,0016129	85,88225806	102,2322581	85,53225806	117,166129	0,573611111	1,069305556	5,095138889	8,307777778	13,07125	15,81652778	18,23402778	17,82513889	13,9	9,189166667	4,097222222	1,833611111	7,3	11,6	13,8	17,5	22,1	23,6	28,7	28	24,3	17,1	11,3	7,6	-8,7	-9,3	-2,9	1	4,3	8,6	10,8	10,8
6220	W�rth am Main	62	20	1	NA	84,20645161	66,87096774	85,40645161	73,84354839	97,68709677	91,45322581	94,08548387	70,39677419	80,22903226	91,30322581	77,59677419	102,8209677	0,514583333	0,98875	5,060555556	8,291944444	13,01847222	15,71736111	18,19069444	17,83472222	13,89277778	9,165138889	3,994444444	1,724722222	7	11,4	13,7	17,2	22	23,4	28,5	27,5	24,2	16,8	11,1	7,3	-8,5	-9,2	-3	1,3	4,6	8,8	11,1	11,1
6220	W�rth am Main	62	20	3	NA	97,52741935	75,54516129	96,28870968	79,60483871	103,85	95,48225806	101,9241935	73,03387097	86,35322581	102,3758065	85,41451613	118,1629032	0,236111111	0,746527778	4,726666667	7,941666667	12,68069444	15,38861111	17,87958333	17,55902778	13,64875	8,92125	3,724444444	1,470833333	6,9	11,4	13,5	17	21,7	23,2	28,4	27,5	24	16,8	11	7,3	-8,9	-9,6	-3,5	0,9	3,9	8,5	10,7	10,5
6220	W�rth am Main	62	20	2	NA	78,62419355	62,04516129	80,35	69,83064516	94,06774194	89,82258065	91,27419355	67,40483871	76,00967742	85,7	72,76451613	95,55967742	0,703611111	1,13875	5,249722222	8,519027778	13,18833333	15,91972222	18,37555556	18,02152778	14,05319444	9,300277778	4,182638889	1,885138889	7,3	11,7	14,1	17,8	22,4	23,9	29,1	27,8	24,6	17	11,4	7,2	-8,7	-9,4	-3,1	1,1	4,5	8,8	11	11
6220	W�rth am Main	62	20	4	NA	93,40645161	71,99516129	91,87580645	77,06451613	103,2483871	95,34354839	100,5403226	71,83064516	82,89193548	98,62258065	81,19677419	112,9741935	0,1975	0,617638889	4,640277778	7,839583333	12,51638889	15,23583333	17,70402778	17,4625	13,56930556	8,872916667	3,632361111	1,375277778	7,3	11,8	14,1	17,6	22,4	23,7	28,9	27,8	24,5	16,9	11,3	7,2	-9	-9,7	-3,5	0,8	4,1	8,6	10,9	10,8
6316	Worms	63	16	1	NA	44,0516129	38,84354839	48,44193548	50,52096774	74,35	80,85806452	79,29032258	53,9	62,97741935	64,15322581	55,2	58,54677419	1,804189189	2,49	6,731216216	10,17189189	14,87202703	17,56121622	20,02972973	19,69081081	15,46675676	10,43108108	5,269459459	2,987702703	7,7	12,2	14,3	18,2	23,3	24,6	29,3	28,5	24,7	17,6	11,9	7,9	-6,2	-6,9	-0,7	3,2	6,6	10,8	12,4	12,9
6316	Worms	63	16	3	NA	41,96935484	36,93225806	45,99032258	48,52580645	71,3516129	75,44354839	75,04516129	49,32419355	59,25322581	61,10967742	51,57419355	56,23387097	1,836571429	2,532857143	6,756428571	10,163	14,83942857	17,53657143	20,01357143	19,67871429	15,476	10,43628571	5,236285714	2,976285714	7,8	12,3	14,5	18,3	23,4	24,5	29,4	28,4	24,9	17,5	12	7,9	-5,9	-6,9	-0,6	3,1	6,3	11	12,4	12,8
6316	Worms	63	16	2	NA	48,59516129	43,52096774	54,65322581	54,39354839	79,23064516	84,27741935	84,74677419	58,40645161	69,93548387	68,40806452	61,35483871	66,63709677	1,766315789	2,422894737	6,648026316	10,09973684	14,77789474	17,46223684	19,93131579	19,59986842	15,39644737	10,36276316	5,207763158	2,934605263	7,7	12,2	14,4	18,2	23,2	24,5	29,5	28,5	24,9	17,5	11,9	7,8	-6,4	-6,9	-0,8	2,9	6,1	10,7	12,2	12,6
6316	Worms	63	16	4	NA	48,05483871	42,24516129	54,04516129	54,34354839	77,55645161	83,42258065	82,91774194	55,35	67,29677419	67,91129032	59,69516129	63,83064516	1,823194444	2,482638889	6,699027778	10,15180556	14,79888889	17,49166667	19,97472222	19,66583333	15,44666667	10,40361111	5,244861111	2,965277778	7,8	12,3	14,5	18,3	23,3	24,5	29,5	28,4	25	17,5	12	7,9	-6,1	-6,8	-0,8	3,1	6,2	10,8	12,4	12,7
6317	Bensheim	63	17	1	NA	58,5	51,11129032	65,47258065	62,92741935	85,3483871	92,67096774	94,43387097	63,83387097	76,13387097	77,82903226	70,53548387	76,43225806	1,721973684	2,469736842	6,676184211	10,12092105	14,78342105	17,43342105	19,91552632	19,53960526	15,43276316	10,41894737	5,178289474	2,938289474	7,9	12,2	14,4	18,2	23,3	24,5	29,5	28,5	24,9	17,5	11,9	7,8	-6,3	-6,8	-0,8	2,9	6	10,7	12,2	12,6
6317	Bensheim	63	17	3	NA	53,78225806	47,30483871	61,34354839	59,14354839	81,6483871	90,55645161	90,87096774	59,73709677	72,91774194	73,46290323	66,56290323	70,56290323	1,752222222	2,499305556	6,706666667	10,15375	14,79777778	17,45416667	19,95819444	19,59611111	15,47486111	10,43902778	5,1975	2,947361111	7,9	12,4	14,6	18,3	23,3	24,4	29,5	28,4	24,9	17,6	12	7,8	-6,2	-6,8	-0,8	3	6,1	10,6	12,3	12,6
6317	Bensheim	63	17	2	NA	60,30806452	50,69354839	64,01451613	59,35967742	72,61935484	82,21451613	84,66935484	56,76451613	67,43548387	72,11129032	66,58064516	74,20483871	1,563333333	2,295833333	6,445333333	9,801666667	14,46616667	17,05783333	19,54833333	19,20983333	15,21816667	10,30333333	4,999166667	2,729333333	8	12,1	14,5	18,1	23,4	24,2	29,5	28,3	24,9	17,5	11,8	7,7	-7	-7,6	-1,8	2,4	5,2	9,8	11,5	12
6317	Bensheim	63	17	4	NA	74,79354839	64,07258065	81,42258065	75,80322581	95,38548387	109,3225806	109,9387097	72,31129032	88,34516129	93,57096774	86,59032258	93,53870968	1,6885	2,455375	6,618625	10,01375	14,65225	17,268125	19,791625	19,436375	15,403625	10,4125	5,124375	2,869625	8	12,3	14,6	18,3	23,3	24,3	29,5	28,3	24,9	17,6	11,9	7,7	-6,9	-7,5	-1,6	2,6	5,5	9,9	11,7	12,3
6318	Lindenfels	63	18	1	NA	82,67903226	67,47580645	84,21290323	71,06612903	82,85967742	91,67580645	95,46935484	65,93225806	81,91451613	92,15645161	86,7016129	101,666129	0,588	1,250833333	5,2285	8,446666667	13,151	15,7195	18,25383333	18,041	14,21433333	9,500666667	4,0985	1,820333333	7,4	11,4	13,6	17,2	22,3	23,1	28,6	27,3	23,9	16,9	11,2	7,1	-8,4	-8,9	-3	1,4	4,7	8,5	10,3	11,6
6318	Lindenfels	63	18	3	NA	98,06612903	81,00967742	100,0241935	85,89354839	103,2064516	113,9258065	120,316129	80,60806452	99,0483871	109,0322581	103,4225806	117,133871	1,037894737	1,7075	5,784473684	9,080657895	13,75223684	16,34276316	18,86684211	18,60986842	14,67065789	9,845394737	4,517105263	2,228947368	7,5	11,8	14	17,7	22,5	23,6	29	27,7	24,4	17,3	11,5	7,2	-7,4	-8	-2,1	2,3	5,1	9,4	11,2	11,9
6318	Lindenfels	63	18	2	NA	83,29516129	67,82419355	86,93225806	67,88387097	83,10322581	86,3516129	90,06129032	64,40967742	79,98548387	94,01451613	82,82258065	100,4629032	0,8675	1,550833333	5,627333333	8,906833333	13,59816667	16,15516667	18,70183333	18,47483333	14,583	9,803333333	4,4085	2,073333333	7,2	11,4	13,6	17,3	21,8	23,1	28,7	27,3	23,9	17	11,1	7,2	-7,8	-8,5	-2,6	1,9	5	8,9	10,7	11,8
6318	Lindenfels	63	18	4	NA	104,5290323	83,05967742	103,7483871	82,64354839	102,9483871	109,8274194	117,0419355	79,02258065	99,9	112,2790323	102,2403226	120,9790323	0,564027778	1,173888889	5,178333333	8,425833333	13,14708333	15,7425	18,26111111	18,04388889	14,15375	9,421388889	4,065555556	1,779027778	7,3	11,6	13,8	17,4	22,3	23,4	28,8	27,5	24,1	17,1	11,3	7,2	-8,4	-9,1	-3,2	1,5	4,3	8,6	10,5	11,2
6319	Erbach	63	19	1	NA	92,46129032	75,71774194	94,18225806	73,43870968	88,13064516	86,23064516	89,11290323	66,08225806	82,98064516	100,4645161	85,83709677	112,6403226	0,3715	0,891666667	4,834166667	8,102666667	12,81916667	15,45633333	17,9485	17,689	13,83	9,141666667	3,870333333	1,6015	6,9	11,1	13,2	17	21,6	23	28,3	27	23,7	16,8	11	6,9	-8,3	-9,1	-3,2	1,4	4,4	8,6	10,7	11,2
6319	Erbach	63	19	3	NA	125,2274194	97,11451613	120,6580645	90,02419355	109,2564516	110,3822581	112,7870968	82,02096774	104,0435484	125,3112903	112,0112903	144,3645161	0,168194444	0,690972222	4,619583333	7,850833333	12,56625	15,18319444	17,69458333	17,49319444	13,64055556	8,965138889	3,666805556	1,398055556	6,5	10,8	12,8	16,4	21	22,5	27,8	26,4	23,3	16,5	10,7	6,5	-8,5	-9,3	-3,4	1,4	4,2	8,6	10,5	11,1
6319	Erbach	63	19	2	NA	93,61290323	72,41612903	91,08387097	71,29516129	87,55	81,18709677	86,62580645	63,23548387	78,57580645	93,97741935	81,10483871	111,2274194	0,500333333	0,9795	4,920666667	8,183	12,9315	15,6945	18,15766667	17,75	13,83733333	9,1005	4,035166667	1,739833333	7,3	11,7	13,3	17,5	22,1	23,6	28,7	28,1	24,3	17,2	11,4	7,4	-8,3	-9	-3,2	1,2	4,2	8,8	10,8	10,8
6319	Erbach	63	19	4	NA	118,0725806	90,22903226	113,0790323	84,33387097	104,316129	102,6580645	104,0903226	75,85322581	95,79516129	117,5129032	102,5645161	136,5048387	0,359027778	0,885833333	4,876666667	8,168055556	12,87888889	15,5375	18,08097222	17,77694444	13,87277778	9,083611111	3,874444444	1,575277778	6,9	11,3	13,3	16,9	21,6	23,1	28,3	27,3	23,9	16,7	11	6,8	-8,2	-8,9	-3,1	1,5	4,4	9	10,9	11,1
6320	Michelstadt	63	20	1	NA	90,83225806	69,99032258	86,61612903	68,71935484	85,61290323	81,57580645	87,77096774	61,17741935	76,2483871	92,20322581	78,52580645	110,0887097	0,047166667	0,447333333	4,3665	7,568666667	12,336	15,07483333	17,56233333	17,21133333	13,34483333	8,6945	3,516	1,272	7,1	11,4	13,2	17,1	21,7	23,3	28,4	27,7	24	16,9	11,1	7	-9,1	-9,7	-3,7	0,9	3,9	8,4	10,5	10,6
6320	Michelstadt	63	20	3	NA	113,5387097	86,31935484	107,933871	82,89677419	101,8290323	99,99032258	105,4290323	75,51451613	93,8483871	116,3854839	98,76129032	134,8387097	-0,175555556	0,225	4,126666667	7,311666667	12,07333333	14,76472222	17,2875	17,01083333	13,18930556	8,55375	3,304861111	1,04125	6,6	10,9	12,8	16,5	21,1	22,6	27,8	26,8	23,4	16,5	10,8	6,6	-9,1	-9,7	-3,7	0,9	3,8	8,4	10,5	10,5
6320	Michelstadt	63	20	2	NA	84,28225806	64,43387097	80,41612903	64,94032258	83,04354839	79,25967742	84,50322581	59,71935484	71,31129032	87,30967742	72,64032258	101,9290323	0,066833333	0,443666667	4,389	7,615166667	12,3185	15,07433333	17,5395	17,23516667	13,3845	8,737833333	3,505333333	1,276666667	6,7	11,1	13,4	16,9	21,6	23	28,2	27,1	23,9	16,5	10,8	6,7	-9	-9,6	-3,6	1	4	8,5	10,6	10,7
6320	Michelstadt	63	20	4	NA	97,80645161	72,96935484	93,49032258	73,31612903	91,49354839	87,05806452	95,41774194	68,26290323	81,86451613	102,3225806	84,23548387	115,4870968	0,096111111	0,514305556	4,487222222	7,736111111	12,45722222	15,19444444	17,67805556	17,35652778	13,46708333	8,771527778	3,545277778	1,317916667	6,8	11,3	13,6	17,2	21,8	23,3	28,7	27,3	24	16,7	11	6,8	-9,1	-9,6	-3,7	0,9	3,8	8,5	10,5	10,6
6416	Mannheim-Nordwest	64	16	1	NA	34,94677419	30,84193548	38,94516129	41,50806452	62,22580645	65,35806452	66,47419355	41,68387097	50,22741935	52,23064516	43,67903226	47,3516129	1,821290323	2,499193548	6,703225806	10,12935484	14,78983871	17,49306452	19,98887097	19,64483871	15,45419355	10,39048387	5,237903226	2,972096774	7,9	12,4	14,6	18,4	23,3	24,5	29,5	28,3	25	17,6	12,1	8	-6,3	-7	-0,9	3	6,2	10,7	12,4	12,6
6416	Mannheim-Nordwest	64	16	3	NA	38,84193548	33,75483871	42,46129032	45,90645161	70,3516129	75,27580645	78,11290323	46,46451613	56,66612903	58,34677419	48,28225806	52,01129032	1,793055556	2,484583333	6,680416667	10,10166667	14,75166667	17,45319444	19,97722222	19,61152778	15,45055556	10,37875	5,220277778	2,964861111	7,9	12,5	14,7	18,4	23,2	24,5	29,6	28,3	25,1	17,6	12	8	-6,4	-7,1	-1,1	3	6,1	10,5	12,4	12,5
6416	Mannheim-Nordwest	64	16	2	NA	39,9516129	34,83064516	44,63387097	45,20645161	64,03870968	69,97096774	69,95	44,64354839	54,55	55,68387097	49,47258065	52,47258065	1,798666667	2,488666667	6,6865	10,15683333	14,77816667	17,4745	19,98166667	19,652	15,46633333	10,40233333	5,218333333	2,949	7,9	12,5	14,7	18,4	23,3	24,5	29,5	28,3	25,1	17,6	12,1	8	-6,5	-6,9	-0,9	2,9	6	10,5	12,4	12,6
6416	Mannheim-Nordwest	64	16	4	NA	48,56129032	41,68709677	52,50322581	54,25483871	75,3	81,87419355	82,48225806	51,21935484	62,4483871	66,25322581	58,4016129	62,31612903	1,800972222	2,467916667	6,65875	10,14319444	14,74986111	17,44513889	19,97416667	19,65708333	15,46555556	10,38902778	5,206388889	2,931388889	8	12,6	14,8	18,4	23,2	24,5	29,5	28,4	25,1	17,7	12,2	8	-6,6	-6,9	-1	2,8	6	10,5	12,4	12,5
6417	Mannheim-Nordost	64	17	1	NA	44,40806452	38,62419355	49,77741935	49,57903226	68,14677419	76	76,50483871	48,31935484	59,77258065	60,50806452	55,33387097	57,70967742	1,776166667	2,495166667	6,693	10,17483333	14,79433333	17,47516667	19,986	19,62433333	15,51016667	10,423	5,1485	2,9185	7,8	12,6	14,7	18,4	23,2	24,5	29,6	28,4	25,1	17,6	12,1	8	-6,6	-6,9	-1	2,8	6	10,5	12,4	12,4
6417	Mannheim-Nordost	64	17	3	NA	52,75	45,39193548	57,86290323	61,89354839	82,68064516	89,92096774	92,27580645	55,43870968	68,60806452	70,90806452	64,80967742	67,25967742	1,758333333	2,478333333	6,675416667	10,16708333	14,76930556	17,45486111	20,03444444	19,72069444	15,56291667	10,40916667	5,105555556	2,879305556	7,9	12,8	14,9	18,6	23,2	24,6	29,6	28,6	25,3	17,7	12,2	8,1	-6,9	-6,9	-1,1	2,6	5,9	10,3	12,3	12,3
6417	Mannheim-Nordost	64	17	2	NA	51,70645161	43,2516129	56,5016129	54,7483871	69,96935484	79,91612903	79,6516129	50,88387097	62,58064516	65,77258065	60,73225806	64,92096774	1,753	2,515166667	6,702166667	10,11033333	14,73816667	17,377	19,95783333	19,5945	15,511	10,44916667	5,186	2,936666667	7,8	12,6	14,6	18,4	23,1	24,4	29,5	28,3	25,1	17,6	12,1	7,9	-6,6	-7	-1,1	2,9	6	10,5	12,4	12,4
6417	Mannheim-Nordost	64	17	4	NA	59,7016129	50,39677419	65,24677419	64,97741935	84,36290323	93,35645161	92,90322581	59,26774194	72,52903226	78,24032258	71,01774194	75,40322581	1,736111111	2,524444444	6,697083333	10,08402778	14,69583333	17,35708333	19,985	19,62763889	15,52430556	10,45902778	5,180416667	2,942222222	7,9	12,7	14,7	18,5	23,2	24,5	29,5	28,4	25,2	17,7	12,2	8	-6,8	-7	-1,1	2,8	5,9	10,4	12,4	12,4
6418	Weinheim	64	18	1	0	82,26935484	68,20967742	84,57096774	73,95645161	88,84677419	99,44516129	101,316129	67,77258065	83,52903226	92,31774194	86,90806452	98,9	1,183823529	1,844264706	5,944411765	9,262058824	13,92426471	16,54955882	19,08588235	18,80985294	14,80735294	9,927647059	4,633529412	2,364852941	7,7	12,3	14,4	18	22,7	24	29,3	28	24,8	17,5	11,9	7,6	-7,5	-8,1	-2,3	2,1	5,1	9,5	11,5	11,7
6418	Weinheim	64	18	3	0	89,28709677	73,45967742	90,28387097	78,52741935	95,91451613	104,916129	105,8064516	71,26451613	88,82419355	100,6322581	93,43387097	108,1064516	1,028888889	1,6325	5,666944444	8,969861111	13,6325	16,28069444	18,83194444	18,55166667	14,57666667	9,759444444	4,464861111	2,208472222	7,6	12,1	14,2	17,9	22,6	23,9	29,1	27,8	24,6	17,4	11,8	7,6	-7,7	-8,1	-2,3	1,8	4,7	9,5	11,3	11,6
6418	Weinheim	64	18	2	NA	102,1774194	80,29032258	98,8483871	77,83709677	91,7483871	99,63225806	103,6516129	70,46290323	90,06451613	102,3870968	95,91774194	117,2516129	0,355322581	0,883387097	4,81	8,046290323	12,77596774	15,38919355	17,92919355	17,72919355	13,84193548	9,15483871	3,817419355	1,573548387	7,1	11,5	13,5	17,1	21,9	23	28,5	27,1	24	16,9	11,2	6,9	-8,2	-8,9	-3	1,6	4,4	8,8	10,7	11,3
6418	Weinheim	64	18	4	NA	144,8596774	114,4935484	139,1451613	108,7677419	126,7596774	139,3258065	143,2903226	96,89354839	124,8419355	146,2516129	135,9854839	169,6645161	0,186904762	0,655238095	4,501785714	7,695119048	12,43309524	15,05071429	17,59071429	17,40380952	13,57821429	8,952857143	3,604285714	1,38452381	7,1	11,5	13,4	17,1	21,8	23,1	28,3	27,1	23,9	17	11,3	7	-8,8	-9,3	-3,5	1	3,9	8,5	10,6	10,8
6419	Beerfelden	64	19	1	NA	111,8177419	85,52903226	104,9516129	76,64677419	90,76129032	96,00806452	98,43225806	67,48548387	90,3483871	107,6822581	96,93548387	126,5387097	0,1395	0,676333333	4,577833333	7,8385	12,5565	15,155	17,689	17,502	13,62166667	8,911333333	3,6415	1,347166667	6,5	11	12,9	16,4	21,1	22,5	27,9	26,4	23,4	16,4	10,8	6,5	-8,4	-9	-3,2	1,4	4,3	8,8	10,7	11,2
6419	Beerfelden	64	19	3	NA	129,0693548	97,61451613	121,0145161	86,48225806	103,1306452	110,6677419	114,0870968	77,72580645	102,6919355	122,583871	110,9403226	147,2677419	0,463472222	0,994444444	4,948333333	8,235972222	12,93958333	15,55305556	18,06736111	17,81347222	13,89847222	9,172777778	3,942361111	1,650555556	7,1	11,6	13,6	17,2	21,9	23,3	28,6	27,2	24,1	17	11,4	7	-8,4	-8,9	-3,2	1,3	4,3	8,9	10,9	11,2
6419	Beerfelden	64	19	2	NA	106,1241935	79,55	97,89193548	70,66774194	86,78548387	90,89516129	88,17258065	61,6983871	83,25322581	105,6322581	90,21290323	121,1967742	0,021	0,6125	4,571666667	7,878166667	12,59083333	15,145	17,76866667	17,59966667	13,70766667	8,8605	3,537333333	1,212166667	6,4	10,8	12,9	16,2	20,9	22,6	27,8	26,1	23,3	16,4	10,7	6,2	-8,7	-9,2	-3,5	1,6	4,1	8,7	10,6	11,2
6419	Beerfelden	64	19	4	NA	135,1483871	101,4758065	123,2516129	86,8516129	103,6	111,3258065	112,1080645	77,01290323	102,4370968	127,6935484	112,466129	154,5225806	0,110972222	0,604166667	4,515694444	7,768055556	12,47736111	15,05805556	17,62805556	17,39152778	13,50347222	8,843472222	3,577361111	1,314305556	6,9	11,5	13,5	17	21,7	23,2	28,6	26,9	24	17	11,2	6,9	-8,8	-9,3	-3,6	1	4	8,5	10,5	10,8
6420	Mudau-Schlo�au	64	20	1	NA	95,20322581	72,40645161	89,27903226	67,22258065	83,14354839	84,99516129	86,00806452	62,22096774	77,54032258	98,90645161	83,57096774	111,7322581	-0,083833333	0,374333333	4,296166667	7,536833333	12,24966667	14,88333333	17,45466667	17,21433333	13,3955	8,682666667	3,3775	1,126	6,6	11,1	13,1	16,6	21,2	22,8	28,1	26,6	23,6	16,6	10,9	6,5	-8,8	-9,2	-3,5	1,1	4	8,7	10,6	10,9
6420	Mudau-Schlo�au	64	20	3	NA	116,9129032	89,02741935	107,6064516	78,28387097	96,0483871	100,8129032	101,9451613	71,44193548	90,60322581	114,3935484	98,35645161	134,5548387	0,33125	0,783472222	4,779166667	8,048888889	12,78416667	15,40916667	17,91138889	17,62472222	13,71541667	9,028888889	3,79625	1,537083333	6,7	11,3	13,3	16,9	21,5	23	28,3	26,8	23,7	16,8	11,1	6,7	-8,7	-9,1	-3,4	1,2	4,1	8,8	10,7	10,9
6420	Mudau-Schlo�au	64	20	2	NA	86,40322581	65,54516129	81,6483871	61,94193548	79,12096774	78,16129032	81,43870968	58,2516129	70,72258065	91,30806452	74,88709677	101,7741935	-0,0705	0,376	4,3265	7,594	12,33633333	15,047	17,53666667	17,23883333	13,33316667	8,653833333	3,403333333	1,184166667	6,6	11,1	13,2	16,7	21,3	22,9	28,3	26,8	23,7	16,5	10,8	6,6	-9,2	-9,6	-3,8	0,7	3,7	8,4	10,3	10,3
6420	Mudau-Schlo�au	64	20	4	NA	119,783871	90,98225806	109,6419355	80,12903226	99,70483871	103,5225806	106,8790323	74,48870968	92,89677419	120,2580645	100,4290323	139,9629032	-0,414861111	-0,036527778	3,875972222	7,092361111	11,85361111	14,52875	17,01263889	16,76263889	12,92041667	8,367222222	3,0975	0,857638889	6,2	10,7	12,6	16,1	20,7	22,2	27,6	26	23	16,2	10,5	6,3	-9,3	-9,6	-3,9	0,6	3,6	8,2	10,2	10,3
6518	Heidelberg-Nord	65	18	1	0	76,7483871	64,04354839	78,06774194	68,90645161	85,00806452	92,40645161	92,96935484	61,29032258	76,34677419	88,57741935	82,58225806	93,49516129	1,083666667	1,738	5,6525	8,867333333	13,55683333	16,168	18,746	18,5085	14,626	9,909333333	4,5095	2,257333333	8,1	12,4	14,2	17,9	22,7	24	29,4	27,9	25	17,8	12,1	8	-7,7	-7,9	-2,3	1,6	4,5	9,6	11,3	11,5
6518	Heidelberg-Nord	65	18	3	0	73,15483871	60,94032258	76,39032258	73,03548387	99,30483871	105,4887097	104,7209677	67,61612903	81,13548387	91,41612903	85,17258065	93,23387097	1,598472222	2,373888889	6,260972222	9,456527778	14,11583333	16,67569444	19,32541667	19,08013889	15,20916667	10,50513889	5,037083333	2,743611111	8,4	12,5	14,3	18,1	22,9	24,2	29,5	28	25,1	18	12,2	8,3	-7,6	-7,8	-2,2	1,6	4,4	9,7	11,3	11,4
6518	Heidelberg-Nord	65	18	2	NA	112,2209677	90,8016129	111,7016129	89,52419355	105,5741935	116,7596774	118,4403226	77,88548387	100,7467742	120,7419355	111,9225806	132,5548387	0,606714286	1,144857143	5,014428571	8,198857143	12,932	15,53671429	18,08042857	17,84071429	14,01071429	9,390571429	4,056	1,796142857	7,3	11,8	13,6	17,3	22	23,4	28,7	27,3	24,2	17,2	11,5	7,4	-8,3	-8,6	-3	1,2	4,2	9	10,9	11
6518	Heidelberg-Nord	65	18	4	NA	95,76451613	79,13709677	98,78709677	83,72096774	105,6725806	117,8774194	116,0919355	74,68225806	92,78064516	109,7967742	101,016129	117,5193548	0,999864865	1,590945946	5,495540541	8,681216216	13,39081081	15,98945946	18,54810811	18,26810811	14,41932432	9,786621622	4,444054054	2,195135135	8	12,4	14,3	18	22,8	24,1	29,4	28	24,9	17,7	12,1	7,9	-8,1	-8,4	-2,7	1,4	4,3	9,2	11,1	11,2
6519	Eberbach	65	19	1	NA	108,0822581	83,63225806	100,2064516	72,41774194	86,02903226	96,06935484	97,78709677	65,8	86,19516129	103,8677419	94,87419355	124,633871	0,558333333	1,028	4,922833333	8,168833333	12,87533333	15,4825	17,93283333	17,66766667	13,79133333	9,201	3,994166667	1,748	7,3	12	14,1	17,6	22,3	23,7	29,1	27,6	24,5	17,4	11,7	7,3	-8,4	-8,6	-3,2	1,1	4,2	8,7	10,9	10,8
6519	Eberbach	65	19	3	NA	137,7306452	108,1645161	127,5596774	95,84516129	114,8580645	130,7725806	130,333871	87,28548387	111,9241935	136,0532258	125,2258065	159,8483871	0,750243902	1,220609756	5,143902439	8,388170732	13,09939024	15,7445122	18,18695122	17,86512195	13,96646341	9,395731707	4,175731707	1,963658537	7,6	12,3	14,4	17,9	22,7	24,1	29,4	27,9	24,7	17,5	11,9	7,6	-8,6	-8,8	-3,2	1	4,1	8,7	10,8	10,8
6519	Eberbach	65	19	2	NA	107,8112903	82,92258065	97,28387097	69,46774194	83,23387097	91,90322581	93,26129032	62,9	82,54354839	101,7419355	90,20645161	123,8516129	0,571166667	0,944666667	4,8065	7,983	12,7185	15,31666667	17,69516667	17,346	13,51033333	9,093	3,969333333	1,770333333	7,6	12,3	14,4	17,9	22,7	24,1	29,6	28	24,9	17,7	12	7,6	-8,8	-9	-3,6	0,8	3,9	8,4	10,6	10,6
6519	Eberbach	65	19	4	NA	133,2435484	102,816129	118,4806452	85,92741935	102,1290323	114,9112903	115,7822581	77,62903226	101,1919355	126,4016129	113,6483871	152,15	0,516666667	0,856944444	4,656527778	7,784722222	12,54277778	15,15069444	17,49166667	17,14138889	13,32472222	8,995972222	3,910694444	1,72375	7,5	12,1	14,2	17,8	22,6	24	29,4	27,8	24,7	17,6	11,9	7,5	-8,9	-8,8	-3,7	0,2	3,6	8	10,4	10
6618	Heidelberg-S�d	66	18	1	NA	60,09354839	51,7483871	63,28870968	61,39032258	82,72258065	88,50322581	87,91129032	55,68387097	67,03225806	76,71935484	70,17419355	78,57580645	1,5255	2,2595	6,140833333	9,341333333	14,0345	16,59766667	19,23116667	18,95183333	15,101	10,39183333	4,9545	2,6735	8,3	12,5	14,4	18	22,9	24,2	29,5	28	25,1	18	12,2	8,2	-7,4	-7,5	-2	1,7	4,4	10	11,4	11,4
6618	Heidelberg-S�d	66	18	3	NA	69,60483871	59,1	70,67741935	70,82258065	93,65	99,85806452	96,93709677	61,34516129	75,62096774	87,84354839	78,10967742	91,4	1,686944444	2,402361111	6,44375	9,725138889	14,40444444	17,03555556	19,62041667	19,26819444	15,26888889	10,46472222	5,132083333	2,833333333	8,2	12,6	14,6	18,2	23	24,3	29,7	28,1	25	18	12,2	8,1	-6,9	-7,1	-1,4	2,4	5,1	10,4	12	12,2
6618	Heidelberg-S�d	66	18	2	NA	71,04516129	59,83225806	72,96935484	65,67419355	81,05	91,36290323	90,34032258	58,05483871	71,09032258	84	77,14193548	91,10645161	1,417166667	2,056333333	6,043833333	9,2465	13,974	16,586	19,11666667	18,78683333	14,85966667	10,16816667	4,8505	2,589	7,9	12,4	14,4	18	22,7	24	29,5	28	24,9	17,7	12	7,9	-7,6	-7,8	-2,2	1,8	4,7	9,7	11,5	11,6
6618	Heidelberg-S�d	66	18	4	NA	79,73870968	66,99193548	79,91129032	73,7516129	93,61774194	103,0822581	101,7822581	63,7016129	80,71129032	94,89032258	85,39677419	102,5290323	1,522361111	2,18875	6,244166667	9,504444444	14,20777778	16,84638889	19,39333333	19,02402778	15,04194444	10,25277778	4,980555556	2,695555556	7,9	12,5	14,4	18	22,7	24	29,5	28	24,8	17,7	12	7,8	-7	-7,2	-1,5	2,5	5,4	10,2	12,1	12,2
6619	Helmstadt-Bargen	66	19	1	NA	106,9193548	86,72903226	100,7032258	81,51612903	100,2758065	115,4709677	114,7854839	73,52258065	94,56774194	112,2903226	103,6258065	129,0919355	1,013552632	1,544210526	5,551184211	8,807368421	13,52197368	16,18	18,62407895	18,27842105	14,32381579	9,673815789	4,456710526	2,209078947	7,5	12,1	14,2	17,7	22,4	23,8	29,2	27,7	24,5	17,4	11,7	7,5	-8,2	-8,4	-2,7	1,4	4,5	9	11,2	11,1
6619	Helmstadt-Bargen	66	19	3	NA	94,92580645	79,24354839	91,01129032	77,43387097	98,8983871	112,4677419	113,433871	69,51774194	90,07419355	105,0516129	96,1016129	119,0596774	1,288846154	1,899871795	5,969615385	9,255897436	13,96897436	16,64025641	19,11153846	18,73115385	14,72038462	9,95974359	4,752692308	2,480512821	7,7	12,4	14,5	18	22,6	24,1	29,4	27,9	24,5	17,6	11,9	7,6	-7,7	-7,9	-2,1	2,1	5,2	9,7	11,8	11,7
6619	Helmstadt-Bargen	66	19	2	NA	114,9806452	90,79032258	105,7983871	79,51774194	98,22903226	109,1467742	108,2693548	71,65806452	92,74032258	114,9032258	104,1129032	134,2064516	0,841527778	1,294722222	5,244583333	8,499583333	13,20916667	15,86083333	18,29930556	17,91083333	13,98569444	9,414027778	4,267361111	2,032777778	7,3	12,1	14,1	17,6	22,3	23,8	29,1	27,5	24,3	17,3	11,6	7,4	-8,2	-8,4	-2,8	1,3	4,4	9	11,1	11
6619	Helmstadt-Bargen	66	19	4	NA	77,07580645	63,72096774	72,87258065	60,12741935	77,45483871	85,26290323	85,01612903	53,4983871	69,04516129	82,42096774	74,68870968	93,30806452	1,129666667	1,697333333	5,763	9,06	13,78933333	16,46883333	18,928	18,53516667	14,50116667	9,769833333	4,603333333	2,313	7,5	12,3	14,4	17,8	22,5	23,9	29,3	27,8	24,5	17,5	11,7	7,5	-7,8	-8	-2,1	2	5,1	9,7	11,7	11,6
[truncated: 18 more columns]
