# Supplementary material for: Decline of Tephroseris helenitis in Hessia (Germany) over the last 120 years: Modeling implies the gradual disappearance of its temperature niche for flower induction and germination
Source: Ecol Evol. 2023 Dec 6;13(12):e10769. doi: 10.1002/ece3.10769 (PMC10700670; doi:10.1002/ece3.10769)
Supplement: Supplementary file 5 — Data S4 [file ECE3-13-e10769-s004.csv]

TKnr	Name	DTKNR1	DTKNR2	Q	Presence	Precip_Jan	Precip_Feb	Precip_Mar	Precip_Apr	Precip_May	Precip_Jun	Precip_Jul	Precip_Aug	Precip_Sep	Precip_Oct	Precip_Nov	Precip_Dec	Tmean_Jan	Tmean_Feb	Tmean_Mar	Tmean_Apr	Tmean_May	Tmean_Jun	Tmean_Jul	Tmean_Aug	Tmean_Sep	Tmean_Oct	Tmean_Nov	Tmean_Dec	Tmax_Jan	Tmax_Feb	Tmax_Mar	Tmax_Apr	Tmax_May	Tmax_Jun	Tmax_Jul	Tmax_Aug	Tmax_Sep	Tmax_Oct	Tmax_Nov	Tmax_Dec	Tmin_Jan	Tmin_Feb	Tmin_Mar	Tmin_Apr	Tmin_May	Tmin_Jun	Tmin_Jul	Tmin_Aug
4321	Borgholz	43	21	1	NA	97,31182797	75,95391706	69,81720429	49,10291858	77,14439323	80,72196619	103,0583717	89,46697387	72,22887865	71,41474655	82,93855606	92,95852535	1,319708995	1,913888889	4,719444444	9,155820106	12,90515873	16,13703704	17,84272487	17,68611111	13,78214286	9,784920635	5,668386243	2,48505291	7,9	10,2	13,7	19,2	22,9	26,3	29,2	27,5	24	17,3	11,7	10,6	-6,6	-6,1	-4,4	1,1	4,2	8,6	10,6	10,3
4321	Borgholz	43	21	3	NA	73,9231951	58,58525345	54,66666668	40,03533026	62,69585255	66,17818742	86,22580645	71,11827958	57,31950845	56,33026113	65,05837174	71,4546851	1,202222222	1,806825397	4,630793651	9,038095238	12,80761905	16,05015873	17,74984127	17,60984127	13,68301587	9,69047619	5,548253968	2,360952381	7,6	9,7	13,3	18,8	22,3	25,8	28,8	27,3	23,6	17,1	11,2	10,1	-6,5	-6,1	-4,3	1,1	4,2	8,7	10,6	10,3
4321	Borgholz	43	21	2	NA	91,98771123	71,56067587	67,32718894	48,21658987	77,87403994	81,25652842	102,6728111	87,64976958	71,99231952	70,12596006	79,25499232	88,1858679	1,250661376	1,870767196	4,657671958	9,119708995	12,88333333	16,11931217	17,81243386	17,66428571	13,75542328	9,746031746	5,623809524	2,438227513	7,8	10,1	13,7	19,3	22,8	26,3	29,2	27,6	23,9	17,5	11,6	10,4	-6,6	-6,1	-4,5	1,2	4,1	8,6	10,5	10,3
4321	Borgholz	43	21	4	NA	72,1858679	56,59754226	53,36866358	39,71428571	63,67895545	66,32411674	84,58218126	70,91705068	57,48079877	55,94316435	63,56067587	69,6236559	1,145238095	1,77952381	4,604920635	9,051746032	12,83142857	16,05809524	17,76809524	17,61174603	13,68698413	9,672222222	5,531746032	2,315873016	7,7	9,8	13,4	18,9	22,4	25,9	28,9	27,3	23,6	17,3	11,3	10,2	-6,7	-6	-4,5	1,1	4,1	8,6	10,5	10,2
4322	Bad Karlshafen	43	22	1	NA	73,00307219	56,61751152	53,11981568	38,60522274	61,85714287	64,56528419	78,69124423	69,06451613	56,79723503	55,77726574	60,812596	68,66359448	1,627460317	2,303333333	5,184285714	9,668253968	13,46825397	16,68587302	18,39888889	18,14634921	14,1915873	10,08698413	6,013333333	2,821269841	8	10,3	13,9	19,7	23,2	26,7	29,5	28	24,1	17,7	11,8	10,5	-6,5	-5,6	-4,2	1,5	4,4	8,9	10,8	10,5
4322	Bad Karlshafen	43	22	3	NA	61,62211981	47,29185868	44,48079877	33,24116742	54,20276497	55,12749616	67,90322581	58,44086023	48,65745006	47,16129032	53,37941629	58,97388632	1,184380952	1,817904762	4,643047619	9,120380952	12,91028571	16,16704762	17,84057143	17,66114286	13,71866667	9,703619048	5,550095238	2,360190476	8	10,3	14	19,7	23,3	26,7	29,5	28	24	17,7	11,8	10,4	-6,8	-5,9	-4,5	1,1	4,1	8,6	10,5	10,2
4322	Bad Karlshafen	43	22	2	NA	103,2749616	79,36559139	71,95084484	50,89861752	81,63287252	82,6267281	105,2903226	89,93855606	78,42549923	75,78801842	85,88325652	95,98003071	1,059656085	1,696560847	4,467857143	8,954365079	12,74775132	16,00039683	17,68677249	17,48055556	13,56970899	9,581084656	5,418386243	2,255820106	7,9	10,2	13,9	19,5	23,1	26,6	29,3	27,8	23,9	17,5	11,6	10,3	-6,9	-5,7	-4,6	1,2	4,1	8,7	10,5	10,2
4322	Bad Karlshafen	43	22	4	NA	74,33026113	56,49923194	52,94009216	39,91244239	64,24270355	65,453149	81,8110599	68,96159755	58,29032258	56,69585255	63,49001535	69,22734255	1,463015873	2,129047619	5,006190476	9,506031746	13,29650794	16,53047619	18,22365079	17,97619048	14	9,921746032	5,845079365	2,647936508	8	10,2	13,9	19,5	23,1	26,5	29,3	27,9	24	17,6	11,6	10,3	-6,8	-5,4	-4,2	1,6	4,4	8,9	10,8	10,5
4323	Uslar	43	23	1	NA	103,8740399	78,47772658	72,90322581	51,20430106	80,24577574	83,11059906	104,8571429	88,38556068	77,72503839	78,48694316	86,734255	95,77726574	1,15026455	1,777513228	4,567724868	9,06494709	12,86838624	16,10648148	17,81084656	17,58253968	13,64484127	9,64510582	5,503703704	2,343386243	8	10,2	13,9	19,6	23,1	26,7	29,1	27,9	23,8	17,5	11,6	10,2	-7,1	-5,8	-4,7	1,2	4,1	8,6	10,4	10,2
4323	Uslar	43	23	3	NA	76,89554532	57,36712748	53,51612903	41,47311829	64,36559139	72,07526881	84,24423965	68,39631335	58,87864823	59,80645161	64,25652842	71,172043	1,446507937	2,097936508	4,95015873	9,427936508	13,21777778	16,46539683	18,14079365	17,88380952	13,89904762	9,86047619	5,774444444	2,599206349	8,2	10,4	14,1	19,8	23,3	26,8	29,3	28,1	24	17,6	11,7	10,3	-7,3	-5,5	-4,3	1,4	4,3	8,9	10,6	10,4
4323	Uslar	43	23	2	NA	98,906298	73,906298	66,74654377	48,18125961	75,61751152	78,359447	98,40552997	79,40552997	71,98003071	73,97542242	80,43625194	92,63440861	1,024386724	1,643290043	4,434920635	8,929437229	12,71125541	15,99062049	17,69148629	17,45108225	13,53896104	9,522077922	5,35974026	2,223665224	7,6	9,8	13,4	19,1	22,6	26,1	28,7	27,3	23,5	17,1	11,2	9,9	-7,4	-6,3	-5,2	0,7	3,7	8,3	10,1	9,8
4323	Uslar	43	23	4	NA	84,97235023	63,19047619	58,69278032	44,86175116	70,43471581	77,57142858	92,172043	75,52688171	66,26267281	65,98771123	71,43932413	78,06451613	1,273881674	1,908658009	4,726984127	9,218037518	12,99466089	16,25772006	17,93997114	17,68455988	13,72958153	9,712987013	5,597979798	2,433044733	8	10,2	13,8	19,5	23	26,5	28,9	27,7	23,7	17,2	11,5	10,1	-7,3	-5,5	-4,3	1,3	4,2	8,9	10,6	10,4
4324	Hardegsen	43	24	1	NA	71,59293394	53,44546852	50,08755761	35,13210445	56,09062981	56,94470045	73,40706606	60,08755761	52,75883258	52,79877113	58,53302613	67,30261135	0,855238095	1,406666667	4,231428571	8,748761905	12,5392381	15,82171429	17,53790476	17,34419048	13,43580952	9,346285714	5,201333333	2,048571429	7,5	9,8	13,4	19,1	22,6	26,1	28,7	27,2	23,5	17	11,3	9,9	-7,2	-6,5	-5,2	0,9	3,9	8,4	10,3	9,9
4324	Hardegsen	43	24	3	NA	97,47465439	72,93394777	67,35637481	48,55145929	77,45622119	78,5453149	100,5898617	83,38402458	73,97695852	71,58832565	81,19969277	89,89400923	0,795938375	1,388655462	4,153921569	8,643557423	12,42815126	15,71204482	17,42955182	17,22352941	13,33277311	9,301680672	5,142717087	1,98767507	7,7	9,9	13,6	19,3	22,8	26,3	28,9	27,6	23,7	17,1	11,5	10	-7,3	-6,4	-5,2	0,8	3,6	8,3	10,3	10
4324	Hardegsen	43	24	2	NA	86,47619048	64,47619048	60,62211981	41,74347158	67,718894	67,19815668	88,38248848	71,76958526	63,04915516	62,99539171	70,03533026	81,12903226	0,667460318	1,200634921	4,010634921	8,536984127	12,29904762	15,59730159	17,32460317	17,15587302	13,28492063	9,163174603	4,997301587	1,867142857	7,5	9,7	13,3	19,1	22,7	26,1	28,8	27,2	23,6	16,9	11,4	9,9	-7,4	-6,9	-5,4	0,7	3,7	8,3	10,1	9,8
4324	Hardegsen	43	24	4	NA	85,66205839	63,80030723	60,30568355	43,05069126	70,57142858	71,23809523	91,04915516	74,58371735	64,79262674	63,41013826	70,51459294	80,21198158	0,869940476	1,46264881	4,273660714	8,761755952	12,55818452	15,81860119	17,56354167	17,40818452	13,48229167	9,391964286	5,251190476	2,078869048	7,5	9,7	13,3	18,9	22,5	25,9	28,6	27,2	23,4	16,8	11,3	9,9	-7,2	-6,5	-5,1	0,9	3,6	8,4	10,4	10
4419	Kleinenberg	44	19	1	NA	96,68663594	80,05529955	75,45929339	50,56221197	80,48694316	84,01843319	111,0983103	93,76651306	77,78033794	74,16436252	88,81720429	94,39477726	1,019708995	1,597751323	4,333333333	8,697354497	12,43769841	15,67420635	17,37843915	17,20701058	13,36587302	9,499206349	5,332539683	2,174074074	7,5	9,9	13,2	18,5	22,3	25,7	28,4	26,8	23,5	17	11,3	10,4	-6,6	-6	-4,6	0,8	3,9	8,3	10,3	10,2
4419	Kleinenberg	44	19	3	NA	79,92933948	66,99692781	62,80645161	42,84485406	68,94470045	70,52841781	92,01228877	78,01228877	65,08448542	60,61136713	73,26267281	77,82334871	0,753333333	1,289206349	4,01968254	8,354920635	12,10444444	15,34698413	17,04587302	16,8947619	13,09444444	9,24952381	5,035714286	1,887301587	7,4	9,5	13	18,3	22,1	25,6	28,2	26,7	23,3	16,7	11	9,9	-6,8	-6,2	-4,7	0,7	3,8	8,2	10,2	10
4419	Kleinenberg	44	19	2	NA	101,6420891	83,92473119	76,59754226	51,86175116	80,86943165	85,13978494	113,5560676	91,44393242	77,70660523	77,12596006	93,22273426	100,5821813	0,848677249	1,403968254	4,107142857	8,456746032	12,21190476	15,44272487	17,1797619	17,03015873	13,19404762	9,336772487	5,134656085	1,981746032	7,5	9,5	13	18,4	21,9	25,4	28,1	26,7	23,3	16,6	11	9,9	-6,9	-6,2	-4,6	0,6	3,9	8,3	10,2	10
4419	Kleinenberg	44	19	4	NA	68,8141321	57,03072197	54,12442397	39,22273426	60,86328726	66,75883258	83,47158219	69,43471581	55,38709677	54,74039939	64,17972352	67,49769584	1,127777778	1,715873016	4,535555556	8,89968254	12,63746032	15,88888889	17,60460317	17,41587302	13,52698413	9,565238095	5,42015873	2,257301587	7,7	9,8	13,4	18,7	22,4	25,9	28,6	27,1	23,7	17	11,3	10,2	-6,7	-6,1	-4,6	0,7	3,9	8,2	10,3	10
4420	Peckelsheim	44	20	1	NA	80,13364055	66,52380952	59,83870968	41,47465439	63,58832565	67,80030723	90,08909371	71,57757297	59,77572965	61,94777265	74,02764977	80,453149	0,975238095	1,567619048	4,328730159	8,683015873	12,45619048	15,68349206	17,43746032	17,28396825	13,38095238	9,482063492	5,261904762	2,125873016	7,5	9,5	13	18,3	21,8	25,4	28,1	26,7	23,4	16,6	11	10	-7	-6,5	-4,8	0,4	3,7	8,2	10,1	9,9
4420	Peckelsheim	44	20	3	NA	52,88018432	42,89400923	40,95852535	29,82795699	47,29493087	53,03379416	65,84331797	54,15514594	41,45929339	43,4546851	49,4700461	52,74807987	1,289142857	1,919047619	4,779238095	9,136380952	12,9047619	16,1552381	17,88628571	17,69619048	13,74666667	9,734857143	5,602666667	2,431428571	8	9,9	13,6	19	22,4	26	28,7	27,4	24,1	17,2	11,5	10,2	-6,6	-5,9	-4,1	0,8	4,2	8,7	10,6	10,2
4420	Peckelsheim	44	20	2	NA	81,39016897	66,01382487	61,59907835	43,96466974	71,12596006	76,34562213	98,95698926	81,30721968	62,66205839	64,43625194	74,53609832	79,93548387	1,28015873	1,914285714	4,776587302	9,146164021	12,90013228	16,15582011	17,89021164	17,70648148	13,73412698	9,747354497	5,625661376	2,432804233	7,8	9,8	13,4	18,8	22,3	25,9	28,7	27,3	23,9	17,1	11,4	10,2	-6,6	-6	-4,2	0,8	4,2	8,7	10,6	10,2
4420	Peckelsheim	44	20	4	NA	60,2642089	49,16897081	46,093702	32,59293394	56,29493087	61,61136713	79,1735791	64,35330261	46,95698926	50,11981568	56,77112135	61,10906297	1,332222222	1,975555556	4,883015873	9,238888889	12,97873016	16,23571429	17,96619048	17,79539683	13,81047619	9,788095238	5,681904762	2,486031746	8	9,8	13,5	18,9	22,4	26	28,7	27,4	24,1	17,2	11,5	10,2	-6,6	-5,7	-4	0,9	4,3	8,8	10,6	10,4
4421	Borgentreich	44	21	1	NA	72,86021506	58,66359448	56,52380952	43,69278032	67,52688171	74,67281106	96,33179723	78,64516129	60,52534561	59,13824884	66,11827958	70,70967742	1,376587302	2,033730159	4,92037037	9,343253968	13,11375661	16,37089947	18,09378307	17,88756614	13,90634921	9,866269841	5,744973545	2,518650794	7,8	9,8	13,5	19	22,4	26	28,9	27,4	23,9	17,4	11,5	10,2	-6,4	-5,8	-4,1	1,3	4,4	8,9	10,8	10,5
4421	Borgentreich	44	21	3	NA	56,28878648	45,74193548	44,59139784	34,734255	59,05990784	61,45929339	79,06298003	63,81720429	46,8110599	46,50076806	52,265745	55,12749616	1,453650794	2,113333333	5,058571429	9,468571429	13,24746032	16,4668254	18,20222222	18,00349206	13,99428571	9,903174603	5,823174603	2,587301587	7,8	9,8	13,6	19,1	22,6	26,1	29,1	27,6	23,9	17,4	11,5	10,2	-6,4	-5,6	-3,8	1,1	4,5	9	10,9	10,5
4421	Borgentreich	44	21	2	NA	76,17818742	60,60368665	58,71274961	45,281106	72,74807987	75,85560677	99,17511519	81,5299539	63,07526881	61,27035329	68,48079877	73,6267281	1,20515873	1,861375661	4,746031746	9,204761905	12,9984127	16,23399471	17,94867725	17,75515873	13,79312169	9,750661376	5,592328042	2,34973545	7,6	9,7	13,3	18,9	22,4	25,9	28,9	27,4	23,7	17,3	11,2	10,1	-6,5	-5,7	-4,2	1,2	4,3	8,8	10,7	10,4
4421	Borgentreich	44	21	4	NA	60,46543777	48,88940094	47,42089094	37,43778803	62,61136713	63,13671274	82,77112135	66,52688171	51,54224271	49,40245774	55,29185868	58,42857142	1,364603175	2,04015873	4,951428571	9,413968254	13,21666667	16,43603175	18,17634921	17,94	13,98111111	9,88047619	5,754285714	2,506349206	7,8	10	13,7	19,3	22,8	26,3	29,4	27,8	24	17,7	11,5	10,3	-6,4	-5,6	-4,1	1,3	4,3	8,9	10,7	10,5
4422	Trendelburg	44	22	1	NA	66,84485406	51,75729645	50,44700461	38,64976958	63,44086023	63,25652842	81,52073732	69,01382487	54,65745006	53,10752687	59,91397848	63,91705068	1,294444444	1,954126984	4,831428571	9,330634921	13,11539683	16,36396825	18,04492063	17,84809524	13,87365079	9,825238095	5,680793651	2,456349206	8	10,2	13,9	19,5	23,1	26,5	29,5	28	24,1	17,7	11,7	10,4	-6,9	-6	-4,5	1,1	4,1	8,5	10,4	10,2
4422	Trendelburg	44	22	3	NA	55,95084484	44,39170506	43,17511519	34,36559139	57,921659	57,12288787	73,83563748	59,53917052	47,58678955	45,3579109	50,77726574	53,07526881	1,395238095	2,086948854	4,997707231	9,478835979	13,27777778	16,52768959	18,24391534	17,99964727	14,02363316	9,90617284	5,78377425	2,55026455	8	10,1	13,8	19,4	22,9	26,5	29,4	27,9	24,1	17,7	11,6	10,3	-6,8	-5,9	-4,4	1,1	4,1	8,6	10,5	10,3
4422	Trendelburg	44	22	2	NA	84,84331797	65,24731184	62,79569894	47,921659	79,10906297	77,79262674	101,344086	84,50230416	69,36251919	66,92780339	76,11213516	81,1735791	1,290343915	1,965608466	4,833201058	9,300661376	13,09589947	16,3547619	18,05410053	17,82566138	13,85555556	9,798677249	5,680952381	2,474338624	8	10,2	13,9	19,5	23,1	26,5	29,4	28	24	17,6	11,6	10,3	-6,8	-5,4	-4,2	1,5	4,4	8,6	10,7	10,5
4422	Trendelburg	44	22	4	NA	61,79416284	48,8294931	47,71582181	37,09831029	64,27803381	62,61136713	80,98771123	64,25652842	53,95391706	50,50230416	56,42549923	60,0168971	1,083503401	1,752721088	4,598809524	9,054421769	12,84965986	16,1287415	17,84183673	17,61598639	13,68826531	9,628741497	5,471938776	2,268537415	7,8	9,9	13,7	19,3	22,8	26,3	29,1	27,7	23,8	17,4	11,4	10,1	-6,7	-5,6	-4,2	1,4	4,3	8,5	10,7	10,4
4423	Oedelsheim	44	23	1	NA	102,0337942	77,15360984	71,68970813	54,21505377	87,53456223	89,81874039	111,4132105	89,92626729	79,10906297	76,43625194	86,82181258	96,7204301	0,877910053	1,500925926	4,278703704	8,711243386	12,50066138	15,78981481	17,47777778	17,28002646	13,35793651	9,397619048	5,221428571	2,051058201	8,3	10,3	14,2	19,8	23,3	26,7	29	28,1	23,7	17,4	11,6	10,1	-7,5	-6	-4,9	0,8	3,8	8,2	10,1	9,9
4423	Oedelsheim	44	23	3	NA	81,03840245	62,22580645	59,42396313	43,87096774	74,96006145	73,66820277	94,60368665	76,14900155	66,48233487	61,86175116	71,15514594	77,93087558	0,664444444	1,291904762	4,051428571	8,459047619	12,27936508	15,55825397	17,27412698	17,07730159	13,20698413	9,25015873	5,027619048	1,87	7,5	9,6	13,2	18,8	22,3	25,8	28,4	27,2	23,1	16,8	11	9,7	-7,4	-6,2	-5	0,8	3,8	8	10,1	9,9
4423	Oedelsheim	44	23	2	NA	93,35023042	69,95238097	66,48847926	49,64823348	80,96006145	84,37019968	102,7250384	85,1735791	73,83717358	71,15207374	79,61597542	86,87711213	1,158730159	1,770634921	4,586375661	9,066666667	12,84814815	16,12804233	17,81957672	17,58902116	13,62989418	9,601455026	5,478571429	2,329497354	8,3	10,3	14,2	19,8	23,3	26,7	29,2	28,1	23,9	17,4	11,7	10,2	-7,2	-6	-4,8	1	3,8	8,5	10,4	10,1
4423	Oedelsheim	44	23	4	NA	78,82181258	60,00460829	57,88479261	41,83870968	70,48847926	71,93701997	88,39631335	73,66359448	62,74039939	59,14900155	69,08755761	74,3763441	1,027460317	1,668730159	4,480793651	8,957301587	12,77079365	16,02460317	17,75095238	17,53968254	13,60460317	9,547301587	5,382539683	2,216666667	8	10,2	14	19,7	23,1	26,7	29,3	28,1	24	17,5	11,7	10,2	-7,3	-6,2	-4,9	0,9	3,7	8,3	10,2	10
4424	Dransfeld	44	24	1	NA	89,89400923	67,32411674	65,10291858	47,76497697	80,7357911	80,79723503	100,6420891	84,6390169	72,57142858	68,23348694	77,61136713	83,22887865	1,025132275	1,675661376	4,493386243	8,978042328	12,77407407	16,05	17,78756614	17,5787037	13,62010582	9,553835979	5,428835979	2,236243386	7,7	9,9	13,7	19,3	22,8	26,3	28,9	27,6	23,6	17,1	11,5	10	-7,3	-6,1	-4,9	0,9	3,7	8,3	10,3	10
4424	Dransfeld	44	24	3	NA	73,08909371	55,63594471	54,45775729	39,50998465	68,45007681	68,41935484	85,06758832	71,07373271	60,42396313	57,0921659	64,66820277	69,41474655	0,935079365	1,571746032	4,368571429	8,854444444	12,65968254	15,92634921	17,66952381	17,49873016	13,55412698	9,496507937	5,327301587	2,149365079	7,6	9,8	13,3	19	22,5	26	28,7	27,4	23,4	17	11,3	9,9	-7	-6,1	-4,7	1,1	3,6	8,5	10,5	10,2
4424	Dransfeld	44	24	2	NA	66,61136713	50,58371735	49,41167435	36,11981568	63,61904761	63,1889401	77,18279571	65,07066052	55,45622119	51,92933948	58,31797235	63,04301074	1,043021346	1,694252874	4,514285714	8,981444992	12,76600985	16,0226601	17,77898194	17,62233169	13,65123153	9,567980296	5,466995074	2,260755337	7,6	9,8	13,4	19,1	22,7	26,1	28,8	27,5	23,6	17	11,5	10	-7,1	-6,2	-4,7	1,1	3,4	8,4	10,5	10,1
4424	Dransfeld	44	24	4	NA	62,33640552	47,82334871	46,64362519	33,59139784	60,0921659	58,29646697	72,50076806	62,25345623	52,07526881	49,33640552	55,51920123	58,64669739	0,725091575	1,391025641	4,095054945	8,53956044	12,3467033	15,58241758	17,37234432	17,2456044	13,33095238	9,30970696	5,127472527	1,956776557	7,4	9,5	13	18,7	22,2	25,7	28,4	27,1	23,1	16,8	11,1	9,7	-7,5	-6,5	-4,9	0,8	3,1	8,1	10,2	9,9
4518	Madfeld	45	18	1	NA	101,5222734	86,75115206	81,41321045	54,38709677	85,87557603	88,10291858	111,734255	103,0890937	82,91397848	74,51766513	90,04454684	95,53763442	0,760449735	1,22962963	3,946693122	8,308862434	12,0042328	15,20820106	16,89695767	16,75648148	13,08346561	9,225793651	5,108068783	1,932010582	6,9	9,6	12,6	17,7	21,5	25	27,4	26,3	22,7	16,7	10,9	10,2	-6,6	-6,1	-4,9	1	3,7	8,1	10,3	10,2
4518	Madfeld	45	18	3	NA	86,31336406	73,50537635	67,80491552	46,187404	71,827957	75,30875577	88,21198158	83,99385561	68,50076806	62,36405529	76,51920123	82,12749616	0,611428571	1,052222222	3,809206349	8,172857143	11,83952381	15,0531746	16,73412698	16,59269841	12,96349206	9,105079365	5,012380952	1,836507937	6,9	9,6	12,8	17,8	21,8	25,3	27,5	26,4	22,9	16,7	10,9	10,2	-6,7	-6,4	-5,4	0,9	3,6	7,7	10	10,1
4518	Madfeld	45	18	2	NA	96,91705068	81,374808	77,27342548	53,23809523	82,07373271	86,14439323	108,7619048	96,94009216	80,42396313	71,70199694	87,00307219	92,45929339	0,583862434	1,093121693	3,840873016	8,181613757	11,91428571	15,14589947	16,8452381	16,68584656	12,95185185	9,076719577	4,918121693	1,746428571	6,9	9,2	12,7	17,9	21,8	25,2	27,8	26,2	22,8	16,4	10,6	9,7	-7	-6,5	-5	0,6	3,5	7,9	10,1	9,8
4518	Madfeld	45	18	4	NA	69,24423965	58,58832565	55,43625194	40,88940094	61,94623655	68,50230416	77,97849461	72,96927803	57,63440861	52,66052226	62,99539171	66,46390168	0,915555556	1,448888889	4,292063492	8,684444444	12,4084127	15,67507937	17,35793651	17,13031746	13,30190476	9,328095238	5,256190476	2,048412698	7,3	9,6	13,1	18,4	22,3	25,6	28,3	26,7	23,3	16,8	10,9	10	-6,9	-6,5	-5	0,8	3,6	8	10,2	9,9
4519	Marsberg	45	19	1	NA	81,61290323	68,85714287	66,01382487	48,62980032	74,20583716	80,69585255	98,63748081	85,86482335	69,01228877	64,85253455	76,02150539	80,41628265	0,892989418	1,456746032	4,307407407	8,680820106	12,39748677	15,6718254	17,37579365	17,17526455	13,31825397	9,35515873	5,221296296	2,030820106	7,5	9,7	13,3	18,5	22,4	25,8	28,4	26,9	23,4	16,8	11,1	10	-6,9	-6,4	-4,8	0,6	3,7	8	10,1	10
4519	Marsberg	45	19	3	NA	63,4516129	53,85560677	51,65284177	39,75422426	60,55913977	66,19662058	79,75268816	68,86789555	56,21351768	51,93701997	60,20122887	63,10906297	0,692380952	1,248095238	4,096031746	8,478730159	12,23206349	15,52698413	17,20396825	16,97666667	13,12619048	9,130634921	5,014603175	1,787142857	7,2	9,5	13	18,3	22,2	25,6	28,2	26,6	23,2	16,6	10,9	9,7	-6,8	-6,6	-4,5	0,9	3,8	8,2	10,3	10
4519	Marsberg	45	19	2	NA	73,49001535	59,49308755	58,60368665	46,57450077	67,28878648	79,2795699	92,85867897	79,25499232	61,76344087	59,47926268	69,078341	72,79723503	1,086772487	1,683597884	4,542328042	8,909656085	12,66679894	15,92830688	17,62632275	17,4260582	13,52685185	9,513492063	5,401058201	2,200793651	7,6	9,8	13,3	18,7	22,4	25,9	28,5	27	23,6	17	11,2	10,1	-6,7	-6,4	-4,5	0,8	3,9	8,4	10,4	10,1
4519	Marsberg	45	19	4	NA	61,26881719	50,49923194	49,453149	38,78341013	58,86021506	66,09677419	79,96159755	65,85099845	52,27342548	49,14746545	58,35637481	62,05529955	0,865873016	1,45	4,301111111	8,682380952	12,43873016	15,71666667	17,43285714	17,20301587	13,30031746	9,306984127	5,191428571	1,950952381	7,4	9,5	13,1	18,5	22,3	25,7	28,4	26,8	23,4	16,7	11	9,8	-6,9	-6,7	-4,6	0,6	3,8	8,2	10,2	9,9
4520	Warburg	45	20	1	NA	59,62980032	46,50230416	46,63133642	36,65284177	55,27649771	65,20583716	77,06912442	63,17511519	48,30107526	49,11981568	55,98924732	59,1858679	1,14031746	1,750793651	4,622222222	8,973968254	12,73920635	16,00619048	17,71238095	17,52285714	13,59365079	9,583333333	5,452063492	2,261904762	7,9	9,7	13,4	18,8	22,3	25,9	28,5	27,3	23,9	17,1	11,4	10,1	-6,8	-6,1	-4,2	0,6	4,1	8,6	10,4	10,1
4520	Warburg	45	20	3	NA	46,12596006	37,53302613	37,51612903	29,85253456	47,93241168	53,33333332	63,89093703	50,86021506	37,95084484	37,69738865	43,96466974	47,30721968	1,22247619	1,842095238	4,76552381	9,147809524	12,93390476	16,19752381	17,90552381	17,67828571	13,70742857	9,667238095	5,570857143	2,320571429	7,7	9,8	13,5	19	22,6	26,1	28,8	27,5	23,9	17,1	11,3	10,1	-6,5	-6,2	-4,1	1,1	4,2	8,6	10,7	10,2
4520	Warburg	45	20	2	NA	66,42703532	53,84485406	52,85253455	39,265745	68,27496161	75,14592935	94,53302613	72,15207374	53,906298	57,84331797	63,90322581	67,9047619	1,387566138	2,03452381	4,953571429	9,301058201	13,07698413	16,35145503	18,05992063	17,85582011	13,87195767	9,826058201	5,718650794	2,516402116	8	9,9	13,6	19,1	22,6	26,1	28,8	27,6	24,1	17,3	11,5	10,2	-6,5	-5,7	-3,9	1	4,4	8,9	10,7	10,4
4520	Warburg	45	20	4	NA	53,9231951	45,51920123	43,37173581	35,7357911	58,44854071	66,187404	77,06605223	61,64976958	44,87711213	47,18433181	50,94623655	56	1,343968254	1,97984127	4,945079365	9,321111111	13,1084127	16,38698413	18,08	17,86031746	13,86587302	9,778571429	5,696507937	2,464285714	7,8	9,9	13,7	19,2	22,7	26,2	28,9	27,6	24	17,2	11,4	10,2	-6,5	-5,9	-4,1	1	4,3	8,7	10,7	10,3
4521	Liebenau	45	21	1	NA	68,67895545	56,0768049	53,97695852	43,43010752	75,28725039	76,66513058	98,13824884	76,52227342	58,02611368	55,39938555	64,359447	67,98771123	1,301058201	1,945238095	4,882275132	9,262830688	13,05727513	16,29828042	18,03108466	17,8223545	13,85833333	9,771957672	5,653042328	2,423015873	8	9,9	13,7	19,2	22,5	26,1	29	27,7	24,1	17,4	11,6	10,3	-6,6	-5,8	-4,1	1,1	4,3	8,8	10,7	10,2
4521	Liebenau	45	21	3	NA	62,0921659	50,28417819	48,53917052	38,35637481	65,31490016	68,38248848	84,97388632	65,04761903	51,05990784	51,36405529	57,12442397	61,23502303	0,929365079	1,550952381	4,448412698	8,829047619	12,62730159	15,88396825	17,60603175	17,40968254	13,46047619	9,446825397	5,272698413	2,044603175	7,4	9,3	12,9	18,5	21,9	25,5	28,2	26,9	23,4	16,7	10,9	9,8	-6,8	-6,1	-4,3	1	4,2	8,7	10,5	10,1
4521	Liebenau	45	21	2	NA	70,73118281	57,45622119	55,60368665	44,9984639	76,33794161	78,01843319	98,63594471	77,68817203	61,11674348	57,20430106	65,66820277	68,96006145	1,261640212	1,930026455	4,862566138	9,293253968	13,09589947	16,33108466	18,06957672	17,84126984	13,87566138	9,764417989	5,635582011	2,391534392	7,9	10	13,8	19,3	22,8	26,3	29,3	27,8	24	17,6	11,6	10,2	-6,5	-5,7	-4,1	1,2	4,4	8,9	10,7	10,3
4521	Liebenau	45	21	4	NA	58,86482335	48	47,20276497	37,0952381	64,35483871	66,50230416	80,52534561	63,7204301	51,04915516	49,87096774	54,49308755	57,0168971	1,11047619	1,767460317	4,727619048	9,181904762	12,97333333	16,2252381	17,95634921	17,70603175	13,7368254	9,635714286	5,492857143	2,234285714	7,6	9,7	13,4	19,1	22,5	26,2	28,9	27,5	23,6	17,1	11,3	9,9	-6,8	-6,1	-4,3	1	4,2	8,7	10,5	10,1
4522	Hofgeismar	45	22	1	NA	70,55913977	56,95852535	55,74500768	45,24884794	76,66666668	76,84639016	96,66820277	74,52227342	62,74193548	57,50076806	65,08909371	67,24423965	1,308201058	2,003306878	4,948809524	9,417195767	13,22367725	16,46904762	18,19365079	17,93981481	13,95873016	9,841137566	5,708730159	2,461507937	7,8	9,9	13,7	19,3	22,8	26,4	29,2	27,8	23,8	17,4	11,5	10,1	-6,5	-5,7	-4	1,5	4,4	8,9	10,8	10,5
4522	Hofgeismar	45	22	3	NA	57,18125961	46,56528419	45,55453148	36,31797235	63,96774194	64,93701997	79,50384026	61,03993855	51,29185868	48,54070661	53,28878648	55,14132103	1,135555556	1,815079365	4,775238095	9,253174603	13,03539683	16,31539683	18,03460317	17,78666667	13,80777778	9,675555556	5,533809524	2,275079365	7,6	9,7	13,4	19	22,5	26,1	28,9	27,5	23,5	17	11,2	9,9	-6,4	-5,7	-4	1,5	4,5	9	10,8	10,4
4522	Hofgeismar	45	22	2	NA	63,60522274	50,68817203	50,36559139	39,44239632	68,09831029	68,23655913	87,26113671	69,66513058	56,906298	52,7327189	59,05990784	60,8264209	1,033174603	1,696349206	4,59015873	9,050952381	12,86968254	16,12222222	17,8484127	17,6284127	13,67301587	9,604444444	5,423015873	2,202539683	7,7	9,8	13,4	19	22,5	26	28,8	27,5	23,4	17,2	11,3	9,9	-6,7	-5,8	-4,2	1,3	4,3	8,5	10,6	10,3
4522	Hofgeismar	45	22	4	NA	48,79262674	38,76036868	39,02150539	30,25345622	54,96159755	54,03993855	66,6236559	51,70353303	42,97542242	40,88479261	45,67281106	46,30261135	1,059428571	1,756761905	4,70952381	9,219428571	13,01733333	16,27295238	18,00933333	17,784	13,77809524	9,641333333	5,483428571	2,233714286	7,6	9,7	13,4	19	22,5	26,1	28,8	27,7	23,5	16,9	11,2	9,9	-6,6	-5,9	-4,2	1,4	4,3	8,9	10,7	10,3
4523	M�nden	45	23	1	NA	95,812596	73,85714287	72,31490016	52,55913977	92,58678955	89,80952381	115,2826421	95,2642089	80,2672811	74,60215055	86,38556068	91,53763442	0,497883598	1,118121693	3,910846561	8,315608466	12,17301587	15,44404762	17,16283069	16,99179894	13,11547619	9,142195767	4,865740741	1,699603175	7,5	9,6	13,2	18,9	22,3	25,9	28,5	27,3	23,2	16,8	11,1	9,7	-7,3	-6,5	-5	0,8	3,7	8,1	10,1	9,9
4523	M�nden	45	23	3	NA	66,32872503	52,75422426	52,40245774	39,41781874	72,34101384	69,63287252	87,87403994	70,66359448	58,91705068	56,11059906	62,99231952	64,37941629	0,746984127	1,413015873	4,300793651	8,776666667	12,60126984	15,85873016	17,60984127	17,40857143	13,42761905	9,370793651	5,140793651	1,922222222	7,8	10,1	13,8	19,5	23	26,7	29,3	28,1	23,9	17,3	11,6	10,2	-7,3	-6,5	-4,9	0,8	3,6	8,2	10,1	9,8
4523	M�nden	45	23	2	NA	95,67741935	72,51766513	70,25192013	49,9201229	85,39016897	86,13824884	105,3364055	89,718894	76,01536097	71,35483871	83,80184332	90,37019968	1,064814815	1,721428571	4,598677249	9,083333333	12,90502646	16,16732804	17,90846561	17,69920635	13,70396825	9,624206349	5,462037037	2,26494709	8	10,2	14	19,7	23,2	26,8	29,4	28,2	24,1	17,5	11,7	10,3	-7,1	-6,2	-4,7	1	3,8	8,4	10,3	10,1
4523	M�nden	45	23	4	NA	73,78648232	57,24423965	56,88786484	40,56067587	72,21505377	69,24577574	86,03533026	73,734255	60,11827958	58,69892474	66,40860216	70,06144394	1,144603175	1,828571429	4,772698413	9,290952381	13,09761905	16,3568254	18,10714286	17,91396825	13,87063492	9,712222222	5,578412698	2,315714286	7,9	10,2	13,9	19,8	23,2	26,8	29,5	28,3	24,1	17,4	11,8	10,3	-7	-6,2	-4,6	1	3,9	8,4	10,4	10,1
4524	Scheden	45	24	1	NA	87,89093703	67,50691245	66,01228877	47,38248848	84,14900155	82,36251919	102,156682	86,37173581	73,2672811	69,12288787	78,68356374	84,80952381	0,895899471	1,526455026	4,374338624	8,845634921	12,6734127	15,93478836	17,68981481	17,51613757	13,54669312	9,469973545	5,30515873	2,092724868	7,4	9,7	13,3	19	22,5	26,1	28,7	27,5	23,4	17	11,3	9,9	-7,4	-6,5	-5	0,8	3,3	8,2	10,2	9,9
4524	Scheden	45	24	3	NA	72,79569894	56,62211981	55,80030723	39,83410139	72,01382487	67,33333332	85,60675884	71,57603687	59,83256529	57,13210445	65,14132103	70,22119816	0,996031746	1,652063492	4,555238095	9,045396825	12,91238095	16,14349206	17,92920635	17,73095238	13,70174603	9,576825397	5,419047619	2,173968254	7,5	9,8	13,4	19,3	22,7	26,3	29	27,8	23,6	17,2	11,5	10	-7,5	-6,6	-5,1	0,7	3,3	8,2	10,2	9,9
4524	Scheden	45	24	2	NA	82,35483871	62,97388632	61,14439323	42,72811061	78,19969277	73,359447	92,53302613	77,59907835	65,70353303	63,38402458	73,31029187	78,41781874	0,579109063	1,208294931	3,940706605	8,350537634	12,20645161	15,41597542	17,22304147	17,12872504	13,19938556	9,197542243	4,989093702	1,791858679	7,2	9,3	12,8	18,5	22	25,4	28,1	27,1	23	16,7	11,1	9,6	-7,8	-6,8	-5,4	0,5	2,9	7,8	9,9	9,7
4524	Scheden	45	24	4	NA	75,86328726	58,88479261	57,61443932	40,22580645	75,00614439	69,453149	85,99539171	71,61904761	60,03533026	59,08141323	68,172043	72,34562213	0,780476191	1,404761905	4,23984127	8,694761905	12,55507937	15,77444444	17,5768254	17,43444444	13,4384127	9,36952381	5,19952381	1,970952381	7,4	9,7	13,3	19,1	22,5	26,1	28,8	27,6	23,4	17	11,3	9,9	-7,4	-6,5	-4,9	0,9	3,3	8,2	10,3	10
4525	Friedland	45	25	1	NA	71,2795699	55,46390168	55,71121352	40,84946235	78,02150539	76,01536097	91,66359448	77,35023042	60,97388632	58,54377881	65,55760368	68,69124423	1,190612245	1,936462585	4,732108844	9,118503401	12,95809524	16,1	17,96938776	17,89238095	13,8692517	9,77047619	5,66122449	2,439319728	7,7	9,9	13,6	19,4	23	26,1	28,8	28,1	23,7	17,4	11,8	10,3	-7,3	-6,3	-4,6	1,1	3,1	8,2	10,3	10,1
4525	Friedland	45	25	3	NA	55,83563748	43,56374806	43,60061445	31,14132105	60,05069126	57,91551458	68,98156681	57,05222735	46,93548387	44,2826421	51,75729645	53,59139784	0,953714286	1,650095238	4,481904762	8,91752381	12,75809524	15,94514286	17,78533333	17,69333333	13,66666667	9,54952381	5,419047619	2,176	7,6	9,9	13,5	19,4	22,8	26,2	28,9	28	23,8	17,3	11,6	10,1	-7,3	-6,5	-4,8	1	3,2	8,2	10,3	10
4525	Friedland	45	25	2	NA	56,49308755	44,40245774	46,29032258	36,45775729	74,84946235	73,22580645	86,02764977	70,75268816	54,47619048	51,12749616	55,2795699	54,0921659	1,286002886	2,097835498	4,868975469	9,203751804	13,03809524	16,16060606	18,05873016	18,01529582	13,9972583	9,887157287	5,815440115	2,542568543	7,9	10,1	13,6	19,4	23,1	26,1	28,9	28,1	23,8	17,4	11,9	10,4	-7,3	-6,2	-4,4	1,1	2,7	8	10	10,1
4525	Friedland	45	25	4	NA	70,32565284	55,02764977	55,80337942	40,22887865	79,69738865	76,38556068	92,47772658	74,8264209	61,87096774	56,48847926	65,98924732	68,35176652	0,917316017	1,620779221	4,456421356	8,869119769	12,74516595	15,92366522	17,78730159	17,69148629	13,64199134	9,53001443	5,395670996	2,152092352	7,6	9,9	13,5	19,4	22,8	26,2	29	28	23,8	17,3	11,6	10,1	-7,4	-6,6	-4,8	1	3	8,1	10,2	10
4617	Brilon	46	17	1	NA	122,0691244	105,2718894	93,99078342	62,97388632	94,47619048	98,50076806	115,9662058	111,2319508	92,95238097	86,04301074	106,6697389	119,0844854	0,33042328	0,763888889	3,482275132	7,809920635	11,55304233	14,74153439	16,39497354	16,21640212	12,59232804	8,805820106	4,646693122	1,544973545	6,4	9,2	12,4	17,5	21,3	25	27,4	26,1	22,5	16,7	10,4	9,6	-7,3	-7	-5,7	0,2	3,2	7,5	9,5	9,5
4617	Brilon	46	17	3	NA	133,296467	111,7557604	99,86328726	66,453149	99,12288787	103,3917051	114,9185868	113,0768049	99,02918587	90,74961597	115,4178187	128,2058372	-0,116005291	0,323015873	3,026587302	7,371164021	11,1484127	14,36798942	16,01759259	15,81322751	12,14603175	8,373412698	4,18452381	1,116666667	5,9	8,7	12	17,1	20,8	24,5	26,8	25,6	22	16,4	10	9,2	-8,1	-7,7	-6,3	-0,4	2,8	7	8,8	8,9
4617	Brilon	46	17	2	NA	97,78033794	83,43932413	75,65130568	50,718894	75,7357911	79,49923194	89,74654377	87,76036868	72,921659	68,03993855	85,46236558	93,99539171	0,361269841	0,82952381	3,54047619	7,89031746	11,59873016	14,80190476	16,45777778	16,30269841	12,69746032	8,87952381	4,721587302	1,591746032	6,4	9,2	12,1	17,2	21,2	24,6	26,8	25,9	22,2	16,5	10,5	9,9	-7,3	-6,9	-5,7	0,4	3,3	7,6	9,6	9,6
4617	Brilon	46	17	4	NA	109,8110599	91,0798771	82,24423965	54,97695852	80,98771123	85,03379416	92,96774194	91,56067587	79,06298003	73,546851	94,25652842	105,5145929	-0,33952381	0,123650794	2,813650794	7,127142857	10,92793651	14,16047619	15,81730159	15,63126984	11,95936508	8,22047619	4,011587302	0,924920635	6,2	8,9	12,1	17,3	21,2	24,7	27	25,9	22,2	16,2	10,2	9,4	-8,4	-8	-6,6	-0,7	2,5	6,7	8,7	8,5
4618	Adorf	46	18	1	NA	102,6804915	86,48233487	79,38402458	55,70506913	83,34869432	90,74347158	96,91244239	95,72503839	78,43164361	71,47619048	90,30261135	99,04608294	0,524206349	0,999338624	3,768253968	8,089417989	11,84880952	15,07698413	16,74973545	16,61534392	12,86428571	8,983333333	4,895238095	1,724074074	6,8	9,6	12,7	17,7	21,7	25,2	27,4	26,4	22,7	16,8	10,9	10,2	-7,2	-6,7	-5,4	0,7	3,5	7,7	9,9	9,7
4618	Adorf	46	18	3	NA	111,8202765	93,9231951	84,2795699	57,37173581	86,172043	93,96927803	98,30721968	97,65130568	81,11213516	76,53302613	98,01382487	110,3978495	-0,031878307	0,483597884	3,199338624	7,505687831	11,35634921	14,57949735	16,2510582	16,08809524	12,32261905	8,458465608	4,316931217	1,18531746	6,4	8,8	12,2	17,4	21,4	24,8	27,2	25,9	22,4	16,1	10,2	9,2	-8,1	-7,7	-6,2	-0,4	2,7	7,1	9	8,8
4618	Adorf	46	18	2	NA	86,72964671	73,40399387	67,74193548	49,67281106	75,51920123	84,19354839	89,80030723	88,33640552	70,734255	62,52534561	78,10291858	84,79416284	0,582275132	1,091402116	3,944973545	8,271825397	12,06613757	15,33280423	17,01865079	16,83174603	12,96005291	9,016269841	4,884391534	1,678306878	7,7	10,1	13,8	18,9	22,8	26,2	28,8	27,3	23,8	17,3	11,4	10,4	-7,3	-6,9	-5,2	0,6	3,4	7,7	9,9	9,6
4618	Adorf	46	18	4	NA	96,52073732	79,91090629	73,33794161	52,70506913	79,42549923	88,76344087	92,83410139	90,56067587	73,74807987	68,03225806	86,30568355	95,67281106	0,097486773	0,623809524	3,427248677	7,714814815	11,5734127	14,82460317	16,53174603	16,36851852	12,5037037	8,567195767	4,407671958	1,197089947	6,6	8,8	12,4	17,7	21,7	25	27,7	26,1	22,7	16,1	10,2	9,2	-7,8	-7,8	-5,6	0	2,9	7,3	9,4	9,1
4619	Mengeringhausen	46	19	1	NA	76,90015361	65,65591397	62,48694316	48,59754226	72,29953916	81,32258065	95,89861752	83,61136713	68,41935484	61,21351768	73,50537635	77,31643626	0,484259259	1,022222222	3,897883598	8,270238095	12,02645503	15,33888889	17,02619048	16,82367725	12,92843915	8,925661376	4,786772487	1,532539683	7,1	9,2	12,9	18,3	22,4	25,4	28,5	26,4	23,2	16,5	10,6	9,4	-7,4	-7,7	-5	0,5	3,3	7,7	9,9	9,6
4619	Mengeringhausen	46	19	3	NA	78,9231951	65,41013826	61,74347158	47,67895545	71,66052226	81,94930874	90,78955452	84,04147465	65,52227342	59,12288787	73,13824884	78,51459294	0,534126984	1,076984127	4,021296296	8,397486772	12,18267196	15,51547619	17,18425926	16,9755291	12,99708995	8,941931217	4,828571429	1,540873016	7,5	9,4	13,5	19	23	26	29,1	26,8	23,9	16,7	10,9	9,4	-7,6	-7,8	-5,2	0,4	3,1	7,6	9,7	9,4
4619	Mengeringhausen	46	19	2	NA	73,46390168	61,18125961	59,2826421	46,8141321	71,75422426	80,48079877	95,23655913	80,44239632	63,23963132	58,73732719	69,57296468	74,546851	0,747883598	1,300396825	4,196957672	8,573148148	12,36891534	15,67843915	17,35899471	17,11904762	13,18677249	9,172486772	5,043915344	1,767460317	7,3	9,4	13,2	18,6	22,6	25,7	28,7	26,8	23,6	16,6	10,8	9,5	-7,1	-7,3	-4,6	0,7	3,7	8,1	10,1	9,8
4619	Mengeringhausen	46	19	4	NA	66,86021506	55,58371735	54,31336406	43,73886329	67,82181258	77,94162826	86,29032258	76,69124423	57,34869432	53,36712748	63,39938555	66,51305684	0,961243386	1,533994709	4,506746032	8,914153439	12,69603175	16,02632275	17,69484127	17,42883598	13,42301587	9,325	5,264153439	1,950396825	7,7	9,7	13,6	19,1	23,1	26,2	29,2	27,2	23,9	16,9	11,1	9,8	-7	-7,2	-4,4	0,8	3,7	8,1	10,1	9,8
4620	Bad Arolsen	46	20	1	NA	55,76651306	46,10599077	45,79877113	36,39784945	58,67434716	65,95084484	77,20430106	64,02150539	46,18125961	46,3579109	52,81566819	56,61751152	1,156666667	1,771428571	4,708730159	9,118571429	12,89698413	16,17222222	17,87507937	17,61920635	13,6284127	9,564761905	5,492222222	2,220793651	7,7	9,8	13,6	19,1	22,8	26,1	29	27,5	23,9	17,1	11,3	10,1	-6,7	-6,6	-4,3	1,1	4	8,4	10,5	10,1
4620	Bad Arolsen	46	20	3	NA	56,76958526	46,15821813	46,48540706	36,69278032	59,83102919	66,08602152	76,76344087	64,03072197	48,49462365	46,65898616	53,78648232	56,99231952	0,801269841	1,386190476	4,299206349	8,731904762	12,51777778	15,81047619	17,51015873	17,23904762	13,2884127	9,23015873	5,128730159	1,853333333	7,6	9,6	13,5	18,9	22,7	26	28,9	27,1	23,7	16,8	11	9,7	-6,9	-6,7	-4,6	0,9	3,9	8,3	10,2	9,9
4620	Bad Arolsen	46	20	2	NA	66,29800306	55,04147465	53,86482335	43,73732719	71,21044548	77,80798771	91,56989248	75,57296468	53,70353303	55,05222735	61,59907835	66,89861752	1,213359788	1,840343915	4,80462963	9,200925926	12,98108466	16,2771164	17,97261905	17,7239418	13,73849206	9,658068783	5,558994709	2,31005291	7,7	9,8	13,6	19,1	22,6	26,1	28,9	27,5	23,9	17,1	11,3	10,1	-6,5	-6	-4,1	1,2	4,3	8,8	10,7	10,2
4620	Bad Arolsen	46	20	4	NA	69,00921658	54,45007681	54,97235023	44,43164361	70,16282642	75,68970813	88,21658987	73,99539171	55,01996929	58,41474655	64,68663594	69,54377881	0,83478836	1,437301587	4,391798942	8,815343915	12,60634921	15,90066138	17,58465608	17,32843915	13,36124339	9,296825397	5,170238095	1,917328042	7,3	9,4	13,1	18,7	22,2	25,7	28,5	27	23,3	16,7	10,8	9,5	-6,8	-6,4	-4,5	1	4	8,5	10,3	10
4621	Wolfhagen	46	21	1	NA	68,98463903	55,84178187	56,35637481	45,75576035	77,65284177	80,9831029	97,80184332	75,94930874	59,15514594	59,26267281	63,47158219	67,68356374	0,928703704	1,566137566	4,496296296	8,929761905	12,71018519	15,97751323	17,68703704	17,47367725	13,50396825	9,447089947	5,274867725	2,023148148	7,5	9,6	13,3	19	22,4	25,9	28,7	27,3	23,5	17	11,1	9,7	-6,8	-6,3	-4,5	1,2	4,2	8,5	10,5	10
4621	Wolfhagen	46	21	3	NA	65,23041474	52,95391706	53,43778803	44,58525345	75,59600613	76,93701997	91,7204301	74,5453149	57,28878648	57,49615974	61,74347158	64,75422426	0,873544974	1,508597884	4,505952381	8,952380952	12,73584656	16,02195767	17,72222222	17,47619048	13,50132275	9,419312169	5,22962963	1,954100529	7,4	9,4	13,2	18,8	22,4	25,8	28,7	27,3	23,3	16,8	10,9	9,6	-7,1	-6,6	-4,7	1	4	8,3	10,2	9,8
4621	Wolfhagen	46	21	2	NA	73,74039939	60,14746545	59,44393242	46,76651306	81,64669739	82,23502303	101,1751152	77,97695852	64,22580645	63,34101384	68,61290323	72,06298003	0,739285714	1,370899471	4,318253968	8,757010582	12,56507937	15,80634921	17,53227513	17,31203704	13,37261905	9,319179894	5,123015873	1,848809524	7,5	9,6	13,2	18,9	22,3	26	28,7	27,5	23,5	17	11,2	9,8	-7,4	-6,8	-5	0,8	3,8	8,2	10	9,7
4621	Wolfhagen	46	21	4	NA	74,71274961	61,08448542	60,39631335	47,73118281	83,55606758	81,83717358	100,7634409	80,14900155	65,60061445	63,71582181	70,23963132	74,00921658	0,466137566	1,098809524	4,078703704	8,537830688	12,34219577	15,59338624	17,30899471	17,10767196	13,1718254	9,127910053	4,851719577	1,546296296	7,1	9	12,6	18,4	21,8	25,3	28,2	26,9	22,7	16,4	10,6	9,2	-7,3	-6,7	-4,7	1,1	4	8,3	10,2	9,8
4622	Kassel West	46	22	1	NA	70,46697387	59,21658987	57,38248848	44,20430106	79,48540706	79,10291858	95,41935484	74,19201229	63,6267281	62,79877113	66,73118281	69,33640552	0,810185185	1,483333333	4,449206349	8,948015873	12,74034392	16,00753968	17,71150794	17,50132275	13,51018519	9,416005291	5,183730159	1,926587302	7,4	9,4	13,1	18,8	22,2	25,8	28,7	27,5	23,2	16,7	11	9,5	-7,5	-6,9	-5,1	0,8	3,8	8	9,9	9,6
4622	Kassel West	46	22	3	NA	82,40399387	67,74807987	66,21351768	48,49923194	87,29339477	81,70353303	101,4208909	78,24884794	67,40860216	70,65130568	77,59139784	81,23502303	0,093650794	0,742063492	3,662037037	8,15	11,94708995	15,23227513	16,91984127	16,75	12,86203704	8,85515873	4,462698413	1,207936508	7,2	9,1	12,6	18,5	21,9	25,4	28,4	27,2	22,9	16,3	10,6	9,2	-7,8	-7,2	-5,3	0,7	3,6	7,9	9,8	9,4
4622	Kassel West	46	22	2	NA	55,98463903	44,98771123	44,97695852	34,22427035	64,12596006	62,96774194	73,27188939	57,9201229	48,15053765	47,54224271	52,44546852	53,8110599	1,105873016	1,827460317	4,852857143	9,412222222	13,18507937	16,44428571	18,1731746	17,92285714	13,87952381	9,696984127	5,524603175	2,252380952	7,7	9,8	13,6	19,4	22,8	26,4	29,3	28,1	23,7	17	11,3	9,8	-6,6	-5,9	-4	1,6	4,5	9	10,8	10,3
4622	Kassel West	46	22	4	NA	51,76036868	42,06144394	43,93548387	32,56682029	62,41628265	61,14900155	68,97542242	54,95545316	45,36559139	45,68970813	49,75268816	50,99539171	1,27968254	2,093809524	5,224285714	9,856190476	13,6147619	16,84825397	18,5631746	18,29968254	14,18650794	9,917460317	5,733015873	2,39	7,8	9,8	13,7	19,6	23	26,6	29,5	28,3	23,8	17,1	11,4	9,9	-6,4	-5,7	-3,6	2	4,8	9,3	11,1	10,6
4623	Kassel Ost	46	23	1	NA	64,65130568	51,77572965	52,95084484	40,64976958	77,20122887	75,86482335	90,14746545	74,42549923	58,97849461	57,02457758	61,12135177	61,20737326	1,246825397	1,961111111	4,975925926	9,536243386	13,33002646	16,57486772	18,32830688	18,06666667	13,99325397	9,795634921	5,650925926	2,393386243	7,9	10,1	13,9	19,7	23,1	26,7	29,6	28,4	24	17,4	11,6	10,1	-6,5	-5,8	-4	1,6	4,4	9	10,8	10,4
4623	Kassel Ost	46	23	3	NA	49,80491552	40,77726574	42,90168971	33,11213516	64,12442397	63,23655913	73,21505377	60,64669739	46,39938555	46,17818742	48,10138248	47,40245774	1,371889401	2,192319508	5,302611367	9,934101382	13,69278034	16,91674347	18,66835637	18,39892473	14,26666667	9,966820276	5,835791091	2,505990783	7,8	10	13,9	19,8	23,2	26,8	29,7	28,5	24	17,2	11,5	10	-6,3	-5,6	-3,6	1,9	4,6	9,3	11,1	10,6
4623	Kassel Ost	46	23	2	NA	79,85099845	62,25192013	62,15668203	45,27188939	86,89708142	82,02918587	101,9984639	84,71582181	68,88479261	65,59139784	72,23348694	75,79109065	0,77037037	1,437830688	4,353571429	8,873809524	12,70330688	15,96613757	17,6978836	17,49021164	13,48597884	9,386507937	5,162830688	1,913095238	7,9	10,2	14	19,8	23,2	26,8	29,6	28,4	24,1	17,4	11,7	10,2	-7,2	-6,4	-4,8	1	3,7	8,5	10,3	10
4623	Kassel Ost	46	23	4	NA	57,97235023	45,30414745	47,19662058	35,70814132	70,24577574	68,05683565	82,2795699	65,8141321	51,91551458	50,31336406	53,15053765	53,9047619	0,91968254	1,614603175	4,608571429	9,171587302	12,97460317	16,24031746	17,97111111	17,74365079	13,67714286	9,531269841	5,326507937	2,055555556	7,7	9,8	13,6	19,5	22,9	26,5	29,3	28,2	23,8	17	11,3	9,8	-6,8	-6,1	-4,2	1,4	4,1	8,9	10,6	10,2
4624	Hedem�nden	46	24	1	NA	96,80337942	74,67127497	72,94623655	51,43317971	93,60983103	83,77880184	109,3379416	89,42857142	77,17665129	73,62980032	85,18125961	93,50998465	0,585714286	1,200529101	4,050529101	8,52989418	12,39074074	15,65621693	17,40330688	17,23571429	13,24007937	9,20542328	4,996296296	1,755820106	7,7	10,1	13,7	19,6	23	26,6	29,3	28,1	23,9	17,4	11,7	10,2	-7,7	-6,9	-5,4	0,5	3,3	8,1	9,9	9,6
4624	Hedem�nden	46	24	3	NA	79,61597542	61,80030723	60,73886329	44,0768049	81,02304148	73,68049155	95,10752687	75,12749616	64,74807987	62,06144394	70,359447	76,22580645	0,321111111	0,924285714	3,774920635	8,260634921	12,1315873	15,42650794	17,14539683	16,97015873	12,97984127	8,963015873	4,706825397	1,477301587	7	9,2	12,8	18,7	21,9	25,7	28,4	27,2	22,9	16,6	10,8	9,3	-7,9	-7,2	-5,6	0,3	3,2	7,9	9,7	9,5
4624	Hedem�nden	46	24	2	NA	79,98003071	63,1858679	62,45775729	45,59447003	83,7357911	77,79416284	96,56221197	81,14746545	67,48387097	64,03993855	72,86175116	78,07373271	1,21547619	1,911111111	4,857275132	9,351587302	13,23293651	16,45595238	18,25820106	18,03214286	13,9452381	9,774074074	5,668518519	2,400661376	7,8	10,2	13,9	19,8	23,2	26,8	29,5	28,4	24,1	17,6	11,8	10,3	-7,2	-6,4	-4,7	1,1	3,6	8,5	10,5	10,2
4624	Hedem�nden	46	24	4	NA	74,31643626	58,8294931	57,68663594	41,85867897	75,84024577	69,66820277	87,18279571	71,96006145	61,85099845	58,7357911	67,03379416	72,172043	0,740476191	1,396190476	4,306507937	8,794285714	12,67666667	15,94777778	17,70857143	17,49460317	13,43396825	9,34984127	5,153174603	1,91968254	7,4	9,7	13,4	19,2	22,5	26,3	28,9	27,9	23,5	17,1	11,3	9,9	-8,1	-7,3	-5,7	0,2	3	7,8	9,6	9,4
4625	Witzenhausen	46	25	1	NA	71,84178187	56,08909371	54,93855606	39,73886329	75,48233487	70,39938555	86,8294931	71,79416284	61,88632871	56,46390168	65,99231952	70,59447003	0,773968254	1,452380952	4,303015873	8,745079365	12,62968254	15,86603175	17,6652381	17,52412698	13,49126984	9,398730159	5,232380952	1,985238095	7,7	10,1	13,9	19,8	23,1	26,8	29,5	28,4	24	17,5	11,7	10,2	-7,7	-6,9	-5,2	0,6	3,1	8,1	10,1	9,7
4625	Witzenhausen	46	25	3	NA	49,74961597	40,43010752	40,44700461	30,28571429	56,80184332	53,65898616	65,13210445	54,68663594	45,35023042	41,87096774	47,16743471	49,06605223	1,189142857	1,92647619	4,884761905	9,408190476	13,28419048	16,53028571	18,33009524	18,0992381	13,98095238	9,756761905	5,658666667	2,378666667	7,8	10,2	13,9	19,8	23,1	26,8	29,5	28,4	24,1	17,6	11,8	10,2	-7,2	-6,4	-4,6	1,3	3,7	8,7	10,6	10,3
4625	Witzenhausen	46	25	2	NA	67,19047619	55,01075268	55,172043	40,84946235	81,23963132	77,89400923	92,8110599	79,21198158	62,72196619	56,13978494	64,29032258	64,96159755	0,949074074	1,672751323	4,542724868	8,992063492	12,88478836	16,08558201	17,92843915	17,7797619	13,70886243	9,580026455	5,43478836	2,174338624	7,5	9,8	13,3	19,2	22,6	26,1	28,8	27,8	23,6	17,2	11,5	10	-7,5	-6,7	-5	1,1	3,3	8,2	10,3	10
4625	Witzenhausen	46	25	4	NA	58,99539171	49,21966206	48,5299539	35,72964671	67,60829494	63,546851	79,31797235	66,7204301	54,41628265	49	56,04761903	58,078341	0,872857143	1,583015873	4,515555556	8,999365079	12,91555556	16,18126984	17,9747619	17,76142857	13,64555556	9,496507937	5,331428571	2,072380952	7,8	10,1	13,8	19,9	23	26,8	29,5	28,5	24,1	17,6	11,8	10,1	-7,9	-7,1	-5,3	0,7	3,3	8,2	9,9	9,8
4626	Heiligenstadt	46	26	1	NA	74,60522274	59,67741935	60,77265745	44,50230416	83,4516129	78,49001535	97,01843319	79,29185868	68,10291858	61,15360984	69,96620584	74,48694316	0,709656085	1,403571429	4,273544974	8,748941799	12,62910053	15,86150794	17,70171958	17,57275132	13,51402116	9,378571429	5,182671958	1,94510582	7,3	9,5	13	19	22,3	26	28,7	27,6	23,3	17	11,3	9,8	-8	-7,1	-5,4	0,7	3,1	8,1	10,1	9,8
4626	Heiligenstadt	46	26	3	NA	67,79416284	53,79569894	54,37019968	39,23963132	70,15360984	65,82181258	84,9984639	68,57450077	59,60215055	54,23195084	62,83102919	66,84024577	0,460634921	1,116507937	3,978888889	8,45968254	12,38031746	15,64730159	17,46206349	17,28984127	13,21666667	9,15	4,912222222	1,68047619	7,2	9,3	12,9	18,8	22	25,8	28,5	27,4	23,2	16,9	11,1	9,5	-8,1	-7,2	-5,5	0,7	3,2	8,1	10	9,7
4626	Heiligenstadt	46	26	2	NA	60,38863287	47,70506913	49,44239632	36,46543777	69,05837174	62,87711213	81,69431645	64,1735791	56,68356374	49,95391706	55,34254994	58,68970813	0,597142857	1,286984127	4,203174603	8,739047619	12,60222222	15,85714286	17,71174603	17,60063492	13,53809524	9,323650794	5,094761905	1,846349206	7,2	9,5	13	19	22,3	26,1	28,9	27,6	23,4	17	11,3	9,8	-8	-7,1	-5,6	1,1	3,5	8,3	10,2	9,9
4626	Heiligenstadt	46	26	4	NA	83,87096774	66,05990784	67,89400923	48,11520739	83,60368665	78,60675884	104,0522274	81,91090629	73,35637481	67,82027648	77,03686635	81,61443932	0,158333333	0,803042328	3,646428571	8,131746032	12,04007937	15,36150794	17,15886243	17,01150794	13,00171958	8,902910053	4,594047619	1,387566138	7	9,2	12,7	18,6	21,8	25,7	28,4	27,2	23	16,7	11	9,4	-8,2	-7,4	-5,7	0,6	3,2	8	9,8	9,8
4717	Niedersfeld	47	17	1	NA	122,3348694	102,3579109	89,11827958	58,8141321	87,09062981	91,55145929	101,59447	98,99231952	90,172043	82,95238097	105,0215054	118,4807988	-0,83984127	-0,412380952	2,253333333	6,613968254	10,41492063	13,62412698	15,29746032	15,10142857	11,48269841	7,721269841	3,496507937	0,422222222	5,4	8,3	11,5	16,9	20,3	24,1	26,5	25,1	21,4	15,7	9,6	8,7	-8,4	-8,1	-6,7	-0,8	2,5	6,7	8,4	8,5
4717	Niedersfeld	47	17	3	NA	118,8156682	96,95391706	84,86943165	57,09831029	82,37788019	86,96620584	98,95084484	95,14132103	85,63287252	85,49615974	103,156682	115,7173579	-0,738095238	-0,290952381	2,467142857	6,959206349	10,67619048	13,85904762	15,55539683	15,35126984	11,68920635	7,701587302	3,613015873	0,495238095	5,1	7,8	11,1	16,5	19,9	23,8	25,9	24,4	21,1	15	9,6	8,3	-7,5	-7,2	-6	0	3,4	7,4	8,8	9
4717	Niedersfeld	47	17	2	NA	94,62826419	78,3732719	69,56989248	46,36251919	68,27496161	73,12442397	79,58986174	77,63748081	68,43471581	64,4546851	81,04454684	91,69278032	-0,862285714	-0,385333333	2,229904762	6,557333333	10,38952381	13,60533333	15,29580952	15,10704762	11,48190476	7,759238095	3,526857143	0,386476191	5,3	7,9	11,3	16,7	20,4	24	26,4	24,9	21,5	15,5	9,2	8,3	-8,8	-8,4	-6,9	-0,9	2,3	6,5	8,4	8,4
4717	Niedersfeld	47	17	4	NA	128,4854071	106,3917051	93,02304148	64,70967742	90,88940094	101,0506913	109,2626728	108,4301075	91,33486942	91,95698926	111,344086	129,374808	-0,639021164	-0,092195767	2,563227513	6,986375661	10,7739418	13,98730159	15,67222222	15,49113757	11,76018519	7,866666667	3,757407407	0,579100529	5,7	8,3	11,8	17,2	20,7	24,4	26,7	25,2	21,7	15,6	9,6	8,6	-8,5	-8,1	-6,6	-0,7	2,8	6,8	8,5	8,6
4718	Goddelsheim	47	18	1	NA	92,60675884	75,68970813	68,42549923	47,63133642	71,00768048	78,25960061	81,91705068	79,89861752	66,55606758	64,1705069	80,87096774	91,02457758	-0,15031746	0,385079365	3,093015873	7,434761905	11,28603175	14,52539683	16,19492063	15,99539683	12,20349206	8,34031746	4,191111111	1,061111111	6,1	8,6	12,1	17,5	21,2	24,7	27,2	25,7	22,2	15,7	9,9	8,8	-8,2	-7,8	-6,3	-0,6	2,5	6,9	8,8	8,7
4718	Goddelsheim	47	18	3	NA	100,812596	80,46851	72,68817203	51,38709677	77,03379416	86,9231951	89,43625194	85,61751152	68,98156681	70,44239632	87,56989248	100,4930875	0,219708995	0,790476191	3,58505291	8,032936508	11,81137566	15,05198413	16,72063492	16,47989418	12,5994709	8,621296296	4,553306878	1,403174603	6,3	8,8	12,3	17,7	21,4	25	27,4	25,9	22,4	15,9	10	9	-7,3	-6,9	-5,3	0,2	3,5	7,8	9,6	9,4
4718	Goddelsheim	47	18	2	NA	76,59293394	60,92780339	56,86482335	41,65898616	62,28571429	71,22273426	72,23195084	69,35483871	55,34254994	53,48694316	67,86482335	74,81566819	0,183650794	0,732698413	3,564285714	7,926666667	11,74968254	15,03174603	16,71015873	16,51952381	12,6147619	8,631428571	4,486031746	1,269047619	6,6	8,7	12,4	17,8	21,8	25	27,8	26,4	22,7	15,8	10,1	8,9	-7,5	-7,5	-5,2	0,3	3,3	7,7	9,7	9,4
4718	Goddelsheim	47	18	4	NA	91,07066052	71,51305684	65,56374806	48,59293394	73,02304148	83,38556068	85,65130568	80,88479261	64,14439323	63,48079877	79,50844855	91,30414745	0,293121693	0,866137566	3,741534392	8,167724868	11,96349206	15,23875661	16,90925926	16,67103175	12,73677249	8,760582011	4,613492063	1,407407407	6,6	9,1	12,7	18,1	21,9	25,4	27,9	26,5	22,8	16,2	10,3	9,1	-7,5	-7,6	-5,1	0,3	3,4	7,9	9,7	9,4
4719	Korbach	47	19	1	NA	65,18279571	52,82334871	49,74654377	37,33179723	59,53609832	67,24577574	71,33794161	64,96927803	52,24423965	49,04147465	60,46236558	63,71121352	0,533968254	1,109206349	4,040634921	8,447936508	12,24349206	15,54777778	17,19412698	16,98015873	13,02190476	8,963968254	4,863968254	1,591587302	7	9,1	12,8	18,2	22,1	25,4	28,2	26,6	23	16,2	10,4	9,2	-7	-7	-4,5	0,8	3,7	8,2	10,1	9,8
4719	Korbach	47	19	3	0	75,87403994	61,44393242	56,86482335	44,74500768	71,19969277	81,10445468	82,35023042	74,23195084	59,39938555	56,51612903	69,72196619	75,8294931	0,543121693	1,12526455	4,066666667	8,495502646	12,29814815	15,6037037	17,25634921	17,00873016	13,02724868	8,984656085	4,900396825	1,611772487	6,9	9,2	13	18,4	22,2	25,6	28,3	26,8	23	16,3	10,5	9,2	-6,9	-6,9	-4,6	0,8	3,7	8,3	10,1	9,8
4719	Korbach	47	19	2	NA	56,67895545	47,36866358	44,28571429	36,47926268	58,95238097	66,29493087	71,11059906	62,05990784	49,30261135	44,87557603	54,13671274	57,72196619	0,718412698	1,296190476	4,229365079	8,647936508	12,45492063	15,76190476	17,42111111	17,15777778	13,18047619	9,132857143	5,040634921	1,756507937	7,1	9,1	13	18,4	22,2	25,5	28,3	26,6	23,1	16,3	10,5	9,2	-6,9	-6,9	-4,5	0,9	3,9	8,2	10,3	9,9
4719	Korbach	47	19	4	NA	66,78187403	56,34101384	52,1889401	43,77726574	72,16897081	79,65437787	83,43164361	72,77112135	57,96006145	52,96159755	63,78494623	69,86943165	0,692857143	1,294708995	4,230026455	8,66984127	12,47328042	15,78293651	17,44365079	17,16746032	13,18002646	9,110582011	5,012169312	1,751851852	7,2	9,4	13,2	18,7	22,4	25,8	28,5	27	23,3	16,5	10,7	9,4	-6,8	-6,7	-4,5	0,9	3,8	8,4	10,2	9,9
4720	Waldeck	47	20	1	NA	49,12749616	40,93855606	39,56989248	31,20583717	52,8294931	56,36712748	64,78033794	54,97081413	43,42089094	40,25192013	46,48387097	49,39631335	0,401904762	0,958857143	3,823809524	8,242095238	12,03904762	15,3232381	17,04685714	16,79961905	12,88933333	8,912380952	4,745714286	1,457904762	7	9	12,7	18,1	21,8	25,3	28	26,4	22,9	16,3	10,4	9,2	-7,1	-6,9	-4,8	0,6	3,6	8,1	10	9,7
4720	Waldeck	47	20	3	1	52,52073732	42,87403994	42,43164361	35,18433181	61,26267281	65,58525345	71,88786484	59,86021506	47,04608294	43,49923194	50,51459294	53,69892474	0,672539683	1,282857143	4,20952381	8,635714286	12,46888889	15,77142857	17,4368254	17,16349206	13,17444444	9,137142857	5,018095238	1,728730159	7,2	9,4	13,3	18,8	22,3	25,9	28,5	27,1	23,2	16,6	10,7	9,4	-6,8	-6,6	-4,6	0,8	3,8	8,4	10,1	9,9
4720	Waldeck	47	20	2	NA	59,53609832	47,48694316	47,15360984	37,93394777	62,10445468	65,11827958	75,11059906	64,19969277	49,68202765	50,23502303	56,33333332	60,02304148	0,526349206	1,108253968	4,024444444	8,414126984	12,23603175	15,53777778	17,21968254	16,9715873	13,04555556	9,043650794	4,851269841	1,602063492	7	9,1	12,7	18,3	21,9	25,4	28,2	26,7	22,9	16,4	10,5	9,2	-7	-6,7	-4,8	0,7	3,7	8,3	10	9,8
4720	Waldeck	47	20	4	NA	66,44393242	52,05837174	52,80337942	43,25960061	76,32872503	78,44393242	90,1858679	73,72350229	58,03225806	55,1705069	64,12288787	67,24577574	0,533465609	1,13505291	4,09457672	8,49457672	12,32685185	15,64457672	17,32156085	17,04642857	13,09338624	9,037830688	4,875793651	1,614285714	7,2	9,4	13,3	18,8	22,3	25,9	28,5	27,1	23,1	16,6	10,7	9,4	-7,1	-6,7	-4,7	0,8	3,8	8,4	10,1	9,9
4721	Naumburg	47	21	1	NA	56,07526881	44,70814132	44,97235023	37,02918587	62,99539171	64,30875577	73,80030723	62,75883258	48,46236558	48,3579109	54,02457758	56,75115206	0,737936508	1,361269841	4,375714286	8,79968254	12,63460317	15,89063492	17,59777778	17,3515873	13,36507937	9,296666667	5,078571429	1,79984127	7,1	9,2	12,8	18,6	22,1	25,6	28,4	27	22,9	16,5	10,6	9,2	-6,8	-6,3	-4,3	1,3	4,2	8,7	10,5	10,1
4721	Naumburg	47	21	3	NA	63,15207374	50,03686635	51,13978494	41,75115206	76,12749616	74,93855606	87,25192013	71,98156681	56,93701997	54,21812597	62,84639016	63,08448542	0,760846561	1,375529101	4,404497354	8,838359788	12,66402116	15,96719577	17,66719577	17,39444444	13,3771164	9,283994709	5,079761905	1,812433862	7,3	9,5	13,3	19,1	22,5	26	28,8	27,6	23,3	16,8	10,9	9,5	-6,9	-6,4	-4,6	1	4	8,6	10,3	10
4721	Naumburg	47	21	2	NA	65,18433181	51,98003071	51,58371735	39,90168971	69,53456223	68,7357911	82,28878648	68,92780339	56,374808	52,86789555	60,86021506	64,59600613	0,439365079	1,065555556	4,046825397	8,502539683	12,31698413	15,56206349	17,28190476	17,07809524	13,14873016	9,086984127	4,794444444	1,508571429	7	8,9	12,5	18,4	21,8	25,3	28,2	26,9	22,7	16,3	10,5	9	-7,3	-6,7	-4,7	1,2	4,2	8,3	10,3	9,8
4721	Naumburg	47	21	4	NA	63,78187403	51,13517665	51,52688171	42,54377881	77,22887865	75,21505377	89,83717358	75,05069126	59,19201229	53,46390168	62,39016897	62,78648232	0,910582011	1,551322751	4,631349206	9,088888889	12,89880952	16,18174603	17,89695767	17,63783069	13,60608466	9,45	5,236507937	1,954100529	7,4	9,6	13,5	19,4	22,8	26,3	29,1	27,9	23,5	17	11,1	9,6	-7	-6,4	-4,4	1,5	4,4	8,6	10,6	10,1
4722	Niederzwehren	47	22	1	NA	59,08448542	47,84331797	48,31797235	37,12288787	66,06912442	64,86635945	77,03840245	63,92933948	51,38248848	49,76344087	56,23963132	56,84946235	0,750476191	1,45	4,526031746	9,061746032	12,84904762	16,10333333	17,79761905	17,58349206	13,56936508	9,408888889	5,164126984	1,851111111	7,5	9,5	13,2	19,2	22,6	26,1	29,1	27,9	23,5	16,8	11	9,5	-7,3	-6,6	-4,5	1,3	4,3	8,4	10,4	9,9
4722	Niederzwehren	47	22	3	NA	63,12135177	51,33486942	51,17665129	41,718894	76,07066052	74,60829494	90,16282642	74,85867897	58,66820277	52,78648232	62,02457758	61,11520739	0,984126984	1,66957672	4,776322751	9,275661376	13,08161376	16,36309524	18,06851852	17,7952381	13,73690476	9,569047619	5,359126984	2,045899471	7,5	9,7	13,4	19,4	22,7	26,3	29,2	28	23,6	16,9	11,1	9,6	-7,5	-6,9	-4,9	1,1	4	8,2	10,1	9,7
4722	Niederzwehren	47	22	2	NA	41,01843319	33,76344087	34,91244239	26,90015361	51,04147465	49,84024577	58,04915516	47,30261135	37,15975423	36,74347158	39,58218126	39,6390169	1,318857143	2,123428571	5,275428571	9,92	13,67047619	16,89542857	18,61790476	18,35961905	14,23085714	9,947428571	5,764380952	2,417333333	7,8	10	13,8	19,7	23,1	26,7	29,6	28,4	24	17,2	11,5	10	-6,2	-5,6	-3,3	2,3	5	9,4	11,2	10,7
4722	Niederzwehren	47	22	4	NA	56,33026113	45,1735791	46,64823348	37,63440861	72,11367129	68,61904761	86,70660523	70,35637481	55,46851	49,73118281	55,66513058	54,75268816	1,274965986	2,035102041	5,15877551	9,733333333	13,52503401	16,78965986	18,50993197	18,17455782	14,06938776	9,83877551	5,682176871	2,363673469	7,7	10	13,8	19,8	23,1	26,9	29,6	28,5	24	17,2	11,4	10	-6,4	-5,9	-3,7	1,9	4,7	9,2	11	10,5
4723	Oberkaufungen	47	23	1	NA	59,66052226	49,13671274	50,58525345	39,56835639	74,20890935	71,88172042	86,9831029	71,05837174	54,98463903	53,84485406	57,0798771	57,14746545	1,27170068	2,067755102	5,192108844	9,796326531	13,56952381	16,8262585	18,55251701	18,26054422	14,13578231	9,880952381	5,720272109	2,384761905	7,8	10	13,8	19,7	23,1	26,7	29,6	28,4	24	17,2	11,5	10	-6,6	-6	-3,9	1,7	4,5	9	10,7	10,4
4723	Oberkaufungen	47	23	3	NA	65,97849461	53,34715823	53,172043	40,97695852	75,28725039	68,39784945	93,25960061	72,14592935	60,29032258	55,60522274	62,65284177	64,59907835	0,602611367	1,303840246	4,284639017	8,807987711	12,63225806	15,9015361	17,64500768	17,36221198	13,34577573	9,258064516	4,9906298	1,71858679	7,7	9,8	13,7	19,7	23	26,6	29,5	28,3	23,9	17,1	11,4	9,9	-7,4	-6,8	-4,8	0,9	3,8	8,3	10,1	9,7
4723	Oberkaufungen	47	23	2	NA	76,58678955	62,50998465	61,91090629	48,00460829	91,82027648	84,21505377	103,7542243	85,11059906	67,90937019	63,69892474	71,281106	72,906298	0,817857143	1,52037037	4,523280423	9,08015873	12,90925926	16,17433862	17,90383598	17,65238095	13,59047619	9,441269841	5,233730159	1,952380952	7,6	9,7	13,5	19,4	22,8	26,4	29,3	28,1	23,7	17	11,3	9,8	-7,6	-7	-5,2	0,6	3,4	8,2	9,9	9,6
4723	Oberkaufungen	47	23	4	NA	90,48847926	74,97849461	72,46851	53,74654377	97,16129032	86,87557603	120,5960061	89,77572965	79,16589861	72,96313365	83,13824884	86,91397848	0,251851852	0,943386243	3,851455026	8,360582011	12,21653439	15,52103175	17,21283069	16,9728836	12,98809524	8,958201058	4,680820106	1,428042328	6,9	9,1	12,7	18,6	21,8	25,6	28,3	27,2	22,9	16,3	10,6	9,2	-7,5	-6,9	-4,9	0,7	3,5	8,3	10	9,7
4724	Gro�almerode	47	24	1	NA	100,6589862	80,00921658	77,54224271	59,26881719	104,7050691	92,1735791	119,5806452	94,80645161	82,97695852	78,40245774	90,19201229	95,94009216	0,175925926	0,786507937	3,617857143	8,098544974	11,98677249	15,28968254	17,00410053	16,81626984	12,85145503	8,834391534	4,55952381	1,336904762	7	9,2	12,8	18,7	21,9	25,8	28,4	27,3	22,9	16,6	10,8	9,4	-7,9	-7,2	-5,6	0,3	3,2	8	9,7	9,5
4724	Gro�almerode	47	24	3	NA	91,97542242	75,06912442	73,6267281	52,80798771	94,41781874	83,27035329	108,4930875	84,15514594	78,27342548	72,85560677	82,85714287	88,23502303	0,218907563	0,854061625	3,72605042	8,215406162	12,09831933	15,4140056	17,11442577	16,89103641	12,90896359	8,882352941	4,61372549	1,379971989	6,9	9,1	12,7	18,5	21,8	25,6	28,3	27,2	22,8	16,4	10,7	9,2	-8,1	-7,4	-5,7	0,2	3	7,9	9,6	9,4
4724	Gro�almerode	47	24	2	NA	105,2319508	82,55145929	80,98617513	58,27496161	97,37019968	92,17511519	115,577573	93,61597542	85,06758832	79,81874039	92,60983103	99,49462365	0,077645503	0,665343915	3,48015873	7,935978836	11,84814815	15,15806878	16,87645503	16,69259259	12,72989418	8,75462963	4,455952381	1,251190476	7,1	9,4	12,9	18,8	21,9	25,9	28,5	27,5	23,1	16,7	10,9	9,5	-8,1	-7,4	-5,8	0,1	3	7,8	9,5	9,3
4724	Gro�almerode	47	24	4	NA	85,61904761	67,38248848	66,88940094	47,23195084	80,94009216	74,46390168	95,94470045	75,36251919	70,27803381	65,44700461	75,87096774	81,94623655	0,090634921	0,702539683	3,528571429	7,973333333	11,90380952	15,24492063	16,94015873	16,74984127	12,7515873	8,765873016	4,473492063	1,25984127	6,8	9	12,4	18,3	21,4	25,3	28	27	22,5	16,3	10,5	9,1	-8,4	-7,7	-6,1	-0,1	2,7	7,6	9,3	9,1
4725	Bad Sooden-Allendorf	47	25	1	0	91,58832565	74,22887865	73,58064516	52,48540706	90,56067587	82,36866358	106,9907834	85,74500768	76,60215055	71,71428571	84,56682029	89,21812597	0,543783069	1,213624339	4,09537037	8,576190476	12,50529101	15,80767196	17,56322751	17,34563492	13,28227513	9,193253968	4,96984127	1,733994709	7,6	9,9	13,5	19,6	22,7	26,6	29,3	28,2	23,8	17,4	11,6	10	-8	-7,3	-5,5	0,4	3	8	9,7	9,6
4725	Bad Sooden-Allendorf	47	25	3	NA	89,64823348	70,35330261	69,81874039	48,4516129	82,29032258	73,73118281	98,84331797	75,72657452	70,80952381	67,48847926	80,85714287	86,67588326	-0,046190476	0,548888889	3,355555556	7,761428571	11,71142857	15,08253968	16,75460317	16,57920635	12,59587302	8,653333333	4,320634921	1,133968254	7,5	9,6	13,2	19,3	22,3	26,2	29	28	23,5	17,3	11,3	9,7	-9,1	-8,4	-6,6	-0,7	2	7	8,7	8,6
4725	Bad Sooden-Allendorf	47	25	2	0	64,55299539	53,04608294	52,76804916	38,34562213	67,25038403	61,921659	83,43010752	65,46851	56,26267281	52,14439323	60,12135177	64,4516129	1,001746032	1,728571429	4,704920635	9,195714286	13,12349206	16,42095238	18,1852381	17,93587302	13,78777778	9,607142857	5,464761905	2,195873016	7,9	10,1	13,8	19,9	23	26,9	29,6	28,6	24,1	17,7	11,8	10,1	-7,6	-6,8	-4,8	1	3,6	8,5	10,2	10,1
4725	Bad Sooden-Allendorf	47	25	4	0	53,10445468	43,14439323	43,85867897	31,79569893	55,50076806	52,17665129	68,05529955	52,47926268	44,95391706	42,86021506	49,94470045	51,30721968	0,960380952	1,679238095	4,62152381	9,100380952	13,04	16,34780952	18,09161905	17,82438095	13,6792381	9,537142857	5,376	2,145714286	8	10,2	13,8	19,9	23,1	26,9	29,6	28,7	24,1	17,9	11,9	10,2	-7,5	-6,7	-4,6	1,1	3,6	8,6	10,3	10,2
4726	Grebendorf	47	26	1	NA	84,22734255	66,75115206	67,25960061	47,85867897	82,94316435	78,95852535	105,8095238	82,05222735	71,24116742	66,9231951	76,65898616	82,21198158	0,490608466	1,14510582	4,013492063	8,467195767	12,41917989	15,76600529	17,49391534	17,28240741	13,20701058	9,133201058	4,912830688	1,692724868	7,9	10,2	13,7	19,9	23	26,9	29,6	28,6	24,1	17,8	11,8	10,1	-8,5	-7,6	-5,6	0,2	2,8	7,7	9,4	9,4
4726	Grebendorf	47	26	3	1	58,6236559	47,60368665	48,18433181	35,40092165	61,86943165	61,546851	81,68970813	60,02611368	51,06298003	48,68509984	54,62826419	56,68970813	0,964444444	1,656507937	4,562698413	9,013809524	12,97761905	16,32111111	18,03190476	17,77190476	13,6368254	9,501587302	5,361746032	2,147460317	8,1	10,3	13,8	19,9	23	26,7	29,5	28,7	24,2	18	12,1	10,3	-8,4	-7,5	-5,5	0,2	2,8	7,8	9,5	9,4
4726	Grebendorf	47	26	2	NA	75,25345623	60,08448542	62,49462365	44,83102919	77,29185868	77,0768049	100,1658986	78,15053765	66,0921659	63,24423965	69,4700461	72,30875577	0,522883598	1,194312169	4,094708995	8,619179894	12,54140212	15,88703704	17,65291005	17,43822751	13,34021164	9,193386243	4,958333333	1,733333333	7,3	9,4	13	19	22,1	26,1	28,8	27,7	23,4	17	11,4	9,6	-8,1	-7,2	-5,3	0,7	3,3	8,2	10	9,9
4726	Grebendorf	47	26	4	NA	58,33333332	47,06605223	47,86482335	35,07219661	62,4546851	62,53456223	84,15668203	60,21812597	52,61904761	49,66052226	54,46543777	56,35176652	0,842857143	1,524444444	4,430634921	8,932222222	12,87936508	16,21761905	17,9684127	17,71396825	13,57396825	9,408730159	5,237619048	2,027619048	7,9	9,9	13,6	19,7	22,7	26,8	29,3	28,4	24	17,8	11,9	10,1	-7,9	-7	-4,9	0,8	3,5	8,3	10,1	10
4727	K�llstedt	47	27	1	NA	73,640553	58,82027648	60,68509984	41,96006145	73,11520739	70,45007681	93,83870968	69,64669739	65,11213516	61,15207374	67,97235023	73,35023042	0,211458333	0,865178571	3,70922619	8,224553571	12,14136905	15,52991071	17,26592262	17,07321429	13,06443452	8,934821429	4,624107143	1,429464286	7	9,1	12,7	18,7	21,8	25,8	28,5	27,4	23	16,7	11	9,3	-8,3	-7,4	-5,8	0,7	3,4	8,1	9,8	9,8
4727	K�llstedt	47	27	3	NA	70,44854071	56,74193548	59,55913977	41,12442397	76,26881719	72,9984639	98,21351768	71,09831029	66,28878648	59,71428571	67,21351768	70,1858679	0,454341737	1,121008403	3,996498599	8,524509804	12,45826331	15,84495798	17,57184874	17,35504202	13,27184874	9,122408964	4,852380952	1,650840336	7,5	9,5	13,1	19,3	22,3	26,4	29	27,9	23,6	17,2	11,5	9,7	-8,3	-7,4	-5,4	0,6	3,5	8,1	9,9	9,8
4727	K�llstedt	47	27	2	NA	70,43625194	56,36866358	58,49615974	39,59907835	68,93087558	65,92933948	89,281106	64,88018432	62,44239632	57,67588326	65,49155145	70,83102919	0,045873016	0,703492064	3,564761905	8,136190476	12,06492063	15,45301587	17,22396825	17,04555556	13,02079365	8,833650794	4,489047619	1,284920635	6,7	8,7	12,2	18,2	21,3	25,6	28,2	26,8	22,7	16,1	10,7	9	-8,3	-7,4	-5,8	0,8	3,5	8,2	10	9,8
4727	K�llstedt	47	27	4	NA	85,97849461	68,78033794	72,92780339	48,14900155	87,52841781	81,78494623	112,8079877	81,99385561	78,01536097	72,39631335	82,09062981	87,43317971	-0,11521164	0,526190476	3,339021164	7,89484127	11,86415344	15,26190476	16,99232804	16,78862434	12,7797619	8,641931217	4,287566138	1,093121693	6,8	8,7	12,3	18,2	21,4	25,7	28,3	26,9	22,7	16,1	10,7	9	-8,5	-7,6	-5,7	0,5	3,4	8,1	9,9	9,7
4816	Girkhausen	48	16	1	NA	114,235023	93,39631335	80,24731184	54,04915516	80,32411674	80,94777265	97,2642089	96,24884794	82,84331797	83,07526881	99,01075268	111,1628264	-0,27952381	0,23984127	3,041587302	7,524444444	11,28269841	14,45619048	16,09984127	15,91571429	12,13253968	8,093809524	4,092380952	0,968571429	5,6	8,4	11,8	17	20,2	24,1	26,6	25,1	21,4	15,5	10,1	8,8	-7,2	-7	-5,8	0,1	3,5	7,5	9	9,1
4816	Girkhausen	48	16	3	NA	151,0921659	121,7127496	104,0844854	69,10445468	100,5176651	96,7327189	120,6866359	119,1351766	102,4024577	106,3317972	127,3410138	147,2150538	-0,678571429	-0,160449735	2,607936508	7,083068783	10,86216931	14,03955026	15,71931217	15,54431217	11,80780423	7,803703704	3,684920635	0,573280423	5,5	8,1	11,5	16,8	20,2	24	26,6	24,9	21,2	15,2	9,7	8,4	-7,4	-7,1	-5,8	0	3,5	7,4	8,9	9
4816	Girkhausen	48	16	2	NA	117,6697389	93,24116742	82,49308755	56,44393242	82,44700461	84,45007681	100,4423963	98,89247313	87,32872503	88,97235023	104,749616	115,047619	-0,948888889	-0,515555556	2,279047619	6,808571429	10,56174603	13,68793651	15,40730159	15,29206349	11,56238095	7,452539683	3,418253968	0,327619048	5	7,4	10,8	16,2	19,3	23,3	25,7	24	20,4	14,7	9,8	8	-7,6	-7,3	-6,2	0,1	3,2	7,1	8,3	8,9
4816	Girkhausen	48	16	4	NA	147,7665131	117,3932412	101,8847926	67,47158219	98,56989248	95,59293394	115,5284178	115,9738863	98,42089094	102,812596	124,3917051	142,1213518	-0,657407407	-0,208994709	2,606084656	7,115608466	10,86494709	14,03346561	15,73558201	15,56851852	11,81746032	7,757804233	3,682804233	0,560185185	5,3	8	11,4	16,7	20	23,8	26,4	24,7	21,1	15,2	9,7	8,3	-7,4	-7,1	-5,9	0,2	3,6	7,5	9	9,1
4817	Winterberg	48	17	1	NA	98,02764977	76,70967742	68,50998465	46,74347158	66,47619048	69,29953916	79,97388632	76,453149	67,66820277	70,47772658	85,1705069	95,31336406	-0,601714286	-0,113333333	2,707428571	7,254666667	10,97047619	14,13238095	15,84571429	15,65485714	11,88038095	7,793714286	3,785714286	0,682095238	5,3	8	11,4	16,7	20,1	24	26,2	24,6	21,2	15,2	9,7	8,4	-7,4	-7,1	-5,9	0,1	3,7	7,5	9	9,2
4817	Winterberg	48	17	3	NA	127,6021505	99,546851	86,98003071	58,31182797	82,40245774	82,84639016	97,18279571	92,93241168	79,46851	84,77265745	104,4976958	125,1443932	-0,871746032	-0,392380952	2,404285714	6,887301587	10,64539683	13,83936508	15,54301587	15,37888889	11,67920635	7,68015873	3,542380952	0,389365079	5,1	7,7	11,1	16,5	19,8	23,8	26,1	24,4	21	15	9,5	8,2	-7,8	-7,5	-6,1	-0,2	3,3	7,2	8,7	8,9
4817	Winterberg	48	17	2	NA	107,4715822	83,70967742	74,50230416	51,86175116	75,88786484	80,41167435	87,69585255	83,75729645	69,906298	73,827957	90,85407065	105,6359447	-0,299206349	0,280952381	3,053968254	7,516190476	11,29412698	14,50333333	16,18222222	15,9668254	12,14301587	8,204285714	4,096825397	0,932539683	5,8	8,6	12,1	17,4	21	24,7	27	25,4	21,9	15,8	9,8	8,9	-7,9	-7,5	-6,1	-0,3	3,1	7,3	8,9	8,9
4817	Winterberg	48	17	4	NA	123,7680492	93,6236559	84,21966206	59,31643626	86,01382487	91,07373271	96,718894	94,5483871	75,01996929	83,79723503	102,9754224	121,0675883	0,014285714	0,6	3,43505291	7,93505291	11,70039683	14,95291005	16,61468254	16,35687831	12,51706349	8,469312169	4,391402116	1,206216931	6,2	8,8	12,5	17,8	21,3	25,1	27,4	25,9	22,1	16	10,1	8,9	-7,4	-7	-5,5	0,1	3,7	7,7	9,4	9,3
4818	Medebach	48	18	1	NA	78,7357911	62,13824884	55,359447	40,6267281	63,05222735	70,72196619	70,48387097	69,1705069	52,76804916	56,36559139	68,29493087	78,86175116	0,485238095	1,069365079	3,94015873	8,444761905	12,2284127	15,48126984	17,12253968	16,84904762	12,89650794	8,858888889	4,824761905	1,661428571	6,6	9,2	12,8	18,4	21,8	25,5	27,8	26,4	22,7	16,3	10,3	9,1	-6,8	-6,4	-4,9	0,6	4	8,3	10	9,8
4818	Medebach	48	18	3	0	89,9078341	69,32258065	62,76804916	46,93701997	75,48847926	82,13978494	80,80337942	81,95084484	61,08294932	65,5483871	78,59600613	90,26113671	0,496296296	1,080026455	3,986904762	8,483730159	12,27671958	15,56335979	17,21044974	16,8765873	12,94312169	8,863359788	4,808201058	1,639550265	6,6	9,2	13	18,4	21,9	25,7	28	26,5	22,8	16,4	10,4	9,2	-7,2	-6,6	-4,9	0,4	3,5	8,2	10,1	9,8
4818	Medebach	48	18	2	NA	64,99231952	51,36712748	46,59754226	36,78033794	58,35330261	65,45775729	64,47619048	63,23041474	47,38709677	48,05222735	57,09984639	65,63287252	0,494920635	1,076031746	3,977936508	8,435714286	12,25555556	15,54809524	17,1947619	16,90047619	12,91063492	8,909206349	4,796349206	1,604761905	6,9	9,4	13,2	18,7	22,3	25,9	28,3	26,9	23,1	16,6	10,5	9,3	-7	-6,6	-4,8	0,6	3,7	8,3	10	9,7
4818	Medebach	48	18	4	NA	79,51920123	62,57142858	56,32411674	45,10599077	74,47311829	77,93701997	80,16897081	78,42703532	58,60675884	60,52227342	70,79262674	81,39477726	0,586904762	1,181084656	4,118650794	8,589814815	12,44338624	15,76693122	17,40714286	17,05859788	13,05515873	8,976851852	4,868386243	1,669708995	7	9,5	13,4	19	22,5	26,1	28,6	27,2	23,1	16,7	10,6	9,2	-7,1	-6,6	-4,9	0,5	3,6	8,3	10	9,8
4819	F�rstenberg	48	19	1	NA	61,88325652	50,11520739	45,51152074	38,35637481	60,10445468	67,22427035	68,48540706	62,24270355	48,40552997	47,30107526	57,64516129	64,43317971	0,57952381	1,186031746	4,111904762	8,586031746	12,41984127	15,75	17,38428571	17,06174603	13,03746032	9,008412698	4,933333333	1,674444444	7,1	9,7	13,5	19,1	22,6	26,2	28,7	27,3	23,4	16,8	10,8	9,5	-7,2	-6,8	-5	0,5	3,6	8,1	9,9	9,6
4819	F�rstenberg	48	19	3	NA	73,4546851	59,32718894	53,70660523	46,57450077	75,64823348	78,53609832	82,36712748	76,374808	58,55453148	56,99231952	68,75883258	75,9201229	0,663492064	1,292857143	4,237566138	8,721031746	12,57103175	15,91362434	17,53624339	17,17526455	13,16534392	9,082142857	5,002380952	1,767592593	7	9,6	13,5	19	22,6	26,2	28,7	27,4	23,3	16,8	10,7	9,4	-7,5	-7	-4,8	0,4	3,3	8,2	9,8	9,7
4819	F�rstenberg	48	19	2	NA	57,94623655	47,59447003	44,41321045	37,88172042	61,44700461	66,07066052	69,63594471	61,39784945	47,96774194	45,58678955	55,05069126	59,78341013	0,722063492	1,322063492	4,29047619	8,766349206	12,58507937	15,90825397	17,57698413	17,25460317	13,21031746	9,14031746	5,058571429	1,799206349	7,3	9,8	13,6	19,2	22,8	26,3	28,9	27,6	23,5	16,8	10,9	9,7	-7,3	-6,8	-4,9	0,5	3,5	8,3	9,9	9,7
4819	F�rstenberg	48	19	4	NA	82,12749616	66,76036868	60,54070661	52,50076806	86,03379416	84,0768049	94,25806452	83,76804916	66,96313365	62,93548387	77,23195084	86,24270355	0,075529101	0,63042328	3,508994709	7,948677249	11,82142857	15,16772487	16,81917989	16,52354497	12,58730159	8,62473545	4,391931217	1,169973545	6,8	9,4	13,2	18,8	22,3	25,9	28,4	27,1	23	16,5	10,4	9,1	-8,3	-7,7	-5,7	-0,3	2,7	7,5	9,1	9
4820	Bad Wildungen	48	20	1	NA	45,93855606	37,13671274	35,96927803	30,68663595	51,99692781	54,3579109	60,46851	50,11827958	39,05837174	37,29185868	44,38709677	46,83256529	0,790476191	1,439619048	4,418285714	8,897904762	12,72019048	16,03619048	17,71466667	17,41771429	13,34590476	9,255238095	5,159047619	1,870666667	7,4	9,8	13,7	19,4	22,8	26,5	29	27,8	23,6	16,9	10,9	9,7	-7,4	-6,9	-5	0,3	3,4	8,1	9,8	9,6
4820	Bad Wildungen	48	20	3	NA	64,10445468	51,10291858	48,48540706	40,71121352	67,55760368	67,16897081	76,32565284	65,49462365	51,51766513	49,89400923	60,64823348	64,71274961	0,444126984	1,045873016	4,027936508	8,48984127	12,34095238	15,67333333	17,33015873	17,04111111	13,03698413	8,986031746	4,812857143	1,554444444	7	9,4	13,3	19	22,4	26,1	28,6	27,4	23,2	16,6	10,6	9,3	-7,8	-7,2	-5,4	0,1	3,1	7,8	9,4	9,3
4820	Bad Wildungen	48	20	2	NA	49,84946235	39,76651306	39,97235023	34,09677419	59,12442397	61,79877113	68,74654377	58,1858679	43,51459294	41,84792626	49,22887865	49,65284177	1,006666667	1,671269841	4,736825397	9,197936508	13,03222222	16,3747619	18,03190476	17,68428571	13,6052381	9,456349206	5,378412698	2,081269841	7,4	9,9	13,8	19,6	23	26,6	29,2	28	23,7	17,1	11	9,8	-6,8	-6,2	-4,3	1,1	4,1	8,8	10,4	10,2
4820	Bad Wildungen	48	20	4	NA	66,2795699	51,80952381	51,60675884	42,49769584	74,12749616	73,89247313	84,58678955	73,77419355	55,88940094	53,78187403	63,43778803	65,59293394	0,816534392	1,485185185	4,533068783	8,986375661	12,83055556	16,19074074	17,83068783	17,4962963	13,45119048	9,324206349	5,180555556	1,916137566	7,4	9,9	13,8	19,6	23	26,7	29,2	28,1	23,7	17,1	11,1	9,8	-7,4	-6,7	-4,7	0,5	3,5	8,2	9,7	9,6
4821	Fritzlar	48	21	1	0	52,3763441	41,68817203	42,20583716	34,85407065	64,30875577	61,11981568	73,12749616	61,56374806	47,69431645	44,09062981	52,22887865	52,53149	0,782063492	1,422698413	4,473015873	8,873492063	12,73047619	16,0547619	17,74888889	17,44936508	13,39825397	9,301111111	5,125873016	1,823809524	7,3	9,5	13,4	19,2	22,6	26,2	28,9	27,8	23,3	16,9	10,9	9,6	-6,9	-6,3	-4,4	1,1	4,1	8,7	10,3	10,1
4821	Fritzlar	48	21	3	0	59,37173581	47,02918587	48,05837174	40,35330261	75,31029187	69,22734255	84,9047619	73,62980032	54,35483871	50,61904761	59,35483871	59,05069126	0,978703704	1,621957672	4,747883598	9,147619048	13,01243386	16,35978836	18,04325397	17,725	13,6510582	9,474206349	5,317857143	2,019708995	7,4	9,9	13,9	19,7	23	26,7	29,3	28,2	23,7	17,2	11,1	9,8	-7,1	-6,4	-4,5	0,9	3,8	8,5	10	9,9
4821	Fritzlar	48	21	2	0	46,60983103	36,88325652	38,35330261	33,50844855	65,40706606	58,13824884	71,39631335	59,94470045	47,34408603	38,76344087	48,20430106	45,58064516	1,172063492	1,812698413	4,945079365	9,365238095	13,2284127	16,54079365	18,26126984	17,94587302	13,8368254	9,626190476	5,494603175	2,177936508	7,4	9,8	13,8	19,7	23	26,7	29,3	28,2	23,7	17,2	11,2	9,8	-6,5	-5,9	-3,9	1,7	4,7	9,1	10,9	10,5
4821	Fritzlar	48	21	4	NA	53,53917052	42,49001535	44,82334871	38,11827958	75,20430106	65,32104455	83,98771123	74,31797235	51,95391706	47,49769584	55,40706606	51,46543777	1,272751323	1,912433862	5,061243386	9,471957672	13,34589947	16,68412698	18,38677249	18,06362434	13,94656085	9,70952381	5,57526455	2,294444444	7,5	9,9	13,9	19,8	23,1	26,9	29,4	28,4	23,8	17,2	11,3	9,9	-6,5	-5,9	-4	1,6	4,5	9,1	10,7	10,4
4822	Gudensberg	48	22	1	NA	45,46236558	36,2672811	37,80798771	34,6236559	68,01382487	59,50076806	73,13364055	59,23655913	50,33640552	37,44239632	48,13824884	45,3609831	1,208253968	1,866507937	4,99047619	9,458888889	13,27873016	16,61365079	18,31666667	17,97698413	13,87333333	9,663492063	5,527777778	2,238888889	7,6	9,9	13,8	19,7	23	26,8	29,4	28,3	23,7	17,2	11,3	9,9	-6,6	-6,1	-3,9	1,8	4,7	9	10,9	10,5
4822	Gudensberg	48	22	3	NA	48,67895545	40,07066052	42,93855606	38,58218126	78,08755761	67,28417819	85,19047619	71,51766513	53,82027648	45,43010752	53,34869432	48,63287252	1,307936508	1,948280423	5,134920635	9,582936508	13,4239418	16,75410053	18,46574074	18,08769841	13,98359788	9,739021164	5,635978836	2,351058201	7,5	9,9	14	19,9	23,1	26,9	29,5	28,4	23,8	17,2	11,3	9,9	-6,4	-5,9	-4	1,8	4,7	9,2	11	10,5
4822	Gudensberg	48	22	2	NA	46,09831029	37,38556068	39,47465439	32,1827957	63,59600613	58,38248848	74,24270355	61,93241168	48,0921659	41,51612903	47,53763442	46,25038403	1,249206349	1,943333333	5,054603175	9,582063492	13,41206349	16,70190476	18,44063492	18,06031746	13,94460317	9,736507937	5,608412698	2,331269841	7,6	10,1	13,9	19,9	23,3	27	29,7	28,6	24	17,2	11,4	10	-6,8	-6,3	-4,3	1,4	4,3	8,9	10,7	10,3
4822	Gudensberg	48	22	4	NA	53,53763442	45,43471581	47,71274961	38,86021506	78,69585255	71,48233487	88,62211981	76,33026113	57,80798771	50,69892474	57,98463903	55,093702	0,969179894	1,637698413	4,706878307	9,211640212	13,05859788	16,37883598	18,08015873	17,70925926	13,64100529	9,493518519	5,323941799	2,077248677	7,5	10	13,9	19,9	23,1	26,9	29,5	28,4	23,9	17,2	11,3	9,9	-7	-6,5	-4,5	1,2	4,1	8,7	10,5	10,1
4823	Melsungen	48	23	1	NA	45,72196619	37,56835639	38,47311829	30,640553	56,93087558	51,9984639	68,60368665	56,08755761	44,60829494	40,11520739	45,68970813	45,7204301	0,978095238	1,677714286	4,717142857	9,245142857	13,08857143	16,39009524	18,10171429	17,724	13,63714286	9,512571429	5,358095238	2,099047619	7,5	9,9	13,9	19,9	23,1	26,9	29,5	28,4	23,8	17,1	11,3	9,9	-7	-6,5	-4,5	1,2	4,1	8,7	10,5	10,1
4823	Melsungen	48	23	3	NA	50,57603687	42,01996929	44,07066052	35,35483871	67,88632871	60,9984639	77,80030723	67,5299539	52,15975423	46,25038403	53,47311829	52,6420891	1,02	1,704761905	4,76031746	9,288412698	13,12396825	16,43968254	18,14571429	17,76809524	13,68936508	9,563015873	5,38952381	2,13015873	7,5	9,9	13,8	19,9	23	26,9	29,5	28,3	23,8	17	11,2	9,8	-6,8	-6,3	-4,3	1,4	4,3	8,9	10,7	10,2
4823	Melsungen	48	23	2	NA	71,57603687	58,76344087	57,79569894	43,22273426	77,95545316	69,18279571	96,39938555	73,3732719	63,87557603	58,63133642	67,96006145	70,5453149	0,322539683	1,018730159	3,923650794	8,42968254	12,29111111	15,61253968	17,3184127	17,01809524	13,00634921	8,985238095	4,746190476	1,502698413	7,2	9,4	13,1	19	22,2	26,1	28,7	27,6	23,2	16,6	10,9	9,4	-7,5	-6,9	-5	0,8	3,6	8,3	10	9,8
4823	Melsungen	48	23	4	NA	71,08909371	58,21966206	59,19047619	46,04301074	86,8141321	76,54377881	100,6605223	83,39938555	67,93394777	61,70660523	71,72964671	71,96159755	0,678703704	1,376587302	4,383994709	8,900396825	12,75886243	16,08703704	17,79656085	17,43862434	13,40939153	9,300529101	5,104761905	1,84457672	7,3	9,7	13,6	19,6	22,7	26,7	29,2	28,1	23,6	17	11	9,7	-7,7	-7,1	-5,2	0,7	3,5	8,2	10,1	9,7
4824	Hessisch Lichtenau	48	24	1	NA	83,9984639	67,60983103	66,812596	47,38402458	85,44700461	75,64823348	100,1397849	77,7357911	72,19354839	67,50076806	77,00460829	83,32872503	0,153869048	0,782738095	3,663392857	8,145833333	12,06636905	15,41681548	17,10416667	16,8297619	12,82276786	8,805505952	4,551488095	1,315922619	6,7	9	12,5	18,5	21,5	25,5	28,2	27,1	22,7	16,2	10,5	9	-7,9	-7,2	-5,4	0,5	3,3	8,1	9,9	9,5
4824	Hessisch Lichtenau	48	24	3	NA	80,01996929	63,68356374	64,04608294	48,08755761	88,83256529	79,32872503	104,5391705	83,47926268	71,19201229	67,09062981	76,33486942	79,10906297	0,537566138	1,177513228	4,159656085	8,648677249	12,5505291	15,89470899	17,59417989	17,28425926	13,2537037	9,148677249	4,935846561	1,692460317	7,1	9,4	13,1	19,1	22,2	26,2	28,9	27,8	23,3	16,8	10,9	9,4	-7,7	-7,1	-5,2	0,6	3,4	8,3	10	9,6
4824	Hessisch Lichtenau	48	24	2	NA	93,59293394	73,17665129	73,734255	52,58371735	92,76651306	84,44239632	110,8678955	84,85099845	77,87250384	74,04608294	84,57603687	90,78494623	0,336904762	0,957142857	3,876984127	8,312698413	12,24378307	15,61164021	17,2765873	17,01124339	12,95608466	8,928571429	4,728571429	1,493915344	7	9,3	12,8	18,8	21,8	25,8	28,5	27,6	23,1	16,7	10,8	9,3	-7,9	-7,3	-5,4	0,3	3,1	8	9,8	9,5
4824	Hessisch Lichtenau	48	24	4	NA	84,08602152	67,08602152	67,50537635	49,57450077	88,22427035	81,30107526	107,0675883	83,03840245	72,08294932	70,40245774	79,08755761	83,0921659	0,462433862	1,081746032	4,039417989	8,492063492	12,43267196	15,78267196	17,45648148	17,17314815	13,12103175	9,018121693	4,844444444	1,613227513	7,1	9,3	12,8	18,9	21,9	25,9	28,8	27,9	23,3	16,9	10,9	9,3	-7,7	-7,1	-5,2	0,4	3,2	8,2	10,1	9,7
4825	Waldkappel	48	25	1	NA	92,16282642	69,68663594	70,98771123	51,79109065	87,74654377	83,76497697	109,4254992	81,19508448	72,27035329	70,79877113	83,44239632	87,34869432	0,541269841	1,159920635	4,071164021	8,521296296	12,46719577	15,81825397	17,50912698	17,2515873	13,13267196	9,10489418	4,912169312	1,702645503	7,5	9,7	13,3	19,3	22,3	26,3	29,1	28,3	23,7	17,4	11,3	9,7	-8,9	-8,2	-6,3	-0,6	2,2	7,2	8,9	8,8
4825	Waldkappel	48	25	3	NA	70,4516129	56,54992319	57,80952381	43,4700461	75,23348694	71,4516129	93,30875577	72,20583716	60,79109065	58,39784945	67,79569894	69,99539171	0,77979798	1,407359307	4,377200577	8,823809524	12,79350649	16,13362193	17,81269841	17,49062049	13,38383838	9,255555556	5,156277056	1,942712843	7,7	9,9	13,6	19,6	22,6	26,6	29,5	28,7	24	17,6	11,5	9,9	-7,7	-7	-4,9	0,3	3	8	10,2	9,7
4825	Waldkappel	48	25	2	NA	68,94930874	56,22119816	56,78648232	42,21505377	73,67281106	71,77726574	93,06144394	69,21966206	59,21658987	56,13056835	65,56835639	67,88018432	1,026330532	1,697058824	4,683613445	9,15	13,09943978	16,44257703	18,14677871	17,8487395	13,65756303	9,536414566	5,434313725	2,195238095	8	10,1	13,7	19,8	22,9	26,8	29,6	28,8	24,2	17,9	11,9	10,1	-7,7	-7	-4,9	0,5	3,3	8,2	10,1	9,8
4825	Waldkappel	48	25	4	NA	57,74961597	47,46236558	48,67434716	36,78033794	65,06605223	62,20122887	81,24270355	61,48540706	51,47158219	49,08294932	56,6236559	57,80184332	0,998730159	1,671904762	4,66047619	9,153650794	13,12031746	16,45936508	18,13952381	17,82396825	13,65111111	9,487777778	5,401428571	2,181428571	7,8	10	13,6	19,7	22,7	26,7	29,5	28,8	24,1	17,8	11,7	9,9	-7,5	-6,8	-4,7	0,5	3,2	8,2	10,3	9,9
4826	Eschwege	48	26	1	NA	55,31643626	45,27035329	46,85714287	35,51920123	62,71121352	63,9984639	82,19047619	59,09984639	49,66973887	47,60983103	54,42549923	55,09831029	1,252678571	1,983482143	4,888541667	9,356845238	13,32366071	16,64910714	18,37172619	18,06473214	13,90223214	9,729613095	5,636160714	2,426488095	8,2	10,2	13,8	19,9	23	26,8	29,6	28,7	24,2	18,1	12,2	10,3	-7,7	-6,9	-4,4	0,8	3,5	8,3	10,2	10
4826	Eschwege	48	26	3	NA	52,46543777	43,01536097	44,07066052	32,17511521	56,45929339	53,62211981	72,15360984	52,68817203	45,97542242	43,32872503	50,80030723	52,30568355	0,695619048	1,336190476	4,239428571	8,704952381	12,69028571	16,04171429	17,72209524	17,44019048	13,33219048	9,198095238	5,055619048	1,866857143	7,7	9,7	13,2	19,4	22,4	26,4	29,1	28,3	23,7	17,6	11,6	9,8	-8,1	-7,4	-5,2	0,3	3	7,9	9,9	9,6
4826	Eschwege	48	26	2	NA	60,33179723	49,56221197	52,58218126	39,28725039	72,3763441	71,68663594	93,32565284	67,16589861	58,94316435	53,78341013	60,02150539	59,76036868	1,17526455	1,908068783	4,84021164	9,366137566	13,30661376	16,64021164	18,38306878	18,08888889	13,91071429	9,686243386	5,56957672	2,355026455	8,1	10	13,8	20	22,9	27	29,5	28,7	24,1	18	12,2	10,3	-7,6	-6,8	-4,4	1	3,8	8,5	10,4	10,2
4826	Eschwege	48	26	4	NA	62,14592935	51,70967742	54,61597542	39,03379416	70,9984639	65,02304148	87,65130568	64,85253455	58,08448542	53,58218126	60,43778803	61,70814132	0,586984127	1,248412698	4,127301587	8,641111111	12,61904762	15,98111111	17,66539683	17,40142857	13,32603175	9,167777778	4,95031746	1,763333333	7,4	9,5	13,2	19,3	22,2	26,4	28,9	28	23,5	17,3	11,4	9,7	-8,3	-7,5	-5,4	0,2	3	7,8	9,8	9,4
4827	Treffurt	48	27	1	NA	77,01075268	62,08448542	64,20276497	43,98771123	83,12442397	79,16589861	106,8694316	76,49615974	73,36712748	64,25345623	73,75883258	75,85407065	0,623280423	1,289550265	4,194312169	8,726190476	12,68822751	16,05185185	17,77248677	17,53042328	13,39113757	9,232142857	4,995767196	1,798544974	7,8	9,9	13,7	19,9	22,8	27	29,5	28,6	24,1	17,7	11,8	10	-8,2	-7,3	-5,2	0,6	3,5	8,1	10	9,7
4827	Treffurt	48	27	3	NA	53,11213516	45,03379416	47,77419355	33,34408603	65,72196619	60,68817203	80,26881719	60,58218126	53,94777265	46,58218126	53,40092165	52,83410139	0,941904762	1,643492063	4,620793651	9,185079365	13,15253968	16,47777778	18,25126984	17,97920635	13,78904762	9,521587302	5,339206349	2,123015873	7,8	9,9	13,7	19,9	22,8	27	29,5	28,6	24,1	17,7	11,8	10	-8,1	-7,3	-5,1	0,7	3,5	8,2	10,1	9,7
4827	Treffurt	48	27	2	NA	84,11213516	66,86328726	71,03840245	44,68356374	86,49462365	79,90322581	106,5714286	81,46390168	75,70506913	67,43010752	78,98924732	83,66820277	0,076470588	0,712184874	3,573809524	8,13837535	12,12731092	15,53207283	17,24663866	17,05658263	12,98529412	8,796498599	4,450420168	1,27605042	6,9	8,8	12,4	18,4	21,4	25,7	28,2	27,1	22,8	16,4	10,8	9,1	-8,5	-7,5	-5,5	0,5	3,3	8,2	9,9	9,7
4827	Treffurt	48	27	4	NA	62,88325652	52,56682029	55,84792626	37,08909371	73,60215055	66,56835639	88,43625194	67,82027648	61,90322581	53,41781874	62,33947774	63,84331797	0,576934524	1,283630952	4,273809524	8,876636905	12,84419643	16,22261905	18,00178571	17,7610119	13,57425595	9,27485119	4,989880952	1,793303571	7,5	9,6	13,5	19,7	22,6	26,9	29,5	28,5	24	17,4	11,7	9,8	-8,1	-7,2	-5,1	1	3,8	8,6	10,3	10
4916	Bad Berleburg	49	16	1	NA	121,1751152	97,05069126	83,89861752	55,68509984	78,42549923	76,84485406	94,82334871	92,34715823	77,10291858	84,40245774	100,7250384	122,1274962	-0,304761905	0,246349206	3,107460317	7,626825397	11,3552381	14,58555556	16,24761905	16,00095238	12,19777778	8,176190476	4,05	0,886666667	5,7	8,3	11,9	17,2	20,6	24,5	27,1	25,2	21,5	15,4	9,5	8,5	-7,4	-7,2	-5,8	0	3,5	7,4	9	9
4916	Bad Berleburg	49	16	3	NA	130,4316436	105,6943165	93,16282642	62,35330261	88,25960061	84,98771123	107,2365591	102,3164363	84,00768048	93,23348694	110,5514593	136,1766513	-0,015608466	0,562830688	3,537169312	8,113227513	11,81507937	15,08492063	16,73108466	16,43386243	12,55886243	8,467857143	4,334126984	1,12962963	6	8,5	12,2	17,6	21,2	25,1	27,7	25,6	21,9	15,5	9,8	8,6	-7,1	-6,8	-5,7	0,7	3,9	8,1	9,5	9,4
4916	Bad Berleburg	49	16	2	NA	119,8540706	94,15514594	82,79877113	54,65437787	77,65898616	76,14439323	92,92473119	90,17665129	75,10138248	82,45622119	98,49155145	118,609831	-0,489047619	0,019206349	2,864126984	7,377301587	11,13666667	14,34730159	16,04031746	15,80920635	12,04253968	8,027777778	3,893809524	0,701269841	5,5	8,1	11,6	16,9	20,3	24,1	26,6	24,9	21,4	15,3	9,7	8,5	-7,2	-6,9	-5,6	0,3	3,9	7,8	9,3	9,3
4916	Bad Berleburg	49	16	4	NA	121,0291859	95,9231951	85,72503839	58,281106	82,70353303	80,19354839	100,3701997	95,68817203	77,49001535	86,61136713	101,7788018	125,1658986	0,055510204	0,626122449	3,574285714	8,120816327	11,84693878	15,1185034	16,77414966	16,4785034	12,62530612	8,537823129	4,401360544	1,204353741	6,3	8,9	12,5	18	21,6	25,4	28,1	26,2	22,4	16	10,1	8,8	-7,2	-6,9	-5,6	0,4	3,9	7,9	9,4	9,4
4917	Battenberg (Eder)	49	17	1	NA	94,3579109	71,921659	64,38709677	42,27188939	60,69278032	62,24423965	72,06144394	69,4700461	56,71274961	63,79569894	76,15514594	91,02918587	-0,341714286	0,196380952	3,065904762	7,584380952	11,3512381	14,57771429	16,25085714	16,02914286	12,21409524	8,172571429	4,043238095	0,857904762	5,6	8,1	11,7	17,1	20,5	24,3	26,8	25,2	21,4	15,4	9,5	8,4	-7,3	-7	-5,7	0,3	3,9	7,8	9,3	9,3
4917	Battenberg (Eder)	49	17	3	NA	102,0675883	75,85407065	70,65437787	47,91397848	71,34254994	69,35483871	84,28878648	79,61136713	62,73118281	70,51305684	83,62211981	101,3640553	0,112749616	0,659447005	3,610138249	8,134869432	11,90076805	15,19262673	16,8546851	16,54777266	12,64976959	8,580184332	4,450230415	1,233486943	6,5	8,9	12,7	18,1	21,6	25,6	28	26,5	22,6	16,1	10,2	9	-7,2	-6,8	-5,4	0,3	3,7	7,9	9,5	9,4
4917	Battenberg (Eder)	49	17	2	NA	94,73118281	71,56989248	64,99692781	45,39938555	68,11367129	70,33947774	77,921659	75,78341013	58,812596	65,34254994	79,20122887	94,74500768	0,136825397	0,706190476	3,59952381	8,099206349	11,90936508	15,17301587	16,83206349	16,5384127	12,63825397	8,569206349	4,486984127	1,275079365	6,3	8,9	12,6	18	21,5	25,3	27,7	26,3	22,4	16,1	10,1	8,9	-7	-6,6	-5,1	0,5	3,8	8,1	9,9	9,6
4917	Battenberg (Eder)	49	17	4	NA	99,06758832	71,9831029	68,39324116	49,56835639	77,88632871	76,78187403	88,281106	85,68049155	62,55760368	69,76036868	82,4700461	99,17665129	0,582407407	1,194312169	4,154232804	8,650661376	12,475	15,79100529	17,43783069	17,07208995	13,06362434	8,999603175	4,892063492	1,642460317	6,9	9,4	13,2	18,7	22,3	26,1	28,5	27,1	23,1	16,6	10,6	9,3	-7,5	-7,1	-5,2	0,1	3,4	7,9	9,8	9,5
4918	Frankenberg (Eder)	49	18	1	NA	80,69585255	61,70046084	56,21505377	41,91244239	67,61597542	68,546851	74,77419355	72,0768049	54,54992319	58,53149	69,64976958	83,06451613	0,316190476	0,895396825	3,78047619	8,203174603	12,11269841	15,4252381	17,07095238	16,71904762	12,77333333	8,753333333	4,626031746	1,398412698	6,7	9,4	13,4	18,9	22,4	26,1	28,5	27,1	23,1	16,5	10,4	9,1	-7,5	-7	-4,9	0,3	3,4	8,2	10	9,7
4918	Frankenberg (Eder)	49	18	3	NA	84,68049155	62,97081413	59,43317971	45,15514594	75,82027648	74,79416284	83,88325652	81,24577574	58,83563748	62,45622119	72,93087558	86,5453149	0,791269841	1,409656085	4,362830688	8,848677249	12,75224868	16,08716931	17,70251323	17,30634921	13,23690476	9,156878307	5,079497354	1,831878307	7	9,6	13,5	19,1	22,7	26,4	28,8	27,4	23,4	16,7	10,6	9,3	-7,4	-7,1	-4,6	0,7	3,6	8,4	10,3	10
4918	Frankenberg (Eder)	49	18	2	NA	64,65284177	50,47465439	45,73118281	36,41474655	65,44700461	62,22887865	69,03379416	66,81566819	49,68509984	51,906298	58,02611368	66,74961597	0,750476191	1,362222222	4,32952381	8,801746032	12,73634921	16,1131746	17,71698413	17,27730159	13,19603175	9,113174603	5,026825397	1,797460317	7,1	9,7	13,7	19,3	22,9	26,5	28,9	27,6	23,5	16,8	10,7	9,2	-7,6	-7,4	-4,7	0,5	3,4	8,4	10,1	9,9
4918	Frankenberg (Eder)	49	18	4	NA	74,64823348	59,68049155	54,85253455	43,93701997	82,50691245	76,32565284	87,22273426	81,97081413	61,74961597	60,74193548	67,92780339	78,98156681	0,638756614	1,247619048	4,200793651	8,644179894	12,64550265	16,03597884	17,64933862	17,16785714	13,075	9,010714286	4,889417989	1,634920635	7	9,7	13,8	19,4	23	26,6	29	27,6	23,6	16,8	10,7	9,2	-8,1	-8	-4,9	0,1	3	8,1	9,9	9,7
4919	Frankenau	49	19	1	NA	61,00460829	49,34562213	45,21044548	38,35483871	67,0921659	64,00614439	71,09984639	67,08602152	50,73118281	49,8294931	57,14900155	64,01075268	0,49	1,097460317	4,036984127	8,510634921	12,4315873	15,81380952	17,41174603	17,00587302	12,96571429	8,926349206	4,786984127	1,542222222	7	9,5	13,5	19	22,6	26,2	28,6	27,3	23,3	16,6	10,5	9,2	-7,8	-7,5	-4,8	0,3	3,2	8,2	9,8	9,7
4919	Frankenau	49	19	3	NA	74,27035329	61,25652842	56,34408603	45,01382487	81,64362519	77,20737326	89,32258065	83,94623655	62,87864823	61,64669739	69,78187403	79,16282642	0,425925926	1,035449735	3,950132275	8,421296296	12,36759259	15,78267196	17,36468254	16,92724868	12,87949735	8,859656085	4,685449735	1,443121693	6,8	9,4	13,4	19	22,6	26,2	28,7	27,4	23,3	16,6	10,5	8,9	-8,1	-8	-5	0	3	8	9,6	9,6
4919	Frankenau	49	19	2	NA	63,58064516	53,30875577	46,79262674	41,58525345	70,91397848	67,25960061	76,85560677	71,60983103	55,83563748	53,22580645	61,50691245	67,19969277	-0,096190476	0,463492064	3,310634921	7,723809524	11,64349206	15,01968254	16,63460317	16,32984127	12,38079365	8,445873016	4,194285714	0,985079365	6,4	8,9	12,8	18,4	21,9	25,5	28	26,9	22,6	16,1	9,9	8,6	-8,6	-7,9	-5,7	-0,5	2,5	7,3	8,8	8,9
4919	Frankenau	49	19	4	NA	73,58832565	60,60522274	54,546851	46,172043	79,453149	77,53609832	87,13210445	83,89247313	61,40860216	59,37173581	69,37788019	75,69431645	0,436772487	1,03994709	3,983465608	8,451587302	12,35648148	15,74272487	17,33240741	16,93042328	12,87738095	8,843121693	4,704497354	1,476322751	6,8	9,5	13,5	19,2	22,8	26,3	28,8	27,9	23,4	16,7	10,5	9	-8,5	-7,7	-5,3	-0,5	2,3	7,1	8,8	8,9
4920	Armsfeld	49	20	1	NA	59,80645161	47,40706606	43,75729645	36,0168971	59,58678955	57,24884794	65,91090629	60,69738865	47,76497697	45,78955452	55,04761903	60,80184332	-0,226095238	0,34	3,223619048	7,62552381	11,52742857	14,8832381	16,50685714	16,25085714	12,30152381	8,392190476	4,097904762	0,908190476	6,3	8,7	12,5	18,1	21,7	25,3	27,7	26,8	22,3	16	9,9	8,7	-8,8	-8	-5,8	-0,8	2,2	7	8,5	8,6
4920	Armsfeld	49	20	3	NA	73,63594471	58,04454684	53,70506913	42,85253455	71,56835639	68,40245774	79,33486942	74,60061445	57,16897081	55,54070661	66,43471581	74,34869432	-0,168412698	0,416507937	3,316031746	7,711111111	11,61222222	14,96396825	16,5852381	16,2931746	12,29206349	8,354920635	4,11952381	0,941269841	6,3	8,8	12,7	18,5	22	25,5	27,9	27,6	22,4	16,1	9,8	8,5	-9	-8,1	-5,7	-0,9	1,9	6,7	8,4	8,5
4920	Armsfeld	49	20	2	NA	66,42089094	50,93855606	49,4516129	39,43471581	68,11059906	64,20276497	74,95698926	67,71428571	52,23655913	50,16589861	60,61136713	66,13210445	0,247142857	0,901111111	3,877460317	8,292857143	12,16238095	15,52968254	17,15015873	16,85253968	12,84333333	8,826190476	4,586507937	1,375714286	6,8	9,4	13,4	19,2	22,6	26,2	28,6	28	23	16,6	10,4	9,1	-8,4	-7,5	-5,4	-0,4	2,4	7,2	8,8	8,9
4920	Armsfeld	49	20	4	NA	81,67127497	63,79877113	60,67127497	48,1889401	83,15821813	77,94162826	90,71582181	83,56682029	63,57142858	62,23041474	74,26113671	81,87250384	0,197222222	0,859656085	3,83478836	8,235714286	12,10330688	15,47698413	17,07063492	16,75767196	12,70992063	8,712433862	4,498941799	1,307936508	6,7	9,5	13,6	19,5	22,9	26,4	28,8	28,4	23,2	16,7	10,5	9,1	-9	-7,9	-5,7	-0,9	1,9	6,5	8,2	8,4
4921	Borken (Hessen)	49	21	1	NA	55	43,78187403	42,44239632	35,01996929	64,9047619	58,35637481	71,71428571	62,30875577	46,63594471	44,94009216	52,9984639	56,6267281	0,799047619	1,456984127	4,548888889	8,963333333	12,82222222	16,20301587	17,84968254	17,52746032	13,44968254	9,304444444	5,137460317	1,878571429	7,2	9,8	13,9	19,8	23,2	26,8	29,3	28,5	23,7	17,1	10,9	9,6	-7,5	-6,6	-4,7	0,5	3,5	8,2	9,7	9,7
4921	Borken (Hessen)	49	21	3	NA	63,31643626	50,10599077	49,45929339	40,57296468	75,65437787	69,23195084	83,40245774	72,77112135	53,33486942	52,59293394	61,2826421	64,85099845	0,992857143	1,707142857	4,856349206	9,332275132	13,16071429	16,53703704	18,16878307	17,80634921	13,65489418	9,461640212	5,350396825	2,087566138	7,1	9,8	13,9	19,8	23,2	26,8	29,3	28,5	23,6	17	10,8	9,5	-7,1	-6,5	-4,4	0,9	3,8	8,5	10	9,8
4921	Borken (Hessen)	49	21	2	NA	42,52688171	35,08141323	35,83102919	31,16897081	61,02457758	52,93855606	70,10138248	59,47311829	42,86789555	40,06758832	44,20890935	42,24423965	1,235714286	1,904920635	5,066984127	9,522380952	13,38142857	16,71539683	18,41365079	18,06571429	13,92698413	9,695079365	5,571904762	2,283650794	7,4	9,9	13,9	19,9	23,2	26,9	29,4	28,5	23,7	17,2	11,1	9,8	-6,4	-5,8	-3,8	1,6	4,5	9,2	10,7	10,4
4921	Borken (Hessen)	49	21	4	NA	55,88940094	45,06144394	47,25652842	40,28417819	75,14285713	68,812596	87,77419355	72,83717358	53,38709677	51,45622119	57,21812597	56,60061445	1,178439153	1,894179894	5,108201058	9,620502646	13,41904762	16,76904762	18,4484127	18,08161376	13,9265873	9,664417989	5,562698413	2,26031746	7,2	9,8	13,9	19,8	23,2	26,9	29,4	28,6	23,7	17,1	10,9	9,6	-6,3	-5,9	-3,9	1,7	4,7	9,2	10,8	10,5
4922	Homberg (Efze)	49	22	1	NA	40,58986174	34,69431645	37,12135177	34,11674348	67,94162826	56,57296468	74,79416284	62,2826421	43,9047619	40,70046084	47,22580645	42,06298003	1,143650794	1,801428571	4,945396825	9,414285714	13,26	16,58952381	18,29365079	17,94428571	13,84888889	9,614920635	5,478888889	2,201428571	7,4	9,9	13,9	19,9	23,1	27	29,5	28,5	23,8	17,2	11,2	9,9	-6,8	-6,3	-4,4	1,3	4,3	8,8	10,6	10,2
4922	Homberg (Efze)	49	22	3	NA	48,30261135	41,88325652	43,79877113	40,84485406	77,91705068	68,1705069	90,79416284	74,08294932	53,18433181	49,63287252	52,02611368	48,68202765	1,079232804	1,783597884	4,975132275	9,513227513	13,33082011	16,64708995	18,35687831	18,00740741	13,86521164	9,617989418	5,474867725	2,159391534	7,2	9,8	13,9	19,8	23	26,8	29,3	28,3	23,6	17	10,9	9,6	-6,8	-6,4	-4,4	1,5	4,6	8,9	10,5	10,4
4922	Homberg (Efze)	49	22	2	NA	46,78648232	40,05683565	42,19969277	36,47926268	70,98003071	61,21044548	80,6236559	65,5483871	50,42396313	45,6390169	51,68970813	49,36559139	0,71031746	1,348253968	4,413015873	8,915714286	12,75857143	16,09746032	17,78730159	17,45285714	13,39079365	9,28015873	5,053650794	1,798571429	6,9	9,3	13,1	19,1	22,2	26,1	28,7	27,6	23,1	16,6	10,6	9,3	-7	-6,5	-4,6	1,2	4,2	8,7	10,5	10,1
4922	Homberg (Efze)	49	22	4	NA	60,14746545	50,52688171	52,62826419	45,83410139	85,69585255	73,33026113	98,29493087	79,79262674	62,48079877	57,91858677	64,54070661	61,75576035	0,572619048	1,247354497	4,347354497	8,905820106	12,72989418	16,07261905	17,76957672	17,44007937	13,37883598	9,217989418	4,978306878	1,700132275	7	9,5	13,4	19,4	22,6	26,4	29	28	23,3	16,8	10,7	9,5	-7,1	-6,7	-4,7	1,1	4,2	8,6	10,4	10,1
4923	Altmorschen	49	23	1	NA	37,70199694	31,88325653	33,9831029	29,02918587	56,26113671	49,97081413	65,31643626	52,85714287	41,79262674	37,35330261	41,97695852	38,77419355	0,899238095	1,581904762	4,664571429	9,217333333	13,05428571	16,38609524	18,09028571	17,73161905	13,624	9,463238095	5,284380952	2,023428571	7,5	9,9	13,9	19,9	23	26,9	29,5	28,4	23,9	17,1	11,2	9,8	-7,1	-6,6	-4,6	1,2	4,2	8,7	10,5	10,1
4923	Altmorschen	49	23	3	NA	62,06758832	50,52841781	53,16897081	44,25499232	83,15821813	71,23655913	93,78648232	76,21812597	62,04608294	57,78801842	65,1705069	62,98463903	0,492016807	1,165686275	4,240196078	8,801120448	12,63585434	15,97815126	17,67843137	17,35462185	13,30462185	9,142436975	4,908543417	1,630812325	6,8	9,4	13,2	19,3	22,3	26,3	28,8	27,8	23,2	16,7	10,6	9,3	-7,2	-6,8	-4,8	1	4	8,5	10,3	10
4923	Altmorschen	49	23	2	NA	53,70353303	44,17665129	45,78648232	36,38709677	71,14900155	61,55145929	80,76804916	65,51766513	53,4700461	49,18125961	56,14285713	54,72503839	0,786190476	1,504126984	4,558571429	9,091111111	12,93603175	16,27968254	17,97111111	17,63412698	13,53555556	9,396666667	5,206666667	1,944285714	7,4	9,9	13,9	19,9	23	27	29,5	28,5	23,9	17,2	11,2	9,7	-7,4	-6,8	-5	0,8	3,8	8,3	10,1	9,8
4923	Altmorschen	49	23	4	NA	57,49769584	47,05683565	48,99078342	39,12442397	76,77880184	65,05837174	85,41781874	69,12288787	56,98003071	52,65130568	59,66820277	58,69892474	0,748809524	1,449107143	4,529017857	9,069345238	12,92232143	16,28005952	17,9735119	17,6358631	13,51666667	9,339434524	5,15610119	1,881547619	7,4	10	13,9	19,9	23	27	29,6	28,6	24	17,3	11,2	9,7	-7,3	-6,8	-4,7	1,1	4	8,5	10,3	10
4924	Seifertshausen	49	24	1	NA	62,97849461	50,67434716	51,61136713	38,75115206	75,08909371	65,51152074	85,88786484	68,23348694	58,41321045	54,50998465	62,9984639	63,86175116	0,503968254	1,166031746	4,187777778	8,662698413	12,56698413	15,91952381	17,60825397	17,28507937	13,22047619	9,12015873	4,904126984	1,648095238	7,1	9,6	13,4	19,4	22,4	26,4	29	28,1	23,5	16,9	10,9	9,4	-7,6	-7,1	-5	0,7	3,5	8,3	10,2	9,7
4924	Seifertshausen	49	24	3	NA	64,62058371	51,87557603	54,61751152	41,70046084	84,76497697	72,41781874	92,56067587	74,76958526	61,89400923	57,21351768	65,47158219	65,19662058	0,89457672	1,595502646	4,727645503	9,256746032	13,15039683	16,51058201	18,20145503	17,8542328	13,68478836	9,477645503	5,331481481	2,044047619	7,4	9,9	13,8	20	22,9	27	29,6	28,8	24,1	17,4	11,3	9,7	-7,4	-6,8	-4,7	1	3,8	8,5	10,3	10
4924	Seifertshausen	49	24	2	NA	66,61597542	53,3732719	54,80952381	40,18125961	74,51152074	66,73732719	87,69585255	68,75115206	59,64823348	57,54070661	65,25960061	67,74807987	0,413968254	1,031904762	3,991587302	8,414126984	12,37619048	15,74285714	17,38888889	17,0915873	13,03253968	8,96984127	4,78031746	1,56	7	9,2	12,7	18,8	21,9	25,9	28,7	28	23,2	16,9	10,7	9,2	-7,8	-7,2	-5,2	0,2	3	7,9	10,1	9,5
4924	Seifertshausen	49	24	4	NA	69,85407065	56,13978494	59,08909371	43,92626729	85,77419355	74,94777265	96,98003071	77,40092165	64,59754226	61,3609831	69,70814132	70,98156681	0,730952381	1,408994709	4,450396825	8,947486772	12,88121693	16,22989418	17,90846561	17,57830688	13,42089947	9,287433862	5,125396825	1,877777778	7,4	9,8	13,7	19,8	22,8	26,9	29,5	28,7	23,9	17,3	11,2	9,6	-7,6	-7	-5	0,5	3,3	8,2	10,3	9,7
4925	Sontra	49	25	1	NA	62,31336406	51,03225806	53,94162826	41,32565284	74,45622119	67,49001535	89,51305684	72,49001535	57,55145929	54,99231952	62	64,12442397	0,796248196	1,432323232	4,401587302	8,836219336	12,81111111	16,16580087	17,78730159	17,45757576	13,31774892	9,214862915	5,167388167	1,953391053	7,7	9,9	13,3	19,4	22,4	27	29,6	29,1	24,1	17,8	11,3	9,7	-7,9	-7,1	-5,1	0	2,7	7,8	10,2	9,6
4925	Sontra	49	25	3	NA	73,44393242	61,093702	62,46697387	47,06298003	84,85714287	74,75729645	103,453149	81,07066052	65,87711213	63,41781874	72,28878648	75,08755761	0,585978836	1,214550265	4,201587302	8,652380952	12,63029101	15,99007937	17,62671958	17,30542328	13,16759259	9,062169312	4,96494709	1,763227513	7,5	9,6	13	19,1	22,2	26,6	29,3	28,7	23,8	17,4	11	9,4	-7,9	-7,1	-5,1	0,2	3	7,9	10,3	9,6
4925	Sontra	49	25	2	NA	67,99078342	56,88479261	59,83410139	44,47465439	79,27035329	71,41321045	98,53917052	77,01996929	61,87557603	59,18279571	67,39016897	69,55299539	0,860449735	1,51547619	4,471957672	8,93042328	12,91534392	16,25965608	17,87089947	17,55	13,39140212	9,27473545	5,236904762	2,030687831	7,8	10	13,5	19,6	22,6	27,1	29,7	29,1	24,2	17,8	11,5	9,8	-8	-7,1	-5,2	-0,1	2,7	7,7	10,2	9,4
4925	Sontra	49	25	4	NA	72,22427035	62,52227342	63,23655913	47,50384026	84,30875577	73,52841781	101,0230415	79,19354839	64,40245774	61,96006145	72,60983103	73,00460829	0,57010582	1,191402116	4,163756614	8,635185185	12,62989418	15,97830688	17,60806878	17,28994709	13,16190476	9,041269841	4,948412698	1,747354497	7,7	9,7	13,2	19,3	22,3	26,9	29,4	29	24	17,7	11,2	9,5	-8	-7,3	-5,3	0,1	2,9	7,8	10,2	9,4
4926	Herleshausen	49	26	1	NA	72,08448542	59,36251919	61,56989248	43,5483871	77,85867897	69,55760368	96,77112135	71,73732719	62,01996929	59,10906297	69,42089094	71,90322581	0,345310245	0,956421356	3,852813853	8,303463203	12,31385281	15,67417027	17,31197691	17,05367965	12,98066378	8,9004329	4,712842713	1,535497835	7,4	9,4	12,9	19	22	26,2	29	28,4	23,5	17,3	11,1	9,4	-8,1	-7,4	-5,4	-0,1	2,7	7,7	9,9	9,4
4926	Herleshausen	49	26	3	NA	61,41167435	51,95238097	54,172043	38,76036868	71,81874039	61,49001535	84,98003071	65,30414745	54,85867897	52,01843319	61,27342548	61,71582181	0,544086022	1,204915515	4,174807988	8,698463902	12,69769585	16,02688172	17,70798771	17,41889401	13,26574501	9,095698925	4,955760369	1,749615975	7,4	9,4	13,1	19,2	22	26,4	29	28,4	23,6	17,3	11,1	9,4	-8	-7,4	-5,4	0,2	3	7,9	10,1	9,6
4926	Herleshausen	49	26	2	NA	70,29032258	58,20583716	60,64669739	41,69278032	77,24423965	68,15975423	95,63287252	70,54377881	62,05529955	57,90322581	68,12442397	70,29800306	0,376334776	1,022655123	3,929292929	8,437373737	12,42193362	15,7975469	17,48484848	17,22626263	13,13867244	8,986868687	4,757864358	1,564069264	7,2	9,2	12,8	18,9	21,8	26	28,6	27,8	23,3	17	11,1	9,4	-8,1	-7,3	-5,1	0,4	3,3	8,1	10,1	9,7
4926	Herleshausen	49	26	4	NA	45,33486942	38,6390169	40,55606758	28,58218126	55,95084484	46,85407065	65,37019968	50,07373271	42,8264209	39,75576035	45,54224271	46,91858677	0,732380952	1,451619048	4,505142857	9,102666667	13,05885714	16,39561905	18,14952381	17,84952381	13,63428571	9,340571429	5,179238095	1,938095238	7,4	9,5	13,6	19,7	22,5	26,9	29,5	28,7	24	17,3	11,3	9,6	-7,7	-7,1	-5	0,7	3,6	8,4	10,4	9,9
4927	Creuzburg	49	27	1	NA	72,13364055	60,84946235	64,13824884	43,37941629	82,85407065	72,62211981	99,29339477	75,19969277	68,67588326	61,58986174	72,50844855	74,80645161	0,537962963	1,245502646	4,206349206	8,790608466	12,75119048	16,12843915	17,84854497	17,6015873	13,46428571	9,210978836	4,95978836	1,749206349	7,4	9,5	13,4	19,6	22,3	26,8	29,4	28,5	24	17,3	11,5	9,7	-7,9	-7,1	-4,9	0,8	3,7	8,4	10,3	9,8
4927	Creuzburg	49	27	3	NA	53,13671274	45,60061445	48,05990784	34,00614439	67,19354839	56,01075268	76,56374806	59,87711213	52,15360984	47,59447003	54,02764977	55,65284177	0,761587302	1,51	4,583968254	9,216984127	13,17571429	16,52333333	18,29888889	18,00634921	13,77444444	9,443650794	5,24968254	1,995238095	7,4	9,6	13,5	19,7	22,5	26,9	29,5	28,6	24	17,3	11,5	9,7	-7,9	-7,2	-5,1	1,1	3,9	8,5	10,3	9,9
4927	Creuzburg	49	27	2	NA	63,61443932	54,15207374	59,50076806	40,66973887	80,32104455	69,32411674	91,18125961	72,57450077	66,21044548	57,13824884	66,06451613	66,75729645	0,744047619	1,492724868	4,542063492	9,17526455	13,12407407	16,48955026	18,29021164	18,02936508	13,80555556	9,475396825	5,204497354	1,987830688	7,4	9,6	13,3	19,5	22,4	26,8	29,4	28,5	24	17,3	11,5	9,7	-7,9	-7	-4,8	1,3	4,1	8,7	10,5	10,1
4927	Creuzburg	49	27	4	NA	52,59447003	45,72964671	49,60215055	35,03072197	67,87711213	57,21198158	76,32104455	61,31490016	54,7204301	49,3609831	55,00307219	55,63748081	0,639047619	1,40968254	4,501587302	9,151111111	13,09365079	16,45333333	18,26619048	18,02555556	13,79031746	9,443492063	5,152222222	1,923333333	7,3	9,4	13,2	19,4	22,2	26,6	29,4	28,4	23,9	17,2	11,4	9,6	-7,8	-6,9	-4,8	1,9	4,7	8,9	10,6	10,3
5016	Bad Laasphe	50	16	1	NA	115,4393241	93,265745	81,17665129	53,20890935	79,61136713	74,23655913	94,09831029	88,37788019	75,70814132	82,74347158	97,33333332	120,3225806	-0,444920635	0,163650794	3,10031746	7,676984127	11,3884127	14,67634921	16,33380952	16,04793651	12,24730159	8,166984127	3,910634921	0,727777778	5,8	8,4	12	17,4	20,9	25,1	27,5	25,4	21,7	15,3	9,6	8,4	-7,2	-6,8	-5,7	0,5	3,9	8,1	9,4	9,4
5016	Bad Laasphe	50	16	3	NA	133,9631336	109,4854071	94,35483871	62,1705069	91,55145929	86,38709677	108,7511521	99,56221197	84,59754226	93,63594471	111,1121352	140,2995392	0,234391534	0,864021164	3,818650794	8,389550265	12,09695767	15,40224868	17,04484127	16,70621693	12,83227513	8,74510582	4,553968254	1,336640212	6,7	9,2	12,9	18,4	21,8	25,9	28,5	26,8	22,7	16,3	10,3	9,1	-7,1	-7,2	-5,3	0,3	3,8	7,7	9,5	9,4
5016	Bad Laasphe	50	16	2	NA	87,2795699	68,59754226	61,76190477	42,52073732	62,69738865	58,16897081	73,70660523	68,08602152	56,32718894	62,00307219	72,60983103	90,43932413	-0,138857143	0,424952381	3,338666667	7,868190476	11,61619048	14,92057143	16,57314286	16,26647619	12,41504762	8,395619048	4,204380952	0,978476191	6,2	8,6	12,1	17,6	21,2	25,1	27,7	26,1	22,1	15,8	9,9	8,6	-7	-7,1	-5,4	0,6	4,1	7,9	9,6	9,6
5016	Bad Laasphe	50	16	4	NA	95,91090629	76,0015361	67,827957	46,83717358	71,87557603	66,3763441	84,00614439	75,13210445	61,24423965	67,70046084	79,76036868	100,5499232	0,527936508	1,142063492	4,116190476	8,684920635	12,43904762	15,74746032	17,36746032	17,03111111	13,04619048	8,945873016	4,838571429	1,603492063	6,9	9,4	13,1	18,7	22,1	26	28,8	27,4	23	16,6	10,5	9,4	-6,8	-7,2	-5,1	0,6	4,1	8,1	9,8	9,6
5017	Biedenkopf	50	17	1	NA	88,89093703	64,66359448	61,96620584	44,40092165	69,63748081	64,30721968	79,56682029	72,83870968	56,75115206	62,97542242	73,2795699	88,88786484	0,116507937	0,689365079	3,624920635	8,146031746	11,92888889	15,2468254	16,88174603	16,56634921	12,6568254	8,595873016	4,424126984	1,204126984	6,6	9	12,8	18,3	21,8	25,8	28,3	26,8	22,7	16,3	10,3	9	-7,4	-7,7	-5,5	0	3,4	7,5	9,5	9,3
5017	Biedenkopf	50	17	3	NA	103,2457757	76,59600613	71,39784945	52,60675884	86,48847926	76,88172042	98,11367129	88,30875577	67,61904761	73,97849461	84,81566819	105,1305684	0,264153439	0,845634921	3,790740741	8,303571429	12,1255291	15,43888889	17,08716931	16,75198413	12,77420635	8,722222222	4,546957672	1,314285714	7,1	9,4	13,3	18,8	22,3	26,2	29,1	27,9	23,4	16,8	10,7	9,4	-7,3	-7,8	-5,3	0,2	3,7	7,6	9,5	9,4
5017	Biedenkopf	50	17	2	NA	81,0921659	58,69585255	56,24423965	41,83410139	68,21966206	64,30414745	77,20583716	72,82181258	52,97388632	58,27342548	67,640553	81,02150539	0,592626728	1,19969278	4,17281106	8,666205837	12,51582181	15,85023041	17,47434716	17,10660522	13,08709677	9,00952381	4,885407066	1,642242704	7,1	9,6	13,6	19,2	22,8	26,5	29	27,7	23,6	16,9	10,8	9,4	-7,2	-7	-4,8	0,5	3,8	8,2	10,1	9,8
5017	Biedenkopf	50	17	4	NA	88,83102919	66,42396313	62,16589861	47,11367129	80,19047619	70,58678955	90,827957	83,36559139	60,75729645	64,40552997	74,21658987	88,96774194	0,652653061	1,263673469	4,280816327	8,763401361	12,63414966	15,96530612	17,60503401	17,21619048	13,1907483	9,090204082	4,908435374	1,700952381	7,2	9,6	13,6	19,3	22,8	26,7	29	27,8	23,7	16,9	10,7	9,4	-7,6	-7,6	-5	0,1	3,6	7,8	9,8	9,6
5018	Wetter (Hessen)	50	18	1	NA	77,42857142	58,00614439	55,50844855	42,69892474	74,98924732	71,23809523	83,78955452	79,48387097	56,27342548	59,05990784	67,41935484	78,29646697	0,979497355	1,615608466	4,611507937	9,089417989	12,99722222	16,36865079	17,96560847	17,55462963	13,44219577	9,321825397	5,246560847	2,00462963	7,3	9,7	13,9	19,5	23	26,8	29,1	27,9	23,8	17	10,9	9,4	-7,4	-6,9	-4,3	0,7	3,8	8,5	10,3	10,1
5018	Wetter (Hessen)	50	18	3	NA	62,74961597	47,97235023	45,3609831	35,78187403	64,21044548	56,08909371	73,19508448	66,80491552	45,69278032	47,19047619	53,97695852	62,96927803	1,155238095	1,806349206	4,866031746	9,361111111	13,23650794	16,62111111	18,23253968	17,78396825	13,65174603	9,476190476	5,385555556	2,166666667	7,5	9,8	14	19,7	23,3	27,1	29,4	28,2	24,1	17,1	11	9,5	-7,2	-6,6	-4,1	0,9	4	8,7	10,5	10,3
5018	Wetter (Hessen)	50	18	2	NA	74,65437787	59,07373271	55,02764977	43,95238097	79,50844855	74,58064516	89,01382487	82,7204301	60,09677419	60,14592935	67,64362519	77,22734255	0,669444444	1,275	4,247089947	8,683862434	12,6468254	16,02513228	17,65330688	17,21111111	13,13412698	9,055687831	4,920767196	1,660582011	7	9,6	13,7	19,3	22,9	26,6	28,9	27,7	23,6	16,9	10,7	9,2	-7,9	-7,6	-4,7	0,4	3,2	8,2	9,9	9,8
5018	Wetter (Hessen)	50	18	4	NA	60,72350229	46,04147465	45,19662058	35,78341013	65,05529955	60,28571429	76,718894	67,84331797	47,78648232	48,47158219	54,16589861	60,22887865	0,828571429	1,458888889	4,474603175	8,93952381	12,84126984	16,22444444	17,86095238	17,4347619	13,34206349	9,20031746	5,062380952	1,835714286	7,4	9,6	13,7	19,5	23	27	29,1	28	23,9	17	10,8	9,3	-7,7	-7	-4,6	0,4	3,6	8,2	10,1	9,9
5019	Gem�nden (Wohra)	50	19	1	NA	69,76651306	56,78187403	52,72657452	42,53456223	77,25038403	73,15975423	86,59139784	83,46851	58,58218126	58,66052226	66,33486942	72,906298	0,716534392	1,338227513	4,327248677	8,798809524	12,73743386	16,14391534	17,71362434	17,27962963	13,18320106	9,095899471	4,964021164	1,731349206	7,1	9,7	13,9	19,6	23,1	26,8	29,1	28,3	23,7	17	10,7	9,2	-7,9	-7,6	-4,7	0,4	3,2	8,2	9,9	9,7
5019	Gem�nden (Wohra)	50	19	3	NA	59,23809523	45,54224271	44,29493087	36,16897081	65,75883258	59,39631335	75,65898616	69,32104455	48,10138248	48,73732719	54,27649771	60,6390169	0,85952381	1,535555556	4,558730159	9,04047619	12,94444444	16,33095238	17,93095238	17,51126984	13,39301587	9,249047619	5,111904762	1,889365079	7,2	9,7	13,8	19,5	23,1	26,8	29,2	28,1	23,8	17	10,8	9,2	-7,7	-7	-4,3	0,6	3,6	8,3	10	9,9
5019	Gem�nden (Wohra)	50	19	2	NA	69,72503839	55,65591397	52,69892474	43,05376345	76,80030723	74,13517665	85,46543777	82,05683565	57,67281106	57,92780339	65,35637481	71,83870968	0,698809524	1,361904762	4,363888889	8,846693122	12,71812169	16,09920635	17,69431217	17,2723545	13,14775132	9,047486772	4,955687831	1,748677249	6,9	9,6	13,7	19,6	23	26,6	29	28,4	23,5	16,9	10,6	9,1	-8,1	-7,4	-4,7	0	2,7	7,4	9,1	9,1
5019	Gem�nden (Wohra)	50	19	4	NA	57,74193548	45,04761903	43,25499232	35,35023042	63,56221197	60,05990784	74,50384026	68,25038403	47,36405529	47,88940094	53,14285713	59,18125961	0,888730159	1,553492063	4,61047619	9,105714286	12,96952381	16,32825397	17,93380952	17,53174603	13,38	9,22984127	5,124920635	1,90031746	7,1	9,7	13,9	19,6	23,2	26,8	29,2	28,4	23,7	16,9	10,7	9,2	-7,9	-7,1	-4,6	0,1	3,1	7,8	9,4	9,4
5020	Gilserberg	50	20	1	NA	64,86328726	50,96466974	48,48847926	38,75729645	68,13671274	65,59754226	75,12903226	71,89861752	51,99385561	51,74654377	59,68356374	66,72350229	0,204920635	0,828730159	3,79968254	8,22968254	12,10507937	15,46619048	17,04730159	16,70507937	12,60507937	8,596507937	4,461111111	1,297460317	6,5	9,2	13,2	19,2	22,6	26,1	28,4	28,3	22,8	16,5	10,2	8,8	-8,8	-7,7	-5,3	-0,8	2	6,6	8,2	8,4
5020	Gilserberg	50	20	3	NA	51,84485406	40,40399387	38,99231952	31,30721966	56,27496161	53,34254994	62,35023042	59,46390168	42,08294932	41,96159755	47,85099845	52,52534561	0,456761905	1,11047619	4,116571429	8,610285714	12,46628571	15,8207619	17,41980952	17,07790476	12,9592381	8,852	4,720190476	1,49752381	6,7	9,4	13,4	19,2	22,7	26,2	28,7	28,3	23,1	16,6	10,4	9	-8,2	-7,3	-4,9	-0,2	2,6	7,1	8,8	9
5020	Gilserberg	50	20	2	NA	71,20430106	56,25345623	54,61443932	44,01382487	78,40552997	75,3763441	86,32718894	81,7327189	58,51612903	58,31336406	66,64669739	71,83870968	0,547089947	1,207275132	4,263359788	8,713756614	12,55701058	15,93611111	17,51891534	17,15939153	13,02301587	8,94457672	4,82526455	1,629100529	6,7	9,5	13,6	19,4	22,8	26,3	28,7	28,4	23,1	16,7	10,4	9,1	-8,3	-7,4	-4,9	-0,3	2,4	6,8	8,5	8,8
5020	Gilserberg	50	20	4	NA	58,92933948	46,98463903	45,73118281	36,9201229	66,55606758	63,40399387	72,74654377	69,01996929	48,85714287	49,18433181	56,0798771	59,46543777	0,59031746	1,273333333	4,363809524	8,843333333	12,66984127	16,01984127	17,63285714	17,30777778	13,18015873	9,032698413	4,891269841	1,636031746	6,8	9,5	13,6	19,5	22,9	26,6	29,1	28,5	23,4	16,8	10,6	9,2	-8,1	-7,3	-5	-0,2	2,6	7,1	8,8	9
5021	Ziegenhain	50	21	1	NA	61,88479261	49,46390168	50,29800306	41,43778803	76,57603687	71,15514594	85,33333332	76,59600613	54,33333332	54,30261135	61,14132103	62,09831029	0,938227513	1,678968254	4,836243386	9,358465608	13,16732804	16,52566138	18,16574074	17,80185185	13,6457672	9,417063492	5,323677249	2,03994709	7,1	9,7	13,8	19,8	23,1	26,8	29,3	28,7	23,5	17	10,8	9,5	-7,2	-6,5	-4,3	0,8	3,6	8,3	9,8	9,6
5021	Ziegenhain	50	21	3	NA	48,97849461	40,38863287	40,76036868	32,98463903	62,88786484	58,42703532	67,21198158	63,06144394	43,86789555	44,45007681	49,2642089	49,34869432	1,065873016	1,830793651	5,025714286	9,585555556	13,38460317	16,72650794	18,39952381	18,04412698	13,82285714	9,541587302	5,446190476	2,124603175	6,8	9,6	13,8	19,7	23,1	26,8	29,3	28,6	23,4	16,9	10,7	9,4	-6,7	-6,1	-4	1,2	4,1	8,7	10,3	10,1
5021	Ziegenhain	50	21	2	NA	59,68049155	48,22580645	50,75576035	43,65745006	78,78341013	72,51152074	90,85560677	76,827957	55,80337942	55,1705069	60,23195084	60,35483871	0,946031746	1,680687831	4,872089947	9,44047619	13,21111111	16,56865079	18,24537037	17,9212963	13,76177249	9,518783069	5,370767196	2,051719577	7,1	9,7	13,8	19,8	23	26,8	29,3	28,4	23,6	17,1	10,9	9,6	-6,5	-6,1	-4,1	1,5	4,6	9	10,7	10,3
5021	Ziegenhain	50	21	4	NA	51,21812597	41,31490016	42,70967742	34,7173579	65,39784945	58,95698926	73,87403994	65,55299539	46,50844855	46,812596	51,47158219	50,64362519	0,829047619	1,595238095	4,828571429	9,43031746	13,17730159	16,52142857	18,21857143	17,93492063	13,73777778	9,471746032	5,283333333	1,90952381	6,8	9,6	13,7	19,7	22,9	26,8	29,2	28,5	23,4	16,9	10,6	9,4	-6,6	-6,3	-4,2	1,8	4,9	9,1	10,6	10,4
5022	Schwarzenborn	50	22	1	NA	55,33179723	45,5453149	46,79109065	40,10599077	72,53917052	64,187404	83,66820277	71,0168971	52,43164361	51,86175116	56,60983103	56,78187403	0,574039939	1,271428571	4,438709677	9,019201229	12,81766513	16,14761905	17,84516129	17,53517665	13,45683564	9,267588326	5,013056836	1,673886329	6,9	9,6	13,6	19,6	22,8	26,7	29,1	28,2	23,4	16,9	10,7	9,4	-7,1	-6,8	-4,7	1,2	4,3	8,6	10,2	10,1
5022	Schwarzenborn	50	22	3	NA	69,45007681	55,80491552	57,88018432	45,89861752	84,625192	73,19662058	98,37941629	87,41167435	63,11059906	63,33179723	69,25960061	70,03686635	0,082857143	0,798231293	3,974965986	8,627755102	12,39142857	15,71251701	17,40952381	17,19659864	13,14380952	8,968707483	4,608027211	1,217006803	6,2	8,9	12,7	18,8	22	25,9	28,3	27,3	22,6	16,3	10,1	8,9	-7,5	-7,2	-5,2	1,2	4,5	8,4	9,7	9,9
5022	Schwarzenborn	50	22	2	NA	58,20430106	48,51920123	49,88786484	42,00921658	73,70814132	63,26881719	82,87864823	70,22887865	54,59754226	53,99231952	59,16436252	58,39170506	0,308730159	0,993492064	4,101746032	8,68968254	12,49507937	15,83412698	17,52888889	17,24777778	13,20888889	9,040634921	4,763650794	1,444285714	6,7	9,3	13,2	19,2	22,3	26,3	28,8	27,8	23,1	16,6	10,5	9,3	-7,2	-6,9	-4,8	1,2	4,1	8,5	10,1	10
5022	Schwarzenborn	50	22	4	NA	79,72811061	65,76804916	66,67127497	52,85714287	91,94930874	78,20583716	103,2488479	92,1705069	69,92780339	70,84024577	77,84792626	80,35176652	-0,08452381	0,599338624	3,726190476	8,338095238	12,12698413	15,47949735	17,15291005	16,93518519	12,91269841	8,797354497	4,394444444	1,040740741	6,3	8,9	12,7	18,8	21,8	25,9	28,3	27,4	22,7	16,2	10,1	8,9	-7,5	-7,2	-5,1	1,2	4,4	8,3	9,7	9,9
5023	Ludwigseck	50	23	1	NA	63,281106	51,53302613	52,95698926	42,58678955	77,81720429	64,63594471	88,04147465	71,65437787	58,97235023	56,40860216	64,11674348	64,78494623	0,077142857	0,732222222	3,765714286	8,311269841	12,16920635	15,52793651	17,2115873	16,93301587	12,93253968	8,834920635	4,512222222	1,236349206	6,3	8,8	12,4	18,5	21,5	25,6	28	27,2	22,5	16,2	10,1	8,8	-7,5	-7,1	-5	0,9	3,9	8,2	9,9	9,7
5023	Ludwigseck	50	23	3	NA	74,078341	62,02764977	62,53609832	48,58064516	87,94777265	71,50998465	97,8294931	79,23041474	65,13056835	64,47311829	72,48694316	76,13517665	0,223544974	0,917592593	4,042195767	8,633465608	12,46058201	15,8276455	17,51732804	17,23267196	13,16190476	9,005291005	4,69047619	1,395502646	6,7	9,4	13,1	19,3	22,2	26,3	28,7	28	23,1	16,7	10,4	9,2	-7,6	-7,3	-5,1	0,9	4,1	8,1	9,9	9,7
5023	Ludwigseck	50	23	2	NA	55,62058371	44,10445468	45,56067587	34,58986174	64,5483871	52,75422426	72,67588326	58,01075268	49,76344087	47,08141323	54,43317971	56,89247313	0,169714286	0,856952381	3,89047619	8,386666667	12,26114286	15,68514286	17,31409524	17,02533333	12,99980952	8,891619048	4,602857143	1,347428571	6,7	9,4	12,9	19,2	22	26,2	28,6	27,9	23,1	16,7	10,5	9,1	-7,6	-7,1	-5	0,9	3,7	8,2	10,1	9,8
5023	Ludwigseck	50	23	4	NA	63,25960061	50,921659	52,66666668	39,47772658	74,27188939	59,74807987	82,7204301	65,83870968	55,36251919	54,69278032	60,6390169	63,92780339	0,365079365	1,052222222	4,185238095	8,710793651	12,55444444	16,00904762	17,63888889	17,34126984	13,23269841	9,067301587	4,804285714	1,566984127	6,8	9,5	13,2	19,5	22,3	26,5	28,8	28,2	23,3	16,8	10,7	9,3	-7,5	-7	-4,6	1,1	4	8,2	10,1	10
5024	Rotenburg an der Fulda	50	24	1	NA	61,172043	48,46543777	49,9047619	37,13517665	73,33179723	60,61136713	80,23809523	65,24270355	54,48079877	51,58986174	60,19354839	61,69431645	0,615238095	1,295555556	4,376190476	8,883968254	12,77746032	16,17396825	17,8384127	17,50142857	13,38269841	9,217460317	5,015714286	1,772063492	7,4	9,8	13,7	19,9	22,9	27	29,6	28,8	24	17,4	11,3	9,7	-7,7	-7,2	-4,9	0,8	3,6	8,2	10,1	9,8
5024	Rotenburg an der Fulda	50	24	3	NA	73,43625194	58,90168971	61,19047619	45,60829494	90,18125961	72,39938555	100,3302611	80,17972352	65,31950845	65,05529955	71,19201229	73,79416284	0,621693122	1,296428571	4,411640212	8,928703704	12,78439153	16,2702381	17,88134921	17,56640212	13,38531746	9,210714286	4,982804233	1,790740741	7,3	10,2	13,6	20,1	22,8	27,1	29,4	28,9	23,9	17,3	11,1	9,6	-7,8	-7,2	-4,7	0,8	3,7	8,1	10,1	9,9
5024	Rotenburg an der Fulda	50	24	2	NA	52,64669739	42,281106	45,01228877	33,92473119	69,04454684	57,79109065	76,72350229	61,7327189	48,82334871	47,18125961	52,66820277	52,04608294	1,045396825	1,758095238	4,890952381	9,41968254	13,34190476	16,69952381	18,39825397	18,05222222	13,78968254	9,558730159	5,456507937	2,204444444	7,6	10	13,8	20,1	22,9	27,2	29,7	29,1	24,2	17,5	11,4	9,8	-7,3	-6,5	-4,4	1	3,8	8,7	10,6	10,1
5024	Rotenburg an der Fulda	50	24	4	NA	68,59907835	55,19508448	58,61597542	44,06912442	89,57757297	71,88018432	99,14439323	79,32565284	62,46236558	63,09677419	68,04147465	68,71274961	0,885449735	1,565873016	4,713756614	9,251190476	13,13359788	16,56984127	18,22671958	17,8702381	13,64484127	9,421164021	5,251322751	2,060846561	7,5	10,3	13,8	20,3	23	27,3	29,7	29,2	24,1	17,5	11,3	9,8	-7,6	-6,9	-4,4	1,1	3,9	8,3	10,4	10,1
5025	H�nebach	50	25	1	NA	60,43471581	47,92473119	50,40245774	38,14746545	74,10445468	61,27188939	86,58218126	67,88018432	52,67588326	53,66359448	58,47311829	60,79569894	0,713174603	1,371746032	4,433174603	8,933174603	12,87174603	16,25936508	17,89730159	17,57126984	13,36904762	9,223174603	5,098730159	1,899365079	7,4	9,9	13,5	19,8	22,6	26,8	29,5	28,8	24	17,4	11,2	9,6	-7,7	-7	-5	0,4	3,1	8,1	10,4	9,7
5025	H�nebach	50	25	3	NA	75,0798771	60,58525345	63,76958526	47,38095239	94,87864823	75,18433181	106,1981567	84,54377881	65,921659	67,39631335	73,57910906	75,15207374	0,48042328	1,139021164	4,251851852	8,770634921	12,69338624	16,12566138	17,74484127	17,44365079	13,26560847	9,097354497	4,871031746	1,678703704	7,3	9,8	13,4	19,8	22,5	26,8	29,4	28,8	23,9	17,3	11,2	9,5	-8	-7,3	-4,9	0,7	3,6	7,9	10	9,8
5025	H�nebach	50	25	2	NA	62,42396313	52,19201229	53,41628265	39,50691245	72,63440861	61,05222735	86,08602152	67,25038403	55,08602152	53,90322581	61,77419355	63,39631335	0,518412698	1,158730159	4,168571429	8,670793651	12,63857143	15,9931746	17,63079365	17,32746032	13,18460317	9,04015873	4,911746032	1,712063492	7,3	9,4	13,1	19,3	22,2	26,4	29,2	28,6	23,8	17,3	11,1	9,4	-7,9	-7,2	-5,2	0,2	3	7,9	10,2	9,6
5025	H�nebach	50	25	4	NA	74,49308755	61,01075268	63,63440861	46,13824884	88,61443932	72,04761903	100,8556068	80,02150539	65,74347158	64,79569894	73,00614439	75,453149	0,508597884	1,202910053	4,315079365	8,86031746	12,80780423	16,19642857	17,86071429	17,55714286	13,34973545	9,154761905	4,936243386	1,722222222	7,3	9,6	13,5	19,7	22,6	26,9	29,4	28,8	23,9	17,3	11,2	9,5	-7,7	-7,3	-4,9	0,7	3,6	8,1	10,1	9,8
5026	Berka-Werra	50	26	1	NA	59,51612903	51,51152074	53,71582181	38,11367129	75,50844855	62,63748081	88,25038403	68,31336406	55,97542242	53,34101384	62,82027648	61,50384026	0,819183674	1,541768707	4,626666667	9,188979592	13,18489796	16,48693878	18,21319728	17,8847619	13,64462585	9,385306122	5,260408163	2,019047619	7,4	9,5	13,5	19,8	22,6	27	29,5	28,8	24	17,4	11,3	9,5	-7,6	-7	-4,8	0,8	3,5	8,4	10,5	9,9
5026	Berka-Werra	50	26	3	NA	62,58986174	52,60522274	55,86021506	39,88479261	78,68202765	64,62980032	88,77572965	70,61904761	58,21044548	55,75729645	63,21812597	64,66359448	0,832275132	1,612566138	4,776058201	9,377380952	13,35515873	16,6755291	18,4265873	18,08306878	13,79814815	9,498015873	5,325132275	2,064814815	7,4	9,6	13,6	19,9	22,6	27	29,6	28,9	24	17,4	11,3	9,5	-7,5	-6,9	-4,5	1,2	4	8,7	10,5	10,2
5026	Berka-Werra	50	26	2	NA	55,88479261	48,95698926	51,21198158	36,23348694	73	60,94930874	84,75422426	65,04608294	55,72964671	51,3609831	58,91090629	58,48847926	0,806302521	1,580812325	4,667787115	9,285154062	13,2605042	16,5697479	18,35882353	18,03697479	13,77521008	9,458543417	5,284173669	2,027030812	7,4	9,5	13,6	19,7	22,6	27	29,5	28,8	24	17,3	11,3	9,6	-7,5	-6,8	-4,5	1,3	4,1	8,9	10,7	10,3
5026	Berka-Werra	50	26	4	NA	57,30721968	49,63287252	52,69124423	38,14746545	75,19815668	62,02457758	85,30721968	67,38556068	58,07066052	53,14285713	61,27188939	61,13056835	0,642577031	1,412464986	4,564145658	9,183893557	13,19719888	16,5162465	18,25602241	17,967507	13,67464986	9,378571429	5,13487395	1,877030812	7,3	9,4	13,5	19,8	22,5	26,9	29,4	28,7	23,8	17,3	11,3	9,5	-7,7	-7	-4,5	1,2	4	8,8	10,4	10,2
5027	Eisenach (West)	50	27	1	NA	57,53149	49,68356374	51,66052226	37,67741935	73,89400923	61,66513058	83,44700461	65,0768049	57,47465439	53,83256529	59,41781874	60,44546852	0,610416667	1,372767857	4,466666667	9,090922619	13,06651786	16,42157738	18,18258929	17,90238095	13,66607143	9,349107143	5,106547619	1,846875	7,3	9,5	13,6	19,8	22,5	26,9	29,5	28,7	24	17,3	11,3	9,6	-7,9	-7,1	-4,9	1,3	4,1	8,6	10,5	10
5027	Eisenach (West)	50	27	3	NA	42,93548387	37,35483871	39,15514594	30,25345622	57,57450077	50,05529955	64,374808	51,63133642	46,0921659	41,89554532	46,39016897	46,43317971	0,479619048	1,28647619	4,396952381	9,035428571	13,05695238	16,39066667	18,12247619	17,86514286	13,59066667	9,281333333	5,008	1,723809524	7	8,9	13,2	19,6	22,1	26,7	29,2	28,3	23,5	16,8	11	9,2	-7,8	-7	-4,6	1,4	4,1	8,8	10,5	10,1
5027	Eisenach (West)	50	27	2	NA	61,40706606	54,42242703	57,72196619	42,56374806	82,43778803	69,12596006	91,20122887	73,68049155	65,2795699	60,69892474	64,53917052	64,83563748	0,583201058	1,392989418	4,527116402	9,215608466	13,15582011	16,50648148	18,30039683	18,0537037	13,79497354	9,409391534	5,146031746	1,875793651	7,1	9,2	13,2	19,5	22,1	26,7	29,4	28,5	23,9	17,1	11,4	9,5	-7,8	-7	-4,8	1,7	4,4	8,8	10,5	10,2
5027	Eisenach (West)	50	27	4	NA	59,85714287	51,56374806	53,76344087	40,16436252	74,30875577	63,04454684	81,96006145	66,04454684	61,21351768	57,77265745	61,9047619	63,8264209	0,136190476	0,923650794	4,04047619	8,711746032	12,71492063	16,07698413	17,80428571	17,56079365	13,34587302	9,028730159	4,71015873	1,412698413	6,6	8,6	12,7	19	21,5	26,1	28,7	27,8	23,1	16,5	10,7	8,9	-8,1	-7,3	-5,1	1,1	3,9	8,6	10,2	9,9
5114	Siegen	51	14	1	NA	115,1367127	98,33179723	81,0921659	54,17665129	77,01228877	77,93241168	89,17818742	92,36251919	74,75576035	79,87864823	94,36866358	116,6144393	1,390952381	2,106666667	5,022222222	9,441428571	13,28539683	16,60936508	18,10825397	17,6131746	13,59555556	9,696666667	5,596349206	2,388095238	7,6	10,2	14,2	20,2	23,2	26,3	29,9	27,7	23,9	16,9	11,6	10,6	-6,9	-5,8	-4,1	0,6	4,4	8,7	10,5	10
5114	Siegen	51	14	3	NA	128,8525345	109,7572965	94,14592935	62,60215055	90,78955452	92,98924732	105,6989247	105,5176651	87,98617513	91,44239632	107,9907834	131,2933948	1,003835979	1,707804233	4,60026455	9,019973545	12,84232804	16,15502646	17,70198413	17,24933862	13,29007937	9,383068783	5,216798942	1,990608466	7,4	10	13,9	19,9	22,9	26,1	29,6	27,4	23,7	16,7	11,3	10,3	-7	-5,8	-4,1	0,6	4,3	8,6	10,6	10
5114	Siegen	51	14	2	NA	112,202765	95,02457758	79,49308755	52,49615974	76,11520739	75,98156681	91,63440861	91,06912442	74,20583716	77,88018432	91,96927803	112,9831029	0,952222222	1,614761905	4,511428571	8,955238095	12,7768254	16,08269841	17,63952381	17,22380952	13,24730159	9,33952381	5,178412698	1,964285714	7,3	9,8	13,7	19,8	22,7	26,2	29,4	27,4	23,6	16,6	11,1	10,1	-6,9	-6,1	-4,3	0,6	4,1	8,6	10,2	9,8
5114	Siegen	51	14	4	NA	130,59447	110,5683564	93,44700461	63,38709677	92,46236558	90,68356374	112,8018433	107,7910906	88,9231951	92,80645161	109,281106	133,7311828	0,643915344	1,300529101	4,223809524	8,652910053	12,43015873	15,77328042	17,37460317	16,9452381	13,01640212	9,082671958	4,855291005	1,624338624	7,2	9,6	13,6	19,6	22,6	26,1	29,3	27,2	23,5	16,5	11	9,9	-7,4	-6,8	-4,8	0	3,6	8	9,8	9,2
5115	Ewersbach	51	15	1	NA	120,2488479	102,2764977	84,1858679	58,49193548	81,29032258	79,24731184	100,4301075	96,906298	80,0015361	82,19354839	96,453149	119,9109063	0,261269841	0,890793651	3,746984127	8,161587302	11,94730159	15,24968254	16,8784127	16,53063492	12,70253968	8,778888889	4,461428571	1,299047619	6,8	9,1	12,9	18,7	21,8	25,6	28,5	26,6	22,9	16,2	10,4	9,3	-7,3	-6,7	-5,1	0,1	3,6	7,9	9,5	9,3
5115	Ewersbach	51	15	3	NA	139,8709677	117,6113671	98,093702	70,58387097	97,97542242	92,71582181	122,577573	114,3778802	93,31643626	97,38709677	114,5422427	143,6021505	0,238359788	0,873544974	3,792328042	8,197354497	11,96283069	15,3223545	16,9547619	16,57843915	12,71111111	8,744047619	4,45026455	1,237433862	6,9	9,1	13,1	19	22,3	26,3	29	27	23,4	16,2	10,4	9,2	-7,4	-6,9	-4,9	0,1	3,6	8	9,7	9,2
5115	Ewersbach	51	15	2	NA	128,2119816	106,797235	88,27342548	62,03064516	84,84485406	80,04454684	105,4178187	99,94623655	82,94009216	88,52688171	103,9615975	128,5145929	-0,281904762	0,322539683	3,156984127	7,552222222	11,3352381	14,64047619	16,28809524	16,01571429	12,21904762	8,34031746	3,967142857	0,775714286	6,3	8,6	12,3	17,9	21,3	25,2	27,9	26,2	22,3	15,8	9,9	8,7	-7,6	-7,1	-5,4	-0,2	3,3	7,6	9,2	9
5115	Ewersbach	51	15	4	NA	137,2396313	112,1551459	96,10445468	69,16935484	95,02611368	88,812596	118,2334869	110,8494624	89,87711213	96,72964671	112,46851	138,0076805	0,29973545	0,926587302	3,883862434	8,305952381	12,05767196	15,41997354	17,05992063	16,68333333	12,77619048	8,776587302	4,523941799	1,259920635	7	9,2	13,1	18,9	22,3	26,3	28,9	27,2	23,5	16,3	10,4	9,1	-7,5	-7,2	-5	0	3,5	7,8	9,5	9,1
5116	Eibelshausen	51	16	1	NA	121,9339478	99,24423965	85,17665129	58,05837174	85,11981568	78,42089094	102,8632873	96,56682029	78,34408603	85,55299539	100,4669739	124,1966206	0,178643579	0,773737374	3,6998557	8,196969697	11,95367965	15,25930736	16,90779221	16,6046176	12,71212121	8,707792208	4,455699856	1,213419913	6,8	9	12,9	18,5	21,9	25,7	28,5	27	22,9	16,3	10,3	9	-6,9	-7	-4,9	0,5	3,9	8,1	9,8	9,5
5116	Eibelshausen	51	16	3	NA	100,1597542	81,6390169	70,97081413	48,98617513	73,29646697	66,98156681	89,45622119	83,28878648	68,34254994	72,09984639	83,30721968	101,7603687	0,316748769	0,939244663	3,890640394	8,333004926	12,1044335	15,45747126	17,09031199	16,74926108	12,80935961	8,799014778	4,553037767	1,28045977	7	9,2	13,1	19	22,3	26,3	28,9	27,3	23,5	16,4	10,4	9,1	-7,4	-7,4	-4,9	0,1	3,6	7,8	9,6	9,2
5116	Eibelshausen	51	16	2	NA	92,10752687	75,01536097	66,36866358	46,87557603	71,85867897	65,22119816	85,17972352	79,718894	61,84792626	67,28878648	77,38095239	95,66513058	0,506825397	1,123809524	4,074285714	8,576825397	12,35365079	15,6684127	17,29269841	16,96825397	13,01571429	8,945555556	4,782698413	1,55984127	6,9	9,2	12,9	18,6	22	25,8	28,6	27,2	22,9	16,5	10,5	9,2	-6,9	-7,2	-4,6	0,6	4,2	8,2	10	9,7
5116	Eibelshausen	51	16	4	NA	94,2672811	77,19354839	67,55760368	48,11520739	73,20122887	65,80337942	87,827957	81,734255	65,03840245	68,84946235	79,39170506	97,75115206	0,198357964	0,771592775	3,719704433	8,170607553	11,96584565	15,29261084	16,94860427	16,62610837	12,71165846	8,714449918	4,454187192	1,211658456	6,6	8,9	12,6	18,3	21,8	25,6	28,4	26,8	22,8	16,2	10,2	9	-7,5	-7,3	-4,9	0,1	3,7	7,8	9,7	9,4
5117	Buchenau	51	17	1	NA	99,69738865	77,82027648	70,97542242	51,76958526	83,85560677	75,05222735	96,74961597	88,99692781	67,19815668	72,60522274	83,68663594	102,6436252	0,737433862	1,367328042	4,362169312	8,881878307	12,69206349	16,0287037	17,6468254	17,2702381	13,24378307	9,126190476	4,997619048	1,756084656	7,3	9,6	13,6	19,4	22,7	26,7	29,2	27,9	23,7	16,9	10,8	9,5	-7	-7,5	-4,7	0,5	4	8	9,9	9,7
5117	Buchenau	51	17	3	NA	85,6236559	68,21966206	61,44086023	45,62211981	71,98003071	65,19201229	84,24116742	78,08602152	59,49769584	62,92626729	73,13210445	88,6267281	0,601111111	1,226825397	4,220793651	8,718888889	12,5152381	15,87968254	17,5247619	17,15111111	13,14301587	9,083174603	4,854603175	1,619047619	7,1	9,4	13,3	19,1	22,4	26,4	28,9	27,6	23,4	16,7	10,7	9,3	-7,3	-7	-4,6	0,4	3,9	8,1	10	9,7
5117	Buchenau	51	17	2	NA	87,58064516	67,83563748	62,64362519	48,15514594	82,42242703	72,32872503	93,50230416	85,58832565	62,49308755	64,82027648	74,98617513	88,22580645	0,860714286	1,510449735	4,543518519	9,024206349	12,90833333	16,25859788	17,88505291	17,46243386	13,42645503	9,293650794	5,104761905	1,908862434	7,5	9,9	13,9	19,7	23,2	27,1	29,4	28,3	24,1	17,1	11	9,5	-7,2	-6,8	-4,4	0,5	4	8,3	10,2	9,9
5117	Buchenau	51	17	4	NA	75,68202765	58,88786484	53,31029187	41,78801842	69,57450077	62,11520739	79,98463903	72,7327189	53,52534561	55,78033794	65,18279571	77,44700461	0,735555556	1,379047619	4,418253968	8,896825397	12,74063492	16,11634921	17,75968254	17,36285714	13,32126984	9,21047619	4,97984127	1,792698413	7,3	9,6	13,6	19,4	22,8	26,8	29,2	28,1	23,8	16,9	10,8	9,4	-7,5	-6,8	-4,5	0,3	3,8	8,1	10,1	9,8
5118	Marburg	51	18	1	0	78,0168971	59,89554532	56,3579109	45,12288787	79,91705068	69,15053765	90,38248848	82,73732719	57,85560677	58,93241168	67,95545316	78,54070661	1,093915344	1,732275132	4,785582011	9,266402116	13,16243386	16,53796296	18,16335979	17,71640212	13,61798942	9,446693122	5,315608466	2,08531746	7,6	9,8	14	19,8	23,4	27,4	29,4	28,3	24,3	17,1	11	9,5	-7,4	-6,6	-4,4	0,4	3,9	8,2	10,2	9,9
5118	Marburg	51	18	3	NA	66,30875577	50,78341013	46,90015361	38,54070661	67,58525345	58,58064516	75,38556068	68,89554532	48,52380952	50,26113671	57,94930874	67,49155145	1,003968254	1,636984127	4,726507937	9,201428571	13,07714286	16,49761905	18,10555556	17,66666667	13,56904762	9,412063492	5,221269841	2,015238095	7,4	9,7	13,8	19,5	23,1	27	29,3	28,2	24,1	17,1	10,9	9,4	-7,6	-6,2	-4	0,5	4	8,4	10,4	10,2
5118	Marburg	51	18	2	NA	67,97695852	51,93241168	50,19201229	40,96313365	74,82334871	65,65437787	85,46236558	78,19201229	52,96313365	53,87096774	60,86021506	68,66513058	1,27526455	1,951587302	5,037037037	9,523148148	13,4239418	16,84021164	18,46481481	17,99391534	13,81216931	9,595502646	5,472354497	2,266666667	7,8	9,8	14,1	20	23,6	27,6	29,4	28,5	24,5	17,2	11,1	9,5	-7,5	-6,2	-4	0,6	4	8,5	10,5	10,3
5118	Marburg	51	18	4	NA	61,93855606	47,82488481	45,55606758	38,43010752	67,98156681	57,72657452	75,16897081	69,625192	47,27496161	48,7204301	55,23195084	63,38863287	1,120793651	1,782222222	4,866190476	9,346349206	13,23825397	16,67714286	18,30079365	17,84349206	13,70650794	9,486349206	5,319206349	2,108095238	7,8	9,8	14,1	20	23,6	27,6	29,5	28,6	24,5	17,3	11,1	9,6	-7,6	-6,1	-4,2	0,6	4	8,4	10,4	10,2
5119	Kirchhain	51	19	1	NA	69,39631335	52,51459294	52,36405529	43,38556068	80,80798771	68,80952381	91,03072197	82,81566819	56,41935484	58,27188939	63,70814132	70,57603687	0,98478836	1,669047619	4,751984127	9,243783069	13,10357143	16,47566138	18,11812169	17,69351852	13,57791005	9,402910053	5,233465608	2,017592593	7,5	9,7	13,9	19,7	23,2	27,2	29,3	28,4	24,1	17,1	10,9	9,4	-7,3	-6,3	-4,1	0,9	4,1	8,6	10,4	10,2
5119	Kirchhain	51	19	3	NA	49,03379416	38,49462365	38,31182797	33,58525345	62,94777265	53,50998465	69,34101384	66,30875577	42,65284177	43,50844855	47,17511519	49,83717358	1,336190476	2,047142857	5,231746032	9,753333333	13,5668254	16,95873016	18,62793651	18,15698413	13,99984127	9,712222222	5,585396825	2,321428571	7,5	9,7	14	19,7	23,3	27,1	29,5	28,6	24,1	17,2	10,9	9,5	-7,1	-5,8	-3,7	1,2	4,5	8,8	10,9	10,5
5119	Kirchhain	51	19	2	NA	67,48079877	52,05837174	51,21966206	42,827957	79,25960061	70,11367129	90,172043	82,79723503	55,9201229	57,37173581	63,26267281	68,13210445	0,937566138	1,618121693	4,719047619	9,208862434	13,05992063	16,40912698	18,05780423	17,67962963	13,53968254	9,343386243	5,181084656	1,940608466	7,3	9,6	13,9	19,6	23,1	26,9	29,3	28,4	23,9	17,1	10,7	9,3	-7,4	-6,6	-4,3	0,9	3,9	8,5	10,1	10
5119	Kirchhain	51	19	4	NA	49,78033794	39,16897081	39,42089094	34,51766513	64,93548387	55,59600613	71,52227342	68,51920123	43,92626729	44,25652842	48,36251919	50,04147465	1,202857143	1,922380952	5,109206349	9,633809524	13,44746032	16,80460317	18,46888889	18,08269841	13,95587302	9,624761905	5,45968254	2,160793651	7,3	9,5	13,8	19,5	22,9	26,9	29,5	28,7	23,9	17,2	10,7	9,2	-7	-6,3	-4	1,3	4,6	8,7	10,6	10,4
5120	Neustadt (Hessen)	51	20	1	NA	58,56989248	46,72811061	45,078341	37,10906297	67,38556068	61,68049155	74,40092165	69,95238097	48,60983103	49,55145929	55,84792626	58,54070661	0,758571429	1,444444444	4,537142857	9,051428571	12,88793651	16,22365079	17,86761905	17,52873016	13,40253968	9,208412698	5,032539683	1,767777778	6,7	9,4	13,5	19,3	22,8	26,4	29,1	28,4	23,3	16,7	10,5	9	-7,2	-6,6	-4,4	0,7	3,7	8,4	10	9,9
5120	Neustadt (Hessen)	51	20	3	NA	45,01996929	36,56682029	35,93394777	30,7281106	56,32872503	49,23655913	61,58986174	58,03840245	39,24423965	39,37173581	43,94470045	44,96159755	0,937142857	1,675047619	4,83752381	9,363047619	13,15714286	16,48342857	18,16552381	17,83142857	13,73085714	9,438285714	5,208571429	1,90647619	6,9	9,3	13,4	19,3	22,5	26,5	29,4	28,7	23,6	17	10,4	9	-6,9	-6,4	-4,1	1,3	4,5	8,9	10,5	10,3
5120	Neustadt (Hessen)	51	20	2	NA	66,70046084	53,87711213	52,87096774	43,37173581	78,70967742	73,58678955	85,99692781	81,81720429	56,99078342	57,6420891	65,22734255	66,06144394	0,882804233	1,613095238	4,756084656	9,254232804	13,08108466	16,39391534	18,05330688	17,71825397	13,5797619	9,351322751	5,189285714	1,886640212	6,7	9,5	13,6	19,4	22,8	26,5	29,3	28,5	23,4	16,8	10,6	9,2	-6,9	-6,4	-4,2	1,1	4,1	8,7	10,2	10,1
5120	Neustadt (Hessen)	51	20	4	NA	57,30414745	46,71428571	45,33486942	38,1705069	69,3609831	62,42549923	75,83717358	71,55606758	49,187404	49,68663594	56,74807987	57,33794161	0,720793651	1,434285714	4,587460317	9,090634921	12,88047619	16,19206349	17,90412698	17,60603175	13,53365079	9,271269841	4,97984127	1,669365079	6,6	9,3	13,4	19,2	22,6	26,3	29,2	28,4	23,3	16,7	10,5	9	-6,8	-6,5	-4,4	1,3	4,5	8,8	10,6	10,3
5121	Schrecksbach	51	21	1	NA	61,29032258	50,9047619	51,00460829	40,85867897	77,70353303	71,82488481	82,87096774	78,7204301	54,8141321	56,37941629	62,93394777	62,172043	0,945502646	1,713624339	4,901058201	9,46521164	13,23253968	16,58161376	18,26335979	17,94087302	13,74960317	9,503174603	5,322619048	1,985582011	6,7	9,6	13,6	19,7	22,8	26,8	29,2	28,4	23,4	16,8	10,6	9,4	-6,6	-6,3	-4,1	1,3	4,4	8,9	10,5	10,2
5121	Schrecksbach	51	21	3	NA	53,82488481	44,98924732	44,60215055	36,97542242	69,41474655	62,87864823	73,49923194	70,25652842	47,98463903	50,55453148	56,14900155	54,23502303	0,792698413	1,526031746	4,702222222	9,229047619	12,99968254	16,32206349	18,03904762	17,74587302	13,6147619	9,371904762	5,130952381	1,806190476	6,6	9,4	13,4	19,4	22,6	26,4	29,2	28,3	23,3	16,8	10,5	9,3	-6,7	-6,4	-4,2	1,3	4,4	8,8	10,6	10,4
5121	Schrecksbach	51	21	2	NA	59,45622119	49,17972352	50,34715823	40,48387097	76,85714287	69,6390169	84,76036868	78,32411674	55,20890935	56,02150539	61,42703532	59,20583716	0,962698413	1,759126984	5,012830688	9,619047619	13,38769841	16,69775132	18,4255291	18,11521164	13,90873016	9,621031746	5,446825397	2,058730159	6,8	9,6	13,7	19,7	22,8	26,8	29,3	28,4	23,4	16,9	10,7	9,4	-6,5	-6,2	-4,1	1,7	4,8	9	10,7	10,5
5121	Schrecksbach	51	21	4	NA	51,13210445	42,80337942	44,08141323	35,5299539	68,56682029	61,12442397	72,90015361	67,82334871	47,8294931	49,86482335	54,1735791	50,82488481	0,871746032	1,629206349	4,831111111	9,385873016	13,15047619	16,46460317	18,17952381	17,8915873	13,72063492	9,495079365	5,285238095	1,933968254	6,8	9,5	13,6	19,6	22,7	26,7	29,1	28,4	23,5	16,9	10,8	9,5	-6,8	-6,5	-4,2	1,2	4,2	8,6	10,5	10,3
5122	Neukirchen	51	22	1	NA	66,30261135	54,72350229	56,97388632	44,55760368	84,80184332	73,80337942	94,20276497	87,05529955	61,87711213	63,05529955	66,98617513	66,39938555	0,311243386	1,063227513	4,284920635	8,95462963	12,6994709	16,01693122	17,71851852	17,50489418	13,37738095	9,159126984	4,849074074	1,43042328	6,5	9,3	13,2	19,2	22,4	26,3	28,8	27,9	23	16,6	10,4	9,2	-7,2	-6,9	-5	1,5	4,7	8,6	9,8	10,1
5122	Neukirchen	51	22	3	NA	53,02611368	44,04915516	45,65284177	35,94777265	70,27035329	61,32718894	75,89708142	67,83102919	50,57450077	50,05376345	53,67588326	52,46390168	0,547142857	1,278888889	4,436031746	9,012222222	12,77285714	16,10873016	17,8084127	17,54079365	13,4184127	9,24984127	5,004285714	1,627619048	6,5	9,2	13,1	19,1	22,3	26,3	28,7	27,8	22,9	16,6	10,4	9,2	-6,9	-6,6	-4,4	1,1	4,2	8,4	10,3	10,1
5122	Neukirchen	51	22	2	NA	77,1735791	62,96006145	63,85560677	49,38709677	90,59754226	77,00460829	99,43317971	89,45007681	68,89861752	68,48847926	75,29032258	78,90168971	0,014417989	0,713492064	3,85	8,468253968	12,25542328	15,60489418	17,28161376	17,07248677	13,00806878	8,871428571	4,501455026	1,143650794	6,3	8,9	12,7	18,8	21,9	25,9	28,3	27,5	22,6	16,4	10,1	8,9	-7,5	-7,3	-5,1	0,9	4,1	8,1	9,8	9,7
5122	Neukirchen	51	22	4	NA	61,31029187	50,30107526	50,1889401	39,01536097	75,34254994	63,96006145	80,46543777	71,98924732	54,71582181	55,20890935	59,23195084	61,16436252	0,266984127	0,973174603	4,095079365	8,655396825	12,45507937	15,82126984	17,49825397	17,25396825	13,16222222	9,021111111	4,731904762	1,367936508	6,5	9	12,8	18,9	22	26,1	28,4	27,8	22,8	16,5	10,3	9,1	-7,3	-7,2	-5	0,9	3,9	8,2	9,9	9,8
5123	Niederaula	51	23	1	NA	75,47619048	62,46851	62,10291858	48,20122887	88,16282642	73,34408603	96,29953916	82,85714287	66,12288787	66,16436252	73,04147465	77,42549923	0,292063492	0,996164021	4,155687831	8,756878307	12,56269841	15,94246032	17,60833333	17,34365079	13,23611111	9,066798942	4,751587302	1,447089947	6,9	9,5	13,3	19,6	22,4	26,6	28,9	28,3	23,3	16,8	10,6	9,4	-7,7	-7,5	-5,3	0,7	3,9	8	9,7	9,6
5123	Niederaula	51	23	3	NA	58,06451613	48,11367129	48,19815668	37,21966206	70,82027648	59,02457758	74,76958526	67,34254994	51,44086023	53,04608294	56,25499232	58,15514594	0,631746032	1,362539683	4,557777778	9,164444444	12,95492063	16,34936508	18,02428571	17,72984127	13,5531746	9,313492063	5,100952381	1,776666667	6,9	9,7	13,4	19,8	22,6	26,8	29,1	28,6	23,5	17	10,8	9,4	-6,8	-6,6	-4,3	1,5	4,4	8,8	10,5	10,3
5123	Niederaula	51	23	2	NA	59,66513058	49,33794161	50,07526881	38,172043	73,43778803	59,01843319	80,3732719	66,77880184	52,99692781	54,55299539	57,6390169	60,2826421	0,475555556	1,171111111	4,338412698	8,865714286	12,71349206	16,19142857	17,81174603	17,48190476	13,34111111	9,151111111	4,901111111	1,686666667	7,1	9,9	13,4	19,9	22,5	26,8	29	28,6	23,6	17,1	10,9	9,4	-7,6	-7	-4,4	1,2	4,1	8,2	10,2	10,2
5123	Niederaula	51	23	4	NA	61,05529955	51,17511519	52,5483871	40,32411674	79,21812597	63,94470045	84,49462365	73,65898616	55,89247313	58,19201229	59,89554532	61,10138248	0,778571429	1,506722689	4,712184874	9,272128852	13,1092437	16,56932773	18,20868347	17,86022409	13,65756303	9,401960784	5,217787115	1,960784314	7,4	10,2	13,8	20,3	22,9	27,3	29,5	29,1	23,9	17,3	11,1	9,7	-7,3	-6,8	-4,2	1,5	4,3	8,4	10,4	10,3
5124	Bad Hersfeld	51	24	1	NA	46,3732719	38,77880184	40,93394777	30,69124424	64,15668203	51,01996929	71,66973887	56,90168971	43,59447003	46,07219661	45,57142858	46,29646697	0,920987654	1,605643739	4,800705467	9,326102293	13,1675485	16,69241623	18,29012346	17,93985891	13,69435626	9,452557319	5,279541446	2,100529101	7,5	10,4	13,7	20,4	22,9	27,4	29,5	29,2	24,1	17,5	11,2	9,8	-7,6	-7	-3,9	1,2	4,2	8,2	10,5	10,3
5124	Bad Hersfeld	51	24	3	NA	50,093702	42,50076806	44,54377881	33,89093703	71,33179723	56,11213516	79,0168971	63,374808	47,59907835	50,97849461	50,02150539	49,41474655	0,851587302	1,558888889	4,753968254	9,262539683	13,11920635	16,6468254	18,23777778	17,90031746	13,67238095	9,401428571	5,246349206	2,030952381	7,5	10,4	13,7	20,4	22,9	27,3	29,5	29,2	24,1	17,5	11,2	9,8	-7,5	-7	-4,1	1,2	4,1	8,2	10,3	10,3
5124	Bad Hersfeld	51	24	2	NA	55,49001535	45,86175116	48,67741935	36,72350229	75,75883258	59,46236558	84,04915516	67,10906297	51,64362519	54,49001535	55,19969277	55,32411674	0,682063492	1,342380952	4,493968254	8,998095238	12,86936508	16,3947619	17,9884127	17,64920635	13,44555556	9,239047619	5,032222222	1,85968254	7,4	10,3	13,7	20,3	22,8	27,2	29,4	29,1	24	17,4	11,2	9,7	-7,8	-7,2	-4,4	0,9	3,8	8	10,1	10
5124	Bad Hersfeld	51	24	4	NA	67,02457758	57,50076806	58,69738865	45,26267281	91,31797235	70,49308755	101,3548387	83,20276497	62,98463903	66,68356374	68,359447	66,85560677	0,404365079	1,061507937	4,170899471	8,659656085	12,53968254	16,09550265	17,65489418	17,35224868	13,20092593	9,014153439	4,763888889	1,585185185	7,3	10,1	13,5	20,1	22,7	27,1	29,3	28,9	23,9	17,3	11,1	9,6	-8	-7,4	-4,3	0,8	3,8	7,8	10	10
5125	Friedewald	51	25	1	NA	62,15668203	51,43010752	54,36866358	40,72811061	79,71121352	63,75576035	88,53456223	70,640553	58,00460829	58,29339477	61,87096774	62,77572965	0,261111111	0,936190476	4,028412698	8,57015873	12,49650794	15,95095238	17,57777778	17,28174603	13,12777778	8,969365079	4,672857143	1,473809524	6,7	9,2	12,9	19,2	22	26,3	28,7	28,1	23,1	16,7	10,7	9	-8,1	-7,5	-5	0,6	3,5	7,8	9,9	9,6
5125	Friedewald	51	25	3	NA	71,19047619	60,80491552	63	47,46390168	93,25499232	73,49462365	103,4792627	83,96006145	66,89400923	68,08755761	72,24731184	72,79569894	0,322751323	1,016534392	4,151190476	8,706084656	12,62738095	16,08055556	17,70436508	17,3984127	13,2297619	9,036904762	4,75542328	1,544708995	6,9	9,5	13	19,5	22,2	26,6	28,8	28,4	23,3	16,8	10,7	9,2	-7,9	-7,4	-4,9	0,8	3,7	8	10	9,8
5125	Friedewald	51	25	2	NA	57,3579109	48,64669739	50,73886329	37,34715823	71,11213516	58,58064516	79,02457758	64,07526881	53,74961597	52,85099845	57,56374806	59,30414745	0,656507937	1,385555556	4,557619048	9,168412698	13,0847619	16,47	18,16555556	17,83603175	13,59857143	9,340952381	5,122380952	1,853650794	7,2	9,6	13,7	20	22,8	27,1	29,5	28,8	23,8	17,2	11,2	9,5	-7,3	-6,9	-4,4	1,3	4,1	8,6	10,5	10,3
5125	Friedewald	51	25	4	NA	68,0768049	58,75576035	61,60368665	45,43778803	87,59293394	70,30721968	96,16743471	78,50384026	65,33640552	64,50998465	69,66052226	70,42703532	0,601719577	1,346031746	4,535714286	9,163095238	13,07910053	16,47566138	18,15542328	17,82314815	13,58769841	9,321428571	5,099074074	1,821164021	7,1	9,5	13,6	19,9	22,7	27	29,4	28,8	23,8	17,2	11,1	9,4	-7,2	-6,9	-4,3	1,4	4,3	8,7	10,5	10,3
5126	Vacha	51	26	1	NA	60,09984639	49,81566819	51,74500768	37,5299539	71,86635945	58,453149	80,11674348	64,60522274	55,69738865	53,13056835	59,35637481	62,2795699	0,44984127	1,198730159	4,333174603	8,945714286	12,9284127	16,28206349	17,99539683	17,69825397	13,45015873	9,202222222	4,927936508	1,672380952	7,3	9,5	13,6	20	22,7	27	29,5	28,8	23,8	17,2	11,3	9,5	-7,8	-7,3	-4,7	0,9	3,8	8,3	10,2	10
5126	Vacha	51	26	3	NA	68,83410139	57,90322581	60,90937019	45,63748081	88,15975423	68,11981568	95,42089094	79,46082948	65,95084484	63,57757297	68,44393242	71,39016897	0,458994709	1,230952381	4,416666667	9,046164021	13,02804233	16,37275132	18,09417989	17,78412698	13,53597884	9,259259259	4,992460317	1,694312169	7,1	9,3	13,6	19,9	22,6	27	29,3	28,7	23,7	17	11,2	9,4	-7,9	-7,5	-4,9	0,8	3,8	8,3	10,1	9,9
5126	Vacha	51	26	2	NA	56,70660523	49,15207374	51,25192013	37,91244239	73,95238097	59,62211981	82,77419355	67,39170506	58,67281106	52,9231951	59,9047619	60,93855606	0,344791667	1,146279762	4,254761905	8,899107143	12,92306548	16,26354167	17,98080357	17,71339286	13,4452381	9,164880952	4,863244048	1,580505952	7	9	13,4	19,7	22,3	26,8	29,2	28,4	23,6	16,9	11,1	9,2	-8	-7,3	-4,8	0,9	3,8	8,5	10,2	10
5126	Vacha	51	26	4	NA	62,29032258	53,6390169	56,85867897	42,734255	82,02918587	65,86328726	90,04915516	75,35637481	62,51305684	59,16743471	64,21505377	65,32411674	0,485185185	1,295502646	4,464021164	9,112037037	13,12791005	16,47314815	18,19285714	17,89246032	13,60502646	9,317195767	5,023544974	1,726851852	7,1	9,1	13,5	19,9	22,4	27	29,3	28,7	23,7	17	11,2	9,3	-7,9	-7,4	-4,8	0,9	3,8	8,4	10,2	9,9
5214	Burbach	52	14	1	NA	97,33333332	81,74500768	72,69124423	49,79569894	71,74500768	73,67741935	88,23809523	83,18125961	69,16282642	71,75115206	82,56528419	100,0414746	0,865396825	1,55984127	4,558730159	9,024285714	12,72253968	16,03761905	17,63793651	17,24174603	13,36507937	9,320793651	5,11952381	1,881904762	7,5	9,9	13,7	19,6	22,7	26,1	29,4	27,2	23,5	16,7	11,1	10	-6,8	-6	-4,3	0,6	4	8,6	10,3	9,9
5214	Burbach	52	14	3	NA	131,8509985	110,6021505	96,21044548	69,35806452	94,02764977	92,76190477	119,5422427	109,9615975	90,55606758	97,46082948	110,9231951	136,7572965	-0,02037037	0,647883598	3,597883598	8,030026455	11,70846561	14,99153439	16,67539683	16,38267196	12,63862434	8,637301587	4,258201058	1,016137566	6,8	9,1	12,8	18,6	21,7	25,5	28,5	26,4	22,8	16,1	10,3	9,2	-7	-6,5	-4,7	0,3	3,4	8	9,6	9,5
5214	Burbach	52	14	2	NA	102,718894	87,0168971	74,15668203	54,78548387	75,71121352	72,60522274	93,44239632	86,9984639	72,58678955	75,45007681	88,16589861	106,5023042	0,253174603	0,874285714	3,846666667	8,253015873	11,98730159	15,34619048	16,97809524	16,59888889	12,72063492	8,748888889	4,461428571	1,223015873	6,8	9,1	12,9	18,9	21,9	25,8	28,7	26,7	23,1	16,1	10,3	9,2	-7,6	-7,1	-5,1	-0,2	3,3	7,8	9,6	8,9
5214	Burbach	52	14	4	NA	119,0522274	98,83563748	85,9831029	63,86451613	87,13671274	82,86943165	109,5560676	100,311828	82,92933948	87,83410139	101,7910906	123,6758833	0,221428571	0,849206349	3,85026455	8,277513228	11,98373016	15,35343915	17,0010582	16,62910053	12,73068783	8,744179894	4,446296296	1,184656085	7,3	9,4	13,6	19,5	22,8	26,8	29,5	27,5	24	16,5	10,7	9,2	-7,6	-7,1	-4,9	-0,2	3,2	7,8	9,5	9
5215	Dillenburg	52	15	1	NA	105,9339478	87,04147465	75,89708142	57,36290323	80,05529955	75,9831029	101,8648234	92,42242703	75,06144394	78,28417819	90,45622119	110,374808	0,719467787	1,354901961	4,390616246	8,834313725	12,5640056	16,00014006	17,63109244	17,15798319	13,11218487	9,051260504	4,883473389	1,596918768	7,7	9,7	14	20	23,4	27,5	30,1	28,1	24,7	16,8	10,9	9,3	-7,7	-7,4	-5	-0,2	3,5	7,6	9,6	8,9
5215	Dillenburg	52	15	3	NA	96,47772658	78,64823348	69,46697387	52,89677419	73,83870968	69,36559139	94,63594471	85,42703532	69,43932413	72,52688171	83,53609832	100,4316436	0,587202381	1,195982143	4,245089286	8,680208333	12,39151786	15,84047619	17,49776786	17,028125	12,98050595	8,92514881	4,747321429	1,421577381	7,7	9,8	14,1	20,1	23,5	27,6	30,2	28,2	24,8	16,8	10,9	9,4	-7,7	-7,2	-4,9	-0,2	3,4	7,6	9,5	8,9
5215	Dillenburg	52	15	2	NA	111,1013825	90,03072197	79,75729645	60,60645161	85,7357911	79,54992319	108,2073733	98,21505377	79,54224271	82,55760368	94,32258065	114,3870968	0,651190476	1,274470899	4,31468254	8,747486772	12,47724868	15,92685185	17,57195767	17,09933862	13,06640212	8,991402116	4,820767196	1,494444444	7,8	9,8	14,2	20,2	23,5	27,6	30,2	28,3	24,8	16,9	10,9	9,4	-7,9	-7,6	-5,2	-0,4	3,2	7,3	9,5	8,7
5215	Dillenburg	52	15	4	0	77,453149	62,65284177	55,93241168	44,09032258	63,06451613	58,70506913	80,05683565	72,68049155	58,27035329	59,79723503	68,19662058	80,5299539	0,93136289	1,581444992	4,68226601	9,125287356	12,83366174	16,31116585	17,93940887	17,44203612	13,31527094	9,198850575	5,083908046	1,756486043	7,9	10,1	14,4	20,4	23,7	27,9	30,4	28,7	25	17,1	11,2	9,6	-7,5	-7,2	-4,6	0	3,7	7,7	9,8	9
5216	Oberscheld	52	16	1	NA	96,10138248	78,52073732	68,67127497	49,61290323	75,78648232	67,49462365	92,68663594	84,54070661	69,57603687	70,24884794	81,18279571	98,80184332	0,201587302	0,825555556	3,794126984	8,191587302	11,95984127	15,3447619	17,00111111	16,6231746	12,6952381	8,692539683	4,41	1,131746032	7,3	9,4	13,4	19,3	22,6	26,7	29,3	27,7	24	16,5	10,6	9,1	-7,8	-7,4	-5,1	-0,2	3,5	7,7	9,5	8,9
5216	Oberscheld	52	16	3	NA	73,63594471	60,61597542	53,12135177	40,54377881	61,04915516	54,33333332	74,1889401	69,04147465	53,29185868	54,90937019	63,28878648	75,48540706	0,638278388	1,313736264	4,341391941	8,780769231	12,52948718	15,93681319	17,57912088	17,15897436	13,13205128	9,063919414	4,831501832	1,544688645	7,6	9,8	14	19,8	23,1	27,1	29,8	28,1	24,3	16,8	10,8	9,3	-7,3	-6,9	-4,6	0,2	3,9	8,1	9,9	9,4
5216	Oberscheld	52	16	2	NA	117,8556068	95,90322581	84,64976958	62,33640552	94,6236559	83,72657452	112,9600615	102,0706605	83,68049155	86,50691245	101,5683564	122,1213518	0,16957672	0,772883598	3,721428571	8,131878307	11,91957672	15,26931217	16,94550265	16,60634921	12,69775132	8,72989418	4,404761905	1,149206349	7	9,2	12,9	18,7	22	26	28,6	27,3	23,2	16,5	10,3	9,1	-7,7	-7,4	-5,1	0	3,5	7,8	9,6	9,1
5216	Oberscheld	52	16	4	NA	81,73886329	67,10752687	59,93548387	46,6236559	70,72196619	62,93855606	83,02304148	77,80337942	58,87711213	61,44854071	71,27342548	84,49769584	0,7	1,383015873	4,413174603	8,868412698	12,62365079	15,99793651	17,66285714	17,25301587	13,27269841	9,210952381	4,928730159	1,696507937	7,3	9,5	13,5	19,3	22,6	26,6	29,2	27,9	23,7	16,8	10,6	9,3	-7,2	-6,6	-4,4	0,5	4,1	8,4	10	9,7
5217	Gladenbach	52	17	1	NA	104,3317972	83,34101384	75,26113671	57,02611368	87,20737326	80,35637481	103,4746544	93,23195084	73,34562213	77,22427035	91,39631335	109,2288786	0,70952381	1,378439153	4,420502646	8,879365079	12,67261905	16,04470899	17,69100529	17,2994709	13,29854497	9,217724868	4,94973545	1,718650794	7,3	9,7	13,6	19,3	22,8	26,7	29,2	28,1	23,8	17	10,7	9,5	-7,6	-7,1	-4,8	0,1	3,7	8	9,8	9,5
5217	Gladenbach	52	17	3	NA	78,86635945	64,85407065	57,88018432	46,15514594	70,44854071	63,08909371	82,31336406	75,4700461	56,67127497	60,25499232	70,60522274	83,94930874	0,697777778	1,393809524	4,44	8,926349206	12,68746032	16,04809524	17,74142857	17,35396825	13,33571429	9,22968254	4,941428571	1,693492063	7,3	9,5	13,5	19,2	22,6	26,6	29,1	28,1	23,8	16,9	10,7	9,3	-7,1	-6,4	-4,2	0,7	4,3	8,6	10,2	9,9
5217	Gladenbach	52	17	2	NA	86,76804916	68,13517665	62,3609831	48,87711213	79,52688171	73,34715823	92,03225806	84,35176652	62,02150539	64,76036868	75,74193548	90,28417819	1,05515873	1,763227513	4,86494709	9,372751323	13,18201058	16,55886243	18,20965608	17,7787037	13,68425926	9,516931217	5,316931217	2,109259259	7,4	9,7	13,8	19,5	22,9	26,9	29,4	28,3	23,9	17,1	10,9	9,5	-7	-6,1	-4	0,9	4,4	8,7	10,6	10,3
5217	Gladenbach	52	17	4	NA	65,69431645	53,69738865	49,67741935	39,62211981	65,94316435	59,09062981	73,80337942	67,84024577	48,89093703	52,36559139	60,11981568	70,1735791	1,185396825	1,906666667	5,04031746	9,566825397	13,35730159	16,72079365	18,38571429	17,96634921	13,87460317	9,649365079	5,436666667	2,196984127	7,5	9,9	14	19,7	23,1	27	29,6	28,7	24,2	17,3	11	9,6	-6,8	-5,9	-3,8	1,1	4,6	8,9	10,7	10,3
5218	Niederwalgern	52	18	1	NA	72,96159755	57,50691245	54,19815668	44,47311829	77,79262674	68,35023042	85,374808	79,22734255	55,37173581	58,02611368	66,06912442	76,1735791	1,340343915	2,034391534	5,185582011	9,690079365	13,53320106	16,90224868	18,54537037	18,10383598	13,9728836	9,726455026	5,583201058	2,342063492	7,7	10	14,2	19,9	23,3	27,3	29,8	28,8	24,3	17,4	11,1	9,7	-6,9	-5,8	-3,7	1,1	4,6	8,9	10,8	10,6
5218	Niederwalgern	52	18	3	NA	57,0015361	46,69124423	44,57450077	36,13978494	65,04147465	55,84331797	68,94930874	62,76651306	43,49769584	47,5483871	53,32872503	61,14592935	1,471904762	2,213650794	5,403650794	9,91968254	13,7452381	17,10857143	18,76174603	18,3347619	14,20507937	9,890634921	5,736190476	2,48952381	7,7	9,9	14,2	19,9	23,3	27,2	29,8	29	24,4	17,4	11,1	9,7	-6,6	-5,6	-3,4	1,4	4,9	9,2	11,1	10,6
5218	Niederwalgern	52	18	2	NA	68,41321045	53,27496161	52,03225806	45,03840245	80,84024577	67,827957	86,95698926	80,48694316	54,23348694	56,58678955	62,52688171	71,10906297	1,194312169	1,910185185	5,070502646	9,571693122	13,40674603	16,80066138	18,45013228	18,01931217	13,90661376	9,651455026	5,458201058	2,206349206	7,7	9,9	14,1	19,9	23,4	27,4	29,6	28,7	24,3	17,3	11,1	9,6	-7,3	-6	-4,1	0,9	4,5	8,6	10,6	10,3
5218	Niederwalgern	52	18	4	NA	54,48540706	43,46236558	42,97849461	37,63748081	68,35023042	56,65437787	72,01536097	65,24423965	44,32258065	47,1889401	51,0768049	58,43471581	1,193333333	1,924285714	5,122063492	9,616507937	13,43380952	16,8131746	18,48492063	18,08571429	13,97015873	9,700793651	5,485396825	2,194444444	7,4	9,7	13,8	19,6	23	27	29,5	28,8	24,1	17,2	10,8	9,4	-7	-6,1	-4	1,2	4,8	8,7	10,6	10,3
5219	Am�neburg	52	19	1	NA	60,41474655	47,75422426	48,13364055	42,09062981	79,69892474	66,04608294	84,55606758	80,01075268	52,46697387	53,42242703	57,73886329	62,20583716	1,241137566	1,998280423	5,18531746	9,728306878	13,51838624	16,89007937	18,55277778	18,1521164	14,03373016	9,726190476	5,534391534	2,234656085	7,5	9,5	13,7	19,6	22,9	26,9	29,5	28,6	23,9	17,1	10,8	9,3	-6,7	-5,8	-3,6	1,7	5,1	9	11	10,7
5219	Am�neburg	52	19	3	NA	60,78033794	48,07373271	47,15207374	40,53917052	72,76651306	60,37788019	77,94162826	71,47311829	49,92473119	51,43471581	56,90937019	63,96313365	0,783174603	1,525714286	4,651269841	9,154285714	12,96412698	16,33492063	17,99238095	17,66111111	13,60952381	9,389206349	5,086190476	1,817460317	7,3	9,5	13,6	19,5	22,7	26,7	29,4	28,6	23,8	17,1	10,6	9,3	-7	-6,1	-4	1,4	5	8,7	10,7	10,5
5219	Am�neburg	52	19	2	NA	59,30721968	47,73886329	49,0921659	43,38248848	81,14592935	67,38863287	85,84792626	84,69431645	54,12596006	53,13517665	57,49923194	59,58832565	1,234656085	2,010582011	5,245238095	9,803174603	13,57010582	16,90026455	18,58915344	18,23346561	14,11772487	9,732936508	5,541534392	2,17473545	7,3	9,4	13,7	19,5	22,8	26,7	29,6	28,8	23,8	17,2	10,6	9,2	-6,7	-5,9	-3,8	2	5,3	9,1	10,9	10,8
5219	Am�neburg	52	19	4	NA	58,78801842	49,31643626	47,92473119	41,37788019	74,82334871	61,28878648	78,31182797	75,99539171	50,92780339	52,27649771	56,64516129	61,03225806	0,879047619	1,617619048	4,84047619	9,354603175	13,12920635	16,47555556	18,16428571	17,82603175	13,80222222	9,486031746	5,167619048	1,853968254	7,2	9,2	13,5	19,4	22,4	26,5	29,5	28,7	23,7	17,2	10,5	8,9	-7,1	-6,2	-4	1,4	5,1	8,6	10,7	10,5
5220	Kirtorf	52	20	1	NA	52,68356374	44,16897081	43,921659	38,38402458	70,68509984	57,94470045	76,64516129	71,82488481	48,078341	47,6236559	52,47619048	52,68970813	0,937936508	1,682857143	4,926190476	9,45047619	13,2215873	16,51904762	18,23698413	17,93412698	13,89333333	9,522539683	5,218888889	1,885555556	6,9	9,2	13,3	19,2	22,4	26,4	29,4	28,6	23,6	17	10,4	8,9	-6,7	-6,1	-3,9	2,2	5,5	9	10,8	10,7
5220	Kirtorf	52	20	3	NA	48,41013826	41,48847926	40,281106	34,01075268	61,67895545	50,59907835	66,95852535	62,40706606	42,921659	43,66513058	47,37788019	49,67281106	0,822285714	1,568571429	4,787428571	9,307809524	13,10247619	16,39847619	18,1167619	17,81447619	13,78609524	9,444952381	5,113142857	1,785333333	7	9,1	13,3	19,2	22,2	26,3	29,4	28,6	23,6	17,1	10,4	8,8	-6,6	-6	-3,9	2	5,7	9	10,8	10,7
5220	Kirtorf	52	20	2	NA	66,14285713	54,7204301	54,28417819	46,74039939	86,29493087	71,14592935	94,82488481	86,30261135	58,9078341	59,33333332	66,03379416	66,81874039	0,759920635	1,494179894	4,702645503	9,200661376	12,98730159	16,28174603	18,01190476	17,71124339	13,66746032	9,386375661	5,052513228	1,718650794	6,7	9	13,1	18,8	22,1	26,1	29,2	28,4	23,3	16,9	10,3	8,8	-6,7	-6,3	-4,3	1,6	4,8	8,9	10,6	10,5
5220	Kirtorf	52	20	4	NA	57,96159755	48,91397848	47,49308755	40,24731184	72,65745006	60,95084484	81,92626729	72,34869432	51,22119816	52,08602152	56,41935484	59,16589861	0,741428571	1,478888889	4,708095238	9,199365079	12,98920635	16,29412698	18,01555556	17,70857143	13,67365079	9,384285714	5,057936508	1,724285714	6,8	9	13,3	19	22,2	26,2	29,2	28,5	23,4	16,9	10,3	8,8	-6,7	-6,2	-4,1	1,7	5,1	8,8	10,7	10,5
5221	Alsfeld	52	21	1	NA	63,01382487	54,01843319	53,76958526	43,56682029	83,53456223	73,31490016	89,54224271	81,20890935	57,32718894	58,16743471	64,06298003	64,24423965	0,752248677	1,468253968	4,632539683	9,095502646	12,90952381	16,21402116	17,9292328	17,63703704	13,54484127	9,361507937	5,087301587	1,762037037	6,7	9,3	13,3	19,1	22,3	26,2	29,1	28,2	23,3	16,8	10,7	9,4	-6,9	-6,4	-4,4	1,3	4,2	8,6	10,5	10,3
5221	Alsfeld	52	21	3	NA	57,96159755	48,97542242	48,93394777	38,68049155	73,63440861	63,15821813	79,94009216	69,70660523	51,72503839	52,22427035	57,23041474	59,625192	0,65031746	1,351428571	4,501269841	8,966507937	12,79222222	16,10238095	17,81301587	17,50412698	13,4347619	9,286190476	5,02	1,671269841	6,6	9	13	18,7	22	25,9	28,6	28	23	16,7	10,4	9,2	-7	-6,6	-4,3	1,1	4,1	8,4	10,2	10,2
5221	Alsfeld	52	21	2	NA	58,97695852	50,37019968	52,33947774	40,79723503	81,41013826	72,63133642	85,87096774	76,46851	55,76036868	56,31643626	59,98771123	58,92473119	0,917063492	1,636243386	4,748677249	9,219444444	13,00859788	16,32857143	18,0473545	17,72751323	13,59722222	9,462698413	5,283730159	1,943386243	7	9,6	13,7	19,4	22,7	26,5	29,1	28,5	23,5	17,1	11	9,7	-7,2	-6,7	-4,3	0,8	3,6	8,1	9,9	10
5221	Alsfeld	52	21	4	NA	57,70199694	47,9231951	49,2795699	37,32718894	73,21351768	64,48387097	77,74654377	66,93394777	51,7357911	51,88940094	56,71274961	58,46697387	0,646825397	1,310952381	4,397619048	8,842222222	12,65761905	16,00111111	17,70460317	17,38761905	13,3031746	9,25952381	5,005714286	1,68968254	6,9	9,4	13,4	19,2	22,4	26,3	28,8	28,3	23,3	16,9	10,9	9,6	-7,7	-7,1	-4,7	0,4	3,3	7,8	9,6	9,7
5222	Grebenau	52	22	1	NA	64,33486942	53,59447003	55,74039939	43,75729645	88,50998465	78,25652842	92,17665129	79,43471581	61,32258065	60,46697387	64,47772658	63,921659	0,500925926	1,172222222	4,194179894	8,652910053	12,42407407	15,79497354	17,48306878	17,20661376	13,14775132	9,105291005	4,858597884	1,528703704	6,9	9,3	13,3	19	22,3	26,1	28,6	28,1	23,3	16,9	10,9	9,8	-7,5	-7	-4,7	0,5	3,2	7,8	9,6	9,8
5222	Grebenau	52	22	3	NA	59,63440861	48,74039939	50,46082948	38,640553	75,65284177	67,45775729	79,99231952	67,40092165	53,87711213	54,18433181	59,22119816	60,12749616	0,421428571	1,074444444	4,086984127	8,514285714	12,33031746	15,69873016	17,38777778	17,09301587	13,0468254	9,027460317	4,774920635	1,465238095	6,8	9,1	13,1	18,8	22,1	25,8	28,4	27,9	23,1	16,8	10,8	9,6	-7,7	-7,2	-4,9	0,5	3,2	7,7	9,6	9,8
5222	Grebenau	52	22	2	NA	72,43010752	60,25652842	60,30261135	46,30107526	89,58371735	78,47158219	95,9831029	82,19047619	65,06451613	66,0921659	70,55453148	72,29493087	0,416269841	1,12037037	4,194312169	8,743253968	12,53280423	15,91455026	17,59920635	17,30727513	13,21812169	9,097222222	4,85	1,507539683	6,9	9,4	13,3	19,4	22,5	26,4	28,9	28,4	23,3	17	10,7	9,3	-7,5	-7,3	-5,1	0,5	3,6	7,9	9,8	9,7
5222	Grebenau	52	22	4	NA	59,2672811	49,64669739	50,26881719	38,33179723	72,41628265	63,75576035	78,44546852	64,74961597	53,25038403	54,42857142	58,48079877	60,14900155	0,574444444	1,283650794	4,382222222	8,898095238	12,73031746	16,1152381	17,79587302	17,46619048	13,33587302	9,181904762	4,985396825	1,655873016	6,8	9,3	13,2	19,2	22,4	26,4	28,8	28,3	23,2	16,9	10,6	9,3	-7,3	-6,9	-4,5	0,9	3,7	8,2	10,1	10,1
5223	Queck	52	23	1	NA	65,93241168	55,54377881	55,72964671	43,02918587	84,88940094	71,91858677	88,87557603	77,49308755	60,20122887	61,17818742	64,69738865	65,83563748	0,746296296	1,487433862	4,652513228	9,240740741	13,05330688	16,43650794	18,12632275	17,78373016	13,61177249	9,371693122	5,205555556	1,865343915	7,2	9,8	13,8	20	22,9	27	29,3	29	23,7	17,3	11	9,6	-7	-6,6	-4,3	1,1	4,2	8,6	10,4	10,2
5223	Queck	52	23	3	NA	54,86175116	46,28878648	47,50384026	36,30568355	70,79109065	60,23655913	75,3609831	63,75422426	50,32872503	51,85099845	54,55299539	56,15821813	0,717619048	1,462222222	4,605714286	9,162380952	12,99063492	16,38873016	18,06619048	17,70873016	13,55555556	9,333174603	5,166349206	1,816190476	7,1	9,7	13,7	19,8	22,8	26,9	29,3	28,9	23,6	17,3	10,9	9,5	-7,1	-6,7	-4,4	1	4,1	8,5	10,3	10,2
5223	Queck	52	23	2	NA	63,66359448	53,44700461	55,02918587	42,40860216	86,56067587	70,42549923	88,84792626	77,47772658	58,96927803	59,85560677	63,32258065	63,69124423	0,656613757	1,392460317	4,586904762	9,139153439	12,99722222	16,42195767	18,07830688	17,71388889	13,56600529	9,297222222	5,124074074	1,81984127	7,2	9,9	13,8	20,1	22,9	27,1	29,4	28,9	23,8	17,3	11,1	9,6	-7,5	-7,1	-4,5	1,2	4	8,3	10,2	10,1
5223	Queck	52	23	4	NA	52,03993855	43,81720429	46,28878648	35,67588326	72,60061445	59,56374806	74,13056835	65,24731184	48,02764977	50,63133642	52,00921658	53,09984639	0,677301587	1,399365079	4,60015873	9,163333333	13,01857143	16,43444444	18,09968254	17,72761905	13,55793651	9,303333333	5,127619048	1,807301587	7	9,6	13,6	19,8	22,7	26,8	29,2	28,9	23,5	17,2	10,8	9,4	-7,2	-6,9	-4,1	1,1	4	8,6	10,3	10,3
5224	Eiterfeld	52	24	1	NA	51,94470045	44,38863287	46,72503839	36,34408603	76,17511519	60,8110599	80,20737326	67,81720429	51,00768048	51,4546851	52,58371735	52,00307219	0,561443932	1,280184332	4,458986175	8,998463902	12,86543779	16,34669739	17,95591398	17,62995392	13,47572965	9,212135177	5,00921659	1,712596006	7,3	10,1	13,8	20,3	23	27,2	29,5	29,1	23,9	17,3	11,1	9,6	-7,4	-7	-4,3	1,2	4	8,3	10,2	10,1
5224	Eiterfeld	52	24	3	NA	51,11981568	43,44546852	45,90937019	35,52534561	73,56835639	59,63133642	76,2795699	65,60983103	49,08755761	50,11520739	51,74807987	51,94930874	0,55952381	1,286031746	4,492380952	9,053015873	12,92920635	16,3847619	18,01190476	17,66904762	13,49031746	9,210634921	5,02	1,705555556	7	9,6	13,6	19,9	22,7	26,9	29,2	28,8	23,6	17	10,9	9,4	-7,1	-6,7	-4	1,2	4,2	8,7	10,4	10,4
5224	Eiterfeld	52	24	2	NA	56,58525345	50,359447	51,62826419	39,75268816	83,72811061	64,453149	91,94777265	77,85099845	56,91705068	58,68356374	59,11059906	57,67434716	0,47027417	1,166810967	4,327561328	8,87041847	12,75483405	16,24170274	17,85064935	17,52929293	13,38210678	9,121067821	4,90952381	1,636075036	7,1	9,7	13,4	19,8	22,5	26,8	29	28,6	23,6	17	10,8	9,4	-7,5	-7,1	-4,2	1,2	4,1	8,3	10,3	10,1
5224	Eiterfeld	52	24	4	NA	49,69738865	43,09677419	44,32258065	34,11981568	69,75268816	54,89400923	74,58218126	62,921659	48,0015361	48,98156681	50,68049155	51,906298	0,375485009	1,087830688	4,271957672	8,824514991	12,71128748	16,16366843	17,7957672	17,470194	13,32116402	9,077425044	4,851675485	1,542328042	6,7	9,2	13,1	19,3	22,2	26,3	28,7	28,2	23,1	16,7	10,6	9,2	-7,5	-7,2	-4,4	1,1	4	8,3	10,1	10,1
5225	Geisa	52	25	1	NA	58,89247313	51,23348694	52,68509984	39,66973887	79,3732719	61,79109065	88,04301074	71,68970813	56,18125961	56,77880184	59,71274961	60,67281106	0,307619048	1,006031746	4,164603175	8,752222222	12,6552381	16,09968254	17,72	17,41984127	13,27	9,035079365	4,786507937	1,515079365	6,8	9,3	13,5	19,6	22,4	26,8	29	28,5	23,4	16,8	10,8	9,3	-7,8	-7,5	-4,8	0,9	3,8	8,1	9,9	9,8
5225	Geisa	52	25	3	NA	72,84485406	62,1858679	65,20737326	48,812596	96,68049155	76,19662058	107,1351766	86,87711213	68,87403994	68,62058371	72,23963132	74,9047619	0,348677249	1,072486772	4,272883598	8,892724868	12,78835979	16,20171958	17,85701058	17,54589947	13,35	9,097883598	4,855687831	1,562037037	6,7	9,2	13,3	19,5	22,3	26,7	28,9	28,3	23,3	16,7	10,7	9,3	-7,4	-7,3	-4,5	1,1	4	8,5	10,3	10,1
5225	Geisa	52	25	2	NA	57,37788019	49,6420891	52,13364055	38,65437787	76,19969277	60,13517665	83,54224271	67,64362519	54,48847926	53,60829494	57,02304148	58,95545316	0,540634921	1,305555556	4,536507937	9,197936508	13,08793651	16,50507937	18,16174603	17,8352381	13,61365079	9,28	5,091269841	1,778571429	6,9	9,4	13,6	19,9	22,6	27	29,3	28,7	23,6	17	11	9,4	-7,2	-7	-4,2	1,5	4,3	8,7	10,5	10,3
5225	Geisa	52	25	4	NA	72,60983103	62,09831029	65,72350229	49,48079877	94,86635945	76,20276497	105,1858679	84,61597542	67,35330261	66,84024577	70,65130568	73,84178187	0,475	1,222486772	4,459259259	9,114021164	12,99761905	16,41203704	18,07367725	17,75238095	13,52632275	9,232539683	5,023677249	1,707804233	6,7	9,3	13,5	19,7	22,5	26,8	29,1	28,5	23,5	16,7	10,8	9,4	-7,3	-7,6	-4,4	1,4	4,2	8,6	10,3	10,2
5314	Rennerod	53	14	1	NA	117,5791091	100,5514593	88,43317971	62,56451613	86,86789555	82,92626729	110,6175115	99,42242703	83,84178187	89,05376345	101,8479263	123,5069125	-0,360416667	0,309077381	3,306547619	7,773065476	11,43764881	14,69464286	16,37619048	16,1360119	12,4110119	8,415625	3,948214286	0,728720238	5,6	7,9	11,4	17,3	20,3	24,1	27,1	25,1	21,5	15,1	9,1	8,1	-6,8	-6,5	-4,7	0,4	3,2	8,1	9,5	9,6
5314	Rennerod	53	14	3	NA	115,2119816	99,25806452	87,61751152	62,96935484	88,76804916	84,39784945	110,2734255	101,4454685	82,51920123	87,75422426	102,0230415	122,2688172	0,06022409	0,733473389	3,77394958	8,23907563	11,90938375	15,1570028	16,82983193	16,56862745	12,79831933	8,755322129	4,348739496	1,121008403	6,3	8,6	12	17,9	20,9	24,6	27,6	25,8	22,1	15,6	9,7	8,7	-6,6	-6,3	-4,4	0,6	3,6	8,3	9,7	9,7
5314	Rennerod	53	14	2	NA	137,7665131	114,202765	99,3579109	70,95806452	96,06912442	87,14900155	123,1075269	110,0844854	92,2642089	98,39170506	116,1029186	144,5898617	-0,441402116	0,163095238	3,103968254	7,47473545	11,23703704	14,54920635	16,24338624	15,94034392	12,1473545	8,238227513	3,78505291	0,550529101	6,2	8,3	11,9	17,8	21,2	25,1	27,9	26	22,5	15,4	9,5	8,3	-7,8	-7,2	-5	-0,5	3	7,5	9,2	8,9
5314	Rennerod	53	14	4	NA	115,577573	96,05222735	83,86021506	58,95806452	78,92473119	70,78187403	100,0645161	91,14439323	74,52073732	80,42396313	97,77265745	122,3886329	-0,32984127	0,274444444	3,241587302	7,618253968	11,40507937	14,67063492	16,35587302	16,05238095	12,27349206	8,344285714	3,886666667	0,661269841	5,9	8,1	11,7	17,5	20,6	24,4	27,5	25,5	21,9	15,5	9,2	8,2	-7,8	-7	-4,9	-0,5	3,1	7,7	9	9,1
5315	Herborn	53	15	1	NA	119,9431644	98,46697387	86,3609831	63,10645161	86,97849461	78,14132103	110,3579109	99,827957	81,42089094	85,78033794	102,5084485	125,781874	0,194047619	0,818386243	3,80542328	8,225661376	11,9712963	15,37037037	17,04298942	16,60119048	12,64616402	8,680687831	4,361375661	1,106481481	7,4	9,5	13,8	19,7	23	27	29,8	27,8	24,3	16,6	10,7	9,1	-8	-7,3	-4,9	-0,6	3,1	7,6	9,1	8,9
5315	Herborn	53	15	3	NA	102,5714286	84,51766513	74,29646697	51,02918587	71,71121352	63,48387097	90,01382487	82,10906297	66,50691245	70,9984639	87,2826421	109,0015361	-0,046305419	0,554844007	3,532676519	7,907389163	11,72545156	15,03366174	16,70262726	16,32906404	12,4545156	8,511330049	4,116912972	0,881280788	6,7	9	12,8	18,6	21,8	25,6	28,7	26,7	23,1	16,4	9,9	9	-8,1	-7,1	-4,7	-0,7	3,3	7,8	9	9
5315	Herborn	53	15	2	NA	78,63133642	65,15360984	57,53149	42,13364055	63,49615974	57,093702	79,25038403	72,80491552	57,08294932	59,94777265	69,86021506	82,77419355	1,003333333	1,674603175	4,782698413	9,244444444	12,97666667	16,39936508	18,04698413	17,52952381	13,44126984	9,309047619	5,161111111	1,88031746	7,9	10,1	14,4	20,3	23,6	27,8	30,4	28,5	24,9	17,2	11,1	9,7	-7,4	-7,1	-4,5	0	3,8	7,9	9,7	9,1
5315	Herborn	53	15	4	NA	71,23809523	59,68356374	52,05683565	38,34715823	56,57450077	49,67741935	68,05529955	63,34254994	50,84331797	52,23502303	63,60675884	77,10138248	0,577289377	1,228388278	4,288827839	8,732600733	12,51904762	15,85347985	17,51208791	17,06391941	13,07765568	9,039010989	4,741575092	1,513736264	7,7	10	14,1	20	23,2	27,2	30	28,2	24,4	17,2	11	9,8	-8,1	-7,1	-4,8	-0,6	3,3	7,8	9,1	9
5316	Ballersbach	53	16	1	NA	91,55913977	78,06758832	67,99385561	52,37019968	79,25499232	70,00307219	95,14285713	90,25192013	67,85253455	69,94316435	81,78033794	97,13978494	0,876190476	1,55462963	4,650925926	9,10026455	12,84669312	16,25291005	17,89801587	17,43822751	13,36878307	9,271825397	5,061111111	1,796031746	7,8	10	14,2	20,1	23,4	27,5	30,1	28,4	24,6	17,1	11	9,6	-7,1	-6,5	-4,2	0,3	4,1	8,4	10	9,6
5316	Ballersbach	53	16	3	NA	67,74807987	58,53149	51,67434716	39,33794161	62,96006145	54,43010752	69,74039939	68,74500768	50,19201229	51,44546852	61,94162826	73,43317971	1,218095238	1,935873016	5,082063492	9,558095238	13,29857143	16,68269841	18,31571429	17,83126984	13,76015873	9,591587302	5,394761905	2,17047619	7,8	10,2	14,3	20,1	23,3	27,2	30,2	28,4	24,5	17,3	11,1	9,9	-6,9	-6,1	-3,8	0,6	4,3	8,7	10,1	9,8
5316	Ballersbach	53	16	2	NA	86,43932413	73,20276497	64,5453149	52,96159755	80,33794161	70,88018432	92,01382487	87,54992319	63,078341	66,38709677	78,32258065	91,76958526	0,915608466	1,605952381	4,69973545	9,167063492	12,92738095	16,31507937	17,97592593	17,5484127	13,5010582	9,379100529	5,116798942	1,86468254	7,5	9,8	13,8	19,6	22,9	27	29,6	28,2	24,1	17	10,8	9,5	-7,2	-6,4	-4,2	0,5	4,3	8,5	10,1	9,8
5316	Ballersbach	53	16	4	0	67,55760368	59,19815668	52,75115206	42,0768049	66,51612903	58,00460829	73,83410139	72,45007681	51,32411674	52,99692781	63,08755761	73,95852535	1,03031746	1,756031746	4,864761905	9,351746032	13,09857143	16,47349206	18,13761905	17,72571429	13,66126984	9,517619048	5,238571429	1,97984127	7,7	10	14	19,9	23	27	29,7	28,5	24,2	17,2	11	9,8	-7	-6,1	-4	0,7	4,5	8,7	10,1	9,9
5317	Rodheim-Bieber	53	17	1	NA	80,31950845	68,25960061	60,68049155	53,08141323	80,76804916	70,29339477	91,29185868	83,42396313	59,03993855	63,70660523	75,30107526	86,99539171	0,842592593	1,579761905	4,68994709	9,172751323	12,93214286	16,32380952	17,9978836	17,61256614	13,54378307	9,389550265	5,069973545	1,819047619	7,2	9,5	13,5	19,1	22,6	26,7	29,1	28,3	23,9	16,9	10,6	9,3	-7,1	-6,1	-4,1	0,7	4,5	8,6	10,1	9,9
5317	Rodheim-Bieber	53	17	3	0	62,50998465	55,38556068	49,921659	42,15053765	68,13824884	56,57757297	74,39170506	69,51152074	48,6390169	52,24423965	60,48694316	70,44393242	0,939365079	1,703492063	4,855396825	9,347142857	13,08111111	16,47460317	18,19380952	17,7752381	13,68634921	9,497619048	5,161746032	1,908888889	7,5	9,8	13,8	19,6	22,9	26,9	29,5	28,8	24,2	17,1	10,9	9,6	-7,1	-6	-4	0,8	4,6	8,7	10,2	10
5317	Rodheim-Bieber	53	17	2	NA	72,67281106	62,64516129	57,66820277	48,09831029	82,39784945	66,84946235	89,09062981	79,76497697	56,04761903	62,08602152	70,18125961	82,88632871	1,051851852	1,780820106	4,964285714	9,458068783	13,21362434	16,61177249	18,30820106	17,89656085	13,79285714	9,567195767	5,265608466	2,03015873	7,5	9,8	13,8	19,5	23	27	29,5	28,9	24,3	17,2	10,9	9,5	-7,1	-6	-3,8	0,9	4,7	8,8	10,5	10,1
5317	Rodheim-Bieber	53	17	4	0	51,19354839	47,11213516	44,54377881	37,09984639	67,10445468	50,77112135	70,453149	61,39477726	42,53763442	49,25960061	53,19969277	63,01536097	1,262222222	2,068730159	5,300952381	9,812857143	13,53650794	16,94079365	18,71126984	18,24761905	14,08365079	9,753968254	5,47047619	2,213333333	7,6	9,9	14	19,6	23,4	27,4	29,7	29,5	24,8	17,5	11	9,6	-6,9	-5,7	-3,5	1,1	5	9,1	10,6	10,3
5318	Allendorf (Lumda)	53	18	1	NA	64,84024577	55,6236559	53,05529955	43,85867897	80,74654377	65,52688171	83,13056835	73,32258065	50,77112135	57,49155145	63,08141323	73,3732719	1,402645503	2,188888889	5,423148148	9,938492063	13,70277778	17,08492063	18,78677249	18,35793651	14,21269841	9,870634921	5,660582011	2,399470899	7,6	10	14,1	19,9	23,3	27,4	29,8	29,3	24,6	17,4	11,1	9,7	-6,8	-5,6	-3,5	1,3	5,1	9,1	10,8	10,4
5318	Allendorf (Lumda)	53	18	3	0	47,42703532	43,2642089	41,43471581	34,59447003	65,56067587	51,67895545	66,5299539	59,15821813	41,07066052	46,71582181	49,01228877	56,52534561	1,466666667	2,288095238	5,56047619	10,06634921	13,8231746	17,21650794	18,97174603	18,51936508	14,31809524	9,954920635	5,692698413	2,417936508	7,6	9,9	14,1	19,7	23,4	27,4	29,8	29,5	24,8	17,5	11	9,6	-6,8	-5,6	-3,4	1,4	5,2	9,1	10,8	10,4
5318	Allendorf (Lumda)	53	18	2	NA	69,50076806	57,20122887	55,49769584	47,72964671	85,25960061	72,91090629	87,65437787	80,10906297	56,40706606	60,70046084	66,43317971	77,86789555	1,097619048	1,856349206	5,066666667	9,575925926	13,36150794	16,73465608	18,43875661	18,03531746	13,93306878	9,658730159	5,38531746	2,126984127	7,5	9,8	14	19,7	23,1	27,1	29,7	29,1	24,4	17,3	10,9	9,5	-7	-6,1	-4	1,3	4,9	8,8	10,6	10,4
5318	Allendorf (Lumda)	53	18	4	NA	54,25652842	46,29493087	44,43010752	37,93241168	69,46697387	57,94777265	70,39016897	65,86328726	45,85407065	49,63133642	53,25038403	61,74347158	1,222063492	1,998888889	5,263333333	9,777460317	13,56111111	16,95428571	18,63666667	18,23047619	14,09222222	9,796190476	5,503333333	2,24047619	7,6	9,9	14,2	19,8	23,4	27,5	29,9	29,4	24,6	17,5	11	9,7	-6,7	-5,8	-3,6	1,4	5,1	9,1	10,8	10,5
5319	Londorf	53	19	1	NA	74,30107526	59,75268816	58,0798771	49,94470045	88,96774194	74,20276497	92,5299539	87,06605223	60,86021506	64,14592935	69,58525345	79,47926268	0,844047619	1,60515873	4,787169312	9,307936508	13,0957672	16,46256614	18,13783069	17,79603175	13,71851852	9,476719577	5,157142857	1,878968254	7,3	9,4	13,6	19,4	22,7	26,7	29,4	28,7	23,8	17	10,6	9,2	-7	-6,1	-3,9	1,4	5	8,8	10,8	10,5
5319	Londorf	53	19	3	NA	62,50076806	51,44854071	49,59293394	41,4700461	72,99385561	61,98771123	76,15668203	72,21198158	51,51459294	55,07526881	59,00460829	68,08294932	0,972539683	1,721746032	4,915079365	9,472380952	13,23936508	16,62825397	18,29444444	17,89825397	13,82650794	9,591746032	5,245714286	1,989206349	7,2	9,3	13,5	19,3	22,5	26,6	29,2	28,6	23,6	16,9	10,6	9,2	-6,5	-5,9	-3,5	1,6	5,2	9,2	10,8	10,6
5319	Londorf	53	19	2	NA	79,39784945	64,44854071	62,3609831	52,26881719	92,28725039	75,88632871	99,47772658	92,58986174	65,23963132	68,35483871	73,95238097	83,66359448	0,704761905	1,455687831	4,633597884	9,173280423	12,96732804	16,31388889	17,99126984	17,66957672	13,62367725	9,376851852	5,006481481	1,729100529	6,8	8,9	13	18,9	22	26	29	28,2	23,2	16,8	10,2	8,8	-6,8	-6,1	-3,9	1,7	5,2	8,8	10,8	10,6
5319	Londorf	53	19	4	NA	64,34408603	52,01843319	51,16282642	42,08755761	74,09062981	62,89247313	77,812596	73,1889401	52,90015361	55,48233487	60,14132103	69,21044548	0,928253968	1,69015873	4,924761905	9,515079365	13,26253968	16,63190476	18,2831746	17,91539683	13,84031746	9,57	5,241904762	1,96015873	7	9,1	13,4	19,2	22,3	26,4	29,2	28,5	23,4	16,8	10,3	9	-6,5	-6,1	-3,6	1,7	5,3	9,1	10,8	10,6
5320	Burg-Gem�nden	53	20	1	NA	64,00768048	53,08602152	51,31643626	41,86021506	74,33794161	61,88632871	83,15053765	75,75576035	53,34869432	56,47311829	59,90015361	66,56528419	0,890476191	1,667142857	4,900634921	9,454444444	13,22904762	16,56507937	18,25698413	17,92015873	13,84079365	9,536825397	5,217777778	1,913333333	7	9,2	13,4	19,3	22,3	26,4	29,4	28,7	23,5	17	10,4	8,9	-6,6	-6,1	-3,7	1,8	5,4	9	10,9	10,6
5320	Burg-Gem�nden	53	20	3	NA	54,80030723	45,42857142	44,40092165	35,79109065	63,65898616	54,827957	70,99231952	62,64669739	47,63748081	49,46236558	52,05529955	58,79416284	0,860761905	1,652952381	4,895428571	9,525333333	13,28742857	16,6432381	18,30952381	17,91085714	13,83028571	9,54	5,252952381	1,939047619	6,9	9,2	13,4	19,2	22,3	26,3	29,1	28,5	23,2	16,7	10,3	9	-6,2	-6,1	-3,5	1,8	5,4	9,3	10,9	10,6
5320	Burg-Gem�nden	53	20	2	NA	75,67588326	63,63594471	61,99078342	50,47619048	90,49308755	75,92473119	101,8771121	88,97081413	64,99539171	67,75576035	71,57296468	78,42549923	0,710449735	1,464417989	4,701851852	9,220767196	13,01084656	16,3292328	18,03201058	17,69338624	13,64854497	9,373809524	5,083862434	1,758862434	6,8	9	13,2	18,9	22,1	26,1	29,1	28,4	23,3	16,8	10,3	8,8	-6,7	-6,4	-4	1,6	5,1	8,8	10,7	10,5
5320	Burg-Gem�nden	53	20	4	NA	72,94930874	59,58064516	58,36405529	45,39324116	80,921659	69,05222735	91,16282642	77,66820277	61,77880184	64,52227342	67,95852535	78,48694316	0,475714286	1,236349206	4,485555556	9,042698413	12,82031746	16,17190476	17,84492063	17,4884127	13,45285714	9,23952381	4,926984127	1,613174603	6,7	8,9	13,1	18,9	22	26	28,8	28,2	22,9	16,5	10,1	8,8	-6,6	-6,7	-4,1	1,4	5,1	8,8	10,4	10,3
5321	Storndorf	53	21	1	NA	82,46390168	68,09677419	67,39170506	51,37173581	94,68356374	79,59600613	102,6082949	88,11981568	68,53609832	70,98771123	76,7357911	85,281106	0,39973545	1,091534392	4,264814815	8,734259259	12,56071429	15,9005291	17,58425926	17,28439153	13,24669312	9,118650794	4,8	1,48042328	6,7	8,8	13	18,7	21,9	25,8	28,7	28,1	22,9	16,6	10,3	9	-7,1	-6,8	-4,4	1	4,1	8,3	10,1	10,1
5321	Storndorf	53	21	3	NA	79,09677419	64,85099845	63,56374806	46,9831029	84,79877113	70,05683565	90,70660523	76,88172042	62,56528419	66,50230416	70,53456223	83,21198158	0,047460318	0,743968254	3,943809524	8,464603175	12,29269841	15,64492063	17,30190476	16,99904762	13,00396825	8,863015873	4,525873016	1,182698413	6,5	8,6	12,7	18,5	21,6	25,6	28,4	27,8	22,5	16,4	9,9	8,5	-7,1	-7,3	-4,6	0,9	4,7	8,3	10	9,8
5321	Storndorf	53	21	2	NA	80,30107526	66,59293394	66,80337942	49,57450077	93,79109065	79,60061445	98,67895545	83,72503839	66,52380952	69,66820277	75,3579109	82,22427035	0,407804233	1,100925926	4,223809524	8,68015873	12,52037037	15,86150794	17,56058201	17,24986772	13,18743386	9,102116402	4,823544974	1,492592593	6,7	9,1	13,1	18,8	22,1	25,9	28,5	28,1	23	16,8	10,6	9,3	-7,2	-6,8	-4,5	0,9	3,8	8,2	10	10
5321	Storndorf	53	21	4	NA	78,37019968	65,65745006	63,71428571	46,22887865	83,40245774	68,15975423	87,85867897	74,92780339	61,08909371	65,70506913	71,10138248	83,46236558	-0,02984127	0,64968254	3,831111111	8,334285714	12,18412698	15,56714286	17,21698413	16,93444444	12,91428571	8,801746032	4,454603175	1,121746032	6,4	8,5	12,6	18,5	21,6	25,5	28,3	27,8	22,5	16,4	9,9	8,6	-7,1	-7,2	-4,6	1	4,6	8,4	10,1	10
5322	Lauterbach (Hessen)	53	22	1	NA	76,98463903	63,85253455	64,59293394	47,625192	90,63287252	78,31950845	96,19508448	81,21044548	64,96006145	68,20276497	73,49155145	79,46082948	0,477910053	1,171825397	4,227248677	8,708597884	12,56984127	15,96018519	17,63015873	17,28677249	13,18399471	9,103439153	4,861507937	1,549603175	6,8	9,1	13,2	19,1	22,3	26,3	28,7	28,6	23	17,2	10,5	9,2	-7,5	-7	-4,7	0,6	3,5	7,9	9,8	9,9
5322	Lauterbach (Hessen)	53	22	3	NA	71,55760368	59,14439323	58,46697387	41,64362519	75,72657452	62,3732719	81,3579109	68,0168971	55,20276497	61,45007681	65,4700461	76,01075268	0,493968254	1,204126984	4,373809524	8,914920635	12,7652381	16,17873016	17,83015873	17,45825397	13,33047619	9,123492063	4,930793651	1,570952381	6,9	9,3	13,4	19,3	22,5	26,6	29	28,9	23,2	17,4	10,6	9,2	-6,9	-7,1	-4,1	1,1	4,5	8,5	10,2	10,1
5322	Lauterbach (Hessen)	53	22	2	NA	74,89247313	62,59293394	62,67434716	46,15975423	88,61136713	74,3732719	96,265745	80,21505377	63,80645161	67,2826421	72,30261135	78,67127497	0,44973545	1,15952381	4,221031746	8,717460317	12,58214286	16,01944444	17,65026455	17,3042328	13,17989418	9,059259259	4,851322751	1,553571429	6,7	9	13	19	22,1	26,2	28,6	28,6	23	17,2	10,5	9,1	-7,7	-7,5	-4,6	0,5	3,6	8	9,8	9,9
5322	Lauterbach (Hessen)	53	22	4	NA	58,64976958	50,31950845	49,76190477	36,27188939	70,11213516	56,47465439	76,15207374	63,06758832	49,75576035	54,05990784	56,718894	63,88325652	0,711269841	1,447619048	4,595873016	9,137460317	13,01825397	16,46539683	18,08888889	17,69126984	13,47968254	9,274603175	5,113968254	1,811111111	7	9,4	13,6	19,6	22,7	26,9	29,2	29,1	23,4	17,6	10,7	9,3	-7,1	-7,3	-4,2	0,9	4,1	8,5	10,1	10,2
5323	Schlitz	53	23	1	NA	61,13978494	52,69431645	55,36866358	41,39477726	83,5299539	68,53609832	87,77880184	72,84024577	57,39324116	60,97235023	62,10138248	64,74500768	0,81494709	1,573809524	4,747486772	9,292857143	13,16190476	16,56891534	18,23716931	17,84126984	13,61917989	9,392328042	5,249470899	1,925925926	7,1	9,7	13,7	19,9	22,9	26,9	29,4	29,1	23,7	17,5	10,9	9,5	-7,2	-6,9	-4,4	0,8	4	8,4	10,2	10,2
5323	Schlitz	53	23	3	NA	54,38402458	47,01075268	47,30261135	35,76036868	69,93548387	55,70506913	74,95852535	62,11981568	48,84946235	52,85253455	55,04454684	60,0768049	0,631111111	1,391269841	4,544920635	9,069365079	12,98793651	16,4015873	18,04746032	17,65031746	13,43650794	9,233015873	5,049206349	1,754603175	7,1	9,7	13,8	19,9	22,9	27	29,4	29,2	23,7	17,5	10,8	9,4	-7,5	-7,3	-4,3	0,5	3,7	8,2	9,9	10,1
5323	Schlitz	53	23	2	NA	59,718894	51,50076806	54,77112135	42,68970813	85,98924732	69,21658987	88,0168971	75,56374806	57,40706606	61,01536097	60,98771123	62,76804916	0,632671958	1,391666667	4,565343915	9,091534392	12,99603175	16,39603175	18,06825397	17,67301587	13,47433862	9,243915344	5,070899471	1,751984127	7,1	9,8	13,8	19,9	23	26,9	29,4	29,1	23,7	17,4	10,9	9,5	-7,6	-7	-4,2	0,5	3,6	8,4	9,9	10,1
5323	Schlitz	53	23	4	NA	51,37019968	44,85253455	45,49001535	36,08755761	71,1705069	56,13364055	74,49923194	61,64823348	48,59139784	53,41935484	52,46082948	55,94470045	0,539365079	1,281904762	4,46047619	8,960634921	12,8668254	16,30079365	17,94428571	17,54698413	13,33634921	9,137142857	4,956984127	1,673650794	7,1	9,9	13,9	19,9	22,9	27	29,5	29,2	23,8	17,4	10,8	9,4	-7,8	-7,2	-4,2	0,1	3,2	8,1	9,6	10
5324	H�nfeld	53	24	1	NA	59,80184332	51,62826419	54,73732719	43,65130568	88,00614439	69,63133642	88,29646697	76,8110599	57,734255	61,58064516	61,25806452	63,19201229	0,561111111	1,292063492	4,509259259	9,069444444	12,94378307	16,38492063	18,02804233	17,65608466	13,44814815	9,20489418	5,019179894	1,714417989	7	9,6	13,7	19,9	22,7	26,9	29,2	28,8	23,6	17	10,9	9,4	-7,6	-7,1	-4,3	0,5	3,7	8,4	9,9	10,1
5324	H�nfeld	53	24	3	NA	51,93394777	45,43317971	47,40706606	38,51152074	73,31490016	57,60061445	76,23502303	62,92933948	49,66205839	55,10138248	56,32419355	57,74654377	0,385555556	1,106031746	4,328888889	8,864920635	12,75126984	16,19809524	17,84190476	17,46793651	13,25857143	9,040634921	4,842539683	1,53968254	6,8	9,5	13,6	19,7	22,6	26,6	29,2	28,7	23,5	17	10,7	9,2	-7,9	-7,3	-4,2	0,1	3,2	8,1	9,6	10
5324	H�nfeld	53	24	2	NA	54,70660523	48,187404	50,50076806	39,68970813	80,43625194	62,91244239	81,22427035	70,56682029	53,39631335	56,25038403	56,55913977	58,55453148	0,537351191	1,285565476	4,52202381	9,094494048	12,98125	16,39434524	18,06651786	17,71577381	13,48854167	9,219940476	5,047767857	1,730803571	6,9	9,6	13,7	19,9	22,7	26,8	29,2	28,8	23,6	17,1	10,9	9,5	-7,7	-7,8	-4,7	0,7	3,7	8,3	9,9	9,9
5324	H�nfeld	53	24	4	NA	54,04454684	47,95084484	49,39477726	38,80645161	76,10445468	60,03993855	78,79262674	66,13364055	51,79109065	56,1889401	54,91705068	58,66820277	0,364126984	1,106349206	4,33984127	8,944285714	12,81063492	16,22396825	17,91	17,55634921	13,31444444	9,084920635	4,905555556	1,576825397	6,8	9,4	13,5	19,6	22,5	26,6	29,1	28,6	23,4	16,9	10,7	9,3	-7,6	-7,2	-4,3	0,5	3,6	8,2	9,9	10
5325	Spahl	53	25	1	NA	77,19815668	66,74961597	66,52227342	49,61597542	96,44086023	74,71274961	103,9569893	85,39477726	69,46236558	71,12903226	75,10291858	81,29185868	-0,014005602	0,68907563	3,859943978	8,441176471	12,35336134	15,79929972	17,41288515	17,12955182	12,9907563	8,814285714	4,544677871	1,243977591	6,5	9	13	19,1	22	26,2	28,5	28	23	16,4	10,5	9,1	-7,8	-8,1	-4,9	0,7	3,6	8,1	9,9	9,8
5325	Spahl	53	25	3	NA	51,95391706	46,38709677	46,38556068	34,2795699	67,69278032	53,33179723	71,94470045	59,86943165	48,74961597	50,55453148	52,04915516	55,88786484	0,079047619	0,808190476	4,028571429	8,701142857	12,59257143	15,97390476	17,64819048	17,34895238	13,14114286	8,90647619	4,695809524	1,366285714	6,2	9	13,2	19,4	22,1	26,5	28,6	28,1	23	16,6	10,5	9,2	-7,8	-8,2	-5	0,8	3,8	8,1	9,8	9,7
5325	Spahl	53	25	2	NA	69,39324116	60,13517665	60,89247313	44,83256529	87,41013826	68,0798771	94,19969277	77,02918587	62,1735791	61,82027648	65,76344087	70,68049155	0,340476191	1,079613095	4,302529762	8,954464286	12,85431548	16,26056548	17,88943452	17,59895833	13,39122024	9,149404762	4,951785714	1,630952381	6,6	9,2	13,4	19,6	22,4	26,7	28,9	28,3	23,3	16,5	10,7	9,5	-7,4	-8,2	-4,5	1,1	4,1	8,5	10,2	10
5325	Spahl	53	25	4	NA	82,46082948	72,31490016	70,76804916	50,91705068	96,96466974	76,23041474	103,0752688	84,76036868	72,95698926	74,24731184	79,10291858	87,61751152	-0,190756303	0,481792717	3,655042017	8,283753501	12,19705882	15,61596639	17,23165266	16,98529412	12,85378151	8,707703081	4,415406162	1,125070028	6,1	8,8	12,8	19	21,7	26,2	28,1	27,6	22,5	16,2	10,3	9,3	-8,5	-9,5	-5,7	-0,2	3	7,6	9,3	9,2
5326	Tann (Rh�n)	53	26	1	NA	81,56374806	70,79569894	68,77880184	49,09062981	89,41321045	69,92626729	95,92780339	76,32718894	69,69431645	69,2826421	76,21966206	85,29493087	-0,554444444	0,091904762	3,180634921	7,738253968	11,69746032	15,13619048	16,68904762	16,50396825	12,45888889	8,422857143	4,022063492	0,753968254	6,4	9,1	13,1	19,3	22	26,4	28,4	27,9	22,9	16,4	10,6	9,5	-8,5	-9,4	-5,6	0,2	3,2	7,5	9,3	9,2
5326	Tann (Rh�n)	53	26	3	NA	91,0768049	79,92626729	78,20583716	55,812596	104,546851	81,32872503	109,0860215	87,93087558	80,7173579	80,07526881	85,79262674	96,46082948	-0,307275132	0,360846561	3,457936508	8,012962963	11,96058201	15,37896825	16,95568783	16,76164021	12,66798942	8,612566138	4,288359788	0,999867725	6,4	9,1	13,1	19,3	22	26,4	28,3	27,8	22,7	16,4	10,6	9,8	-8,6	-9,8	-5,6	-0,2	3	7,6	9,3	9,2
5326	Tann (Rh�n)	53	26	2	NA	73,06144394	64,41935484	63,06912442	44,75883258	80,67741935	64,30107526	83,906298	68,79109065	63,65284177	60,66205839	69,57450077	75,91244239	-0,321904762	0,379365079	3,547301587	8,172857143	12,09555556	15,55507937	17,15	16,89873016	12,78952381	8,585396825	4,248730159	0,916984127	6,3	8,7	12,9	19,1	21,8	26,2	28,4	27,8	22,8	16,1	10,5	8,9	-8,3	-9,1	-5,4	0,5	3,4	7,7	9,6	9,4
5326	Tann (Rh�n)	53	26	4	NA	91,59447003	79,35023042	76,83870968	55,47926268	98,51152074	80,09677419	102,2826421	83,546851	78,67127497	75,33179723	86,71428571	97,16129032	-0,603174603	0,077645503	3,236640212	7,888095238	11,79087302	15,27063492	16,84060847	16,61772487	12,52208995	8,362037037	3,96005291	0,621825397	5,9	8,3	12,4	18,7	21,4	25,8	27,9	27,4	22,4	15,8	10,2	8,6	-8,3	-9,5	-5,4	0,3	3,5	7,7	9,4	9,4
5413	Westerburg	54	13	1	NA	97,91551458	84,99078342	76,12596006	55,11290323	78,27496161	77,05683565	94,13824884	93,21198158	72,55299539	75,31490016	88,80337942	104,9539171	0,544285714	1,222222222	4,255396825	8,663650794	12,3115873	15,59730159	17,24285714	16,9547619	13,13428571	9,138730159	4,787777778	1,591587302	6,8	9,1	12,5	18,5	21,4	25,1	28,2	26,4	22,6	16,2	10,1	9,2	-6,1	-5,8	-3,8	1,3	4,4	8,9	10,2	10,4
5413	Westerburg	54	13	3	NA	107,6651306	95,48079877	85,46543777	62,3016129	89,89554532	86,07373271	104,6159754	104,4961597	80,2672811	83,68817203	99,06451613	117,3870968	0,762962963	1,427513228	4,478042328	8,824338624	12,53650794	15,85714286	17,45687831	17,11560847	13,26335979	9,286375661	4,943518519	1,783597884	7,3	9,7	13,1	19,1	21,9	25,6	28,8	27,2	23,2	16,8	10,5	9,6	-6,6	-5,8	-3,7	1,2	4,4	8,8	10,2	10,2
5413	Westerburg	54	13	2	NA	113,3041475	99,56835639	87,60522274	63,02258065	88,39631335	84,72350229	108,483871	103,2012289	81,34562213	89,187404	105,1459294	124,4070661	0,579183674	1,258639456	4,332653061	8,809115646	12,43904762	15,73795918	17,38312925	17,07442177	13,23306122	9,192517007	4,831156463	1,648979592	7,3	9,8	13,3	19,2	22,1	25,9	28,9	27,2	23,2	16,7	10,6	9,7	-6,1	-5,9	-3,9	1,2	4,2	8,8	10,1	10,2
5413	Westerburg	54	13	4	NA	88,69585255	79,30414745	69,91551458	48,99078342	73,98617513	70,97388632	86,6390169	84,75115206	65,2795699	70,01382487	84,01843319	98,48233487	0,944700461	1,625192012	4,686482335	9,071428571	12,77956989	16,09016897	17,71321045	17,37250384	13,46374808	9,455145929	5,122734255	1,940552995	7,5	10	13,6	19,6	22,4	26,1	29,3	27,8	23,6	17,1	10,8	9,9	-6,7	-6	-3,8	0,8	4,1	8,7	10,1	10,2
5414	Mengerskirchen	54	14	1	NA	111,3010753	96,75729645	85,6236559	62,26290323	88,33640552	85,24884794	107,5407066	101,6144393	79,265745	86,15514594	100,8371736	120,8264209	0,576587302	1,25	4,321031746	8,812566138	12,45833333	15,77314815	17,42050265	17,08055556	13,2526455	9,146957672	4,829100529	1,635449735	7,4	9,9	13,4	19,2	22,2	25,9	29	27,3	23,3	16,7	10,7	9,8	-6,5	-6	-4	0,8	4,1	8,7	10	10,1
5414	Mengerskirchen	54	14	3	NA	77,20737326	67,50076806	60,37941629	43,43625194	66,6420891	65,6236559	78,06144394	75,281106	57,04454684	61,54992319	72,03686635	85,85253455	1,245079365	1,951428571	5,062857143	9,486507937	13,21603175	16,52492063	18,16952381	17,77349206	13,79031746	9,684444444	5,447301587	2,231746032	7,9	10,3	14,1	20,1	22,9	26,7	29,8	28,3	24,1	17,5	11,1	10,1	-6,7	-5,8	-3,6	0,7	4,2	8,9	10	10,2
5414	Mengerskirchen	54	14	2	NA	120,374808	100,7419355	88,96313365	63,88064516	88,82488481	83,35637481	108,0276498	101,4715822	78,04761903	87,36559139	104,5038403	129,4347158	0,21494709	0,867989418	3,889814815	8,311772487	12,07420635	15,36984127	17,03650794	16,67208995	12,81798942	8,806613757	4,415740741	1,217724868	7	9,3	13	18,8	21,8	25,6	28,6	26,9	23	16,5	10,3	9,2	-8,2	-7,1	-5	-0,8	3	7,6	8,8	8,9
5414	Mengerskirchen	54	14	4	NA	71,10138248	60,72657452	54,52227342	39,45007681	61,92780339	63,02304148	69,9231951	68,40706606	51,13056835	56,21812597	63,37788019	78,75268816	0,876895944	1,53968254	4,618871252	9,000176367	12,78765432	16,11269841	17,7356261	17,35061728	13,35061728	9,33015873	5,04303351	1,82680776	7,4	9,8	13,5	19,5	22,4	26,2	29,2	27,6	23,6	17	10,7	9,6	-7,2	-6	-4	0,2	3,9	8,6	9,8	9,8
5415	Merenberg	54	15	1	NA	92,1735791	77,09984639	68,90015361	48,36712748	69,91705068	62,99231952	84,9201229	79,70660523	60,86789555	66,83870968	79,80337942	99,70199694	0,451904762	1,106666667	4,127777778	8,554444444	12,37031746	15,68269841	17,32253968	16,86666667	12,91634921	8,937301587	4,605079365	1,385079365	7,2	9,7	13,5	19,4	22,5	26,3	29,5	27,3	23,7	17,1	10,5	9,6	-8,1	-6,9	-4,7	-0,8	3,3	7,8	9	9,1
5415	Merenberg	54	15	3	NA	70,43317971	60,09831029	55,21044548	40,5299539	62,65745006	60,19201229	71,54224271	68,61136713	50,61136713	55,69431645	63,32258065	78,43471581	1,033503401	1,717176871	4,809863946	9,228571429	13,01955782	16,34302721	17,9872449	17,54642857	13,50629252	9,46547619	5,201360544	1,982653061	7,8	10,3	14,2	20,1	23,1	26,9	29,9	28,2	24,3	17,6	11	10,1	-7,5	-6,2	-3,9	0	3,9	8,4	9,6	9,7
5415	Merenberg	54	15	2	NA	93,48847926	79,45929339	71,24577574	52,41474655	78,23655913	69,96466974	92,02764977	87,50998465	66,38095239	69,99231952	83,63133642	103,0599078	0,851322751	1,541137566	4,61547619	9,074206349	12,86309524	16,20767196	17,83055556	17,34722222	13,3265873	9,273412698	5,001984127	1,775529101	7,7	10,2	14,2	20	23,1	26,9	30,1	28,1	24,3	17,5	10,9	10	-7,9	-6,7	-4,4	-0,6	3,5	8,1	9,2	9,3
5415	Merenberg	54	15	4	0	64,8294931	56,54377881	52,98617513	40,68663594	63,84946235	59,37941629	71,85099845	69,05990784	50,06605223	52,85867897	60,52841781	73,66666668	1,455238095	2,207460317	5,345555556	9,808730159	13,58571429	16,91412698	18,54666667	18,0647619	13,97793651	9,791587302	5,616031746	2,408253968	8	10,5	14,5	20,4	23,4	27,2	30,2	28,6	24,6	17,7	11,2	10,3	-7	-5,7	-3,4	0,4	4,3	8,9	10	10,1
5416	Braunfels	54	16	1	NA	79,76190477	69,28725039	62,66513058	48,68049155	76,96774194	68,5483871	85,74039939	83,51612903	61,76958526	62,26267281	74,04454684	88,16129032	1,251587302	1,971164021	5,116798942	9,592460317	13,34298942	16,71124339	18,34298942	17,87195767	13,81071429	9,636904762	5,430291005	2,195899471	8	10,4	14,5	20,4	23,4	27,3	30,3	28,8	24,5	17,6	11,2	10,1	-7,2	-6,2	-4	0,2	4	8,6	9,8	9,7
5416	Braunfels	54	16	3	NA	59,72196619	53,62826419	48,99539171	39,60368665	65,31182797	59,21812597	70,56682029	69,00307219	51,05837174	50,72503839	57,70353303	68,86175116	1,487777778	2,240952381	5,424761905	9,888253968	13,66412698	17,00031746	18,6484127	18,17460317	14,07492063	9,857777778	5,677301587	2,427460317	8	10,4	14,5	20,4	23,4	27,3	30,3	28,8	24,5	17,6	11,3	10,1	-6,8	-5,6	-3,3	0,8	4,7	9	10,3	10,3
5416	Braunfels	54	16	2	0	67,88018432	60,85714287	55,93548387	45,62211981	75,265745	67,83717358	81,24577574	81,33026113	56,66359448	56,74654377	66,02611368	76,41935484	1,565343915	2,343386243	5,542195767	10,06111111	13,78703704	17,16322751	18,82473545	18,34960317	14,21838624	9,963888889	5,767460317	2,526719577	8	10,4	14,5	20,3	23,5	27,4	30,2	29,2	24,7	17,6	11,2	10,1	-6,4	-5,4	-3,3	1,3	5,1	9,3	10,7	10,5
5416	Braunfels	54	16	4	0	58,20583716	53,08755761	48,21658987	40,27496161	68,38402458	60,84024577	71,02611368	69,36559139	49,3609831	50,33486942	56,62058371	66,57910906	1,420634921	2,188571429	5,386190476	9,884126984	13,61793651	17,00126984	18,67777778	18,22777778	14,11190476	9,851587302	5,637460317	2,401746032	8	10,4	14,5	20,3	23,5	27,3	30,2	28,9	24,6	17,6	11,2	10,1	-6,5	-5,6	-3,3	1,3	5,1	9,3	10,6	10,5
5417	Wetzlar	54	17	1	0	62,76804916	58,29185868	53,60829494	45,06605223	77,5299539	66,36251919	81,22273426	77,53302613	53,53917052	56,48540706	63,02304148	72,76036868	1,490608466	2,302380952	5,538227513	10,06891534	13,7776455	17,1734127	18,86560847	18,41693122	14,23941799	9,95515873	5,706084656	2,474338624	7,8	10,3	14,3	20,2	23,4	27,5	30	29,3	24,7	17,5	11,1	10	-6,6	-5,5	-3,3	1,4	5,2	9,3	10,7	10,5
5417	Wetzlar	54	17	3	0	64,71428571	59,85560677	54,23195084	46,2826421	79,96313365	68,71274961	81,78955452	77,39170506	54,02150539	57,16897081	63,22887865	73,75268816	1,212464986	2,000140056	5,215686275	9,690616246	13,44915966	16,86218487	18,55532213	18,12352941	14,00238095	9,755602241	5,431652661	2,224509804	7,7	10,1	14,1	19,9	23,2	27,2	29,8	28,9	24,4	17,3	11	9,8	-6,6	-5,7	-3,4	1,4	5,2	9,2	10,7	10,4
5417	Wetzlar	54	17	2	0	55,921659	53,24423965	50,96466974	42,01382487	76,95238097	61,00768048	79,52534561	69,40245774	49,41474655	56,73886329	59,77880184	67,63440861	1,526058201	2,359126984	5,656349206	10,19007937	13,91256614	17,31216931	19,05701058	18,59920635	14,36309524	10,0021164	5,744708995	2,486904762	7,8	10,1	14,1	19,8	23,4	27,5	29,8	29,6	24,8	17,5	11,1	9,8	-6,7	-5,5	-3,3	1,5	5,3	9,3	10,8	10,5
5417	Wetzlar	54	17	4	NA	56,70814132	51,26881719	49,99539171	42,4516129	78,62211981	65,19354839	78,2672811	72,65284177	50,25345623	53,86789555	57,78955452	64,49001535	1,544047619	2,346560847	5,631746032	10,15648148	13,90238095	17,2994709	19,0271164	18,56587302	14,3702381	10,0212963	5,770767196	2,520634921	7,8	10	14,2	20,1	23,5	27,4	29,9	29,5	24,7	17,5	11,1	9,7	-6,4	-5,3	-3	1,7	5,5	9,6	11	10,7
5418	Gie�en	54	18	1	NA	52,82181258	49,14592935	47,85407065	43,11451613	76,79416284	61,25345623	80,42549923	69,85253455	48,40552997	53,56528419	55,55145929	62,58371735	1,46957672	2,306349206	5,586904762	10,11521164	13,86865079	17,25965608	19,01243386	18,56693122	14,36164021	9,945502646	5,705291005	2,426851852	7,6	9,9	14,1	19,7	23,4	27,4	29,8	29,6	24,8	17,5	11	9,6	-6,6	-5,5	-3,3	1,5	5,3	9,4	10,9	10,6
5418	Gie�en	54	18	3	NA	54,94470045	49,30875577	49,16743471	41,906298	77,98156681	64,71274961	80,34254994	72,64669739	50,21198158	54,25192013	56,42703532	62	1,385449735	2,21494709	5,491137566	10,02169312	13,7760582	17,19259259	18,9015873	18,45013228	14,26785714	9,941798942	5,642195767	2,380820106	7,7	10	14,1	20	23,4	27,4	29,9	29,5	24,6	17,4	11,1	9,7	-6,4	-5,5	-3,2	1,8	5,5	9,6	11	10,7
5418	Gie�en	54	18	2	0	61,63594471	53,99539171	52,30414745	44,30721968	81,03072197	67,38095239	84,73886329	77,625192	54,11059906	59,03840245	61,76804916	69,91244239	1,24457672	2,04537037	5,310978836	9,845899471	13,60039683	17,01931217	18,70886243	18,28941799	14,14801587	9,828571429	5,528042328	2,255952381	7,4	9,6	13,9	19,7	23	27,1	29,6	29,1	24,2	17,2	10,8	9,4	-6,5	-5,5	-3,3	1,6	5,4	9,4	11	10,6
5418	Gie�en	54	18	4	NA	56,86175116	49,85253455	49,24270355	42,24423965	75,9201229	66,14439323	81,29032258	75,44393242	52,62058371	56,84946235	57,60215055	63,97542242	1,449338624	2,288624339	5,55542328	10,14391534	13,88518519	17,29351852	18,96904762	18,52486772	14,34060847	10,00026455	5,724603175	2,433465608	7,7	10	14,3	20,2	23,3	27,3	30	29,4	24,3	17,4	11,1	9,7	-6,3	-5,5	-3,2	1,8	5,5	9,6	11,1	10,8
5419	Laubach	54	19	1	NA	66,67741935	55,7357911	54,84792626	45,93701997	81,31490016	70,91244239	86,69431645	81,45007681	57,82488481	61,56989248	64,60829494	72,56835639	1,340608466	2,109920635	5,385714286	9,966402116	13,70833333	17,1	18,78373016	18,3478836	14,21494709	9,886243386	5,617592593	2,335582011	7,5	9,7	14	20	23	27,1	29,7	29,2	24,1	17,2	10,9	9,5	-6,2	-5,7	-3,3	1,8	5,4	9,5	11	10,9
5419	Laubach	54	19	3	NA	59,96006145	50,43625194	50,24423965	43,23963132	76,88632871	68,87864823	84,78648232	79,73886329	55,84792626	59,15514594	59,53456223	66,55145929	1,567724868	2,410846561	5,707539683	10,33320106	14,08108466	17,46838624	19,11878307	18,67380952	14,46097884	10,09695767	5,888359788	2,569708995	7,8	10	14,5	20,4	23,5	27,4	30,2	29,5	24,4	17,4	11,1	9,7	-6	-5,5	-2,9	2,1	5,8	9,7	11,3	11,1
5419	Laubach	54	19	2	NA	74,79723503	59,49462365	59,60368665	48,42857142	86,18125961	74,97849461	91,70046084	85,04454684	62,63748081	65,23655913	69,08141323	79,84639016	1,131481481	1,931481481	5,206349206	9,816798942	13,57063492	16,95806878	18,60515873	18,17208995	14,05132275	9,763624339	5,484391534	2,17962963	7,4	9,6	14	19,9	22,9	27,1	29,7	29,1	23,9	17,2	10,8	9,4	-6,3	-6,3	-3,6	1,6	5,3	9,2	10,8	10,6
5419	Laubach	54	19	4	NA	67,89247313	53,69738865	54,52841781	46,08602152	83,91090629	72,80798771	96,453149	86,98924732	62,16282642	63,39938555	63,83870968	70,11981568	1,359391534	2,218915344	5,528703704	10,19034392	13,91891534	17,28664021	18,9260582	18,46468254	14,29537037	9,969179894	5,766402116	2,432804233	7,6	10	14,4	20,4	23,3	27,5	30,1	29,6	24,3	17,3	11	9,7	-6,2	-6,2	-3	1,7	5,6	9,3	10,9	10,7
5420	Schotten	54	20	1	NA	69,21351768	54,96159755	54	42,72811061	76,4546851	67,00921658	87,48847926	75,50691245	59,29339477	61,32104455	63,84792626	73,718894	0,797301587	1,592539683	4,85	9,497777778	13,24888889	16,59349206	18,25063492	17,84539683	13,76984127	9,513015873	5,213968254	1,894285714	7	9,3	13,6	19,6	22,5	26,7	29,4	28,8	23,4	16,9	10,3	9	-6,4	-6,5	-3,5	1,5	5,3	9	10,7	10,5
5420	Schotten	54	20	3	NA	67,95391706	50,71274961	51,69431645	41,35176652	75,734255	63,99692781	91,08602152	77,27496161	59,13978494	60,03072197	58,9831029	64,95238097	0,962222222	1,801428571	5,127619048	9,764603175	13,51619048	16,83809524	18,46746032	18,02	13,92587302	9,686666667	5,435873016	2,097619048	7,2	9,5	14,1	20,1	22,9	27,2	29,8	29,3	23,8	17	10,6	9,3	-6,7	-6,8	-3,4	1,2	5,1	8,7	10,5	10,3
5420	Schotten	54	20	2	NA	96,31336406	75,9984639	73,99539171	56,59447003	99,80798771	84,73732719	113,9093702	95,82334871	78,50076806	83,09677419	86,14592935	103,0107527	0,253042328	1,006084656	4,258068783	8,847883598	12,6026455	15,95687831	17,61640212	17,28161376	13,26560847	9,078968254	4,753835979	1,422222222	6,7	9	13,2	19	22,1	26,1	28,9	28,3	23	16,5	10,1	8,9	-7	-7,4	-4,4	1	5	8,4	9,9	9,7
5420	Schotten	54	20	4	NA	105,3533026	77,84178187	75,01382487	59,0921659	98,63133642	82,172043	118,0691244	100,0921659	82,40399387	89,24116742	87,76036868	109,8494624	0,242724868	1,021957672	4,273148148	8,886507937	12,64113757	15,97156085	17,58875661	17,20859788	13,24206349	9,137301587	4,759656085	1,423280423	6,6	9	13,4	19,3	22,1	26,7	29,1	28,6	23,1	16,6	10,2	8,9	-7,1	-7,4	-4,4	0,7	4,8	8,2	9,9	9,6
5421	Ulrichstein	54	21	1	NA	115,4147465	90,52073732	88,29953916	64,37941629	111,3855607	90,59293394	121,5499232	102,2534562	87,17665129	94,12903226	98,93394777	123,1812596	-0,557539683	0,109391534	3,332804233	7,865608466	11,70410053	15,06560847	16,68637566	16,44206349	12,52632275	8,427645503	4,023677249	0,656084656	6	8,1	12,1	18	21	25,1	27,8	27,2	22,1	15,7	9,4	8	-7,6	-7,8	-5,2	0,7	4,6	8,1	9,5	9,3
5421	Ulrichstein	54	21	3	0	126,1443932	98,23195084	89,82027648	68,44086023	113,1520737	94,40552997	132,9831029	108,3072197	97,83256529	105,7603687	106,655914	133,5376344	-0,84457672	-0,200925926	3,070634921	7,679232804	11,44312169	14,77116402	16,41428571	16,20992063	12,27698413	8,158068783	3,765608466	0,343915344	6	7,9	12,3	18,2	21,1	25,2	28,1	27,5	22,2	15,9	9,5	8	-7,8	-7,9	-5,4	0,6	4,6	7,9	9,1	9
5421	Ulrichstein	54	21	2	NA	121,688172	96,7327189	91,53917052	63,47311829	106,8878648	86,3579109	113,172043	95,96159755	82,41474655	96,0798771	102,4792627	129,1397849	-0,295767196	0,340343915	3,548280423	8,053571429	11,91388889	15,28240741	16,93822751	16,66071429	12,68492063	8,563095238	4,200132275	0,846296296	6,1	8,1	12,1	17,9	21,1	25	27,8	27,3	22	15,9	9,5	8,2	-7,3	-7,5	-4,9	0,9	4,7	8,2	9,7	9,5
5421	Ulrichstein	54	21	4	NA	142,5268817	111,1152074	101,7112135	71,18279571	114,9247312	92,31797235	126,0645161	106,0414746	94,69585255	110,7296467	117,2688172	152,1981567	-0,635978836	0,052513228	3,27989418	7,83452381	11,65701058	15,00079365	16,65674603	16,41124339	12,46415344	8,266931217	3,918783069	0,541005291	6,1	8	12,1	18	21	24,9	27,8	27,1	22	15,7	9,3	8	-7,6	-7,8	-5,1	0,9	4,7	8,2	9,4	9,3
5422	Herbstein	54	22	1	NA	108,7572965	87,21198158	82,58371735	56,65284177	96,10291858	77,25806452	104,4116744	85,40092165	73,70046084	87,15975423	94,03225806	117,8571429	0,097486773	0,823015873	4	8,579232804	12,39642857	15,81362434	17,45542328	17,13293651	13,0515873	8,832936508	4,587962963	1,238888889	6,4	8,5	12,6	18,5	21,6	25,6	28,2	27,8	22,5	16,3	9,8	8,4	-7,1	-7,1	-4,3	1	4,5	8,4	10,1	10
5422	Herbstein	54	22	3	NA	120,7526882	96,67127497	88,26881719	60,03379416	100,5606759	80,33179723	109,6190476	90,78955452	80,91705068	96,41781874	102,141321	130,7081413	0,025	0,777248677	4,022222222	8,628968254	12,41574074	15,81679894	17,44880952	17,13624339	13,0723545	8,802380952	4,547619048	1,173809524	6,3	8,2	12,4	18,4	21,4	25,4	28,1	27,5	22,4	16	9,7	8,3	-6,9	-6,9	-4,2	1,2	4,8	8,6	10,2	10,1
5422	Herbstein	54	22	2	NA	81,8110599	67,86328726	65,30414745	47,38248848	86,10599077	69,64362519	94,62980032	78,40552997	64,00307219	71,93394777	76,52841781	89,78494623	0,457539683	1,203571429	4,372089947	8,921031746	12,80992063	16,22222222	17,8707672	17,48637566	13,32367725	9,107142857	4,90542328	1,6	7	9,4	13,6	19,6	22,7	26,8	29,2	29	23,4	17,3	10,7	9,2	-7,3	-7,1	-4,2	0,7	4	8,3	10	10,1
5422	Herbstein	54	22	4	NA	94,14900155	76,57603687	70,35483871	50,02611368	87,10599077	70,187404	93,95698926	79,10906297	67,21351768	78,66820277	83,13210445	102,030722	0,321088435	1,038231293	4,23292517	8,800136054	12,6555102	16,07496599	17,71578231	17,35333333	13,21115646	8,994557823	4,738367347	1,452517007	6,9	9,3	13,4	19,5	22,5	26,6	29,1	28,8	23,3	16,9	10,5	9,1	-7,5	-7,1	-4,2	0,7	4,2	8,3	10,1	9,9
5423	Gro�enl�der	54	23	1	NA	66,54224271	56,69431645	54,32258065	42,26267281	79,91705068	64,22427035	86,37173581	72,14900155	56,71121352	62,36251919	64,02764977	71,61290323	0,733862434	1,482142857	4,687037037	9,216666667	13,11058201	16,53082011	18,18148148	17,77261905	13,53227513	9,305952381	5,15	1,859259259	7	9,7	13,8	19,8	22,8	26,9	29,4	29	23,7	17,3	10,7	9,2	-7,8	-7,2	-4,1	0,4	3,5	8,2	9,7	10
5423	Gro�enl�der	54	23	3	NA	67,31797235	56,21505377	51,78648232	39,45622119	70,91397848	57,24116742	77,0015361	65,0921659	53,13671274	59,43010752	63,25499232	74,39016897	0,395714286	1,125873016	4,284285714	8,80015873	12,69269841	16,10714286	17,76603175	17,40031746	13,20730159	9,01984127	4,791269841	1,514285714	6,9	9,4	13,5	19,6	22,6	26,6	29,1	28,8	23,4	17	10,6	9,1	-8,1	-7,2	-4,3	0,3	3,5	8	9,7	9,9
5423	Gro�enl�der	54	23	2	NA	58,01996929	52,75268816	51,23348694	41,66205839	80,42549923	62,78648232	85,06298003	70,94930874	55,67281106	61,61751152	58,73118281	62,95852535	0,726851852	1,472354497	4,71005291	9,18994709	13,10396825	16,51521164	18,16917989	17,75515873	13,47328042	9,275132275	5,139550265	1,876984127	7,1	9,9	13,8	19,9	22,8	27	29,4	29,1	23,8	17,4	10,8	9,4	-8,3	-7,1	-3,9	-0,2	2,9	8,1	9,3	10
5423	Gro�enl�der	54	23	4	NA	56,20276497	48,78955452	46,6236559	36,84178187	69,80798771	55,33640552	74,00768048	63,79262674	49,60215055	54,93548387	55,17511519	62,0798771	0,605238095	1,353968254	4,564920635	9,053333333	12,95507937	16,38	18,04174603	17,64253968	13,36698413	9,176190476	5,035555556	1,733174603	7,1	9,7	13,6	19,9	22,6	26,8	29,2	28,9	23,7	17,3	10,7	9,1	-8,6	-7,3	-4,1	0,3	3,3	7,9	9,7	9,9
5424	Fulda	54	24	1	NA	60,53149	54,00460829	54,88479261	44,76651306	86,08602152	67,50998465	89,21505377	74,82334871	58,23195084	65,08448542	61,75422426	66,79109065	0,517328042	1,27473545	4,505291005	9,039814815	12,91640212	16,34074074	18,01375661	17,61693122	13,36375661	9,138624339	5,002248677	1,696164021	7	9,7	13,6	19,7	22,6	26,7	29,2	28,8	23,6	17,2	10,7	9,2	-8,4	-7,2	-4	0,1	3,3	7,9	9,6	10
5424	Fulda	54	24	3	NA	53,77572965	47,57142858	46,58218126	36,94470045	71,79877113	56,43932413	75,34562213	64,93241168	49,47619048	54,74347158	52,62058371	58,08294932	0,559365079	1,322857143	4,563809524	9,14015873	12,96936508	16,38047619	18,08587302	17,72206349	13,39873016	9,163968254	5,063333333	1,733015873	7,2	9,6	13,7	20	22,8	26,9	29,3	29	23,8	17,4	10,8	9,2	-8,7	-7,3	-3,9	0,6	3,7	7,8	10	9,9
5424	Fulda	54	24	2	NA	62,42089094	57,38095239	57,93087558	46,30107526	91,86328726	72,67127497	94,093702	81,03840245	61,61751152	68,265745	64,28571429	67,87096774	0,371957672	1,134259259	4,390740741	9,039285714	12,89563492	16,26812169	18,01203704	17,61626984	13,34775132	9,068650794	4,953174603	1,608465608	6,6	9,3	13,5	19,6	22,5	26,4	29	28,5	23,3	16,9	10,6	9,1	-7,4	-7	-4,1	0,7	3,9	8,5	10,1	10
5424	Fulda	54	24	4	NA	58,4516129	52,30414745	51,45007681	40,35176652	79,43778803	62,18279571	82,2795699	71,41935484	55,16282642	59,85407065	57,23963132	61,85560677	0,104603175	0,876031746	4,109206349	8,841111111	12,67111111	16,02412698	17,76730159	17,42666667	13,14730159	8,878412698	4,73984127	1,384285714	6,3	9	13,3	19,5	22,3	26,3	28,8	28,3	23,1	16,8	10,3	9	-7,6	-7	-4,3	1	4,4	8,2	9,8	9,7
5425	Kleinsassen	54	25	1	NA	78,35637481	71,078341	69,17511519	50,72503839	98,05529955	77,72964671	104,6850998	87,48233487	72,50384026	76,33026113	77,42396313	84,83410139	-0,343277311	0,360784314	3,527310924	8,249719888	12,11568627	15,45994398	17,18991597	16,89117647	12,73179272	8,531372549	4,289635854	0,958963585	5,9	8,7	12,9	19,2	21,8	26,1	28,3	27,7	22,6	16,3	10,1	8,9	-8,1	-8,2	-5,3	0,5	3,8	7,7	9,3	9,3
5425	Kleinsassen	54	25	3	0	85,48847926	74,71582181	70,14592935	50,71582181	94,46390168	71,08448542	99,82027648	82,34101384	71,37941629	75,88172042	77,1858679	89,11827958	-0,776349206	-0,057301587	3,028095238	7,920952381	11,70873016	15,02603175	16,82857143	16,51238095	12,37269841	8,128730159	3,916349206	0,555714286	5,4	8,2	12,6	18,9	21,5	25,7	27,9	27,2	22,2	16	10,5	8,5	-8,1	-7,8	-5,3	0,7	4,3	7,6	9	9
5425	Kleinsassen	54	25	2	NA	82,68049155	72,30721968	69,74654377	49,22273426	92,99692781	72,92626729	98,32258065	81,78955452	71,06298003	73,88786484	77,16282642	87,68817203	-0,386458333	0,267113095	3,449702381	8,190178571	12,05520833	15,44925595	17,13348214	16,85863095	12,7077381	8,505208333	4,234821429	0,894791667	5,7	8,5	12,6	18,9	21,6	25,9	28	27,4	22,4	16	10,1	9	-7,9	-8,1	-5,1	0,7	4	7,9	9,7	9,6
5425	Kleinsassen	54	25	4	0	87,25038403	74,03072197	69,0798771	46,69278032	87,20890935	63,73118281	92,59907835	73,81720429	67,44546852	71,60522274	74,2672811	89,25652842	-1,029100529	-0,332627866	2,804056437	7,719929453	11,47971781	14,84726631	16,62857143	16,32081129	12,18077601	7,925396825	3,736155203	0,374603175	5,1	7,8	12,1	18,4	20,9	25,4	27,5	26,7	21,8	15,6	10,4	8,4	-8,4	-8,1	-5,6	0,4	4,2	7,3	8,7	8,7
5426	Hilders	54	26	1	NA	105,4516129	88,68509984	85	57,0168971	107,0107527	82,59907835	111,5238095	91,43164361	85,6420891	87,52841781	94,48233487	109,2273425	-0,932671958	-0,314550265	2,798015873	7,526058201	11,41415344	14,86481481	16,51455026	16,28558201	12,18690476	8,054365079	3,68015873	0,338492064	5,4	8,3	12,4	18,7	21,3	25,8	27,8	27,2	22,2	15,8	10,1	8,8	-8,7	-9,2	-5,8	0,1	3,7	7,1	9,1	8,8
5426	Hilders	54	26	3	NA	92,83563748	73,32258065	69,61136713	43,49155145	85,82027648	62,04915516	88,86635945	71,74807987	68,39938555	71,80952381	77,04301074	92,65437787	-1,289115646	-0,631462585	2,542687075	7,323469388	11,16241497	14,61802721	16,3005102	16,08401361	11,9664966	7,773639456	3,427380952	0,059693878	5,3	8	12,1	18,3	20,9	25,4	27,6	26,8	21,8	15,5	10,1	8,5	-8,6	-8,5	-5,9	0,3	3,9	7,2	8,9	8,7
5426	Hilders	54	26	2	NA	84,52227342	70,41167435	67,94162826	46,05222735	84,8264209	67,14285713	89,57910906	73,22427035	69,25499232	67,97849461	76,78187403	87,42396313	-0,934126984	-0,3	2,846666667	7,536666667	11,41904762	14,94031746	16,50714286	16,28349206	12,2047619	8,067301587	3,613650794	0,285555556	5,5	7,9	11,9	18,2	21	25,3	27,5	27	21,9	15,3	9,8	8,3	-8,8	-9,6	-5,9	0	3,5	7,2	9,1	8,8
5426	Hilders	54	26	4	NA	107,6420891	83,34254994	78,84024577	50,65898616	97,11981568	72,88940094	99,70506913	84,28417819	78,84024577	79,99385561	91,1889401	106,5053764	-0,79457672	-0,121296296	3,127910053	7,88505291	11,75039683	15,25330688	16,89920635	16,62248677	12,43849206	8,173412698	3,826322751	0,463227513	5,9	8,2	12,9	19,2	22,2	26,3	28,5	28	22,9	16,1	10,2	8,4	-8,5	-9	-5,8	0,4	3,9	7,2	9,2	8,8
5513	Meudt	55	13	1	NA	88,11981568	78,41628265	73,63287252	54,65967742	81,04608294	78,71582181	91,32718894	90,16282642	69,88325652	71,81720429	82,60061445	97,79109065	1,372486772	2,030952381	5,144179894	9,508201058	13,19589947	16,52685185	18,09285714	17,70277778	13,76759259	9,76468254	5,523015873	2,370502646	7,9	10,3	13,8	19,7	22,5	26,2	29,4	28,1	23,8	17,3	11	10,2	-6,3	-5,4	-3,2	1,6	4,8	9,2	10,6	10,5
5513	Meudt	55	13	3	NA	65,83717358	60,62980032	57,63748081	43,32903226	65,64516129	63,93241168	70,99539171	69,48079877	55,54070661	55,40399387	63,06758832	73,32872503	1,534603175	2,196349206	5,295714286	9,679206349	13,37666667	16,72063492	18,28746032	17,84253968	13,88777778	9,888095238	5,656825397	2,50015873	8,1	10,6	14,2	20,1	22,8	26,7	29,7	28,5	24,1	17,6	11,2	10,5	-6,3	-5,9	-3,2	1,6	4,9	9,2	10,6	10,6
5513	Meudt	55	13	2	NA	85,42242703	76,70814132	70,84178187	50,39631335	78,4700461	76,66820277	89	87,45007681	67,27035329	69,84178187	82,29185868	96,53917052	1,390608466	2,09047619	5,197222222	9,573280423	13,29338624	16,6255291	18,24338624	17,86177249	13,89563492	9,81521164	5,573677249	2,358597884	7,9	10,4	14,2	20,2	23	26,8	29,9	28,5	24,1	17,5	11,1	10,2	-6,6	-5,6	-3,4	1,1	4,5	9	10,3	10,4
5513	Meudt	55	13	4	NA	60,84485406	56,60983103	53,85714287	39,00768048	63,14592935	63,22273426	68,35637481	66,38863287	51,93241168	52,61290323	59,52380952	68,10445468	1,581587302	2,272380952	5,413650794	9,750952381	13,49396825	16,83873016	18,44888889	18,05873016	14,03333333	9,964444444	5,749365079	2,568571429	8,3	10,7	14,4	20,4	23,3	27	30,2	28,9	24,3	17,8	11,4	10,5	-6,3	-5,3	-3	1,5	4,9	9,3	10,7	10,7
5514	Hadamar	55	14	1	NA	74,84946235	66,17665129	61,40245774	45,72350229	71,11981568	71,55453148	82,05837174	79,29185868	59,29185868	62,53302613	72,90322581	85,61904761	1,731020408	2,467755102	5,632653061	10,02176871	13,72489796	17,08380952	18,70054422	18,28965986	14,25591837	10,08517007	5,916598639	2,688979592	8,3	10,7	14,6	20,6	23,4	27,2	30,3	28,8	24,5	17,8	11,5	10,5	-6,8	-5,7	-3,4	0,8	4,4	8,9	10,3	10,3
5514	Hadamar	55	14	3	NA	41,61136713	37,6390169	38,40245774	28,84178187	47,10906297	49,52841781	54,16282642	50,19815668	37,28878648	38,77726574	42,45622119	48,39784945	1,951428571	2,690666667	5,882857143	10,23085714	13,96438095	17,32780952	18,95085714	18,5312381	14,45238095	10,27504762	6,133142857	2,923047619	8,4	10,8	14,8	20,8	23,6	27,3	30,5	29,3	24,7	18	11,6	10,6	-6,4	-4,9	-2,6	1,4	4,8	9,3	10,8	10,9
5514	Hadamar	55	14	2	NA	67,94470045	59,98156681	56,26113671	42,43317971	66,94470045	68,43778803	76,62211981	73,40092165	53,44854071	57,74193548	64,2826421	77,58064516	1,386635945	2,087250384	5,214746544	9,582949309	13,30215054	16,66344086	18,28678955	17,92165899	13,89170507	9,78156682	5,574807988	2,350691244	7,9	10,1	13,9	19,9	22,9	26,5	29,7	28,4	24	17,4	11	10	-7,1	-5,5	-3,2	0,8	4,3	8,6	10,2	10,4
5514	Hadamar	55	14	4	NA	50,76958526	46,20276497	47,43625194	36,71121352	59,12135177	61,53917052	67,75422426	63,08909371	45,76036868	48,45007681	51,79569894	59,70660523	1,832380952	2,56047619	5,708253968	9,985873016	13,73206349	17,07714286	18,7552381	18,39111111	14,29984127	10,14714286	6,011269841	2,79047619	8,6	10,7	14,7	20,7	23,6	27,4	30,4	29,4	24,6	18	11,5	10,5	-7,3	-5,3	-2,9	0,9	4,1	8,3	9,9	10,6
5515	Weilburg	55	15	1	NA	79,20122887	69,86482335	66,17818742	51,1889401	79,827957	77,812596	89,96159755	85,99539171	61,66666668	67,33794161	74,30261135	90,16743471	1,40952381	2,146560847	5,271560847	9,640608466	13,40727513	16,76719577	18,38584656	18,00886243	13,94140212	9,794047619	5,591137566	2,368783069	8	10,4	14,3	20,3	23,2	27	30	28,6	24,3	17,6	11,2	10,2	-6,8	-5,6	-3,3	0,8	4,5	8,9	10,2	10,3
5515	Weilburg	55	15	3	NA	55,60061445	50,48387097	50,84331797	40,374808	63,13978494	63,56528419	71,33333332	67,84331797	48,30568355	52,04608294	55,11981568	64,97849461	1,668888889	2,385238095	5,529047619	9,822222222	13,58571429	16,94063492	18,59460317	18,24920635	14,16730159	9,99968254	5,832380952	2,621428571	8,5	10,6	14,7	20,6	23,6	27,3	30,4	29,3	24,6	18	11,4	10,4	-7,4	-5,3	-2,9	0,8	4	8,4	10	10,5
5515	Weilburg	55	15	2	0	77,15975423	67,57142858	64,61290323	51,23195084	80,52227342	75,69278032	88,98924732	83,72657452	59,76958526	65,28878648	72,27035329	88,30721968	1,546957672	2,268253968	5,431216931	9,837698413	13,58981481	16,94775132	18,58055556	18,18134921	14,0787037	9,911904762	5,712566138	2,484126984	8,2	10,6	14,6	20,5	23,5	27,3	30,3	28,8	24,6	17,8	11,4	10,4	-6,7	-5,5	-3,3	0,9	4,7	9,1	10,3	10,4
5515	Weilburg	55	15	4	NA	60,37173581	55,88940094	53,58371735	43,1735791	70,76804916	68,86482335	77,48847926	72,39477726	51,6390169	55,13210445	59,34408603	70,12903226	1,448065476	2,190178571	5,34702381	9,729464286	13,47485119	16,85193452	18,49419643	18,12470238	14,04895833	9,879910714	5,658035714	2,407886905	8,2	10,5	14,5	20,6	23,4	27,2	30,2	29,2	24,5	17,9	11,3	10,3	-6,6	-5,6	-3,2	1,2	4,7	9,1	10,5	10,6
5516	Weilm�nster	55	16	1	NA	75,62980032	67,77726574	63,27496161	51,49615974	85,640553	79,04454684	92,50998465	85,9831029	62,72964671	65,40399387	71,9231951	86,25499232	1,242989418	1,973941799	5,140079365	9,579100529	13,33002646	16,71428571	18,3542328	17,95740741	13,87222222	9,711243386	5,448677249	2,200132275	7,9	10,3	14,3	20,2	23,2	27	30	28,8	24,3	17,6	11,1	10,1	-6,7	-5,6	-3,3	1	4,7	9	10,3	10,3
5516	Weilm�nster	55	16	3	0	71,02918587	65,41013826	61,93087558	50,60829494	86,11367129	81,98617513	93,60215055	83,11059906	60,67588326	64,827957	68,40552997	81,10138248	1,315079365	2,088888889	5,29021164	9,730952381	13,4739418	16,8723545	18,50767196	18,12751323	14,02962963	9,83042328	5,56005291	2,332142857	7,7	10,1	14,2	20,2	23,1	26,9	29,9	28,9	24,2	17,5	11	10	-6,5	-5,6	-3,2	1,2	4,9	9,2	10,6	10,5
5516	Weilm�nster	55	16	2	NA	71,91705068	63,85560677	59,97235023	50,1735791	85,40706606	76,66973887	88,093702	84,72657452	60,83717358	62,78801842	69,31182797	82,04301074	1,347883598	2,116931217	5,339153439	9,792063492	13,55542328	16,95145503	18,60436508	18,18320106	14,09312169	9,846296296	5,578571429	2,358333333	7,7	10,1	14,2	20,2	23,1	27	29,9	28,9	24,2	17,4	11	9,9	-6,2	-5,6	-3,3	1,5	5,2	9,4	10,7	10,6
5516	Weilm�nster	55	16	4	NA	79,72196619	71,24731184	66,83410139	55,11674348	94,47465439	84,0168971	96,51612903	91,78494623	66,9078341	69,33640552	76,50537635	92,02304148	0,935185185	1,663359788	4,838624339	9,296957672	13,02619048	16,44642857	18,13055556	17,75330688	13,69867725	9,526851852	5,18478836	1,946296296	7,6	9,9	14	19,9	22,9	26,7	29,7	28,6	23,9	17,2	10,9	9,7	-6,4	-5,9	-3,6	1,4	5,1	9,1	10,5	10,4
5517	Cleeberg	55	17	1	NA	64,52841781	56,84485406	53,06144394	45,63748081	78,96774194	68,453149	79,59293394	75,65591397	53,67741935	55,70967742	62,63594471	72,99385561	1,04360119	1,786458333	4,996279762	9,463095238	13,21889881	16,64419643	18,3233631	17,92574405	13,85669643	9,604464286	5,279017857	2,04375	7,4	9,6	13,7	19,6	22,7	26,6	29,4	28,5	23,8	17	10,7	9,4	-6,6	-5,8	-3,5	1,4	5,1	9,3	10,6	10,4
5517	Cleeberg	55	17	3	NA	70,39016897	66,15514594	58,84178187	51,73118281	88,53456223	78,9078341	88,60215055	82,10291858	61,640553	61,64669739	70,92473119	83,13364055	0,783068783	1,517063492	4,691269841	9,163888889	12,91018519	16,35304233	18,03875661	17,68637566	13,63425926	9,439550265	5,037698413	1,805952381	7,3	9,6	13,5	19,5	22,5	26,4	29,2	28,4	23,6	16,9	10,6	9,4	-7	-6,2	-3,8	1,3	5,1	8,9	10,4	10,3
5517	Cleeberg	55	17	2	NA	51,22580645	43,49615974	43,1889401	36,8141321	69,60368665	56,96159755	65,14900155	63,1735791	43,40092165	45,68202765	50,66513058	56,02304148	1,403492063	2,205238095	5,461904762	9,99	13,71761905	17,16031746	18,84238095	18,41952381	14,27714286	9,947301587	5,652222222	2,391904762	7,7	9,9	14	20	23,1	27,1	29,8	29,1	24,2	17,2	11	9,6	-6,2	-5,5	-3	2	5,7	9,7	11,1	10,9
5517	Cleeberg	55	17	4	NA	65,71274961	58,30414745	54,39631335	47,51459294	84,29339477	71,50691245	83,24423965	76,99539171	55,70660523	59,39631335	65,32718894	73,40552997	1,072619048	1,851455026	5,090079365	9,596825397	13,34179894	16,80859788	18,51190476	18,11044974	14,02698413	9,732142857	5,319444444	2,076190476	7,8	9,9	14,2	20,3	23,3	27,2	30	29,2	24,4	17,3	11,1	9,6	-6,9	-6,1	-3,7	1,5	5,3	9,1	10,5	10,5
5518	Butzbach	55	18	1	NA	46,87403994	41,0798771	39,46236558	34,52227342	64,3732719	54,99231952	64,19047619	60,91397848	41,9047619	44,89708142	47,42396313	50,76036868	1,492222222	2,335238095	5,59952381	10,13047619	13,90365079	17,32285714	19,02428571	18,56761905	14,39428571	10,05047619	5,746349206	2,492539683	8	10,2	14,5	20,6	23,6	27,6	30,3	29,6	24,7	17,5	11,4	9,9	-6,3	-5,4	-3	1,9	5,7	9,7	11,1	10,8
5518	Butzbach	55	18	3	NA	51,61290323	46,80337942	44,24731184	40,29800306	74,08294932	64,66820277	74,64823348	70,01536097	48,15514594	52,29032258	54,14592935	57,11520739	1,761507937	2,623148148	5,962433862	10,53029101	14,26375661	17,74880952	19,46851852	18,96097884	14,75939153	10,30687831	6,008862434	2,735846561	8,1	10,2	14,7	20,8	23,8	27,8	30,5	29,6	24,9	17,6	11,4	9,9	-6	-5,2	-2,7	2,3	6	10	11,3	11,2
5518	Butzbach	55	18	2	NA	46,13364055	40,56989248	39,53149	34,75576035	63,03686635	55,10752687	66,88632871	62,3609831	43,48079877	46,60675884	47,41474655	50,65437787	1,642380952	2,50031746	5,81047619	10,42095238	14,17206349	17,59285714	19,27444444	18,80380952	14,58238095	10,17222222	5,924603175	2,634920635	8	10,1	14,5	20,5	23,6	27,6	30,3	29,6	24,7	17,5	11,3	9,8	-5,9	-5,3	-2,7	2,3	6	10,1	11,4	11,2
5518	Butzbach	55	18	4	NA	56,76651306	50,43625194	47,53917052	42,80030723	77,42549923	67,68970813	81,69431645	75,10445468	53,27342548	57,32872503	58,10752687	62,56528419	1,609920635	2,481481481	5,785714286	10,36468254	14,12407407	17,59259259	19,31931217	18,8260582	14,62896825	10,1968254	5,875132275	2,61494709	8,1	10,1	14,7	20,9	23,8	27,8	30,5	29,7	24,8	17,6	11,4	9,8	-6,2	-5,2	-2,6	2,4	6,2	10,1	11,4	11,3
5519	Hungen	55	19	1	NA	48,4546851	41,25652842	41,10752687	35,74654377	63,78494623	57,05222735	70,28417819	65,42703532	46,51612903	48,63748081	49,02611368	53,49308755	1,727460317	2,584761905	5,926666667	10,55380952	14,32095238	17,7247619	19,37222222	18,90253968	14,65238095	10,24190476	6,051904762	2,746666667	8	10,2	14,7	20,6	23,7	27,7	30,4	29,7	24,6	17,5	11,3	9,9	-5,8	-5,2	-2,6	2,5	6,2	10,1	11,5	11,3
5519	Hungen	55	19	3	NA	54,59447003	46,83717358	46,03686635	41,90322581	77,02611368	69,0015361	84,94930874	77,14132103	55,67741935	56,74193548	55,74807987	59,08909371	1,838359788	2,730952381	6,080291005	10,73121693	14,48597884	17,91216931	19,59113757	19,06984127	14,82460317	10,36388889	6,142460317	2,86468254	8,1	10,2	14,8	20,9	23,8	27,8	30,5	29,9	24,8	17,6	11,4	9,9	-5,8	-5,1	-2,4	2,6	6,3	10,3	11,6	11,5
5519	Hungen	55	19	2	NA	53,52380952	42,24116742	42,61751152	37,38863287	69,96006145	59,74807987	80,90015361	72,67281106	51,75268816	51,13978494	50,82027648	52,71121352	1,476031746	2,339365079	5,696666667	10,32349206	14,08761905	17,4515873	19,10539683	18,61603175	14,41	10,08365079	5,872857143	2,548412698	7,8	10,1	14,6	20,6	23,6	27,6	30,3	29,7	24,5	17,5	11,1	9,8	-6,2	-6,1	-3	1,7	5,6	9,4	11	10,8
5519	Hungen	55	19	4	NA	58,48540706	49,33486942	48,73886329	44,77112135	80,08294932	71,99692781	92,29800306	83,73732719	62,92473119	60,99078342	59,15668203	62,71582181	1,605026455	2,497883598	5,869047619	10,49404762	14,25462963	17,63029101	19,3047619	18,79285714	14,57910053	10,19404762	5,965608466	2,664814815	7,9	10,1	14,7	20,7	23,6	27,8	30,5	29,9	24,6	17,5	11,2	9,8	-6	-5,8	-2,6	2,2	6	9,8	11,3	11,2
5520	Nidda	55	20	1	NA	58,50076806	43,16589861	45,374808	36,80798771	70,11213516	57,51612903	85,78494623	71,89554532	53,87557603	51,53302613	49,640553	49,83256529	1,167687075	2,038095238	5,375	10,04098639	13,79081633	17,12006803	18,74404762	18,26037415	14,10578231	9,867176871	5,629421769	2,279251701	7,3	9,9	14,4	20,4	23,3	27,6	30,1	29,6	24	17,2	10,8	9,5	-6,8	-6,9	-3,5	1	5	8,6	10,4	10,2
5520	Nidda	55	20	3	NA	70,77419355	57,6420891	55,70353303	48,15668203	84,37788019	73,92626729	100,0814132	87,4546851	67,78494623	67,69431645	66,56835639	74,3609831	1,24021164	2,121031746	5,45462963	10,11190476	13,85092593	17,19140212	18,83941799	18,37195767	14,19378307	9,911375661	5,670767196	2,339417989	7,6	9,9	14,5	20,6	23,4	27,7	30,2	29,7	24,2	17,3	10,9	9,6	-6,3	-6,4	-3,1	1,6	5,4	9,1	10,8	10,6
5520	Nidda	55	20	2	NA	71,21505377	53,19662058	51,43471581	40,93855606	68,92626729	58,03379416	82,9078341	71,31182797	57,24884794	61,46390168	59,81566819	73,33947774	0,713227513	1,570194004	4,851675485	9,484656085	13,24973545	16,55555556	18,17178131	17,74708995	13,65961199	9,507231041	5,204938272	1,878306878	7,1	9,5	14,1	20	22,9	27,2	29,8	29,2	23,7	17	10,6	9,3	-6,8	-7,1	-3,7	1	5	8,5	10,2	10
5520	Nidda	55	20	4	NA	71,04915516	58,40552997	53,28725039	43,8141321	73,75422426	64,093702	88,03993855	76,99692781	61,10138248	64,50844855	64,60215055	77,13056835	0,816666667	1,651269841	4,96	9,615079365	13,35444444	16,67666667	18,32412698	17,9131746	13,77047619	9,541746032	5,291746032	1,957142857	7	9,4	13,9	19,8	22,7	27	29,6	29	23,6	16,9	10,4	9,2	-6,5	-6,7	-3,5	1,3	5,3	8,9	10,5	10,3
5521	Gedern	55	21	1	NA	99,53917052	78,61290323	69,93394777	51,99231952	86,54992319	72,13671274	101,1735791	86,172043	74,83256529	82,64823348	82,50691245	105,7711214	-0,184603175	0,577619048	3,878571429	8,486031746	12,26952381	15,60507937	17,22047619	16,93396825	12,89507937	8,709047619	4,387301587	1,052380952	6,3	8,3	12,7	18,6	21,5	25,6	28,4	27,7	22,5	16,1	9,7	8,4	-7,2	-7,4	-4,6	1,1	5	8,5	9,8	9,6
5521	Gedern	55	21	3	NA	105,4623656	87,59600613	75,29032258	57,45622119	95,61751152	82,69892474	111,9923195	101,5038403	82,19201229	91,28417819	91,78033794	115,5130568	0,401322751	1,194179894	4,507010582	9,15515873	12,90502646	16,25502646	17,88888889	17,51481481	13,41878307	9,168783069	4,903439153	1,562830688	6,8	9	13,4	19,3	22,2	26,3	29	28,4	23	16,5	10,2	8,9	-6,8	-7,1	-4,1	1,4	5,3	8,8	10,2	10
5521	Gedern	55	21	2	NA	112,9278034	90,87096774	79,2642089	54,6420891	91,45622119	73,85407065	104,0798771	87,47465439	79,67281106	88,93241168	91,85560677	122,3932412	-0,514126984	0,214920635	3,482539683	8,068412698	11,84777778	15,19238095	16,83904762	16,58253968	12,57333333	8,385396825	4,032539683	0,739365079	6,1	7,9	12,2	18	21,1	25	27,9	26,9	22	15,7	9,4	8	-7,8	-7,9	-5,2	0,6	4,4	7,9	9,4	9,3
5521	Gedern	55	21	4	NA	117,0322581	95,25499232	82,98463903	59,75115206	100,374808	82,31643626	113,7588326	100,1075269	85,21044548	96,29646697	99,75422426	127,8233487	0,093518519	0,83042328	4,118121693	8,725	12,50952381	15,85224868	17,51005291	17,18042328	13,1015873	8,866534392	4,579100529	1,262830688	6,6	8,7	13	18,9	21,9	26	28,6	27,9	22,7	16,2	9,9	8,6	-6,8	-7,1	-4,1	1,3	5	8,7	10,2	10
5522	Freiensteinau	55	22	1	NA	103,6282642	85,23502303	74,5453149	49,96927803	85,75729645	67,3579109	94,81720429	79,41781874	71,64516129	83,74500768	87,72964671	114,4577573	-0,096825397	0,632857143	3,888095238	8,483492063	12,28936508	15,63174603	17,30873016	16,99285714	12,89714286	8,698730159	4,424603175	1,104285714	6,2	8,2	12,4	18,4	21,4	25,3	28,1	27,4	22,3	15,8	9,7	8,3	-7,3	-7,3	-4,3	0,7	4,3	8,2	9,9	9,7
5522	Freiensteinau	55	22	3	NA	121,1382488	98,23041474	86,06912442	58,22427035	101,1198157	78,70814132	109,906298	100,4669739	83,15975423	98,46390168	102,3210445	131,2319508	0,09510582	0,807539683	4,034126984	8,60542328	12,44907407	15,80304233	17,475	17,12354497	12,98373016	8,818650794	4,521296296	1,241005291	6,4	8,6	12,8	18,8	21,9	25,8	28,5	27,9	22,6	16	10	8,5	-7,3	-7,4	-4,2	0,8	4,3	8,3	10	9,8
5522	Freiensteinau	55	22	2	NA	91,92933948	74,98924732	67,18279571	47,68049155	83,093702	66,44546852	89,19047619	78,14900155	65,98924732	76,55760368	82,21812597	103,0184332	-0,031797235	0,687250384	3,8359447	8,353456221	12,2359447	15,63917051	17,293702	16,95145929	12,85852535	8,716897081	4,376958525	1,103686636	6,2	8,4	12,5	18,5	21,6	25,5	28,1	27,7	22,4	16	9,9	8,5	-7,7	-7,3	-4,3	0,6	4	8,1	10	9,9
5522	Freiensteinau	55	22	4	NA	112,9262673	92,45775729	81,187404	55,68509984	102,671275	79,64669739	108,8509985	101,4992319	80,37788019	93,72196619	98,52227342	124,9708141	0,079365079	0,803968254	3,940740741	8,418518519	12,32671958	15,7542328	17,37222222	17,01600529	12,84325397	8,782671958	4,447222222	1,202116402	6,6	8,8	13	19,1	22,3	26,2	28,5	28,4	23	16,3	10,3	8,8	-8,1	-7,6	-4,3	0,2	3,6	7,8	9,8	9,7
5523	Neuhof	55	23	1	NA	91,63748081	75,72964671	68,93394777	50,86635945	91,22887865	72,91551458	96,74807987	85,91551458	69,93241168	78,50230416	85,82488481	103,5130568	0,278835979	1,015873016	4,179232804	8,718783069	12,59325397	16,00555556	17,67433862	17,30740741	13,13386243	8,943783069	4,662566138	1,389153439	6,8	9,2	13,4	19,5	22,6	26,5	29	28,8	23,3	16,8	10,6	9	-7,9	-7,4	-4,3	0,5	3,9	8	9,9	9,8
5523	Neuhof	55	23	3	NA	95,640553	78,81566819	70,75268816	50,44086023	95,75268816	73,30721968	98,71121352	90,29493087	70,95545316	80,21351768	85,65437787	104,0660522	0,447619048	1,197354497	4,359656085	8,871560847	12,78730159	16,20661376	17,85687831	17,45198413	13,18558201	9,062566138	4,805687831	1,579232804	6,8	9,2	13,4	19,5	22,7	26,6	29	28,9	23,4	16,8	10,7	9	-7,9	-7,3	-4,3	0,3	3,6	7,9	9,9	9,8
5523	Neuhof	55	23	2	NA	84,14132103	70,19201229	64,15514594	48,66666668	89,83870968	69,70353303	93,68049155	82,83256529	65,51766513	74,38863287	78,67588326	93,47619048	0,523544974	1,261111111	4,488492063	9,044708995	12,9207672	16,3515873	18,02724868	17,62301587	13,36455026	9,159920635	4,954232804	1,649074074	6,9	9,4	13,7	19,7	22,8	26,8	29,2	28,9	23,5	17	10,7	9,1	-8,3	-7,3	-4	0,5	3,9	7,8	10	9,8
5523	Neuhof	55	23	4	NA	89,11367129	74,078341	65,76190477	49,87250384	94,49615974	72,31490016	94,90322581	86,53609832	67,05990784	74,83410139	79,7173579	94,88479261	0,495767196	1,21984127	4,410714286	8,967592593	12,84484127	16,29510582	17,94126984	17,53716931	13,28888889	9,105687831	4,85489418	1,613888889	6,9	9,3	13,7	19,7	22,9	26,8	29,2	29	23,5	17	10,8	9,1	-8,1	-7,4	-4,1	0,4	3,7	7,9	10,2	9,9
5524	Weyhers	55	24	1	NA	74,41013826	63,60522274	60,85099845	46,6420891	88,76036868	70,95084484	94,21658987	81,96313365	64,94470045	68,46851	70,95545316	80,66205839	0,51005291	1,254100529	4,522883598	9,171560847	13,03346561	16,41296296	18,13068783	17,75026455	13,45224868	9,16521164	4,988095238	1,653968254	7	9,4	13,8	19,9	22,9	26,8	29,3	28,9	23,6	17,2	10,8	9,2	-8	-7,2	-4,1	0,8	4,1	7,9	10	9,9
5524	Weyhers	55	24	3	NA	78,80952381	66,078341	59,98924732	45,734255	86,02150539	67,74961597	88,24731184	77,64516129	62,8294931	67,05529955	71,67434716	83,84792626	0,157886905	0,901934524	4,090625	8,679315476	12,56532738	15,97291667	17,66428571	17,29583333	13,08645833	8,896875	4,595238095	1,334077381	6,5	9	13,3	19,5	22,4	26,4	28,8	28,5	23,2	16,8	10,5	8,9	-8,1	-7,3	-4,2	0,5	3,9	7,8	10,1	9,8
5524	Weyhers	55	24	2	NA	77,1735791	66,76036868	64,65591397	49,1735791	95,12288787	74,99692781	100,5007681	87,14439323	69,71121352	72,89861752	72,68049155	80,47619048	0,106481482	0,882010582	4,10462963	8,874206349	12,6994709	16,04007937	17,80515873	17,4494709	13,17539683	8,895634921	4,694708995	1,338888889	6,4	8,9	13,3	19,5	22,4	26,4	28,8	28,5	23,2	16,7	10,4	8,9	-7,6	-7	-4,4	1,1	4,5	8,2	9,7	9,7
5524	Weyhers	55	24	4	NA	79,17972352	66,14285713	60,68663594	44,546851	83,87250384	67,20430106	86,65130568	74,55299539	64,16743471	67,8264209	70,50844855	81,24731184	-0,319206349	0,440634921	3,653968254	8,372539683	12,20206349	15,59206349	17,29206349	16,99222222	12,81285714	8,563809524	4,242539683	0,912063492	6,2	8,7	13,2	19,4	22,3	26,2	28,6	28,2	22,9	16,6	10,3	8,7	-7,9	-7,7	-4,9	0,8	4,5	7,8	9,2	9,4
5525	Gersfeld (Rh�n)	55	25	1	NA	104,1198157	89,76651306	85,52534561	61,41167435	109,1966206	83,14285713	117,3548387	96,07526881	85,51152074	90,31336406	94,66205839	106,5883256	-0,564417989	0,215476191	3,403968254	8,337169312	12,08333333	15,36917989	17,22420635	16,90515873	12,66666667	8,374206349	4,211243386	0,804100529	5,3	8,1	12,8	19,2	21,8	26	28,1	27,5	22,3	16,2	10,6	8,4	-8,1	-7,8	-5,3	0,9	4,5	7,7	9	9,1
5525	Gersfeld (Rh�n)	55	25	3	0	97,25345623	81,10291858	73,22887865	51,14746545	91,46236558	72,11059906	95,51766513	80,85560677	73,11981568	79,35176652	84,49462365	99,39784945	-0,995555556	-0,24984127	2,908571429	7,744761905	11,52825397	14,87079365	16,63936508	16,37174603	12,28428571	8,064126984	3,677619048	0,307936508	5,1	7,8	12,4	18,7	21,5	25,5	27,7	27,2	22	15,9	10,3	8,1	-8,4	-8,2	-5,5	0,5	4,3	7,3	8,6	9
5525	Gersfeld (Rh�n)	55	25	2	0	135,9953917	113,4454685	102,4639017	67,47465439	119,3195085	88,64362519	129,5529954	103,516129	97,34715823	105,6021505	113,9308756	136,2933948	-1,56031746	-0,871428571	2,186507937	7,075529101	10,84457672	14,23373016	15,98333333	15,76031746	11,66878307	7,526719577	3,219708995	-0,130291005	5	7,4	12,2	18,7	21,1	25,4	27,4	26,6	21,6	15,7	10,6	7,9	-8,7	-8,4	-6	-0,1	3,9	6,9	8,4	8,4
5525	Gersfeld (Rh�n)	55	25	4	NA	113,1182796	94,03840245	81,76190477	52,99692781	93,01075268	72,41321045	95,32565284	82,53456223	74,11981568	83,69124423	93,96620584	109,3548387	-1,178571429	-0,474920635	2,707142857	7,603333333	11,33666667	14,78349206	16,46444444	16,22238095	12,17349206	7,91984127	3,459365079	0,07015873	5,1	7,5	12,3	18,5	21,6	25,6	27,8	27,8	22	15,5	10	7,8	-8,5	-8,3	-5,6	0,5	4,1	7,3	8,8	8,8
5526	Bischofsheim an der Rh�n	55	26	1	1	122,4454685	98,81874039	89,11367129	57,56682029	102,3241167	77,76036868	109,0030722	90,38095239	86,21812597	91,26267281	103,0076805	126,0568356	-1,752380952	-1,131994048	1,965625	6,728869048	10,54598214	14,07232143	15,69375	15,53973214	11,4797619	7,388690476	2,851636905	-0,436904762	4,7	6,9	11,3	17,6	20,6	24,5	26,9	26,4	21,3	15	9,6	7,7	-8,8	-8,6	-6,1	0,1	3,7	7	8,6	8,5
5526	Bischofsheim an der Rh�n	55	26	3	NA	98,72196619	77,77112135	69,91858677	44,58525345	78,69124423	62,40552997	82,45622119	73,35483871	65,23809523	70,79416284	81,84639016	98,29032258	-0,653650794	0,110793651	3,409047619	8,253492063	12,03857143	15,51142857	17,19380952	16,9184127	12,73095238	8,355238095	3,892380952	0,542222222	5,7	8	13	19,1	22,3	26,3	28,6	28,4	22,8	15,9	10	8,3	-8,4	-8,2	-5,5	0,5	4,1	7,4	8,9	8,9
5526	Bischofsheim an der Rh�n	55	26	2	NA	93,14900155	73,02918587	69,46236558	45,6420891	85,06451613	66,50998465	88,93241168	77,82488481	69,19047619	70,50537635	80,9047619	95,4516129	-0,491176471	0,178991597	3,507843137	8,225770308	12,13417367	15,6710084	17,30252101	17,01876751	12,72955182	8,417366947	4,006582633	0,683893557	6,1	8,1	13	19,3	22,4	26,4	28,6	28,2	23,2	16,2	10,2	8,3	-8,6	-8,4	-5,8	0,2	3,8	7,4	9	8,7
5526	Bischofsheim an der Rh�n	55	26	4	NA	67,65437787	51,54224271	49,02918587	31,05376344	57,89093703	45,15821813	60,10138248	54,87403994	47,33486942	49,33640552	58,01382487	69,57296468	-0,033882784	0,743223443	4,148717949	8,903296703	12,78406593	16,30915751	17,97802198	17,62710623	13,28076923	8,815934066	4,466300366	1,113369963	6,3	8,2	13,3	19,6	22,8	26,6	29	28,6	23,4	16,4	10,4	8,3	-8,2	-7,6	-4,7	0,9	4,2	8,1	9,8	9,6
5613	Schaumburg	56	13	1	NA	72,66052226	66,93394777	65,69738865	49,56451613	75,921659	74,95084484	83,22734255	81,64976958	63,3609831	63,69892474	69,88786484	82,15053765	1,484081633	2,156598639	5,261904762	9,625578231	13,34952381	16,71115646	18,29782313	17,85755102	13,90938776	9,88244898	5,614965986	2,461904762	8,3	10,8	14,5	20,6	23,1	27,1	30,3	29,1	24,4	17,8	11,4	10,6	-6,5	-5,9	-3,3	1,4	4,8	9,1	10,4	10,5
5613	Schaumburg	56	13	3	NA	47,31336406	43,47158219	44,49923194	35,92258065	55,11674348	54,8141321	59,76190477	58,78187403	43,70814132	44,13210445	46,625192	53,10599077	1,780776014	2,482186949	5,614814815	9,986772487	13,71216931	17,10088183	18,70035273	18,22134039	14,24409171	10,16049383	5,942328042	2,771781305	8,7	11,2	15,1	21,2	23,6	27,6	30,7	29,6	24,9	18,3	11,8	10,9	-6,3	-5,5	-3,1	1,4	5,1	9,2	10,5	10,6
5613	Schaumburg	56	13	2	NA	56,41321045	53,41321045	53,21198158	38,69278032	63,24116742	63,23502303	68,55760368	66,42857142	50,22273426	52,01382487	56,093702	63,95084484	1,69093702	2,397235023	5,539016897	9,876958525	13,62396313	16,99293395	18,6015361	18,17572965	14,15990783	10,06021505	5,846236559	2,656221198	8,6	11	14,8	20,9	23,6	27,5	30,5	29,6	24,7	18,2	11,7	10,8	-6,5	-5,5	-3,1	1,4	4,7	9,1	10,5	10,5
5613	Schaumburg	56	13	4	NA	49,10906297	45,69892474	47,46236558	36,88632871	59,59600613	59,40092165	63,75729645	62,23502303	45,66973887	47,45622119	49,42396313	54,94009216	1,735238095	2,450634921	5,611111111	9,948412698	13,70555556	17,09047619	18,71015873	18,2684127	14,24111111	10,13666667	5,906031746	2,708253968	8,5	11	14,8	20,9	23,6	27,4	30,6	29,6	24,7	18,1	11,6	10,7	-6,2	-5,3	-2,7	1,5	5,1	9,2	10,6	10,7
5614	Limburg an der Lahn	56	14	1	0	54,48233487	50,39477726	54,25038403	40,73118281	67,33179723	67,57450077	74,25345623	69,9231951	51,07373271	53,41474655	55,9231951	61,87403994	2,074338624	2,842063492	6,038756614	10,41230159	14,14193122	17,53227513	19,15608466	18,70925926	14,60912698	10,40343915	6,25542328	3,041402116	8,6	11	14,9	21	23,7	27,6	30,6	29,6	24,8	18,2	11,7	10,8	-6,2	-4,9	-2,5	1,7	5,1	9,4	10,9	11
5614	Limburg an der Lahn	56	14	3	NA	49,52534561	44,88325652	48,02457758	36,87864823	60,0798771	59,35023042	65,43471581	62,76344087	45,78955452	47,87403994	49,47465439	54,57757297	1,693492063	2,455555556	5,644126984	9,985238095	13,73603175	17,11698413	18,77126984	18,34253968	14,27793651	10,1431746	5,881746032	2,677777778	8,4	10,8	14,7	20,8	23,5	27,5	30,5	29,5	24,6	18	11,5	10,5	-6,5	-5,5	-3	1,2	4,8	9	10,4	10,6
5614	Limburg an der Lahn	56	14	2	NA	51,94009216	48,92933948	51,38402458	41,0921659	69,67127497	69,07373271	77,14746545	71,85867897	51,65130568	52,91705068	55,40706606	60,29800306	1,883994709	2,630687831	5,799470899	10,06362434	13,82037037	17,17619048	18,84457672	18,48505291	14,37751323	10,20701058	6,071428571	2,857142857	8,6	10,7	14,7	20,7	23,6	27,4	30,4	29,5	24,6	18	11,5	10,5	-7,6	-5,2	-2,5	0,8	3,9	8,2	9,7	10,6
5614	Limburg an der Lahn	56	14	4	NA	48,92473119	45,66973887	47,78648232	38,60675884	63,84792626	62,46236558	70,87557603	65,98156681	47,32411674	48,84639016	50,49155145	55,39477726	1,654910714	2,415029762	5,635863095	9,974107143	13,70535714	17,08541667	18,7235119	18,34821429	14,27113095	10,11145833	5,861904762	2,660416667	8,1	10,4	14,2	20,3	23,2	27,1	30,1	29,2	24,2	17,7	11,2	10,2	-6,5	-5,3	-2,6	1,3	4,8	9,1	10,6	10,8
5615	Villmar	56	15	1	NA	52,55453148	50,56374806	51,34715823	43,14900155	72,84792626	71,10445468	80,57910906	75,3579109	52,83102919	54,37788019	56,16436252	61,84946235	1,753703704	2,509920635	5,678968254	9,977910053	13,73134921	17,10674603	18,76455026	18,40740741	14,32513228	10,1271164	5,956878307	2,730026455	8,5	10,7	14,6	20,7	23,6	27,4	30,3	29,4	24,6	18	11,4	10,4	-7,3	-5,2	-2,5	0,9	4,2	8,4	10	10,7
5615	Villmar	56	15	3	NA	54,50230416	51,55145929	52,10291858	43,44854071	72,96774194	70,13978494	81,05069126	74,80184332	53,52688171	55,69738865	56,51152074	62,32718894	1,669179894	2,461111111	5,693518519	10,09140212	13,79246032	17,2026455	18,84537037	18,46203704	14,38373016	10,1218254	5,898412698	2,651058201	8,2	10,5	14,4	20,5	23,4	27,3	30,2	29,4	24,4	17,8	11,2	10,2	-6,2	-5,4	-2,6	1,6	5	9,3	10,6	10,8
5615	Villmar	56	15	2	NA	61,49155145	57,05990784	56,36559139	46,53149	77,62211981	74,98003071	88,46082948	79,04301074	55,640553	57,62058371	59,9984639	68,10138248	1,215686275	1,978011204	5,155462185	9,538235294	13,2640056	16,66316527	18,30616246	17,95896359	13,90882353	9,757282913	5,445238095	2,225070028	8,1	10,4	14,3	20,4	23,3	27,1	30,1	29,1	24,4	17,7	11,2	10,2	-6,5	-5,9	-3,2	1,3	4,8	9	10,3	10,4
5615	Villmar	56	15	4	NA	62,02611368	58,27649771	56,87711213	47,11520739	78,8294931	73,69124423	86,34101384	80,23502303	59,21658987	61,21658987	62,22887865	70,13978494	1,256746032	2,053439153	5,289153439	9,733994709	13,40846561	16,82063492	18,4489418	18,11111111	14,06097884	9,830687831	5,526587302	2,277380952	7,9	10,2	14,2	20,3	23,2	27,1	30	29,2	24,2	17,6	11,1	10,1	-6,4	-6,1	-3,5	1,2	4,9	8,9	10	10,3
5616	Gr�venwiesbach	56	16	1	0	59,41321045	54,97695852	52,21812597	42,49769584	70,6267281	67,23041474	78,04608294	70,01075268	52,41781874	54,59447003	56,66973887	67,10752687	1,10968254	1,906825397	5,121111111	9,594126984	13,28142857	16,68952381	18,36349206	17,97761905	13,93206349	9,749206349	5,388253968	2,171746032	7,5	9,9	14	20,1	22,9	26,8	29,8	28,9	24	17,4	10,9	9,8	-6,3	-5,8	-3,2	1,4	5	9,1	10,3	10,5
5616	Gr�venwiesbach	56	16	3	0	76,98463903	70,64669739	68,62980032	54,11059906	88,31797235	81,68663594	95,94162826	89,17665129	70,01382487	71,87250384	72,21658987	88,33640552	0,698677249	1,428439153	4,639550265	9,127513228	12,78716931	16,19986772	17,85806878	17,55701058	13,58015873	9,429232804	4,972751323	1,750132275	7,2	9,7	13,6	19,8	22,6	26,4	29,5	28,6	23,7	17,1	10,6	9,5	-6,3	-6,1	-3,5	1,3	5	9	10,1	10,4
5616	Gr�venwiesbach	56	16	2	NA	61,98771123	57,99692781	53,75883258	43,40092165	71,92626729	66,57757297	75,73732719	71,41474655	53,9201229	56,19815668	59,6236559	72,49462365	0,980476191	1,732222222	4,963968254	9,45952381	13,14380952	16,57603175	18,24936508	17,89396825	13,82333333	9,627142857	5,277460317	1,999047619	7,2	9,6	13,6	19,6	22,5	26,4	29,4	28,5	23,6	17,1	10,6	9,5	-5,9	-5,9	-3,3	1,7	5,5	9,2	10,5	10,6
5616	Gr�venwiesbach	56	16	4	NA	75,96620584	69,08909371	66,93855606	52,265745	85,0798771	79,10138248	88,84485406	83,92780339	66,43317971	69,30568355	72,37019968	87,21198158	0,817195767	1,569444444	4,80978836	9,314285714	12,99113757	16,43862434	18,1	17,77063492	13,73425926	9,506349206	5,134656085	1,872486772	6,9	9,3	13,2	19,3	22,1	26	29	28,3	23,2	16,8	10,3	9,2	-5,9	-6	-3,5	1,7	5,4	9,1	10,4	10,6
5617	Usingen	56	17	1	NA	56,73118281	55,21351768	48,94316435	41,13210445	69,57910906	62,64362519	71,11520739	64,78955452	50,74347158	51,78033794	57,51766513	67,93548387	0,785714286	1,553015873	4,749047619	9,247619048	12,95857143	16,41301587	18,11619048	17,76634921	13,71936508	9,47952381	5,048571429	1,824285714	7,5	9,6	13,9	20	22,9	26,8	29,6	28,9	24	17,1	10,9	9,4	-6,6	-6,2	-3,6	1,4	5,2	8,9	10,3	10,4
5617	Usingen	56	17	3	NA	70,52688171	65,57142858	60,68356374	48,38248848	80,86328726	73,23809523	82,94162826	77,72964671	61,03533026	65,52227342	70,07219661	83,02611368	1,088227513	1,887037037	5,183333333	9,767328042	13,43994709	16,9021164	18,57632275	18,18425926	14,07804233	9,750132275	5,391534392	2,160846561	7,3	9,5	13,8	19,8	22,8	26,6	29,5	28,7	23,9	17,1	10,7	9,3	-5,9	-5,5	-3,1	2,1	5,9	9,5	10,8	10,9
5617	Usingen	56	17	2	0	49,94777265	47,19201229	42,96159755	37,40552997	65,06912442	56,73118281	66,60983103	61,12596006	45,0798771	48,33026113	51,77572965	57,87250384	1,361904762	2,212063492	5,498730159	10,03634921	13,7752381	17,27492063	18,97968254	18,54269841	14,39619048	10,00428571	5,591746032	2,362857143	7,8	9,9	14,4	20,4	23,5	27,3	30,1	29,3	24,6	17,4	11,2	9,7	-6,3	-5,6	-3,1	2	5,9	9,6	10,9	11
5617	Usingen	56	17	4	0	72,04301074	67,08141323	59,96313365	49,98924732	83,19969277	71,99539171	89,04761903	81,81720429	61,09984639	67,16897081	72,29493087	83,81566819	0,90026455	1,694444444	4,910978836	9,433730159	13,19589947	16,70198413	18,40185185	18,01243386	13,91203704	9,60026455	5,11957672	1,891005291	7,3	9,5	13,8	19,8	22,9	26,7	29,6	28,7	24	17	10,8	9,4	-7,1	-6,3	-3,7	1,6	5,5	9,1	10,5	10,7
5618	Friedberg (Hessen)	56	18	1	0	46,77419355	42,16589861	38,85714287	35,25192013	62,65591397	54,20122887	64,68202765	58,22427035	42,42703532	46,9047619	47,48847926	52,77880184	1,723492063	2,611587302	5,942539683	10,51666667	14,26857143	17,78412698	19,54142857	19,02888889	14,82301587	10,32285714	5,940634921	2,690952381	8,3	10,1	14,9	21	24,1	28	30,6	29,7	25,3	17,9	11,7	9,8	-6,3	-5,1	-2,6	2,8	6,6	10,1	11,2	11,5
5618	Friedberg (Hessen)	56	18	3	NA	59,3609831	53,37173581	49,84024577	43,0952381	73,32718894	65,46390168	78,7173579	70,73118281	53,59907835	58,53763442	60	67,43164361	1,66521164	2,536772487	5,87473545	10,44378307	14,19986772	17,72314815	19,45846561	18,9537037	14,75119048	10,27566138	5,881349206	2,64484127	8,2	10,2	14,9	21	24,1	28	30,6	29,7	25,3	17,9	11,7	9,9	-6,5	-5,7	-3,1	2,2	6	9,6	11	11,1
5618	Friedberg (Hessen)	56	18	2	NA	44,46390168	39,29493087	36,49923194	35,78709677	62,15821813	54,67127497	65,16129032	58,34715823	42,27342548	46,34869432	45,09677419	49,97081413	1,892222222	2,799365079	6,167142857	10,74412698	14,49539683	18,00412698	19,77619048	19,22857143	14,98793651	10,43857143	6,113492063	2,861428571	8,4	10,3	15	21	24,2	28,1	30,7	29,8	25,3	17,8	11,8	10	-6,2	-4,8	-2,3	2,9	6,7	10,3	11,5	11,7
5618	Friedberg (Hessen)	56	18	4	NA	52,91090629	46,11059906	44,75422426	41,98387097	72,97081413	64,81874039	76,58371735	68,10138248	51,71274961	55,42549923	53,67281106	59,83563748	1,960714286	2,871428571	6,270899471	10,8542328	14,59563492	18,11216931	19,88201058	19,31653439	15,06957672	10,50674603	6,172089947	2,91984127	8,3	10,4	15	21,1	24,2	28,1	30,8	29,9	25,3	17,9	11,8	10	-6	-4,9	-2,1	3,1	6,7	10,5	11,6	11,8
5619	Staden	56	19	1	NA	44,27803381	38,56528419	36,89708142	34,71274961	65,15514594	58,02918587	70,77112135	63,1735791	46,69431645	47,56528419	45,58832565	49,66973887	1,918888889	2,822380952	6,193809524	10,83730159	14,58539683	18,05253968	19,74349206	19,21380952	14,96301587	10,45174603	6,177936508	2,911428571	8,2	10,4	14,9	21	24	27,9	30,7	30	25	17,7	11,5	10	-5,9	-5,1	-2,3	2,8	6,5	10,4	11,7	11,6
5619	Staden	56	19	3	NA	53,95852535	47,48694316	46,01996929	41,15514594	77,37173581	69,15821813	81,61904761	73,11059906	55,46390168	57,34562213	55,89554532	62,078341	1,931084656	2,835978836	6,212830688	10,85436508	14,59603175	18,0755291	19,77910053	19,2521164	14,99166667	10,46111111	6,174206349	2,910714286	8,2	10,4	14,9	21	24	27,9	30,7	30	25,1	17,7	11,5	10	-5,9	-5,1	-2,4	2,8	6,5	10,3	11,6	11,6
5619	Staden	56	19	2	NA	49,91244239	43,453149	41,71121352	38,24423965	68,08909371	61,89400923	77,18125961	68,65284177	52,88632871	51,98003071	51,78033794	55,79109065	1,665079365	2,575873016	5,92968254	10,55238095	14,33	17,73	19,42666667	18,8968254	14,66555556	10,25253968	5,992380952	2,701428571	8,1	10,4	14,9	20,9	23,9	27,9	30,6	30	24,9	17,6	11,4	9,9	-6	-5,6	-2,5	2,5	6,1	10	11,4	11,3
5619	Staden	56	19	4	NA	60,64976958	54,31336406	51,13364055	48,37580645	81,67741935	74,33026113	90,74500768	81,17972352	62,86328726	63,25345623	63,79416284	69,76804916	1,727645503	2,630555556	6,010846561	10,64325397	14,39153439	17,8207672	19,52354497	19,00238095	14,7797619	10,30740741	6,011507937	2,746560847	8,2	10,4	14,8	21	23,9	27,9	30,6	30,1	24,9	17,6	11,5	10	-6	-5,5	-2,6	2,5	6,2	10,1	11,4	11,3
5620	Ortenberg	56	20	1	NA	59,55453148	52,05990784	48,39170506	42,57757297	72,21351768	64,66820277	83,281106	74,31643626	58,25806452	59,59139784	61,14439323	66,86021506	1,343968254	2,223968254	5,571428571	10,20825397	13,96301587	17,31365079	19,02222222	18,52619048	14,34809524	9,993333333	5,719365079	2,425714286	7,8	10,2	14,7	20,8	23,6	27,7	30,4	29,9	24,4	17,4	11,1	9,8	-6	-6	-2,9	2	5,8	9,6	11	11
5620	Ortenberg	56	20	3	NA	68,14439323	61,04915516	57,10138248	49,64516129	85,25345623	76,07066052	95,56528419	87,02304148	67,14132103	69,60215055	72,10906297	77,87403994	1,611772487	2,522089947	5,893518519	10,54391534	14,30978836	17,67777778	19,37367725	18,85674603	14,62777778	10,21349206	5,960449735	2,669179894	7,9	10,3	14,8	20,9	23,7	27,8	30,5	30	24,5	17,5	11,2	9,9	-5,8	-5,8	-2,7	2,4	6,1	9,9	11,2	11,2
5620	Ortenberg	56	20	2	NA	58,96620584	50,43932413	44,97388632	37,53149	62,33026113	54,9047619	71,75422426	65,32718894	51,68817203	54,96159755	56,98463903	66,30261135	0,917333333	1,764571429	5,082095238	9,693333333	13,45352381	16,81866667	18,4967619	18,05295238	13,93142857	9,641333333	5,336571429	2,026666667	7,3	9,7	14,1	20,2	23	27,2	29,8	29,3	23,8	17	10,6	9,3	-6,2	-6,4	-3,2	1,8	5,6	9,3	10,8	10,6
5620	Ortenberg	56	20	4	NA	67,15053765	58,67588326	53,66820277	44,8110599	75,09062981	64,86943165	83,13978494	77,15053765	60,14900155	64,18433181	67,13517665	77,17818742	1,216984127	2,07	5,39984127	10,0184127	13,79079365	17,16190476	18,85920635	18,36888889	14,2168254	9,888571429	5,584444444	2,286666667	7,7	10,3	14,6	20,6	23,5	27,8	30,3	29,9	24,3	17,5	11	9,8	-6,2	-6,2	-3,1	2	5,7	9,3	10,8	10,9
5621	Wenings	56	21	1	NA	80,30107526	67,48387097	58,57296468	46,28417819	76,15360984	66,50844855	87,12442397	81,61751152	64,59907835	71,172043	74,11520739	90,15821813	0,665555556	1,457301587	4,768571429	9,388888889	13,18761905	16,51666667	18,18619048	17,76396825	13,64301587	9,39047619	5,096031746	1,773015873	7	9,3	13,4	19,4	22,4	26,5	29,1	28,7	23,2	16,5	10,3	9	-6,3	-6,6	-3,4	1,7	5,5	9,1	10,6	10,5
5621	Wenings	56	21	3	NA	92,05529955	79,13517665	69,9078341	56,04301074	93,76497697	79,67588326	101,0414746	95,13978494	75,16589861	83,16129032	88,07526881	105,827957	0,894179894	1,711375661	4,996560847	9,642063492	13,4005291	16,7723545	18,41891534	17,96547619	13,85701058	9,617857143	5,264550265	1,975661376	7,6	10,2	14,4	20,4	23,4	27,8	30,1	29,7	24,1	17,4	10,8	9,6	-6,3	-6,4	-3,2	1,8	5,6	9,2	10,7	10,7
5621	Wenings	56	21	2	NA	84,30107526	69,93241168	61,187404	46,03379416	78,03993855	64,54224271	87,43932413	78,60522274	63,43010752	71,36251919	76,09984639	94,32411674	0,602380952	1,383968254	4,676984127	9,295238095	13,09730159	16,45190476	18,11968254	17,70349206	13,55111111	9,334444444	5,027142857	1,712698413	6,9	9,2	13,3	19,3	22,4	26,4	29	28,5	23,2	16,4	10,3	8,9	-6,6	-6,7	-3,6	1,4	5,1	8,9	10,6	10,4
5621	Wenings	56	21	4	NA	94,22273426	80,92780339	72,28571429	53,74807987	93,18279571	75,49001535	98,97235023	91,82181258	72,21198158	80,98617513	87,9047619	106,7572965	0,92962963	1,738095238	5,042063492	9,66547619	13,46230159	16,82949735	18,4989418	18,05410053	13,87804233	9,602116402	5,290079365	1,997089947	7,6	10,1	14,4	20,5	23,5	27,6	30,1	29,6	24,2	17,2	11	9,6	-6,5	-6,5	-3,3	1,7	5,3	9,1	10,7	10,7
5622	Steinau an der Stra�e	56	22	1	NA	87,22734255	72,25345623	63,812596	45,47772658	81,00768048	63,42703532	87,13364055	79,31182797	63,51459294	73,07526881	77,22887865	94,91244239	0,464603175	1,218253968	4,435396825	8,981269841	12,83428571	16,24349206	17,86507937	17,46857143	13,2847619	9,133492063	4,814444444	1,560952381	6,9	9,3	13,5	19,5	22,7	26,7	29	28,8	23,4	16,5	10,5	9,1	-7,4	-7,2	-3,8	0,7	4,1	8,3	10,2	10
5622	Steinau an der Stra�e	56	22	3	NA	93,42549923	79,38095239	70,91090629	53,85	93,40706606	72,78187403	98,95084484	89,96466974	70,34715823	78,96774194	85,1889401	102,4316436	0,896693122	1,703439153	4,956746032	9,527248677	13,38359788	16,77962963	18,4244709	17,97063492	13,73108466	9,519179894	5,224338624	1,976058201	7,6	10,1	14,5	20,6	23,8	27,6	30,2	29,8	24,4	17,2	11,3	9,6	-7,5	-7,2	-3,6	0,7	4,1	8,3	10,3	10
5622	Steinau an der Stra�e	56	22	2	NA	86,94316435	71,96159755	63,58525345	44,50076806	83,7357911	62,83256529	87,58832565	81,06758832	63,24884794	72,24731184	76,69585255	93,47311829	0,431111111	1,127777778	4,270634921	8,727301587	12,6747619	16,09698413	17,70730159	17,27111111	13,04888889	9,011746032	4,680952381	1,521746032	7	9,5	13,8	20,1	23,2	27,2	29,2	29,4	23,8	17	10,9	9,3	-8,2	-7,7	-4	0	3,2	7,7	9,7	9,5
5622	Steinau an der Stra�e	56	22	4	NA	92,79723503	77,96313365	69,30261135	49,00307219	94,67281106	69,3732719	97,19201229	91,27496161	70,546851	76,50537635	82,7327189	98,57296468	0,901851852	1,651587302	4,858201058	9,345238095	13,27632275	16,69232804	18,31534392	17,83796296	13,52724868	9,417328042	5,140079365	1,962566138	7,5	10	14,4	20,6	23,9	27,6	29,9	29,8	24,4	17,2	11,4	9,6	-8	-7,5	-3,8	0,1	3,4	7,9	10	9,7
5623	Schl�chtern	56	23	1	NA	81,59754226	68,3763441	60,03072197	42,71582181	84,15668203	62,01075268	84,51612903	78,74961597	60,71582181	66,94162826	72,28878648	87,76344087	0,515396825	1,19047619	4,31015873	8,746984127	12,72190476	16,1647619	17,75936508	17,32206349	13,05142857	9,044761905	4,732063492	1,606666667	7,3	9,7	14	20,3	23,5	27,6	29,6	29,8	24,1	17,3	11,1	9,4	-8,5	-7,9	-4,1	-0,2	3	7,4	9,6	9,3
5623	Schl�chtern	56	23	3	NA	97,80798771	81,98924732	72,29800306	51,13978494	100,2119816	73,76344087	99,95545316	93,77726574	71,68663594	78,51305684	85,7327189	104,4700461	0,627116402	1,315608466	4,440079365	8,886772487	12,86812169	16,30899471	17,90727513	17,4452381	13,15925926	9,137301587	4,842328042	1,698015873	7,3	9,8	14,1	20,4	23,6	27,7	29,7	29,9	24,2	17,4	11,2	9,5	-8,4	-8	-4,1	-0,2	3,1	7,6	9,7	9,3
5623	Schl�chtern	56	23	2	NA	82,42549923	68,94009216	60,57450077	44,55145929	85,05683565	65,15053765	85,69892474	78,76344087	62,43932413	67,59754226	73,78494623	89,30568355	0,04015873	0,717619048	3,788095238	8,261428571	12,23238095	15,68603175	17,26190476	16,8915873	12,73238095	8,71047619	4,316190476	1,148571429	6,9	9,2	13,4	19,7	23	26,9	28,9	29,1	23,6	16,8	10,9	9	-8,5	-7,9	-4,4	-0,1	3,1	7,4	9,6	9,4
5623	Schl�chtern	56	23	4	NA	96,0015361	80,0768049	71,08602152	50,374808	98,12135177	76,06451613	97,29493087	91,453149	72,42089094	76,08141323	83,85099845	101,7250384	0,281481482	0,997619048	4,138227513	8,617063492	12,57420635	16,02208995	17,60806878	17,20198413	13,00066138	8,926455026	4,547222222	1,382407407	7	9,4	13,8	19,9	23,2	27	29,3	29,2	23,8	17	11	9,1	-8,4	-7,9	-4,4	-0,1	3,2	7,5	9,7	9,4
5624	Bad Br�ckenau	56	24	1	NA	94,87250384	78,85099845	71,21351768	52,66666668	96,20276497	76,65437787	98,86943165	88,05222735	73,39477726	78,18125961	85,812596	103,1643625	-0,233193277	0,464565826	3,609243697	8,137114846	12,05336134	15,5022409	17,13221289	16,79859944	12,68011204	8,575910364	4,129131653	0,890616247	6,4	8,7	13,1	19,2	22,3	26,3	28,7	28,5	23,1	16,5	10,4	8,7	-8,3	-7,9	-4,6	0	3,5	7,6	9,8	9,5
5624	Bad Br�ckenau	56	24	3	NA	94,90168971	79,13671274	72,79109065	52,31643626	95,2672811	76,15821813	97,90937019	88,68663594	72,56989248	77,8294931	85,69585255	104,0921659	0,14510582	0,891269841	4,108862434	8,674074074	12,59312169	16,03835979	17,66018519	17,28756614	13,11706349	8,906878307	4,484259259	1,248677249	6,7	9	13,5	19,6	22,7	26,8	29,1	29	23,4	16,8	10,7	8,9	-7,9	-7,6	-4,3	0,6	4	8,1	10	9,7
5624	Bad Br�ckenau	56	24	2	NA	104,4162826	85,921659	77,22734255	56,31643626	101,4362519	82,64516129	104,0337942	91,94623655	79,24270355	85,265745	92,7173579	110,0092166	-0,360449735	0,389814815	3,619708995	8,312433862	12,15701058	15,56097884	17,25886243	16,9462963	12,83015873	8,564550265	4,121031746	0,802645503	6,1	8,4	12,8	18,9	22	26	28,4	28,2	22,8	16,3	10,2	8,5	-8,1	-7,9	-5,1	0,6	4,3	7,7	9,2	9,4
5624	Bad Br�ckenau	56	24	4	NA	103,4746544	84,9984639	77,21351768	54,86635945	95,97081413	77,47158219	101,906298	90,17818742	74,7327189	81,921659	90,44546852	112,0076805	-0,113095238	0,647089947	3,93015873	8,589814815	12,45	15,88518519	17,55396825	17,21785714	13,08690476	8,782142857	4,286111111	1,00542328	6,6	8,8	13,5	19,6	22,7	26,8	29,1	29	23,4	16,6	10,5	8,7	-7,7	-7,4	-4,4	0,7	4,2	8,2	9,8	9,9
5713	Katzenelnbogen	57	13	1	0	61,70967742	56,92933948	59,12442397	49,24354839	74,37173581	74,27649771	79,82488481	79,359447	58,03072197	57,79723503	61,87864823	69,75729645	1,490079365	2,177513228	5,21957672	9,513227513	13,31772487	16,69920635	18,32367725	17,85806878	13,89365079	9,918518519	5,658333333	2,500396825	8,2	10,8	14,4	20,6	23	27	30,3	29,2	24,3	17,8	11,3	10,6	-6,5	-5,8	-3	0,8	5,1	8,6	10,2	10,3
5713	Katzenelnbogen	57	13	3	0	51,16743471	46,90015361	47,69124423	40,84354839	63,5299539	63,18433181	66,46390168	67,61597542	46,94162826	47,76651306	50,32258065	56,06758832	1,348888889	2,007142857	4,945555556	9,172698413	13,04079365	16,44619048	18,07428571	17,58349206	13,64634921	9,77031746	5,506349206	2,370952381	8,1	10,8	14,4	20,6	22,6	26,7	30,1	29	24,1	17,7	11,2	10,6	-6,8	-6,2	-2,9	0,4	5	8,1	9,8	9,9
5713	Katzenelnbogen	57	13	2	NA	61,9047619	58,67434716	59,06451613	49,10752687	73,76958526	75,40092165	77,25652842	77,41781874	57,33947774	57,21966206	61,67895545	68,57910906	1,257407407	1,933201058	5,003306878	9,27526455	13,09232804	16,45978836	18,11574074	17,68968254	13,73121693	9,751719577	5,407804233	2,240740741	7,7	10,2	13,8	19,9	22,4	26,4	29,6	28,6	23,7	17,3	10,8	10	-6,8	-6,1	-3,2	0,6	5	8,3	9,9	10,2
5713	Katzenelnbogen	57	13	4	NA	55,86482335	51,09062981	51,12596006	42,20583716	66,13056835	66,48540706	71,86328726	69,43317971	47,62826419	49,83870968	52,68049155	58,92933948	0,808730159	1,464761905	4,468730159	8,69968254	12,54444444	15,94968254	17,59555556	17,19603175	13,2984127	9,405555556	4,995714286	1,842857143	7,4	10	13,5	19,6	21,8	25,8	29,3	28,2	23,4	17	10,5	9,8	-7	-6,4	-3,4	0,4	4,9	8,2	9,6	9,9
5714	Kettenbach	57	14	1	NA	58,23502303	52,812596	55,04761903	45,22273426	73,25960061	72,21505377	78,0768049	74,07066052	53,70660523	55,21658987	57,45929339	63,13364055	1,45462963	2,197354497	5,344708995	9,675793651	13,44828042	16,83055556	18,47156085	18,05436508	14,04285714	9,948941799	5,648412698	2,441798942	8,2	10,7	14,5	20,7	23,2	27,3	30,4	29,5	24,3	17,8	11,3	10,3	-6,7	-5,7	-3,2	1	4,8	8,8	10,2	10,4
5714	Kettenbach	57	14	3	NA	64,53609832	57,88172042	59,31336406	48,01536097	76,1858679	74,70814132	82,81566819	75,72811061	56,10599077	57,10291858	61,05529955	68,14592935	1,283994709	2,031481481	5,156349206	9,512169312	13,29272487	16,70092593	18,35727513	17,91375661	13,93280423	9,85	5,462962963	2,278042328	8,1	10,5	14,4	20,5	23	27,1	30,2	29,3	24,2	17,7	11,1	10,1	-6,5	-6,1	-3,2	1,1	5,3	9	10,1	10,4
5714	Kettenbach	57	14	2	NA	55,19508448	50,74500768	52,02611368	42,00614439	70,71121352	68,95545316	77,17972352	70,6390169	50,94470045	53,45775729	54,94623655	60,57142858	1,280952381	2,055742297	5,217226891	9,585434174	13,32633053	16,71610644	18,37240896	17,98235294	13,96848739	9,822969188	5,49047619	2,279411765	8,1	10,4	14,3	20,4	23,1	27,1	30,1	29,3	24,2	17,7	11,2	10,2	-6,4	-5,6	-2,8	1,3	4,9	9,1	10,4	10,5
5714	Kettenbach	57	14	4	NA	61,71582181	55,41013826	56,29185868	45,24116742	74,03840245	75,21351768	81,98924732	74,55145929	54,24270355	56,38402458	59,12596006	66,73118281	1,199338624	2,006216931	5,196428571	9,609259259	13,33544974	16,77314815	18,42037037	18,00634921	14,00092593	9,815343915	5,393386243	2,187169312	7,8	10,1	14	20,1	22,7	26,8	29,8	29	23,8	17,4	10,9	9,8	-6	-5,8	-2,9	1,7	5,4	9,4	10,5	10,6
5715	Idstein	57	15	1	NA	50,82027648	46,50384026	46,60983103	37,88479261	62,76497697	60,5483871	69,85714287	63,83717358	46,92933948	49,70046084	50,29800306	56,1858679	1,29	2,098888889	5,323015873	9,751269841	13,43238095	16,85793651	18,49555556	18,12190476	14,11	9,88047619	5,535396825	2,278095238	7,9	10,1	14,1	20,3	23	27,1	29,9	29,3	24,1	17,5	11	10	-6,2	-5,8	-2,9	1,5	5	9,3	10,4	10,5
5715	Idstein	57	15	3	NA	70,52534561	62,41628265	61,28417819	48,58371735	77,45622119	76,33179723	88,187404	80,05069126	58,88632871	63,91858677	66,31029187	76,7173579	0,915343915	1,748677249	5,023280423	9,465343915	13,13584656	16,59140212	18,23571429	17,8718254	13,87367725	9,63968254	5,167195767	1,949338624	7,4	9,6	13,6	19,8	22,5	26,8	29,6	29	23,7	17,1	10,5	9,5	-6,1	-6,2	-3,3	1,6	5,3	9,2	10,3	10,3
5715	Idstein	57	15	2	NA	47,91244239	44,49462365	43,70506913	37,55606758	62,812596	58,89093703	69,05529955	63,40245774	47,46082948	49,32258065	48,75115206	54,02304148	1,411428571	2,249365079	5,574444444	10,11253968	13,7184127	17,11587302	18,7668254	18,40761905	14,35095238	10,04507937	5,72015873	2,465238095	7,7	10	14	20,1	23	26,9	29,8	29,1	24	17,5	10,9	9,9	-5,5	-5,6	-2,8	2,1	5,7	9,4	10,5	10,7
5715	Idstein	57	15	4	NA	67,72811061	59,453149	58,02918587	46,94623655	75,74807987	74,89861752	84,48079877	78,79262674	59,29339477	63,85253455	65,50384026	74,46236558	1,168253968	2,001322751	5,335978836	9,893121693	13,50515873	16,94378307	18,59021164	18,21679894	14,16507937	9,832539683	5,441137566	2,212433862	7,5	9,7	13,8	20	22,7	26,9	29,6	29,1	23,8	17,2	10,7	9,6	-5,7	-5,8	-3	2,1	5,7	9,3	10,5	10,6
5716	Oberreifenberg	57	16	1	NA	62,14439323	56,09677419	54,42703532	43,16897081	72,20583716	67,28417819	77,48694316	72,36866358	57,58678955	59,75729645	59,61443932	70,56835639	0,534444444	1,280793651	4,52031746	9,040793651	12,61666667	15,98047619	17,66825397	17,42968254	13,51190476	9,386031746	4,880952381	1,613650794	6,9	9,1	13,1	19,1	22	25,9	28,9	28	23,2	16,9	10,4	9,4	-6,5	-6,5	-4	1,4	4,9	8,4	9,7	10,1
5716	Oberreifenberg	57	16	3	NA	76,24577574	68,1858679	65,34869432	50,06144394	83,14900155	77,13056835	90,52841781	82,34562213	66,8264209	72,50691245	73,92626729	86,34869432	0,618915344	1,398015873	4,718386243	9,332010582	12,92380952	16,32103175	17,99259259	17,675	13,66256614	9,363227513	5,024074074	1,742857143	6,6	9	13	19,2	21,9	26,2	28,8	28,4	23	16,8	10,1	9,1	-6,4	-6,3	-3,9	1,7	5,2	8,5	9,8	10,1
5716	Oberreifenberg	57	16	2	NA	73,78187403	65,60829494	62,21198158	46,28417819	76,01075268	68,46697387	80,0168971	73,3609831	62,03225806	65,90937019	69,53763442	85,36712748	0,081904762	0,791269841	4,016984127	8,592539683	12,20952381	15,62952381	17,32365079	17,09301587	13,08079365	8,890952381	4,485238095	1,23984127	6,1	8,6	12,5	18,6	21,4	25,3	28,2	27,5	22,4	16,4	9,7	8,6	-6,6	-6,5	-4,2	1,2	5	8,4	9,7	10
5716	Oberreifenberg	57	16	4	NA	96,10752687	86,72657452	80,21966206	57,66973887	98,65898616	84,67434716	102,7004608	93,79416284	81,48233487	89,39016897	90,91858677	110,984639	-0,586640212	0,109656085	3,306481481	7,993650794	11,60343915	15,03055556	16,69113757	16,48359788	12,49867725	8,283994709	3,922486772	0,7	5,1	8,2	12	18,2	20,9	24,9	27,7	27	21,6	16,3	9,8	7,9	-7,5	-7,2	-5	0,7	4,3	7,5	8,9	9,2
5717	Bad Homburg vor der H�he	57	17	1	NA	70,20737326	61,41013826	55,93241168	41,9078341	70,98463903	59,70967742	72,33640552	66,13824884	54,80184332	62,12749616	66,41013826	81,48387097	0,683015873	1,452222222	4,73968254	9,36047619	13,01095238	16,47746032	18,16190476	17,81555556	13,70111111	9,391587302	5,04015873	1,792539683	6,8	9,3	13,5	19,7	22,5	26,4	29,3	28,5	23,5	17	10,4	9,2	-6,4	-6,3	-3,8	1,8	5,4	8,7	10,1	10,4
5717	Bad Homburg vor der H�he	57	17	3	NA	90,18433181	79,15821813	70,99078342	49,70814132	82,89708142	71,68970813	90,26267281	79,15821813	68,49001535	77,61443932	84,16436252	105,1689708	1,013756614	1,841798942	5,182671958	9,86957672	13,51878307	16,99060847	18,63002646	18,23822751	14,09246032	9,635978836	5,384126984	2,13505291	7,3	9,9	14,1	20,4	23,1	27,1	29,9	29,1	23,9	17,5	10,8	9,5	-6,6	-6,4	-4,1	1,7	5,1	8,4	9,8	10
5717	Bad Homburg vor der H�he	57	17	2	NA	60,75268816	54,3579109	49,06298003	37,98924732	66,12749616	56,26881719	69,13824884	63,12442397	49,71428571	55,65591397	59,49308755	71,37941629	1,303174603	2,137301587	5,426666667	10,02095238	13,7431746	17,2484127	18,93142857	18,49714286	14,34269841	9,919365079	5,566666667	2,321587302	7,9	10,1	14,5	20,7	23,6	27,4	30,3	29,5	24,5	17,6	11,3	9,8	-6	-5,7	-3,3	2,1	5,9	9,4	10,7	11
5717	Bad Homburg vor der H�he	57	17	4	NA	70,65130568	62,73886329	57,13824884	43,50645161	74,71428571	64,36866358	78,67588326	71,35330261	56,66513058	63,99078342	69,86021506	84,47311829	2,013756614	2,931349206	6,33015873	10,91455026	14,66719577	18,2015873	19,85753968	19,32275132	15,09470899	10,54285714	6,273941799	3,001587302	8,3	10,6	14,9	21,2	23,9	28	30,7	30	24,8	17,9	11,5	10,2	-5,1	-4,7	-2,1	3,4	6,9	10,4	11,8	11,8
5718	Ilbenstadt	57	18	1	NA	47,38556068	42,92780339	39,08448542	33,59032258	59,58678955	52,84946235	61,70506913	57,46697387	43,1858679	47,51152074	49,1889401	55,39631335	1,932698413	2,856190476	6,235238095	10,80412698	14,5584127	18,08285714	19,7884127	19,25730159	15,04285714	10,50396825	6,154444444	2,901746032	8,2	10,5	14,8	21,1	23,9	27,8	30,6	29,9	25	17,7	11,5	10,1	-5,7	-4,9	-2,3	3	6,8	10,4	11,7	11,7
5718	Ilbenstadt	57	18	3	NA	60,50537635	53,80337942	49,33026113	41,36612903	72,13364055	65,21351768	76,95545316	72,70814132	54,40552997	57,97388632	60,87864823	71,38402458	2,183068783	3,119708995	6,530820106	11,08769841	14,84867725	18,39550265	20,05092593	19,49431217	15,26587302	10,71349206	6,400925926	3,135582011	8,4	10,7	15	21,4	24,1	28	30,8	30,1	24,9	18	11,6	10,2	-5,3	-4,7	-1,9	3,5	7,1	10,7	12,2	12
5718	Ilbenstadt	57	18	2	NA	44,24116742	39,32104455	38,16282642	33,84677419	60,74193548	54,29800306	65,66052226	58,55913977	43,86943165	46,90322581	46,93394777	51,50384026	2,015555556	2,970634921	6,381746032	10,94492063	14,69698413	18,20904762	19,92666667	19,37507937	15,1284127	10,56206349	6,23	2,967460317	8,3	10,6	15	21,3	24,1	28	30,8	30	25,1	17,7	11,6	10,1	-5,8	-5	-2,2	2,9	6,7	10,7	11,7	11,8
5718	Ilbenstadt	57	18	4	NA	55,70967742	50,35637481	47,62058371	39,57296468	73,546851	65,74347158	79,49001535	72,95391706	53,62211981	56,89708142	58,45929339	65,92626729	2,118783069	3,08478836	6,505026455	11,06375661	14,82314815	18,33637566	19,9968254	19,46322751	15,19642857	10,63333333	6,337037037	3,061640212	8,5	10,7	15	21,4	24,1	28	30,8	30,1	25	17,8	11,7	10,3	-5,7	-5	-2,1	3,1	6,8	10,8	11,9	11,9
5719	Altenstadt	57	19	1	NA	45,13671274	40,62826419	39,6420891	35,42419355	64,23502303	56,54224271	70,83870968	62,47772658	46,31182797	48,97542242	48,72964671	53,78341013	1,855238095	2,81031746	6,191111111	10,75714286	14,53015873	18,01174603	19,68460317	19,16031746	14,92555556	10,40047619	6,087301587	2,824285714	8,3	10,6	15	21,2	24,1	28	30,8	29,9	25,1	17,7	11,6	10,1	-5,8	-5,2	-2,3	2,8	6,5	10,6	11,7	11,6
5719	Altenstadt	57	19	3	NA	54,69124423	49,95391706	48,61597542	40,95084484	77,25345623	67,28725039	83,18433181	72,54992319	54,08755761	58,71121352	60,05069126	65,65284177	1,995238095	3,001984127	6,418650794	10,95026455	14,72513228	18,20582011	19,84206349	19,33068783	15,07592593	10,53121693	6,215740741	2,95952381	8,3	10,7	15	21,3	24	27,9	30,8	29,9	25	17,7	11,5	10,3	-5,6	-5,1	-2,1	3	6,7	10,8	11,8	11,8
5719	Altenstadt	57	19	2	NA	48,60061445	43,96159755	41,22119816	37,53548387	66,67127497	57,32872503	70,51920123	65,98463903	48,47311829	51,83256529	51,60368665	56,19815668	1,926349206	2,895714286	6,305079365	10,90761905	14,65634921	18,08603175	19,7615873	19,24920635	14,99095238	10,4668254	6,184285714	2,89968254	8,2	10,5	15	21,1	24	27,9	30,7	30,1	24,9	17,6	11,5	10,1	-5,6	-5,3	-2,2	3	6,6	10,5	11,8	11,7
5719	Altenstadt	57	19	4	NA	59,10445468	54,36251919	51,90168971	43,16129032	82,61443932	68,86021506	87,59907835	79,03072197	56,84639016	62,82181258	63,42549923	69,74193548	1,912433862	2,863095238	6,278439153	10,84828042	14,63293651	18,08108466	19,73518519	19,21058201	14,96097884	10,44444444	6,153571429	2,876851852	8,3	10,6	14,9	21,2	23,9	27,9	30,7	30	24,8	17,7	11,5	10,2	-5,6	-5,3	-2,2	2,8	6,6	10,5	11,8	11,7
5720	B�dingen	57	20	1	NA	56,83256529	50,88632871	47,96159755	39,84024577	72,02150539	61,11674348	76,66820277	71,187404	53,14592935	57,37019968	58,12288787	65,85253455	1,66984127	2,593492063	5,971269841	10,60031746	14,36619048	17,74063492	19,43666667	18,91285714	14,69587302	10,2731746	5,994761905	2,693333333	8,1	10,4	14,8	21	23,8	28	30,6	30,1	24,6	17,6	11,3	10	-5,8	-5,9	-2,7	2,5	6,1	9,9	11,2	11,3
5720	B�dingen	57	20	3	NA	66,38863287	60,72503839	58,26113671	46,60675884	87,94930874	70,97388632	92,81720429	84,35023042	60,56835639	67,45622119	68,88940094	77,57296468	1,721164021	2,63994709	6,004365079	10,63452381	14,41904762	17,81084656	19,47962963	18,95092593	14,72354497	10,31283069	6,007142857	2,727910053	8,1	10,5	14,9	21	23,8	28	30,7	30,1	24,6	17,6	11,3	10	-5,7	-5,7	-2,6	2,6	6,2	10,1	11,4	11,4
5720	B�dingen	57	20	2	NA	52,1705069	47,1889401	43,92933948	36,05069126	63,23809523	53,87864823	66,97081413	62,19662058	47,18279571	51,69278032	52,04454684	61,57603687	1,531238095	2,432761905	5,780952381	10,45619048	14,2152381	17,536	19,22933333	18,68247619	14,528	10,18361905	5,891047619	2,570285714	7,9	10,5	14,7	20,9	23,7	28	30,5	30,1	24,5	17,6	11,1	9,9	-5,6	-6	-2,9	2,3	6	9,4	10,9	11,1
5720	B�dingen	57	20	4	NA	59,78648232	55,29493087	51,88940094	41,3732719	75,49769584	62,19815668	77,12288787	71,88786484	53,13517665	59,44239632	59,2642089	70,04147465	1,724126984	2,632222222	6,008412698	10,68412698	14,45619048	17,81206349	19,48650794	18,95888889	14,73444444	10,32793651	6,046507937	2,757619048	8,1	10,5	14,9	21,1	23,8	28,2	30,7	30,3	24,6	17,7	11,3	10	-5,6	-5,8	-2,6	2,6	6,3	9,8	11,2	11,4
5721	Gelnhausen	57	21	1	NA	77,61136713	69,69124423	62,28725039	51,77096774	83,66052226	69,51612903	87,69124423	81,41628265	63,80491552	72,30721968	75,32258065	93,48847926	0,901587302	1,728095238	4,971904762	9,64031746	13,41095238	16,72174603	18,39428571	17,90460317	13,86904762	9,662698413	5,26031746	1,94968254	7,6	10,2	14,2	20,4	23,2	27,8	30	29,7	24	17,4	10,7	9,5	-6,1	-6,5	-3,2	1,9	5,7	9	10,5	10,7
5721	Gelnhausen	57	21	3	NA	87,30875577	81,09831029	72,90168971	57,25960061	98,374808	79,05222735	100,0906298	95,15360984	72,33794161	82,44086023	85,15053765	102,5145929	1,328042328	2,206878307	5,514153439	10,19298942	13,9787037	17,32222222	18,9973545	18,475	14,31362434	10,00753968	5,659656085	2,391269841	8	10,5	14,9	21	23,8	28,2	30,7	30,2	24,6	17,6	11,2	10	-6,1	-6,5	-3,2	1,9	5,6	9,2	10,6	10,8
5721	Gelnhausen	57	21	2	NA	80,49923194	70,64823348	62,70353303	46,827957	80,68509984	64,1735791	84,02918587	77,97081413	59,80645161	68,43471581	75,38248848	92,60829494	1,058730159	1,888888889	5,183650794	9,83	13,63206349	17,00079365	18,65920635	18,1815873	14,01365079	9,735079365	5,408730159	2,112857143	7,8	10,3	14,7	20,8	23,8	27,9	30,4	30	24,5	17,4	11,2	9,8	-6,4	-6,6	-3,3	1,8	5,5	9	10,5	10,7
5721	Gelnhausen	57	21	4	NA	89,40399387	82,08448542	73,04301074	55,61443932	94,68970813	75,0952381	98,77572965	93,24270355	68,80184332	79,97235023	86,89400923	103,0445468	1,373809524	2,241402116	5,576719577	10,23915344	14,03174603	17,41693122	19,08015873	18,58373016	14,34761905	9,99510582	5,675	2,413227513	7,8	10,3	14,7	20,9	23,7	28	30,5	30,1	24,5	17,6	11,2	9,8	-6,4	-6,4	-3,1	1,8	5,4	9,2	10,7	10,8
5722	Salm�nster	57	22	1	NA	77,28878648	67,13210445	60,40399387	45,98225806	80,16897081	63,57142858	83,85253455	75,49769584	57,76651306	65,26267281	73,42857142	87,89861752	1,220793651	2,063809524	5,375396825	9,976666667	13,78936508	17,18730159	18,85015873	18,36190476	14,08015873	9,806349206	5,541269841	2,265079365	7,7	10,3	14,7	20,7	23,8	27,8	30,4	29,9	24,5	17,3	11,3	9,8	-7,1	-6,8	-3,3	1,1	4,6	8,8	10,6	10,3
5722	Salm�nster	57	22	3	NA	98,80645161	89,41781874	78,21198158	57,53456223	100,8617512	79,1705069	105,3102919	96,87557603	73,10599077	82,58064516	94,41781874	112,6328725	0,868650794	1,678439153	4,929365079	9,523148148	13,34510582	16,73981481	18,40780423	17,95502646	13,75978836	9,526851852	5,143650794	1,917328042	7,6	10,2	14,6	20,6	23,7	27,7	30,3	29,9	24,4	17,3	11,1	9,7	-7,2	-7	-3,6	1,2	4,6	8,8	10,4	10,3
5722	Salm�nster	57	22	2	NA	87,12442397	74,34869432	66,70046084	47,09831029	85,96159755	64,88940094	89,27342548	80,96466974	63,18279571	70,52380952	80,06144394	96,74039939	0,377936508	1,131111111	4,27	8,761746032	12,64444444	16,08396825	17,70285714	17,29952381	13,11174603	9,034761905	4,643174603	1,447619048	7,3	9,8	14,2	20,3	23,4	27,3	29,7	29,2	24,1	17,1	11,1	9,5	-8	-7,6	-4,1	0,2	3,5	7,9	10	9,6
5722	Salm�nster	57	22	4	NA	102,6897081	90,86789555	80,60829494	57,17665129	101,3978495	78,49462365	105,8740399	94,21812597	74,75422426	83,25806452	95,97235023	115,9047619	0,491137566	1,236507937	4,441269841	9,005291005	12,86468254	16,31865079	17,95039683	17,55185185	13,35224868	9,155026455	4,747222222	1,525793651	7	9,4	13,7	19,7	22,9	26,7	29,3	28,9	23,7	16,7	10,8	9,1	-7,6	-7,3	-4	0,7	4,2	8,4	10,1	9,9
5723	Altengronau	57	23	1	NA	84,45622119	71,17665129	64,99385561	45,13210445	83,59447003	63,39631335	83,75883258	77,0921659	60,57910906	67,04301074	75,99692781	90,32258065	0,516984127	1,248095238	4,421269841	8,921746032	12,83079365	16,27746032	17,89539683	17,47777778	13,23142857	9,118888889	4,758253968	1,592698413	7,1	9,6	14	20,1	23,3	27,1	29,5	29,3	24	16,9	11,1	9,3	-8	-7,5	-3,8	0,2	3,5	7,9	9,9	9,7
5723	Altengronau	57	23	3	NA	103,6451613	91,09984639	82,66205839	57,51152074	101,5007681	76,98463903	105,3947773	91,6267281	73,74961597	82,55145929	96,21658987	116,8325653	0,329365079	1,084126984	4,26984127	8,813227513	12,67989418	16,14722222	17,77407407	17,39325397	13,2042328	9,037962963	4,591005291	1,416931217	7,1	9,4	13,9	20	23,2	27	29,5	29,2	23,9	16,8	10,9	9,2	-7,6	-7,3	-4	0,8	4,2	8,4	10,2	9,9
5723	Altengronau	57	23	2	NA	77,21812597	65,73886329	59,3763441	41,68970813	78,79569894	61,22273426	77,43164361	72,17511519	58,17511519	61,77419355	68,85099845	82,62826419	0,522063492	1,287142857	4,488888889	9,034761905	12,94428571	16,41174603	18,00047619	17,58920635	13,33412698	9,188571429	4,805396825	1,608888889	7,1	9,6	14,1	20,2	23,4	27,3	29,6	29,5	24,1	17,1	11	9,4	-8,3	-7,8	-4,2	-0,1	3,2	7,7	9,7	9,5
5723	Altengronau	57	23	4	NA	91,16589861	79,27496161	71,14746545	50,85714287	91,35176652	70,84639016	89,27035329	84,99539171	67,38709677	72,70353303	80,80798771	98,80337942	0,674338624	1,464417989	4,754100529	9,367328042	13,21759259	16,68981481	18,30965608	17,88994709	13,60740741	9,349470899	4,967989418	1,748148148	7,3	9,7	14,3	20,4	23,5	27,6	29,9	29,8	24,2	17,3	11,1	9,4	-7,6	-7,3	-3,9	0,9	4,3	8,5	10,3	10
5724	Zeitlofs	57	24	1	NA	75,04761903	61,89708142	57,187404	40,69124423	74,38248848	58,46697387	72,79569894	69,93548387	56,24884794	60,36866358	66,43471581	79,86482335	0,396666667	1,182857143	4,454285714	9,052857143	12,94968254	16,40063492	18,02904762	17,64650794	13,40428571	9,147619048	4,73984127	1,502222222	7	9,4	13,9	20	23,2	27,2	29,5	29,4	23,9	17,1	10,9	9,1	-7,5	-7,2	-3,9	0,8	4,2	8,5	10,3	10
5724	Zeitlofs	57	24	3	NA	93,52073732	78,51305684	72,18125961	51,30568355	90,53149	72,13056835	88,39170506	85,42857142	73,04147465	74,40399387	85,01843319	103,6682028	0,202380952	0,947354497	4,214285714	8,811111111	12,68902116	16,16613757	17,77724868	17,42751323	13,23769841	8,971957672	4,511904762	1,281878307	6,9	9	13,6	19,6	22,8	26,9	29,2	29,1	23,5	16,9	10,7	8,9	-7,7	-7,4	-4,1	0,8	4,2	8,4	10,2	9,9
5724	Zeitlofs	57	24	2	NA	78,921659	64,02764977	58,76190477	42,03533026	75,15360984	59,87864823	75,14900155	73,22119816	58,74500768	63,69431645	69,88325652	84,54992319	0,066507937	0,823650794	4,163650794	8,806031746	12,66746032	16,11238095	17,77333333	17,42349206	13,25857143	8,910793651	4,419365079	1,148888889	6,4	8,6	13,1	19,1	22,4	26,5	28,7	28,7	23,1	16,5	10,4	8,6	-7,6	-7,4	-4,2	0,9	4,3	8,5	10	10
5724	Zeitlofs	57	24	4	NA	87,078341	70,4546851	65,71582181	46,22273426	85,38863287	68,89554532	86,52227342	83,172043	68,7173579	70,15360984	78,29953916	94,35023042	0,342724868	1,083465608	4,437698413	9,080026455	12,95780423	16,41084656	18,07632275	17,69920635	13,46455026	9,107142857	4,663359788	1,387169312	7,1	9,1	13,9	19,9	23,1	27,3	29,5	29,5	23,8	17,1	10,9	9	-7,2	-7	-3,9	1,4	4,7	8,9	10,5	10,2
5812	St. Goarshausen	58	12	1	NA	60,07219661	56,79877113	55,89247313	46,68064516	73,17665129	72,3763441	78,46236558	76,78341013	56,24884794	57,359447	61,05683565	67,2672811	1,982671958	2,715873016	5,815343915	10,13902116	13,91812169	17,3526455	18,94391534	18,42751323	14,45542328	10,35661376	6,148412698	2,970238095	9	11,6	15,4	21,6	23,7	28	31,2	30,1	25,1	18,5	12,1	11,2	-5,9	-5,5	-2,5	1,2	5,7	9,1	10,5	10,7
5812	St. Goarshausen	58	12	3	NA	56,2795699	54,05683565	49,65898616	39,53225806	61,11827958	61,29953916	66,92780339	65,90322581	48,16129032	51,83256529	56,37173581	62,65591397	1,766031746	2,514920635	5,648571429	9,966984127	13,71492063	17,16809524	18,73365079	18,30666667	14,31984127	10,18873016	5,93	2,754920635	9	11,5	15,3	21,7	23,6	28,1	31,2	30,4	25	18,5	12,2	11,1	-5,7	-5,7	-2,8	1,4	5,6	9,3	10,4	10,7
5812	St. Goarshausen	58	12	2	NA	66,10445468	61,04761903	60,1705069	49,91935484	77,98771123	76,30721968	82,53763442	82,90322581	59,78801842	61,08755761	65,26113671	73,80798771	1,356084656	2,053968254	5,018386243	9,260978836	13,09338624	16,52142857	18,1287037	17,62698413	13,73227513	9,81521164	5,530952381	2,403306878	8,3	10,9	14,5	20,8	22,8	27	30,3	29,3	24,3	17,9	11,4	10,6	-6,6	-6	-2,8	0,5	5	8,2	9,9	10
5812	St. Goarshausen	58	12	4	NA	56,05376345	52,14746545	50,32104455	38,43010752	64,33794161	63,41321045	68,23655913	67,86482335	49,12749616	51,86482335	55,6236559	62,39631335	1,357460317	2,072222222	5,135079365	9,406031746	13,19333333	16,64746032	18,24777778	17,79555556	13,88777778	9,851269841	5,512698413	2,374126984	8,4	11,1	14,6	20,9	23	27,1	30,5	29,4	24,4	17,9	11,5	10,6	-6,5	-6	-2,8	0,8	5,3	8,6	10	10,3
5813	Nast�tten	58	13	1	NA	66,34101384	59,70814132	60,56374806	50,50645161	79,84331797	78,374808	83,05837174	83,56989248	59,11827958	60,36712748	64,39631335	72,77880184	1,137962963	1,792063492	4,719312169	8,930555556	12,78531746	16,20291005	17,83373016	17,35330688	13,46693122	9,600529101	5,295238095	2,203835979	7,9	10,5	14	20,2	22,2	26,3	29,8	28,6	23,8	17,4	11	10,3	-6,9	-6,3	-3,1	0,3	4,9	8	9,7	9,9
5813	Nast�tten	58	13	3	0	62,14439323	55,47311829	55,68356374	42,58525345	72,67434716	70,79569894	74,95852535	74,14900155	53,10445468	56,19662058	60,16589861	68,47772658	1,003720238	1,708928571	4,741071429	8,971130952	12,7766369	16,23645833	17,87916667	17,41473214	13,55446429	9,573809524	5,152380952	2,069791667	8	10,3	14,1	20,4	22,5	26,9	30	29,2	23,9	17,4	11	9,9	-6,8	-6,2	-3,1	0,6	5,2	8,4	9,9	10,1
5813	Nast�tten	58	13	2	NA	73,0798771	64,3609831	65,10906297	51,61904761	85,11520739	83,31029187	90,12135177	86,04147465	61,52073732	64,13364055	67,98156681	78,21658987	0,679100529	1,36957672	4,330291005	8,561243386	12,41309524	15,8212963	17,47460317	17,06640212	13,21322751	9,288359788	4,871164021	1,757539683	7,3	9,9	13,2	19,5	21,6	25,7	29,1	28,1	23,1	16,8	10,3	9,7	-7,1	-6,5	-3,5	0,4	4,9	8,2	9,6	9,9
5813	Nast�tten	58	13	4	NA	66,97081413	57,94777265	60,50076806	47,29339477	81,16282642	80,82181258	82,43625194	79,88325652	56,74500768	59,65437787	64,38709677	71,70660523	1,190740741	1,954497354	5,01468254	9,308333333	13,1271164	16,58518519	18,18981481	17,72473545	13,82579365	9,74047619	5,351190476	2,218783069	8	10,4	14,2	20,5	22,6	27	30,2	29,3	24	17,4	11	10	-6,7	-6,2	-3	0,9	5,4	8,7	10	10,3
5814	Bad Schwalbach	58	14	1	0	61,25806452	53,97235023	54,921659	42,80645161	68,40552997	67,77726574	75,18279571	68,48079877	50,93548387	53,22273426	56,4546851	65,41935484	0,909365079	1,633968254	4,711111111	9,047460317	12,84539683	16,2615873	17,92936508	17,49365079	13,58603175	9,521111111	5,064761905	1,915714286	7,6	10	13,8	20,1	22,4	26,6	29,6	28,9	23,7	17,2	10,6	9,7	-6,9	-6,3	-3,3	0,8	5,1	8,6	9,7	10,1
5814	Bad Schwalbach	58	14	3	NA	78,74807987	71,51612903	68,93394777	51,82181258	80,80030723	81,5483871	92,84792626	83,61751152	62,08602152	67,30107526	73,19662058	82,44700461	0,826190476	1,563756614	4,65489418	8,985582011	12,79007937	16,24153439	17,88505291	17,45661376	13,57632275	9,458068783	4,946560847	1,832275132	7,3	9,6	13,3	19,6	21,9	26,3	29,3	28,7	23,2	16,7	10,3	9,3	-6,7	-6,2	-3,1	1,1	5,3	8,7	10	10,2
5814	Bad Schwalbach	58	14	2	NA	63,48694316	55,23963132	55,43625194	42,82027648	66	67,07373271	75,3763441	66,86943165	51,11981568	54,58525345	58,02457758	67,47619048	0,826031746	1,603492063	4,812380952	9,186507937	12,93206349	16,38142857	18,02746032	17,65301587	13,70206349	9,53984127	5,016031746	1,843333333	7,3	9,6	13,3	19,6	22	26,3	29,3	28,7	23,2	16,9	10,3	9,3	-6,1	-6,1	-3,1	1,6	5,3	9,3	10,4	10,4
5814	Bad Schwalbach	58	14	4	NA	83,82027648	73,88479261	70,56221197	53,1889401	81,49001535	80,85560677	93,22580645	79,96006145	63,95238097	71,47311829	76,94777265	89,39170506	0,745767196	1,53452381	4,751058201	9,156746032	12,89259259	16,36693122	18,01613757	17,60489418	13,6973545	9,495899471	4,937962963	1,763359788	7,5	9,3	13,2	19,8	22	26,5	29,4	28,9	23,2	16,8	10,2	9,1	-6,5	-6,5	-3,6	1,2	5	9	10,1	10,1
5815	Wehen	58	15	1	NA	64,60061445	56,58064516	55,66820277	45,73870968	66,79109065	65,99078342	75,69585255	69,87557603	51,96466974	57,57296468	59,95698926	70,51152074	0,635873016	1,404603175	4,654920635	9,081587302	12,76634921	16,2347619	17,87730159	17,54190476	13,58746032	9,383650794	4,832698413	1,630634921	7,1	9	12,9	19,2	21,8	26,1	28,9	28,6	22,9	16,5	10,1	8,9	-6,2	-6,5	-3,5	1,5	5	8,9	10,1	9,9
5815	Wehen	58	15	3	0	78,03225806	67,27035329	64,78955452	53,48870968	78,15207374	76,98156681	87,15207374	78,21351768	61,5453149	69,27649771	73,25345623	86,94162826	1,052645503	1,878439153	5,206216931	9,691666667	13,36415344	16,86150794	18,47910053	18,09021164	14,08862434	9,762169312	5,241402116	2,008201058	8,1	9,8	14	20,6	22,9	27,4	30,2	30,1	24	17,3	10,8	9,6	-6	-6,2	-3,3	1,6	5,2	9,1	10,2	10,1
5815	Wehen	58	15	2	NA	67,87557603	57,42703532	54,29339477	44,67096774	63,21044548	64,87864823	75,81874039	68,80645161	53,11367129	58,60368665	62,53763442	72,96620584	0,781904762	1,602698413	4,939365079	9,433174603	13,06666667	16,53253968	18,18634921	17,84	13,81095238	9,514920635	5,009047619	1,78984127	7,1	9,2	13,4	19,6	22,4	26,8	29,3	29,2	23,4	17	10,3	9	-6,1	-6,2	-3,3	1,8	5,2	9,1	10,2	10
5815	Wehen	58	15	4	0	76,13517665	65,23502303	60,98617513	50,87903226	75,07219661	73,43778803	88,21658987	76,2795699	60,54992319	66,74193548	71,44086023	85,99231952	1,208201058	2,133994709	5,595238095	10,08862434	13,6739418	17,18518519	18,8297619	18,40515873	14,36587302	9,911640212	5,432804233	2,177910053	8	9,7	14	20,5	23	27,4	30,1	30	24	17,3	10,8	9,4	-5,9	-6	-3	2	5,3	9,3	10,4	10,1
5816	K�nigstein im Taunus	58	16	1	0	64,82488481	57,20737326	53,60215055	40,78033794	63,65745006	62,84946235	72,49923194	65,69585255	53,65745006	59,10291858	61,95084484	73,89861752	0,893650794	1,75047619	5,128412698	9,782380952	13,3668254	16,83126984	18,47238095	18,09904762	14,00666667	9,592063492	5,26952381	1,998730159	7,1	9,4	13,7	20	22,7	26,9	29,5	29,2	23,5	17,3	10,4	9,1	-6,1	-6	-3,5	2,1	5,6	8,9	10,3	10,5
5816	K�nigstein im Taunus	58	16	3	NA	75,18433181	66,49462365	61,83563748	47,93394777	73,52380952	74,906298	84,99078342	77,76190477	61,70506913	67,97081413	71,05222735	88,41781874	1,302248677	2,18505291	5,629232804	10,20939153	13,81455026	17,32989418	18,95595238	18,54246032	14,41931217	9,974867725	5,558465608	2,287169312	7,8	9,9	14,3	20,6	23,3	27,6	30,2	30	24,1	17,6	10,8	9,6	-5,4	-5,6	-2,8	2,5	5,9	9,6	10,8	10,7
5816	K�nigstein im Taunus	58	16	2	NA	66,71121352	59,78801842	55,75883258	40,43317971	68,921659	63,04915516	73,04147465	67,5453149	56,57296468	62,8264209	64,33947774	78,53917052	0,942222222	1,77031746	5,146349206	9,908888889	13,48984127	16,95761905	18,59698413	18,20285714	14,04730159	9,577142857	5,362698413	2,08968254	6,8	9,7	13,8	20,1	22,8	26,8	29,6	29	23,5	17,4	10,3	9,2	-6,3	-6,1	-3,7	2	5,4	8,7	10,1	10,2
5816	K�nigstein im Taunus	58	16	4	NA	68,0921659	60,95698926	57,13824884	44,00768048	73,52380952	71,18433181	79,70199694	76,5483871	59,03686635	64,74193548	66,93855606	81,14746545	1,836772487	2,749206349	6,182539683	10,84920635	14,49973545	18,02645503	19,67103175	19,16759259	14,96137566	10,40291005	6,116005291	2,839814815	8,1	10,5	14,9	21,3	23,9	28,2	30,7	30,3	24,7	18	11,2	10	-5	-5,2	-2,3	2,8	6,4	10	11,2	11,4
5817	Frankfurt am Main West	58	17	1	NA	65,46697387	56,54992319	52,87096774	36,90015361	64,12288787	60,65437787	70,39938555	65,3579109	52,94623655	60,34408603	63,21351768	77,13671274	1,821587302	2,718730159	6,146031746	10,85412698	14,52587302	18,03063492	19,66809524	19,15126984	14,93650794	10,33936508	6,154126984	2,869047619	7,9	10,4	14,6	21	23,7	27,8	30,4	29,8	24,4	17,8	11,1	9,9	-5,2	-5	-2,6	3	6,4	9,7	11,1	11,2
5817	Frankfurt am Main West	58	17	3	NA	65,50998465	57,60522274	53,45622119	42,8	70,02611368	69,12442397	77,19969277	75,18125961	57,43317971	62,23809523	63,83102919	76,44700461	2,32526455	3,277777778	6,742460317	11,42896825	15,11322751	18,6723545	20,3202381	19,73571429	15,4792328	10,84391534	6,579365079	3,290873016	8,4	10,7	15,1	21,6	24,2	28,5	31	30,6	24,9	18,1	11,5	10,2	-4,5	-4,5	-1,7	3,7	7,1	10,6	12,1	12,1
5817	Frankfurt am Main West	58	17	2	NA	55,92780339	49,31490016	45,21966206	35,33064516	60,69431645	56,26267281	65,24423965	62,18279571	46,44393242	52,06451613	55,47311829	65,43317971	2,367777778	3,308253968	6,757777778	11,34222222	15,12126984	18,67984127	20,31253968	19,72079365	15,5	10,88126984	6,582698413	3,320634921	8,7	10,8	15,1	21,6	24,3	28,5	31	30,2	25,1	18,1	11,7	10,4	-4,7	-4,5	-1,6	3,6	7,3	10,8	12,2	12,1
5817	Frankfurt am Main West	58	17	4	NA	59,92473119	53,21658987	50,03840245	41,60322581	72,05837174	68,59139784	76,12903226	73,94470045	52,98771123	57,90168971	59,10445468	68,53456223	2,697883598	3,714153439	7,184259259	11,76071429	15,55238095	19,16031746	20,79960317	20,10833333	15,88492063	11,21706349	6,859126984	3,621560847	9	10,9	15,3	21,8	24,5	28,6	31,1	30,5	25,2	18,2	11,9	10,5	-4,6	-4,2	-1,1	3,8	7,7	11,2	12,7	12,4
5818	Frankfurt am Main Ost	58	18	1	NA	55,12903226	48,47926268	44,61290323	37,51129032	65,91551458	61,05222735	71,80952381	67,23348694	49,74347158	52,45929339	54,43164361	64,46082948	2,370982143	3,310565476	6,742113095	11,29107143	15,08497024	18,65029762	20,3016369	19,71383929	15,47142857	10,90044643	6,554761905	3,305803571	8,7	10,8	15,1	21,5	24,3	28,3	31	30,3	25,1	18,1	11,7	10,4	-5,2	-4,7	-1,6	3,3	7,3	10,9	12,5	12,1
5818	Frankfurt am Main Ost	58	18	3	NA	56,49923194	50,734255	47,1735791	40,72903226	70,15975423	67,15668203	75,6236559	71,43932413	50,40092165	54,12135177	55,51305684	63,98003071	2,594117647	3,571568627	7,014705882	11,5477591	15,35798319	18,95280112	20,60420168	19,95644258	15,72338936	11,11484594	6,741316527	3,490756303	8,9	11	15,2	21,7	24,5	28,6	31,1	30,5	25,2	18,2	11,9	10,5	-5,5	-4,7	-1,3	3,5	7,1	11,1	12,6	12,3
5818	Frankfurt am Main Ost	58	18	2	NA	60,78033794	54,87096774	51,23963132	41,97388632	79,33026113	69	85,14746545	76,74807987	56,05222735	59,2672811	61,6267281	71,11674348	2,182142857	3,159126984	6,551719577	11,07738095	14,86798942	18,40026455	20,0760582	19,4984127	15,25198413	10,72195767	6,372222222	3,129100529	8,6	11	15,1	21,6	24,2	28,1	31	30,3	25,1	18	11,7	10,4	-5,7	-5,1	-2	3	6,7	10,9	12	11,8
5818	Frankfurt am Main Ost	58	18	4	NA	49,77112135	45,17972352	42,46082948	35,21198158	65,49615974	59,25652842	71,13517665	62,83102919	45,04915516	48,19201229	49,25960061	55,44086023	2,394285714	3,374126984	6,760952381	11,28301587	15,09539683	18,64460317	20,35825397	19,69793651	15,4431746	10,89571429	6,549047619	3,321428571	8,6	11	15,1	21,5	24,2	28,3	31,1	30,4	25,1	18	11,7	10,5	-5,7	-5	-1,5	3,3	6,8	11,1	12,2	12,2
5819	Hanau	58	19	1	NA	57,14746545	52,15360984	50,24884794	41,69278032	78,88172042	68,21966206	83,3763441	74,21505377	54,0952381	59,43010752	60,68356374	67,41321045	2,13478836	3,086904762	6,492724868	11,06177249	14,85780423	18,35410053	19,98346561	19,46150794	15,16931217	10,63439153	6,345238095	3,076587302	8,5	11	15,1	21,5	24,1	28	31	30,2	25	18	11,7	10,4	-5,7	-5,1	-2	3,1	6,7	10,9	12	11,9
5819	Hanau	58	19	3	NA	48,74039939	45,51152074	43,50998465	35,17665129	66,85099845	57,75729645	70,05069126	62,6390169	45,11674348	49,05222735	49,90168971	55,99231952	2,291746032	3,226190476	6,615396825	11,18603175	15,02920635	18,54603175	20,18460317	19,60333333	15,32714286	10,80619048	6,472380952	3,238095238	8,6	11	15,1	21,5	24,1	28,3	31	30,4	25	18	11,7	10,4	-5,9	-5,1	-1,8	3,2	6,7	10,9	12,2	12,1
5819	Hanau	58	19	2	NA	58,0768049	54,02150539	51,55145929	42,10445468	81,51766513	66,99385561	85,86789555	77,24884794	55,03072197	60,42089094	61,06144394	67,50230416	2,131349206	3,080952381	6,482010582	11,0739418	14,8968254	18,36349206	20,0010582	19,46626984	15,14695767	10,63359788	6,358862434	3,100793651	8,5	11	15,1	21,4	24,1	28,1	31	30,3	25	18	11,6	10,4	-5,7	-5,2	-2	3	6,7	10,8	11,9	11,9
5819	Hanau	58	19	4	NA	49,43010752	46,84024577	44,11520739	35,51766513	68,55453148	56,54224271	70,23502303	63,79569894	45,58986174	50,00614439	50,79262674	56,62980032	2,264920635	3,156825397	6,54047619	11,15047619	15	18,51095238	20,1347619	19,59777778	15,24206349	10,73968254	6,457301587	3,213492063	8,6	11,1	15,2	21,5	24,1	28,3	31,2	30,4	25	18,1	11,7	10,5	-6,2	-5,2	-1,8	2,9	6,8	10,9	12,2	12
5820	Langenselbold	58	20	1	NA	63,43010752	59,34101384	55,69431645	44,25038403	85,21505377	67,33486942	88,85253455	81,2826421	57,9047619	64,49462365	64,82181258	73,39784945	1,947486772	2,895502646	6,280026455	10,89087302	14,7015873	18,13306878	19,78399471	19,23743386	14,96706349	10,5021164	6,212169312	2,949470899	8,4	10,8	15,1	21,4	24	28	31	30,3	24,8	17,8	11,6	10,3	-5,9	-5,5	-2,4	2,7	6,4	10,3	11,7	11,6
5820	Langenselbold	58	20	3	NA	56,43317971	52,68817203	49,05069126	38,23809523	72,69431645	58,23348694	74,67895545	68,5299539	50,27342548	55,60829494	56,10752687	64,734255	1,924444444	2,827936508	6,175396825	10,72380952	14,62253968	18,11063492	19,74333333	19,18952381	14,92079365	10,48380952	6,138412698	2,911111111	8,5	11,1	15,2	21,5	24,1	28,2	31,1	30,3	24,9	18,1	11,6	10,5	-6,4	-5,8	-2,5	2,5	6,2	10,2	11,6	11,5
5820	Langenselbold	58	20	2	NA	58,71428571	54,32411674	51,14439323	40,13210445	73,97081413	59,51459294	74,78494623	70,55760368	51,27649771	57,640553	57,67434716	66,65130568	1,892063492	2,824126984	6,205396825	10,85174603	14,64412698	18,05015873	19,70873016	19,16492063	14,89777778	10,46984127	6,174444444	2,908095238	8,2	10,7	15	21,2	23,9	28,1	30,8	30,3	24,7	17,7	11,4	10,1	-5,8	-5,6	-2,3	2,7	6,3	10,2	11,6	11,6
5820	Langenselbold	58	20	4	NA	63,15975423	57,5453149	52,96774194	41,21198158	75,32565284	61,1889401	76,61904761	71,1735791	53,95852535	59,79109065	60,61751152	72,1735791	1,642528736	2,487520525	5,805418719	10,37438424	14,23908046	17,7180624	19,35517241	18,83300493	14,5952381	10,23464696	5,861904762	2,65320197	8,2	10,7	14,8	21,1	23,7	27,9	30,7	30,1	24,7	17,7	11,4	10,1	-6,7	-6,1	-2,9	2,1	5,7	9,9	11,2	11,2
5821	Bieber	58	21	1	NA	86,20890935	80,29185868	72,06144394	55,22580645	96,77112135	77,1858679	97,24884794	92,15975423	69,98771123	79,58064516	82,6420891	97,97081413	1,433994709	2,291005291	5,633068783	10,24854497	14,07208995	17,48703704	19,12579365	18,61216931	14,40793651	10,06269841	5,704100529	2,456084656	8	10,5	14,9	21,1	23,8	28,2	30,7	30,3	24,6	17,7	11,2	10	-7	-6,8	-3,6	1,4	5,1	9	10,4	10,6
5821	Bieber	58	21	3	NA	64,80337942	60,187404	53,81720429	41,43625194	71,89554532	57,89861752	74,53302613	68,10599077	53,22580645	59,30107526	63,17511519	75,66052226	1,132967033	1,96007326	5,245238095	9,809340659	13,66941392	17,12673993	18,75421245	18,26208791	14,07509158	9,795421245	5,374908425	2,173626374	7,8	10,1	14,3	20,5	23,2	27,5	30,2	29,6	24,1	17,2	11	9,7	-6,7	-6,4	-3	1,9	5,4	9,5	10,9	10,8
5821	Bieber	58	21	2	NA	87,16897081	81,39324116	70,48540706	53,21351768	90,76651306	72,77880184	94,906298	87,31490016	67,62058371	76,2826421	83,88479261	100,3763441	1,071572872	1,904040404	5,207070707	9,816017316	13,61197691	17,02698413	18,67474747	18,2031746	14,02323232	9,739393939	5,356854257	2,119191919	7,7	10,2	14,5	20,6	23,5	27,7	30,3	29,9	24,3	17,4	11,1	9,7	-6,7	-6,7	-3,5	1,5	5,2	9,1	10,6	10,6
5821	Bieber	58	21	4	NA	91,56067587	85,67281106	74,81874039	55,66205839	93,93855606	75,79262674	98,19047619	89,16129032	72,53609832	79,9231951	87,35637481	106,218126	0,787012987	1,575613276	4,821067821	9,40952381	13,23448773	16,6984127	18,31500722	17,87287157	13,71673882	9,467676768	5,036652237	1,826406926	7,4	9,7	14,1	20,2	22,9	27,4	29,8	29,5	23,8	17,2	10,8	9,4	-7,1	-6,9	-3,5	1,3	4,8	9	10,4	10,2
5822	Wiesen	58	22	1	NA	94,13671274	87,61290323	72,99539171	53,15668203	90,61443932	71,93394777	95,69738865	85,70046084	68,87403994	77,06144394	89,75729645	108,3563748	0,406825397	1,156984127	4,350634921	8,901111111	12,74507937	16,16460317	17,82285714	17,42412698	13,29206349	9,123650794	4,665555556	1,464444444	7,3	9,6	13,9	19,9	22,8	27	29,6	29,2	23,7	16,9	10,7	9,3	-7,5	-7,2	-3,9	1	4,5	8,7	10,2	10
5822	Wiesen	58	22	3	NA	117,9093702	111,296467	93,20430106	64,58525345	108,1551459	89,58832565	111,6328725	102,2611367	89,22887865	95,37788019	105,3425499	133,5960061	0,333597884	1,046164021	4,203042328	8,763227513	12,63902116	16,08015873	17,71640212	17,29642857	13,18452381	9,029100529	4,526851852	1,390343915	7,3	9,7	14	20,1	22,9	27,3	29,7	29,4	23,8	17,1	10,7	9,4	-7,6	-7,3	-3,8	0,8	4,2	8,6	10	9,8
5822	Wiesen	58	22	2	NA	92,9984639	84,44239632	72,374808	51,36866358	87,63440861	69,51920123	92,13056835	80,67127497	66,10752687	73,54070661	86,55453148	105,1827957	0,269365079	1,007142857	4,172857143	8,739365079	12,57714286	16,07365079	17,67968254	17,31301587	13,16222222	8,985873016	4,52015873	1,339206349	6,8	9	13,3	19,2	22,4	26,3	28,9	28,6	23,3	16,4	10,5	8,8	-7,5	-7,3	-3,9	0,9	4,4	8,5	10,2	10,1
5822	Wiesen	58	22	4	NA	120,0890937	111,4562212	91,28571429	65,02611368	107,3379416	86,79723503	113,1397849	99,54377881	84,80491552	91,78955452	110,1812596	134,4439324	0,23968254	0,963492064	4,110449735	8,670767196	12,51798942	16,0202381	17,6207672	17,21190476	13,0744709	8,893783069	4,41521164	1,277513228	7,1	9,2	13,9	19,8	22,8	27,3	29,6	29,4	23,7	17	10,7	9	-7,8	-7,5	-4	0,7	4	8,4	9,9	9,6
5823	Burgsinn	58	23	1	NA	87,31336406	77,00768048	68,76190477	48,22119816	83,0168971	64,88325652	87,11981568	75,83717358	61,50537635	67,59293394	80,19354839	96,95084484	0,345555556	1,106984127	4,312222222	8,872539683	12,70380952	16,19793651	17,81238095	17,4368254	13,25746032	9,040952381	4,607142857	1,422539683	7	9,1	13,6	19,7	22,7	26,8	29,2	29	23,6	16,6	10,7	8,9	-7,6	-7,3	-4	0,9	4,3	8,5	10,2	10
5823	Burgsinn	58	23	3	NA	115,3794163	103,4562212	87,6420891	61,60983103	102,1367127	81,8110599	109,8202765	94,87096774	80,17665129	86,69278032	104,9201229	128,3149002	0,207275132	0,904232804	4,112169312	8,707671958	12,50396825	16,03518519	17,62142857	17,2287037	13,05767196	8,865343915	4,387037037	1,23015873	7,1	9,3	13,9	19,8	22,9	27,1	29,5	29,3	23,7	16,8	10,8	9	-7,9	-7,6	-4,2	0,6	3,9	8,3	9,8	9,5
5823	Burgsinn	58	23	2	NA	75,56835639	65,27035329	59,22119816	41,81874039	73,58064516	57,8110599	73,77726574	68,97849461	55,41781874	58,62826419	67,40706606	81,45622119	0,873809524	1,677142857	5,02984127	9,677142857	13,51428571	16,99730159	18,61809524	18,17253968	13,8568254	9,525714286	5,160634921	1,923174603	7,4	9,7	14,3	20,4	23,5	27,7	29,9	29,8	24,2	17,3	11,1	9,4	-7	-6,7	-3,5	1,5	4,7	9,1	10,6	10,3
5823	Burgsinn	58	23	4	NA	98,49923194	87,3732719	74,91397848	52,98924732	87,84639016	70,01075268	90,76344087	82,38095239	69,72657452	73,01228877	86,86021506	108,2396313	0,79484127	1,580555556	4,921031746	9,601190476	13,4026455	16,91746032	18,51917989	18,06428571	13,76468254	9,431216931	5,007539683	1,820238095	7,7	9,7	14,8	20,8	23,8	28,2	30,3	30,4	24,5	17,5	11,3	9,4	-7,4	-7,1	-3,7	1,1	4,2	8,7	10,2	9,9
5912	Kaub	59	12	1	NA	67,80030723	63,57142858	59,83563748	46,97580645	76,65284177	75,84024577	81,8141321	79,46082948	59,15514594	63,10906297	68,11981568	75,48847926	1,399867725	2,151322751	5,292063492	9,611772487	13,32910053	16,79589947	18,39140212	17,99457672	14,06243386	9,921825397	5,57037037	2,388492063	8,9	11,4	15,2	21,6	23,4	28,1	31	30,2	24,8	18,4	12,1	11	-5,8	-6	-3,1	1,4	5,2	9,2	10,3	10,6
5912	Kaub	59	12	3	NA	58,72350229	53,21966206	50,91244239	39,7483871	65,94623655	65,56835639	69,98156681	65,79109065	51,19508448	54,75729645	57,49001535	65,71274961	0,97031746	1,711587302	4,84015873	9,140634921	12,86507937	16,34650794	17,92777778	17,58936508	13,7	9,590952381	5,130634921	2,003174603	7,4	9,7	13,4	19,8	21,5	26,4	29,3	28,8	23,1	16,9	10,7	9,5	-5,9	-6	-3,1	1,4	5,2	9,1	10,3	10,5
5912	Kaub	59	12	2	0	57,1735791	52,84946235	52,79416284	40,75115206	71,97235023	69,90168971	76,0798771	74,66513058	53,01536097	55,97849461	59,35483871	65,01382487	1,738756614	2,532671958	5,728439153	10,08108466	13,84669312	17,32142857	18,91574074	18,43544974	14,45608466	10,23201058	5,894312169	2,733465608	8,9	11,4	15,3	21,6	23,7	28,2	31,2	30,5	25	18,4	12,1	10,9	-6,1	-5,9	-2,7	1,6	5,7	9,1	10,5	10,6
5912	Kaub	59	12	4	0	57,50230416	52,50998465	52,01075268	39,41013826	70,45929339	67,52688171	74,84024577	72,46851	52,80645161	55,76497697	59,04608294	66,51612903	1,546778711	2,350140056	5,566526611	9,929691877	13,67703081	17,16610644	18,77282913	18,31316527	14,35084034	10,08697479	5,710784314	2,55	8,9	11,3	15,3	21,6	23,7	28,2	31,2	30,5	25	18,3	12,1	10,8	-6,8	-6,5	-3,4	1,3	5,1	8,6	10,1	10,3
5913	Presberg	59	13	1	0	52,85560677	47,61443932	49,75422426	38,74347158	68,07219661	66,53917052	70,49155145	70,43471581	49,72964671	52,05069126	54,56682029	59,35637481	1,434313725	2,228571429	5,396078431	9,726610644	13,49831933	16,97352941	18,59537815	18,12773109	14,17366947	10,01190476	5,599719888	2,446358543	8,6	11	15	21,3	23,3	27,9	30,9	30,2	24,7	18	11,7	10,6	-6,2	-5,8	-2,7	1,6	5,8	9,1	10,5	10,6
5913	Presberg	59	13	3	NA	49,59447003	44,20430106	47,27803381	36,79723503	67,31182797	65,12288787	68,4516129	68,04454684	47,39784945	49,49155145	51,93855606	57,29493087	1,463756614	2,267063492	5,474074074	9,821428571	13,62367725	17,10939153	18,73280423	18,26812169	14,29312169	10,06216931	5,602645503	2,444973545	9	11,2	15,3	21,6	23,7	28,3	31,3	30,6	25	18,2	12	10,7	-6,4	-5,8	-2,7	2,1	5,9	9,2	10,8	10,9
5913	Presberg	59	13	2	NA	57,41167435	50,75576035	51,04454684	38,24884794	64,33947774	63,7327189	68,52841781	66,00307219	48,13978494	52,34562213	55,95391706	62,76344087	1,087777778	1,866825397	4,988095238	9,331428571	13,12730159	16,61079365	18,22412698	17,80063492	13,86904762	9,718571429	5,203015873	2,083174603	8,2	10,4	14,4	20,7	22,7	27,3	30,3	29,7	24,1	17,5	11,2	10	-6,7	-6,3	-3,4	1,5	5,4	8,8	10,3	10,3
5913	Presberg	59	13	4	NA	63,60522274	55,9231951	57,15821813	41,72964671	72,7204301	70,02764977	77,58371735	73,078341	54,56528419	59,53609832	63,26113671	72,99078342	1,464021164	2,281878307	5,450529101	9,832142857	13,6473545	17,13664021	18,75092593	18,29761905	14,31706349	10,06283069	5,557539683	2,440608466	8,8	10,7	14,9	21,3	23,3	27,9	31	30,4	24,7	17,8	11,6	10,2	-6,5	-6	-3	1,8	5,7	9,1	10,6	10,5
5914	Eltville am Rhein	59	14	1	NA	65,97695852	58,73118281	56,281106	40,90322581	66,10599077	65,30721968	75,34869432	66,91090629	50,5483871	57,43164361	62,32872503	69,22427035	0,757619048	1,536031746	4,666825397	9,006984127	12,78714286	16,28412698	17,90539683	17,52809524	13,61396825	9,463650794	4,88952381	1,783968254	7,9	10	13,9	20,3	22,4	27	30	29,4	23,8	17,3	10,8	9,6	-6,7	-6,4	-3,4	1,4	5,4	8,8	10,3	10,4
5914	Eltville am Rhein	59	14	3	0	53,75268816	47,75883258	49,25960061	38,05683565	65,02304148	65,08294932	72,69278032	64,33794161	47,99692781	53,31643626	55,87250384	61,172043	2,129365079	3,03015873	6,339153439	10,83412698	14,58333333	18,08783069	19,68730159	19,17420635	15,08597884	10,62830688	6,256349206	3,09510582	9	11	15,3	21,8	23,8	28,5	31,5	30,9	25	18,1	11,8	10,5	-6,4	-6	-3,1	1,8	5,7	9,2	10,6	10,6
5914	Eltville am Rhein	59	14	2	NA	58,12442397	51,11827958	48,91705068	38,05837174	62,67741935	59,45929339	68,64669739	60,9984639	46,921659	52,38095239	56,85253455	64,49308755	1,547777778	2,411746032	5,74952381	10,2252381	13,94492063	17,47095238	19,0768254	18,59968254	14,57777778	10,18825397	5,709365079	2,51	8,6	10,3	14,6	21,5	23,4	28,1	30,9	30,7	24,5	17,7	11,3	10	-5,9	-5,8	-2,8	1,9	5,9	9,5	10,9	10,8
5914	Eltville am Rhein	59	14	4	NA	50,04761903	44,91090629	45,49155145	39,14677419	64,718894	63,56221197	72,88325652	63,46082948	49,66205839	52,39170506	55,2795699	58,95084484	2,512037037	3,439285714	6,918386243	11,48677249	15,16349206	18,72328042	20,33148148	19,76759259	15,61309524	10,98425926	6,642724868	3,415343915	9,1	10,9	15,2	22	23,8	28,6	31,5	31,2	25	18,1	11,8	10,5	-4,8	-4,6	-1,6	3	7	10,5	11,9	11,8
5915	Wiesbaden	59	15	1	NA	53,00768048	45,03686635	43,96927803	37,71935484	61,33640552	56,61136713	64,19969277	58,87557603	45,27342548	49,50844855	53,24731184	62,60215055	2,067777778	2,986507937	6,475396825	11,04777778	14,7147619	18,29603175	19,83333333	19,32936508	15,21984127	10,63031746	6,248571429	3,001904762	8,8	10,5	14,8	21,7	23,7	28,3	31,1	31,1	24,7	17,8	11,5	10,2	-4,6	-4,9	-1,9	2,9	6,6	10,6	11,6	11,4
5915	Wiesbaden	59	15	3	NA	50,48079877	46,09831029	46,3579109	40,03225806	66,76036868	63,58064516	73,15975423	65,08448542	50,093702	53,23963132	55,10752687	61,70353303	2,530291005	3,464153439	7,018783069	11,66018519	15,28902116	18,89484127	20,45634921	19,94007937	15,725	11,01521164	6,675793651	3,427513228	9	10,7	15	22,3	23,9	28,6	31,8	31,3	24,9	18	11,7	10,3	-4,2	-4,2	-1,3	3,2	7,3	11	12,3	12,1
5915	Wiesbaden	59	15	2	NA	50,35176652	44,85714287	43,56528419	37,61774194	57,86021506	57,08294932	67,36405529	61,6420891	46,8264209	49,77419355	51,82181258	61,23963132	2,057619048	2,994761905	6,518888889	11,09412698	14,72285714	18,31746032	19,85968254	19,35047619	15,21222222	10,63666667	6,251904762	2,993809524	8,8	10,5	14,8	21,8	23,7	28,3	31	31,1	24,7	17,8	11,5	10,2	-4,3	-4,7	-1,8	3,2	6,6	10,7	11,6	11,4
5915	Wiesbaden	59	15	4	NA	50,35637481	46,38863287	46,4516129	40,76774194	65,96620584	63,95238097	73,48540706	68,67741935	51,13210445	54,0921659	55,03379416	62,03533026	2,498677249	3,443650794	6,999603175	11,63664021	15,27592593	18,88716931	20,45251323	19,91917989	15,69537037	10,97777778	6,64484127	3,394444444	9,2	10,7	15	22,5	23,9	28,8	32	31,4	25	18,1	11,7	10,3	-4	-4,4	-1,3	3,4	7,1	11,2	12,2	12
5916	Hochheim am Main	59	16	1	NA	53,84485406	48,453149	45,92933948	39,65322581	60,33794161	59,82334871	69,69278032	69,04915516	48,28878648	52,98771123	54,31029187	66,24884794	1,872857143	2,768253968	6,22952381	10,80492063	14,4631746	18,03095238	19,66301587	19,16301587	15,00111111	10,45698413	6,04952381	2,785238095	8,5	10,2	14,6	21,3	23,6	28,1	30,8	30,7	24,5	17,8	11,2	9,9	-5,1	-5,4	-2,3	2,7	6,2	10,1	11,3	11,4
5916	Hochheim am Main	59	16	3	NA	51,03840245	47,03993855	46,08448542	41,61451613	65,1858679	65,09677419	72,55145929	74,78955452	52,78955452	55,34101384	55,10138248	62,95698926	2,362169312	3,282936508	6,777645503	11,41507937	15,08558201	18,67671958	20,28637566	19,74642857	15,51243386	10,88531746	6,502777778	3,248809524	8,9	10,7	15	22,1	24,1	28,7	31,5	31,2	25	18	11,7	10,3	-4,6	-4,6	-1,4	3,3	7	11	12,1	12,1
5916	Hochheim am Main	59	16	2	NA	59,43164361	54,47926268	51,93548387	44,82258065	72,28725039	69,03686635	77,41321045	77,69431645	54,67895545	59,95391706	60,86175116	71,60829494	2,257671958	3,19484127	6,636640212	11,28571429	14,95582011	18,52936508	20,17248677	19,59973545	15,37195767	10,79801587	6,460846561	3,174074074	8,6	10,6	15,1	21,7	24,2	28,6	31	30,7	25,1	18,1	11,5	10,3	-4,9	-4,9	-1,8	3,1	6,7	10,6	11,9	12,1
5916	Hochheim am Main	59	16	4	NA	44,04147465	39,6420891	39,49462365	35,40322581	56,82181258	55,59293394	59,87096774	63,42242703	44,00614439	46,38709677	45,718894	52,48540706	2,46968254	3,415714286	6,856666667	11,53650794	15,23428571	18,83269841	20,4415873	19,86539683	15,59047619	10,96984127	6,632063492	3,355873016	8,7	10,7	15,1	21,9	24,3	28,7	31,2	30,9	25,1	18,1	11,7	10,3	-4,9	-4,6	-1,3	3,3	7	11	12,3	12,4
5917	Kelsterbach	59	17	1	NA	56,22119816	51,078341	48,13364055	42,05806452	70,12903226	67,38709677	73,36559139	73,9231951	53,1889401	56,60675884	56,72196619	66,26881719	2,46494709	3,410978836	6,85952381	11,54642857	15,23346561	18,84484127	20,48875661	19,9281746	15,63690476	11,00502646	6,676455026	3,366402116	8,6	10,8	15,1	21,7	24,3	28,7	31	30,8	25,1	18,1	11,5	10,4	-5,3	-4,8	-1,3	3,4	7,1	11,1	12,5	12,6
5917	Kelsterbach	59	17	3	NA	45,78033794	41,56989248	40,58678955	36,24032258	61,02457758	56,58832565	61,70967742	63,89400923	44,76036868	47,31797235	47,15514594	54,15207374	2,425079365	3,385396825	6,823333333	11,4547619	15,16777778	18,78952381	20,48015873	19,88888889	15,61714286	11,01349206	6,596031746	3,303174603	8,5	10,8	15,1	21,7	24,3	28,6	31,1	30,8	25,1	18,2	11,6	10,3	-5,3	-4,9	-1,3	3,2	7	11,2	12,5	12,5
5917	Kelsterbach	59	17	2	NA	56,29185868	51,26881719	49,08294932	42,88548387	73,86328726	68,9831029	75,57296468	71,76497697	53,05683565	56,03072197	56,54070661	64,3609831	2,487566138	3,462169312	6,899206349	11,54484127	15,25780423	18,86931217	20,52724868	19,92883598	15,67460317	11,04986772	6,685846561	3,432142857	8,7	10,9	15,2	21,6	24,4	28,6	31,1	30,8	25,1	18,1	11,7	10,4	-5,4	-4,8	-1,3	3,7	7,3	11,1	12,7	12,5
5917	Kelsterbach	59	17	4	NA	46,84946235	43,79109065	42,49001535	37,59193548	65,15821813	59,82181258	64,65898616	63,12442397	45,75883258	48,2642089	48,51766513	55,4546851	2,372698413	3,324920635	6,715238095	11,35301587	15,06031746	18,66730159	20,32238095	19,7684127	15,50238095	10,91190476	6,548253968	3,314444444	8,5	10,8	15,1	21,6	24,2	28,6	30,9	30,8	25	18,1	11,6	10,4	-5,6	-5,2	-1,4	3,2	6,9	10,9	12,1	12,2
5918	Neu-Isenburg	59	18	1	NA	60,68356374	56,13364055	52,90015361	46,2	78,50076806	75,57910906	83,71274961	77,85714287	55,68509984	58,99078342	60,45007681	69,18279571	2,369312169	3,28968254	6,676587302	11,27566138	15,04854497	18,62936508	20,29365079	19,70304233	15,4505291	10,90304233	6,52962963	3,294444444	8,7	10,9	15,1	21,5	24,3	28,5	31	30,4	25,1	18,1	11,7	10,4	-5,7	-5	-1,4	3,3	6,9	11	12,3	12,2
5918	Neu-Isenburg	59	18	3	NA	51,12903226	48,70660523	46,40399387	39,60322581	68,97388632	62,94930874	70,50384026	66,53917052	47,74807987	50,94930874	51,74193548	59,84178187	2,244126984	3,137142857	6,500793651	11,06396825	14,83	18,41603175	20,05904762	19,50650794	15,24936508	10,75428571	6,383492063	3,182539683	8,5	10,8	15	21,4	24	28,4	30,7	30,5	24,9	18	11,5	10,4	-6	-5,3	-1,8	2,9	6,5	10,7	12	12
5918	Neu-Isenburg	59	18	2	NA	62,25038403	58,15668203	53,50844855	44,85714287	76,98617513	76,16589861	88,09062981	77,80337942	54,80798771	59,18433181	60,79109065	68,15207374	2,288095238	3,181216931	6,533068783	11,11521164	14,92738095	18,48015873	20,15224868	19,53730159	15,26402116	10,76772487	6,43452381	3,231216931	8,6	10,9	15	21,4	24	28,3	30,9	30,4	24,9	18	11,7	10,4	-5,9	-5,1	-1,7	3,1	6,7	10,9	12,2	12,1
5918	Neu-Isenburg	59	18	4	NA	52,11674348	49,65898616	46,71428571	37,12135177	66,88172042	59,28878648	71,12288787	66,16589861	47	50,56528419	51,56835639	59,44546852	2,217460317	3,095714286	6,425396825	10,96349206	14,79269841	18,34111111	20,00238095	19,43111111	15,16873016	10,72206349	6,346825397	3,188888889	8,5	10,9	14,9	21,4	23,9	28,3	30,8	30,4	24,8	18	11,6	10,4	-6	-5,3	-1,8	2,9	6,4	10,7	12	11,9
5919	Seligenstadt	59	19	1	NA	61,06144394	57,81720429	54,85867897	43,48387097	80,14285713	70,39477726	84,42857142	76,35637481	54,65745006	60,36712748	61,15207374	68,65591397	2,242195767	3,165740741	6,542195767	11,11732804	14,95515873	18,4771164	20,12037037	19,55343915	15,2515873	10,75502646	6,425925926	3,214814815	8,5	11	15,1	21,4	24,1	28,3	31	30,5	25	18	11,7	10,4	-6	-5,1	-1,8	3	6,7	10,9	12,2	12
5919	Seligenstadt	59	19	3	NA	51,44393242	49,74039939	46,71121352	36,39784945	66,87557603	56,94777265	69,56989248	64,31490016	46,38402458	50,359447	51,63594471	58,51920123	2,233333333	3,117936508	6,465555556	10,98412698	14,86174603	18,38714286	20,0131746	19,43968254	15,15809524	10,73730159	6,386825397	3,203333333	8,5	10,9	15	21,4	24	28,3	30,9	30,4	24,9	18	11,6	10,5	-6,2	-5,2	-1,8	2,8	6,5	10,7	12	11,8
5919	Seligenstadt	59	19	2	NA	60,53917052	57,87557603	55,07219661	43,2672811	85,25652842	68,9984639	83,906298	75,47772658	55,12288787	60,32411674	61,46082948	68,76344087	2,317857143	3,197222222	6,558068783	11,14126984	15,05542328	18,58333333	20,20753968	19,64986772	15,29285714	10,8031746	6,492724868	3,276587302	8,6	11,3	15,3	21,6	24,2	28,4	31,3	30,5	25	18,3	11,7	10,5	-6,5	-5,2	-1,8	2,7	6,7	10,9	12,2	12,1
5919	Seligenstadt	59	19	4	NA	51,10291858	49,97849461	46,64976958	35,57757297	69,22273426	55,77419355	67,40860216	63,7327189	46,39170506	50,69892474	52,49769584	57,97235023	2,253650794	3,143650794	6,474920635	10,9968254	14,92222222	18,44507937	20,06619048	19,49777778	15,17079365	10,74206349	6,42031746	3,234126984	8,6	11,1	15,1	21,6	24,1	28,3	31,1	30,5	24,9	18,1	11,7	10,6	-6,4	-5,3	-1,9	2,7	6,3	10,6	11,9	11,8
5920	Alzenau in Unterfranken	59	20	1	NA	63,60829494	60,59447003	57,0768049	44,55760368	86,06298003	69,56835639	85,6420891	78,43778803	57,4546851	63,01228877	63,6236559	72,21812597	2,238095238	3,111243386	6,483994709	11,06349206	14,97724868	18,4973545	20,11044974	19,56269841	15,17804233	10,71031746	6,423809524	3,200793651	8,6	11,2	15,3	21,6	24,2	28,3	31,3	30,5	25	18,3	11,7	10,5	-6,4	-5,3	-2	2,7	6,5	10,7	12	11,9
5920	Alzenau in Unterfranken	59	20	3	NA	50,55760368	49,25652842	46,53302613	35,91397848	70,95238097	56,80645161	69,43625194	64,95238097	46,57450077	51,093702	52,14900155	57,27496161	2,276349206	3,156984127	6,505714286	11,07126984	14,96	18,48619048	20,09714286	19,56825397	15,19031746	10,7384127	6,45952381	3,244603175	8,6	11,1	15,1	21,6	24	28,4	31,1	30,6	25	18,1	11,8	10,6	-6,3	-5,2	-1,9	2,8	6,4	10,7	12	11,8
5920	Alzenau in Unterfranken	59	20	2	NA	82,52688171	76,77265745	70,55760368	54,43317971	99,05529955	78,44239632	100,3486943	91,71274961	69,56989248	77,59447003	80,91244239	95,22119816	1,458068783	2,260978836	5,521560847	10,03677249	13,94497354	17,46865079	19,08558201	18,5957672	14,3962963	10,07037037	5,65026455	2,454761905	8,3	10,8	14,9	21,3	23,8	28,1	30,8	30,2	24,7	17,9	11,5	10,2	-7,3	-6,4	-3,1	1,7	5,5	9,6	11,1	11
5920	Alzenau in Unterfranken	59	20	4	NA	60,74961597	58,02918587	53,90168971	42,12288787	80,38402458	62,89247313	82,12135177	74,20276497	53,66666668	59,11674348	62,52534561	70,34408603	1,479365079	2,278253968	5,54	10,02333333	13,92888889	17,46222222	19,07269841	18,59253968	14,39650794	10,09873016	5,652222222	2,478253968	8,2	10,7	14,7	21	23,5	27,9	30,6	30	24,5	17,8	11,4	10,2	-7,2	-6,3	-3	1,8	5,5	9,7	11,1	11
5921	Sch�llkrippen	59	21	1	NA	70,38863287	66,13824884	59,96313365	45,75883258	80,87711213	64,13824884	83,12596006	77,01382487	59,734255	65,33947774	69,88172042	81,29953916	1,35	2,175079365	5,487460317	10,07031746	13,9247619	17,40825397	19,02825397	18,53761905	14,29984127	9,968412698	5,564126984	2,358095238	8,1	10,4	14,7	20,9	23,5	28	30,5	30,1	24,4	17,6	11,3	10	-6,8	-6,2	-2,9	1,9	5,4	9,7	11	10,8
5921	Sch�llkrippen	59	21	3	NA	57,91705068	55,31029187	51,07526881	38,66820277	70,34715823	55,23502303	70,734255	66,31336406	50,65591397	54,91244239	58,41781874	66,23041474	1,571075838	2,41622575	5,743738977	10,32451499	14,18571429	17,66684303	19,28888889	18,77654321	14,51922399	10,14215168	5,77319224	2,559964727	8,1	10,6	14,9	21,1	23,7	28,2	30,7	30,3	24,7	17,8	11,5	10,1	-6,8	-6,2	-2,6	1,9	5,4	9,7	11,1	10,9
5921	Sch�llkrippen	59	21	2	NA	100,1812596	94,45622119	82,65284177	60,4700461	102,8294931	82,34101384	107,06298	97,53456223	81,39477726	87,10752687	96,08602152	116,764977	0,68015873	1,436507937	4,660449735	9,21984127	13,08373016	16,56203704	18,18029101	17,75727513	13,58796296	9,357804233	4,874206349	1,716534392	7,5	9,9	14,3	20,3	23,1	27,6	30	29,7	24	17,4	10,9	9,5	-7,6	-7,2	-3,8	0,8	4,3	8,6	10,1	9,9
5921	Sch�llkrippen	59	21	4	NA	72,31182797	68,48387097	62,02457758	44,812596	77,81874039	61,41628265	78,77572965	73,43317971	60,71582181	64,40092165	70,51459294	83,56067587	1,088095238	1,907312925	5,174319728	9,781122449	13,62704082	17,09710884	18,71428571	18,22891156	14,01258503	9,690986395	5,288265306	2,10170068	7,9	10,1	14,6	20,8	23,4	28	30,4	30,1	24,4	17,6	11,3	9,8	-7,6	-7,2	-3,6	1	4,4	8,7	10,2	9,9
5922	Frammersbach	59	22	1	NA	115,5360983	109,9554532	92,75729645	65,20430106	108,6205837	86,19047619	110,7250384	100,7941628	90,75268816	94,56682029	106,0952381	134,0061444	0,32473545	1,020634921	4,156613757	8,731878307	12,6026455	16,07910053	17,68267196	17,25873016	13,13968254	8,97037037	4,466931217	1,341798942	6,9	8,9	13,5	19,4	22,3	26,9	29,2	29,1	23,3	16,8	10,4	8,9	-7,7	-7,3	-3,7	0,8	4,1	8,6	10,1	9,7
5922	Frammersbach	59	22	3	NA	94,20737326	89,10599077	78,30414745	55,17818742	91,22734255	70,1735791	94,64669739	85,45775729	74,52534561	78,55606758	88,75115206	108,8033794	0,651904762	1,382222222	4,599365079	9,217777778	13,06571429	16,52301587	18,12190476	17,63333333	13,43238095	9,208888889	4,77968254	1,627301587	7,4	9,6	14,2	20,1	22,9	27,7	30	29,8	23,8	17,2	10,8	9,3	-7,5	-7,1	-3,4	0,8	4	8,5	10,2	9,5
5922	Frammersbach	59	22	2	NA	112,1597542	104,4347158	85,90322581	60,99078342	99,80491552	77,12442397	103,4700461	92,97542242	82,15514594	86,25960061	101,8771121	126,3809524	0,644708995	1,397354497	4,638227513	9,272619048	13,07910053	16,59986772	18,17671958	17,71256614	13,47579365	9,222486772	4,80489418	1,646560847	7,2	9,4	14,1	20,1	23	27,7	29,8	29,8	23,9	17,2	10,8	9,2	-7,6	-7,3	-3,7	0,9	4,2	8,6	10,1	9,7
5922	Frammersbach	59	22	4	NA	88,35176652	82,60215055	72,08294932	50,1705069	84,57296468	61,97849461	83,91551458	77,05529955	66,06605223	71,43317971	81,77726574	100,8494624	0,651428571	1,415079365	4,683492063	9,316984127	13,14063492	16,63111111	18,19746032	17,69174603	13,45095238	9,203650794	4,806507937	1,680634921	7,3	9,5	14,3	20,2	23,1	27,8	30	29,9	24	17,3	10,8	9,3	-7,7	-7,4	-3,6	0,8	4	8,4	9,9	9,5
5923	Rieneck	59	23	1	NA	112,453149	100,9615975	86,40552997	59,46082948	99,13517665	81,07373271	105,8156682	92,03993855	82,74654377	86,37173581	102,1520737	127,0168971	0,385714286	1,117592593	4,343783069	8,964285714	12,76798942	16,30502646	17,88571429	17,43544974	13,25780423	9,027116402	4,547354497	1,413756614	7,3	9,5	14,2	20,1	23,1	27,8	29,9	29,9	24	17,2	10,9	9,2	-7,7	-7,4	-3,9	0,8	4	8,5	10	9,6
5923	Rieneck	59	23	3	NA	86,19815668	78,96006145	68,61597542	46,89247313	79,09062981	61,2642089	80,41321045	72,29185868	62,92626729	67,28725039	78,72503839	98,97081413	0,603650794	1,355873016	4,634126984	9,31015873	13,1068254	16,64460317	18,21968254	17,75285714	13,50444444	9,191746032	4,756190476	1,642222222	7,7	9,8	14,9	20,9	23,8	28,6	30,6	30,7	24,6	17,6	11,3	9,4	-7,9	-7,6	-3,8	0,6	3,8	8,3	9,8	9,3
5923	Rieneck	59	23	2	NA	81,31490016	72,71582181	62,41781874	44,02611368	72,14746545	57,640553	75,58371735	67,25345623	57,9047619	60,83717358	72,70353303	90,91858677	0,84984127	1,652063492	5,007301587	9,698095238	13,53269841	17,03126984	18,62365079	18,13047619	13,84444444	9,467619048	5,014761905	1,891428571	7,7	9,7	14,9	21	23,9	28,5	30,4	30,6	24,7	17,7	11,4	9,2	-7,4	-7	-3,5	1,2	4,3	8,8	10,3	9,9
5923	Rieneck	59	23	4	NA	92,95391706	84,19508448	73,58832565	52,45775729	86,87250384	66,59754226	89,32565284	79,32411674	68,47619048	72,50384026	85,21505377	107,2380952	0,783994709	1,563227513	4,914153439	9,630291005	13,40992063	16,9462963	18,51891534	18,0292328	13,75753968	9,34537037	4,883201058	1,797354497	7,9	10,1	15,1	21,2	24,1	28,9	30,5	30,9	24,9	17,8	11,5	9,2	-7,9	-7,6	-4	0,7	3,8	8,3	9,8	9,4
6013	Bingen am Rhein	60	13	1	NA	47,14746545	41,83870968	42,25192013	31,96006145	58,64516129	55,11367129	58,55299539	55,70967742	43,47619048	47,33486942	45,66820277	56,05990784	1,904444444	2,765555556	6,008888889	10,42539683	14,23444444	17,73142857	19,36047619	18,8468254	14,81507937	10,42380952	6,017142857	2,848888889	9,1	11,1	15,3	21,6	23,7	28,3	31,4	30,7	25,1	18,2	11,9	10,5	-5,9	-5,4	-2,3	2,6	6,3	9,6	11,3	11,3
6013	Bingen am Rhein	60	13	3	NA	52,47311829	47,75268816	47,46543777	39,06290323	69,20122887	64,29339477	67,70199694	64,10752687	51,29800306	56,00460829	50,11367129	63,49615974	2,19510582	3,087830688	6,35978836	10,82354497	14,62857143	18,14510582	19,7718254	19,23915344	15,11560847	10,65185185	6,305820106	3,153042328	9,1	11,1	15,5	21,8	23,6	28,6	31,5	30,9	25,4	18,3	12,1	10,6	-5,5	-5,1	-2	2,9	6,5	9,8	11,5	11,7
6013	Bingen am Rhein	60	13	2	NA	37,78187403	33,69431645	35,99385561	29,20483871	51,93241168	49,58678955	53,62058371	49,65591397	37,16129032	40,42396313	40,22273426	45,7204301	2,634285714	3,553650794	6,901746032	11,34571429	15,16603175	18,64301587	20,26492063	19,68301587	15,57047619	11,04507937	6,734761905	3,552063492	9,2	11,1	15,3	21,7	23,7	28,3	31,4	30,7	25,1	18,2	11,9	10,5	-5,4	-4,5	-1,5	3,6	7,1	10,3	12	11,8
6013	Bingen am Rhein	60	13	4	NA	46,93394777	43,60829494	44,8110599	38,03064516	66,23502303	63,59754226	68,05683565	63,17665129	48,52688171	51,69278032	49,33947774	58,27496161	2,340608466	3,237301587	6,564153439	11,03068783	14,81931217	18,33068783	19,96137566	19,43452381	15,30753968	10,8047619	6,442195767	3,280291005	9	11	15,4	21,7	23,5	28,5	31,4	30,9	25,3	18,2	12	10,5	-5,4	-4,8	-1,8	3,2	6,9	10,3	11,8	11,8
6014	Ingelheim am Rhein	60	14	1	NA	34,97542242	32,1858679	34,06451613	29,34354839	49,51766513	50,7204301	55,89247313	52,32872503	37,04915516	38,79262674	39,58832565	42,21351768	2,558412698	3,482539683	6,872698413	11,37174603	15,13539683	18,65253968	20,25984127	19,70079365	15,54301587	10,99126984	6,648730159	3,491746032	9,1	11	15,3	21,8	23,8	28,4	31,5	30,9	25,1	18,2	11,9	10,5	-5,1	-4,5	-1,5	3,4	7,2	10,5	12,1	12
6014	Ingelheim am Rhein	60	14	3	NA	50,25806452	47,29646697	47,82181258	40,58709677	68,6267281	66,68970813	73,39324116	68,90937019	51,30568355	53,6236559	54,55299539	61,31643626	2,077380952	2,953306878	6,277645503	10,74537037	14,50568783	18,03293651	19,65277778	19,14259259	15,05542328	10,59325397	6,200793651	3,026058201	8,8	10,8	15,1	21,6	23,6	28,3	31,2	30,6	25	18,1	11,8	10,4	-5,2	-4,8	-1,7	3,2	6,9	10,3	11,8	11,8
6014	Ingelheim am Rhein	60	14	2	NA	44,86328726	41,56835639	41,62980032	34,93870968	56,40092165	54,65745006	62,72657452	57,33486942	44,09984639	46,09677419	49,0798771	54,13671274	2,112063492	2,989206349	6,405873016	10,92460317	14,62825397	18,1984127	19,83111111	19,32793651	15,20047619	10,64428571	6,217460317	3,009206349	8,9	10,7	15	21,7	23,6	28,3	31,4	30,8	24,9	18	11,6	10,3	-4,9	-4,4	-1,6	3	7,3	10,6	12,1	12,1
6014	Ingelheim am Rhein	60	14	4	NA	46,59139784	45,15360984	45,9078341	39,79354839	67,53302613	63,5299539	71,49155145	67,29646697	50,70353303	51,89708142	53,19969277	58,24116742	2,192989418	3,092195767	6,512169312	11,04748677	14,7542328	18,31124339	19,92857143	19,42261905	15,2989418	10,72830688	6,302910053	3,120767196	8,9	10,7	15	21,9	23,6	28,5	31,5	30,9	24,8	18	11,7	10,3	-4,9	-4,5	-1,7	2,9	7,3	10,5	12,1	12,1
6015	Mainz	60	15	1	NA	43,15821813	41,374808	42,17972352	35,73064516	59,03686635	53,08909371	62,0952381	57,74347158	44,05837174	46,48540706	48,29185868	54,05069126	2,313517665	3,246082949	6,778187404	11,38878648	15,02150538	18,63732719	20,28064516	19,74101382	15,59293395	10,86574501	6,410906298	3,225345622	9	10,5	14,6	22,3	23,5	28,5	31,9	31,1	24,7	18,1	11,6	10,1	-4,5	-4,1	-1,5	3	7,8	10,8	12,3	12,6
6015	Mainz	60	15	3	NA	45,68509984	44,70046084	45,70046084	37,75268816	67,41321045	58,98156681	69,33333332	66,57757297	49,83256529	51,01075268	52,70506913	57,78494623	2,192108844	3,107210884	6,608979592	11,18761905	14,85646259	18,44272109	20,09156463	19,56489796	15,42108844	10,7552381	6,294557823	3,112653061	8,8	10,5	14,8	21,8	23,6	28,4	31,5	30,8	24,7	17,9	11,7	10,2	-4,7	-4,4	-1,6	2,9	7,6	10,7	12,1	12,4
6015	Mainz	60	15	2	NA	47,21351768	45,59600613	46,59754226	40,54193548	67,25038403	62,46082948	70,16129032	67,27803381	49,65130568	52,46390168	53,33179723	59,47465439	2,512830688	3,450925926	7,011904762	11,63558201	15,29179894	18,90410053	20,50701058	19,97566138	15,73624339	11,00224868	6,616798942	3,401851852	9,2	10,7	15	22,6	23,9	28,8	32,1	31,4	25	18,2	11,8	10,3	-4,4	-4,2	-1,3	3,1	7,8	11,1	12,4	12,6
6015	Mainz	60	15	4	NA	39,06605223	37,83410139	38,91705068	33,61935484	57,48387097	52,26113671	58,56989248	57,68509984	42,17972352	44,45622119	44,74500768	49,17972352	2,394603175	3,316507937	6,814761905	11,41634921	15,08698413	18,67920635	20,32492063	19,78047619	15,58714286	10,90428571	6,496190476	3,292698413	9	10,8	15	22,2	23,9	28,8	31,7	31,2	25	18,1	11,8	10,4	-4,6	-4,3	-1,4	3,1	7,6	10,9	12,3	12,6
6016	Gro�-Gerau	60	16	1	NA	45,94009216	42,88940094	43,46697387	39,50967742	64,8264209	64,45622119	68,14285713	70,3609831	50,07066052	52,30261135	51,24884794	56,38402458	2,598015873	3,514814815	7,06547619	11,67738095	15,36137566	18,96296296	20,53783069	20,0265873	15,70859788	11,04351852	6,731878307	3,480952381	9	10,9	15,1	22,2	24,1	28,7	31,6	31,3	25,1	18,1	11,7	10,4	-4,6	-4,4	-1,1	3,5	7,3	11,3	12,5	12,6
6016	Gro�-Gerau	60	16	3	NA	36,15514594	34,60522274	36,39170506	32,41935484	56,46697387	54,53456223	56,06298003	58,07526881	40,42089094	43,30875577	42,22734255	45,40860216	2,584126984	3,48952381	7,054603175	11,63	15,32222222	18,91619048	20,5084127	19,99920635	15,6715873	11,03571429	6,732222222	3,484603175	9	10,9	15,1	22,2	24	28,8	31,6	31,2	25,1	18,2	11,8	10,5	-4,7	-4,5	-1,2	3,5	7,3	11,3	12,5	12,6
6016	Gro�-Gerau	60	16	2	NA	49,24577574	44,43471581	45,95238097	40,94032258	67,18125961	67,47772658	69,27649771	73,0768049	51,67741935	54,00614439	52,5299539	59,23502303	2,518783069	3,42473545	6,863756614	11,52089947	15,23664021	18,83267196	20,40357143	19,88730159	15,55648148	10,96812169	6,679761905	3,420634921	8,7	10,9	15,2	21,9	24,3	28,7	31,3	31	25,1	18,3	11,7	10,5	-5	-4,8	-1,2	3,4	7	11,2	12,3	12,5
6016	Gro�-Gerau	60	16	4	NA	38,40860216	35,68817203	37,89247313	33,3983871	58,14285713	57,4700461	57,50076806	60,34101384	41,86482335	45,03686635	43,22273426	47,79262674	2,515555556	3,414920635	6,899206349	11,48936508	15,21269841	18,79793651	20,36873016	19,85555556	15,51952381	10,95349206	6,675873016	3,426031746	8,7	11	15,3	22	24,2	28,7	31,3	31	25,2	18,4	11,7	10,5	-5	-4,8	-1,2	3,3	6,9	11,2	12,2	12,4
6017	M�rfelden	60	17	1	NA	51,80491552	47,95852535	49,00460829	42,92096774	72,2826421	69,41628265	73,7327189	76,23041474	54,15053765	57,0768049	55,05837174	62,03993855	2,428439153	3,373148148	6,774470899	11,40833333	15,14074074	18,73253968	20,3468254	19,76441799	15,47367725	10,92936508	6,579100529	3,327777778	8,7	10,9	15,3	21,9	24,4	28,7	31,2	30,8	25,2	18,3	11,7	10,5	-5,5	-5,1	-1,3	3,2	6,7	11,1	12,2	12,3
6017	M�rfelden	60	17	3	NA	41,09831029	38,91858677	41,05069126	35,60483871	60,8141321	58,63594471	62,22580645	63,625192	45,66820277	48,01382487	45,67895545	50,76344087	2,411904762	3,356825397	6,746825397	11,35730159	15,10920635	18,6931746	20,28571429	19,6931746	15,39698413	10,89634921	6,55	3,323968254	8,7	11	15,4	22	24,4	28,8	31,2	30,9	25,2	18,5	11,7	10,5	-5,7	-5,3	-1,4	2,8	6,4	10,9	12,1	11,9
6017	M�rfelden	60	17	2	NA	55,2826421	52,69431645	53,14132103	43,25345623	77,78955452	71,75576035	78,27803381	77,921659	56,63287252	60,37173581	58,87250384	66,59907835	2,307804233	3,253174603	6,588624339	11,20171958	14,9510582	18,53121693	20,13637566	19,55740741	15,27896825	10,79391534	6,439417989	3,244708995	8,5	11	15,3	21,9	24,4	28,6	31,1	30,8	25,2	18,4	11,7	10,5	-5,9	-5,4	-1,5	2,8	6,2	10,7	11,9	11,8
6017	M�rfelden	60	17	4	NA	45,21966206	43,22273426	44,95545316	35,65130568	63,78648232	58,39938555	65,71274961	65,80030723	47,99385561	51,13056835	48,87557603	54,91397848	2,274285714	3,211269841	6,519206349	11,12	14,9068254	18,47238095	20,04380952	19,45285714	15,14809524	10,73761905	6,393809524	3,214444444	8,6	11	15,4	22	24,4	28,7	31,1	30,8	25,2	18,5	11,7	10,6	-6,2	-5,6	-1,5	2,5	6	10,4	11,8	11,6
6018	Langen	60	18	1	NA	62,24116742	60,16282642	58,96774194	46,60829494	83,99385561	73,52227342	85,38709677	82,52534561	59,30261135	63,453149	64,73886329	74,11674348	2,052910053	2,943253968	6,236640212	10,76904762	14,56706349	18,13531746	19,75595238	19,1952381	14,93915344	10,55846561	6,174206349	3,002513228	8,4	10,9	15,2	21,7	24,2	28,4	30,9	30,6	25	18,3	11,6	10,5	-6,2	-5,6	-1,9	2,5	6	10,4	11,8	11,7
6018	Langen	60	18	3	NA	49,84639016	49,06298003	49,47926268	38,12596006	69,55299539	58,44393242	69,97235023	68,51766513	49,35023042	52,20276497	52,76036868	60,60061445	2,092857143	2,984285714	6,26952381	10,78428571	14,6331746	18,19492063	19,76650794	19,19269841	14,91777778	10,56793651	6,185079365	3,047936508	8,4	10,9	15,2	21,8	24,3	28,4	30,9	30,6	25,1	18,3	11,6	10,5	-6,4	-5,8	-1,8	2,4	5,7	10,2	11,7	11,4
6018	Langen	60	18	2	NA	62,61443932	61,39170506	58,1735791	45,41474655	81,64669739	67,76190477	85,734255	81,03533026	57,73732719	61,55145929	63,88018432	73,29185868	2,092063492	2,976984127	6,252777778	10,75727513	14,59814815	18,13796296	19,77830688	19,23941799	14,97367725	10,60873016	6,234391534	3,06957672	8,4	10,9	14,9	21,4	23,8	28,3	30,7	30,4	24,9	18,1	11,6	10,5	-6,4	-5,6	-2	2,5	6	10,4	11,8	11,6
6018	Langen	60	18	4	NA	51,35176652	51,44086023	49,55606758	37,79262674	68,9078341	55,93087558	70,22273426	67,42857142	49,12135177	52,16743471	53,76651306	61,59754226	2,078253968	2,967936508	6,258253968	10,75238095	14,58301587	18,12666667	19,73952381	19,21047619	14,94698413	10,61222222	6,223968254	3,075396825	8,4	10,9	15	21,5	23,8	28,3	30,7	30,4	24,9	18,2	11,6	10,5	-6,6	-5,8	-2,1	2,2	5,6	10,1	11,5	11,4
6019	Babenhausen	60	19	1	NA	59,95084484	60,53917052	55,90015361	43,5483871	79,20430106	65,81566819	81,9984639	76,65437787	55,83256529	58,72657452	62,05069126	70,62826419	2,239153439	3,111640212	6,432010582	10,91574074	14,78015873	18,30502646	19,90489418	19,38690476	15,09497354	10,72050265	6,379497354	3,222222222	8,5	10,9	15	21,4	23,9	28,4	30,8	30,4	24,9	18,1	11,7	10,6	-6,4	-5,2	-1,8	2,7	6,2	10,4	11,9	11,7
6019	Babenhausen	60	19	3	NA	49,57296468	49,97235023	47,42703532	36,1889401	66,57757297	54,57296468	67,58832565	64,33333332	47,23655913	49,77265745	52,30261135	59,27342548	2,222380952	3,130952381	6,411904762	10,90650794	14,76587302	18,2868254	19,87888889	19,3815873	15,08730159	10,7384127	6,388571429	3,231746032	8,6	11	15	21,5	23,8	28,4	30,7	30,4	24,9	18,1	11,8	10,7	-6,6	-5,3	-1,9	2,6	6	10,2	11,6	11,6
6019	Babenhausen	60	19	2	NA	59,11827958	59,01536097	55,55913977	42,76958526	81,56682029	65,72657452	78,21044548	76,94162826	56,57142858	59,44546852	62,30568355	69,21505377	2,258465608	3,137433862	6,430555556	10,90357143	14,80277778	18,3212963	19,92698413	19,40780423	15,11653439	10,78253968	6,431746032	3,235582011	8,7	11,1	15,1	21,5	23,9	28,3	30,9	30,5	25	18,3	11,8	10,8	-6,7	-5,3	-1,9	2,5	6	10,2	11,7	11,5
6019	Babenhausen	60	19	4	NA	48,31182797	49,08141323	45,77726574	35,13824884	68,43010752	55,76036868	63,98003071	64,30261135	48,50998465	49,44546852	51,77880184	57,58832565	2,219206349	3,084126984	6,256349206	10,63698413	14,54603175	18,05063492	19,64634921	19,21555556	14,91650794	10,70730159	6,372063492	3,240952381	8,8	11,1	15	21,5	23,8	28,3	30,7	30,4	24,9	18,3	11,9	10,9	-7,4	-5,8	-2,4	2	5,4	9,5	11,2	11
6020	Aschaffenburg	60	20	1	NA	59,83102919	58,23655913	56,46851	45,3	83,38556068	67,33026113	80,47926268	78,57603687	56,30414745	59,79416284	62,53302613	69,15053765	2,223280423	3,113492063	6,432671958	10,9521164	14,81190476	18,3297619	19,93888889	19,44074074	15,1265873	10,73690476	6,40515873	3,202248677	8,6	11,1	15,1	21,5	23,9	28,5	30,9	30,6	25	18,3	11,8	10,7	-6,6	-5,3	-1,9	2,6	6,1	10,2	11,7	11,5
6020	Aschaffenburg	60	20	3	NA	50,51305684	50,62980032	47,9231951	38,69516129	69,16436252	56,89861752	66,82181258	65,21351768	48,12596006	49,9831029	52,00614439	59,5483871	2,090634921	2,976984127	6,248730159	10,76015873	14,61238095	18,11984127	19,72619048	19,27222222	14,97190476	10,63857143	6,275238095	3,111904762	8,6	11	15	21,4	23,8	28,4	30,7	30,6	24,9	18,2	11,8	10,7	-7,1	-5,7	-2,3	2,2	5,6	9,7	11,3	11,1
6020	Aschaffenburg	60	20	2	NA	62,18279571	59,72811061	58,59754226	46,46290323	86,97081413	69,74807987	84,83256529	81,61597542	57,50230416	60,98156681	65,38556068	71,07526881	2,09510582	2,989814815	6,33042328	10,87301587	14,73637566	18,22156085	19,84920635	19,35026455	15,03082011	10,61917989	6,272751323	3,09510582	8,5	11,1	15,1	21,5	23,9	28,5	30,9	30,6	25	18,1	11,8	10,6	-6,4	-5,5	-2,1	2,6	6	10,3	11,7	11,2
6020	Aschaffenburg	60	20	4	NA	49,94316435	49,31029187	47,98924732	38,50645161	70,08294932	57,14439323	67,70353303	66,39324116	47,30568355	49,54224271	52,4700461	56,97081413	2,085079365	2,996031746	6,309206349	10,86698413	14,68809524	18,17968254	19,80968254	19,34904762	15,04253968	10,63285714	6,268095238	3,087301587	8,5	11	15,1	21,5	23,9	28,5	30,8	30,6	25	18,2	11,8	10,6	-6,4	-5,6	-2,2	2,5	5,9	10,1	11,4	11
6115	Undenheim	61	15	1	NA	40,99539171	42,03993855	43,13517665	38,2983871	67,61904761	60,96774194	68,23041474	67,85560677	48,41935484	50,01075268	49,30875577	54,07219661	2,319047619	3,237301587	6,680952381	11,25886243	14,94801587	18,51666667	20,17857143	19,64537037	15,45436508	10,85661376	6,413888889	3,219312169	8,8	10,7	15	21,8	23,6	28,4	31,5	30,8	24,8	18,1	11,7	10,3	-4,8	-4,5	-1,7	3	7,4	10,6	12,1	12,3
6115	Undenheim	61	15	3	NA	34,34715823	35,24884794	36,22273426	31,80322581	56,88018432	51,05683565	57,11059906	57,97235023	40,50384026	41,91397848	40,40552997	45,37173581	2,275873016	3,206031746	6,61047619	11,13904762	14,87714286	18,42777778	20,07555556	19,54603175	15,33920635	10,82761905	6,393174603	3,188412698	8,7	10,8	15	21,5	23,5	28,3	31,1	30,6	24,8	18,1	11,7	10,4	-5	-4,8	-1,7	3,4	7,1	10,6	12	12,1
6115	Undenheim	61	15	2	NA	45,05837174	45,05222735	45,79723503	40,12741935	69,57450077	62,92626729	69,66666668	70,093702	49,76497697	52,71274961	52,04301074	57,8264209	2,330952381	3,26468254	6,709126984	11,29378307	15,00039683	18,58134921	20,2244709	19,67050265	15,47592593	10,87195767	6,428439153	3,240079365	8,8	10,8	15	22	23,8	28,7	31,4	30,8	24,9	18,2	11,7	10,4	-5	-4,8	-1,7	3,2	7,2	10,8	12,2	12,2
6115	Undenheim	61	15	4	NA	39,58371735	39,64516129	39,49923194	34,16612903	59,9078341	53,45007681	60,40399387	60,73732719	42,83410139	45,64516129	44,76190477	51,04761903	2,158571429	3,090793651	6,473650794	11,00571429	14,74428571	18,30873016	19,96904762	19,42126984	15,21444444	10,73285714	6,275555556	3,077460317	8,6	10,8	14,9	21,5	23,4	28,3	31	30,4	24,7	18,1	11,6	10,4	-5,1	-4,9	-1,7	3,1	7	10,6	11,9	12,1
6116	Oppenheim	61	16	1	NA	40,64516129	40,87403994	42,94316435	38,21935484	67,27496161	64,21505377	66,03379416	69,21044548	46,93241168	51,00614439	49,01843319	52,11367129	2,559259259	3,480687831	7,013227513	11,57804233	15,28677249	18,8718254	20,47539683	19,94828042	15,63267196	11,02354497	6,702248677	3,472222222	8,9	11,1	15,3	22,1	24	29	31,5	31,1	25,1	18,5	11,8	10,6	-4,9	-4,7	-1,6	3,2	7,2	10,8	12,3	12,3
6116	Oppenheim	61	16	3	NA	33,61751152	34,12135177	35,32411674	31,14354839	57,16589861	52,19662058	56,66973887	57,83102919	39,38709677	42,01996929	40,6267281	43,43010752	2,539047619	3,46952381	6,954444444	11,53095238	15,25888889	18,84730159	20,45111111	19,91634921	15,59428571	11,02634921	6,685396825	3,463174603	8,8	11,2	15,4	21,9	24	29	31,3	30,9	25,1	18,6	11,8	10,7	-4,8	-4,6	-1,4	3,4	7,1	11	12,3	12,4
6116	Oppenheim	61	16	2	NA	43,03533026	40,91858677	43,97695852	38,94516129	70,59754226	70,11981568	68,31029187	72,4546851	49,58678955	53,06298003	51,0768049	55,16436252	2,511375661	3,424470899	6,887301587	11,48677249	15,22777778	18,81071429	20,38597884	19,86044974	15,51613757	10,96071429	6,657671958	3,432142857	8,8	11,1	15,4	22	24,3	29	31,3	31	25,2	18,6	11,8	10,7	-5,1	-4,9	-1,3	3,2	6,8	11,2	12,2	12,3
6116	Oppenheim	61	16	4	NA	36,50230416	36,79569894	36,95084484	32,38548387	60,52534561	56,33947774	59,68970813	61,24884794	42,43778803	44,53609832	43,17511519	46,50230416	2,504761905	3,425555556	6,86031746	11,48269841	15,24111111	18,83031746	20,40714286	19,87793651	15,52793651	10,9915873	6,655555556	3,44	8,7	11,2	15,4	22	24,2	29,1	31,3	30,9	25,2	18,7	11,8	10,7	-5,1	-4,9	-1,3	3,2	6,8	11,2	12,2	12,3
6117	Darmstadt West	61	17	1	NA	47,57450077	46,41013826	49,47619048	40,74807987	74,47619048	70,34408603	78,03993855	77,65284177	55,67895545	58,3763441	54,20737326	59,96313365	2,412037037	3,353703704	6,716402116	11,33042328	15,11097884	18,69285714	20,24748677	19,66944444	15,34060847	10,88531746	6,540740741	3,351587302	8,7	11,2	15,5	22,1	24,4	29	31,3	30,9	25,3	18,6	11,8	10,7	-5,8	-5,3	-1,4	2,8	6,3	10,8	12	11,9
6117	Darmstadt West	61	17	3	NA	39,69892474	39,87096774	41,84331797	33,93087558	64,72811061	58,98463903	66,8264209	67,29339477	46,79723503	48,91858677	46,14746545	50,4700461	2,435396825	3,383650794	6,76031746	11,3815873	15,17428571	18,74587302	20,32079365	19,74571429	15,40444444	10,91904762	6,575555556	3,378571429	8,7	11,2	15,5	22,1	24,4	29,1	31,2	30,9	25,3	18,7	11,8	10,7	-5,6	-5,2	-1,4	3	6,4	10,9	12	12,2
6117	Darmstadt West	61	17	2	NA	53,54992319	53,59754226	56,18125961	45,31643626	74,83256529	68,10445468	88,34408603	84,9047619	59,50384026	62,77419355	60,27496161	68,36712748	2,23042328	3,144973545	6,43505291	10,9973545	14,83227513	18,40357143	19,94338624	19,33756614	15,02050265	10,6712963	6,330820106	3,158730159	8,6	11	15,4	22,1	24,5	28,7	31,1	30,8	25,3	18,5	11,7	10,6	-6,7	-5,9	-1,7	2	5,4	9,9	11,5	11,2
6117	Darmstadt West	61	17	4	NA	45,96313365	46,91705068	48,19815668	38,40245774	66,43625194	59,29185868	75,86328726	74,12135177	50,22119816	53,33794161	52,13364055	59,17511519	2,206825397	3,153968254	6,496190476	11,06920635	14,88730159	18,44968254	20,01888889	19,4347619	15,14047619	10,73190476	6,352380952	3,153809524	8,6	11,1	15,4	22	24,3	28,9	31,1	30,8	25,2	18,6	11,8	10,6	-6,6	-6,1	-2	2,1	5,5	9,8	11,3	11,3
6118	Darmstadt Ost	61	18	1	NA	65,24116742	64,35330261	64,24731184	49,02611368	86,32565284	71,04761903	88,29646697	89,43778803	63,72657452	67,41474655	68,90168971	79,13517665	1,900132275	2,772883598	6,00515873	10,49060847	14,3510582	17,92248677	19,45952381	18,8952381	14,62142857	10,36455026	5,98015873	2,848809524	8,3	10,8	15,2	21,9	24,3	28,3	30,9	30,5	25,1	18,4	11,6	10,5	-7	-6,2	-2,1	1,8	5,2	9,6	11,3	11
6118	Darmstadt Ost	61	18	3	NA	61,72964671	60,2795699	60,0768049	46,25806452	78,96620584	66,87096774	81,2795699	80,90015361	58,5453149	61,65745006	62,81566819	75,03379416	1,724285714	2,591904762	5,877936508	10,35444444	14,21968254	17,77984127	19,32111111	18,81333333	14,56619048	10,31031746	5,853015873	2,701111111	8,1	10,6	14,8	21,3	23,7	28,2	30,5	30,2	24,7	18,2	11,3	10,2	-6,7	-6,2	-2,3	1,9	5,4	9,8	11,2	11,2
6118	Darmstadt Ost	61	18	2	0	64,546851	64,74500768	62,2672811	47,26267281	85,05529955	67,63748081	85,38248848	83,58218126	60,83870968	65,18279571	66,78494623	77,18279571	2,026190476	2,916402116	6,20515873	10,68267196	14,53756614	18,08809524	19,67420635	19,13346561	14,87473545	10,56547619	6,154497354	3,002380952	8,4	10,9	15	21,6	23,9	28,3	30,7	30,5	24,9	18,2	11,6	10,6	-6,6	-5,8	-2,1	2,2	5,6	10	11,4	11,3
6118	Darmstadt Ost	61	18	4	NA	60,33947774	60,29185868	57,91397848	43,89247313	77,38402458	61,51766513	76,12749616	75,19969277	54,37173581	58,92473119	60,66359448	71,27649771	1,885396825	2,776349206	6,071269841	10,56968254	14,41968254	17,97206349	19,53349206	19,04206349	14,78571429	10,45238095	6,036984127	2,840952381	8,2	10,8	14,9	21,3	23,7	28,4	30,6	30,4	24,8	18,2	11,5	10,5	-6,5	-6	-2,2	2,2	5,6	10	11,3	11,5
6119	Gro�-Umstadt	61	19	1	NA	59,93548387	61,87403994	59,09062981	44,49769584	83,25345623	64,98924732	81,1858679	79,25192013	57,9831029	61,63133642	63,61136713	72,9984639	2,10978836	3,005555556	6,289814815	10,77632275	14,64603175	18,17261905	19,75198413	19,26124339	14,97486772	10,67433862	6,27989418	3,106084656	8,6	10,9	15	21,4	23,8	28,3	30,7	30,4	24,9	18,2	11,7	10,7	-6,6	-5,5	-2	2,5	6	10,2	11,6	11,6
6119	Gro�-Umstadt	61	19	3	NA	57,92626729	58,51612903	55,27342548	41,30568355	75,15668203	58,35483871	73,0168971	70,92473119	51,20737326	56,67895545	58,75883258	68,39938555	1,848571429	2,743809524	6,054285714	10,60952381	14,44539683	17,99095238	19,57428571	19,10031746	14,84301587	10,48936508	6,036349206	2,837777778	8,2	10,8	14,9	21,3	23,7	28,3	30,6	30,4	24,8	18,2	11,5	10,5	-6,2	-5,9	-2,4	2,5	5,9	10,1	11,3	11,5
6119	Gro�-Umstadt	61	19	2	NA	65,79877113	67,69278032	63,31490016	47,54070661	89,08755761	71,68509984	84,13517665	83,30568355	61,98617513	65,23809523	69,31643626	80,57603687	1,777777778	2,613624339	5,784656085	10,20965608	14,07989418	17,58968254	19,21349206	18,81402116	14,56164021	10,3712963	5,939021164	2,831481481	8,6	10,9	14,8	21,2	23,5	28,2	30,4	30,3	24,8	18,1	11,8	10,7	-7,4	-6,1	-2,8	1,9	5,3	9,4	10,9	10,9
6119	Gro�-Umstadt	61	19	4	NA	60,98003071	61,56682029	58,1889401	43,25806452	77,97081413	62,0768049	75,30107526	72,56221197	53,04147465	58,36251919	61,61751152	72,27342548	1,585873016	2,458888889	5,726666667	10,23634921	14,06888889	17,59888889	19,21380952	18,78222222	14,56777778	10,26142857	5,769206349	2,618412698	8,1	10,7	14,6	21	23,3	28	30,2	30,2	24,6	17,9	11,5	10,5	-6,9	-6	-2,6	2,1	5,7	9,8	11	11,1
6120	Obernburg am Main	61	20	1	NA	68,77112135	69,47465439	65,83410139	49,32565284	89,13056835	73,53302613	86,48387097	84,49462365	61,59447003	65,80184332	70,74193548	81,54377881	1,752910053	2,598015873	5,831349206	10,3021164	14,15899471	17,66203704	19,29497354	18,88201058	14,63055556	10,37526455	5,912433862	2,782275132	8,4	10,8	14,8	21,2	23,5	28,2	30,4	30,4	24,8	18	11,7	10,5	-7,1	-5,9	-2,5	2,2	5,6	9,8	11,2	11,1
6120	Obernburg am Main	61	20	3	NA	60,58832565	61,70353303	58,64669739	43,2642089	76,41321045	62,27803381	73,99539171	71,29646697	52,21812597	57,31336406	62,0921659	71,078341	1,651269841	2,527619048	5,867142857	10,40492063	14,2247619	17,75492063	19,3831746	18,96031746	14,70444444	10,32698413	5,822380952	2,64984127	8,1	10,8	14,9	21,2	23,5	28,4	30,4	30,5	24,7	18,1	11,6	10,5	-6,7	-6	-2,6	2,3	5,8	9,9	11,1	11,1
6120	Obernburg am Main	61	20	2	NA	64,93394777	65,13056835	63,11520739	47,38863287	88,16436252	71,36405529	86,00921658	83,14746545	60,06144394	63,29646697	68,39477726	75,98617513	1,781349206	2,654365079	5,945899471	10,5010582	14,28637566	17,79933862	19,44166667	19,02275132	14,74708995	10,39920635	5,964153439	2,791798942	8,4	10,9	15,1	21,4	23,9	28,5	30,8	30,5	25	18,2	11,8	10,5	-6,7	-5,9	-2,4	2,4	5,8	9,8	11,1	11
6120	Obernburg am Main	61	20	4	NA	57,7173579	58,6267281	56,31643626	41,23809523	75,36712748	59,83256529	74,37788019	68,67588326	51,39938555	55,6236559	60,47772658	68,31336406	1,711746032	2,605714286	5,964761905	10,54031746	14,32746032	17,83968254	19,47269841	19,07365079	14,79809524	10,40460317	5,91015873	2,707619048	8,3	10,9	15,1	21,3	23,7	28,7	30,6	30,7	24,9	18,2	11,9	10,6	-6,3	-5,8	-2,3	2,7	5,9	10	11,2	11,1
6215	Gau-Odernheim	62	15	1	NA	39,99078342	41,46236558	42,64362519	35,44854071	67,73732719	59,53456223	68,34101384	69,41013826	47,08294932	49,31643626	47,48233487	52,33794161	2,213888889	3,15	6,503174603	11,05251323	14,79867725	18,34219577	19,98994709	19,49047619	15,26468254	10,75939153	6,337037037	3,125	8,7	10,8	15	21,4	23,4	28,1	30,9	30,3	24,7	18	11,7	10,5	-5,4	-5,1	-2,1	3,2	6,9	10,4	11,7	11,9
6215	Gau-Odernheim	62	15	3	NA	34,85407065	36,52688171	37,02918587	30,96620584	58,18433181	49,97081413	60,48540706	61,10138248	40,57296468	42,69892474	41,71582181	45,39631335	1,903686636	2,806758833	6,119815668	10,60368664	14,38832565	17,9296467	19,59431644	19,12427035	14,94208909	10,4875576	6,024270353	2,825038402	8,5	10,9	14,9	21,3	23,2	27,9	30,7	30	24,5	18,1	11,5	10,5	-5,8	-5,4	-2,3	2,9	6,7	10,1	11,4	11,7
6215	Gau-Odernheim	62	15	2	NA	46,85560677	47,6390169	47,62058371	38,06605223	73,12749616	63,1735791	73,39016897	74,33026113	51,34869432	55,16589861	53,921659	60,44239632	2,14537037	3,073148148	6,440079365	10,98544974	14,74126984	18,30952381	19,94391534	19,41005291	15,20529101	10,73134921	6,300661376	3,073941799	8,9	11,1	15,4	21,8	23,8	28,6	31,2	30,4	25,1	18,5	11,9	10,7	-5,3	-5	-1,9	3,1	6,9	10,6	11,8	12
6215	Gau-Odernheim	62	15	4	NA	35,29800306	37,44700461	37,57296468	30,37941628	62,3579109	51,25806452	61,29953916	62,12596006	40,70506913	44,27035329	43,265745	46,69431645	2,32703533	3,283717358	6,677419355	11,21336406	15,0156682	18,6235023	20,2374808	19,66943164	15,40890937	10,91336406	6,486175115	3,239784946	8,9	11,3	15,5	21,8	23,8	28,6	31,2	30,3	25	18,4	11,9	10,7	-5,4	-5	-1,9	3,2	6,9	10,7	11,8	12
6216	Gernsheim	62	16	1	NA	41,10906297	41,88325652	42,83410139	36,86935484	71,69585255	62,00921658	70,71428571	71,29646697	48,29953916	51,08602152	49,61290323	52,84331797	2,530687831	3,46494709	6,902116402	11,5207672	15,27103175	18,86216931	20,46190476	19,92579365	15,58492063	11,03412698	6,686640212	3,465873016	8,8	11,2	15,5	21,9	24	29	31,3	30,8	25,1	18,7	11,9	10,7	-5	-4,8	-1,5	3,4	7,1	11,3	12,2	12,4
6216	Gernsheim	62	16	3	NA	33,16897081	35,09831029	35,17665129	30,38709677	61,33026113	51,05683565	58,78955452	60,44239632	39,54224271	42,75576035	41,42242703	43,9047619	2,530793651	3,477460317	6,897936508	11,5115873	15,29412698	18,92761905	20,51507937	19,95079365	15,59650794	11,07222222	6,677619048	3,45047619	8,9	11,3	15,5	21,9	23,8	28,9	31,2	30,5	25	18,5	11,9	10,7	-5,3	-4,9	-1,7	3,5	7	11,4	12,2	12,4
6216	Gernsheim	62	16	2	NA	45,59907835	46,72350229	46,77112135	39,9983871	75,40092165	67,359447	74,76344087	75,75268816	51,61136713	55,25806452	53,40552997	58,01996929	2,501719577	3,426190476	6,831613757	11,48664021	15,25410053	18,84550265	20,42407407	19,89047619	15,53716931	10,99603175	6,653835979	3,440740741	8,8	11,3	15,5	22	24,1	29,4	31,2	30,8	25,2	18,8	11,8	10,7	-5	-4,8	-1,4	3,3	6,9	11,3	12,2	12,3
6216	Gernsheim	62	16	4	NA	36,78341013	38,11981568	37,62211981	32,30875577	62,29493087	57,19201229	61,47465439	63,89400923	43,921659	45,60675884	44,85407065	47,63133642	2,498730159	3,433968254	6,851269841	11,49746032	15,30079365	18,91111111	20,48619048	19,93555556	15,56777778	11,02555556	6,645555556	3,43047619	8,8	11,4	15,5	21,9	23,9	29,3	31,2	30,7	25,1	18,7	11,9	10,7	-5,2	-4,9	-1,5	3,4	6,9	11,4	12,3	12,4
6217	Zwingenberg	62	17	1	NA	48,24270355	49,98617513	50,66359448	41,07373271	81,53456223	71,51612903	81,11674348	81,76804916	55,23502303	59,84485406	56,98156681	61,61136713	2,464417989	3,402645503	6,79457672	11,45621693	15,2547619	18,83055556	20,39365079	19,83928571	15,47539683	10,96574074	6,598544974	3,41005291	8,7	11,3	15,5	22	24,3	29,5	31,2	30,8	25,3	18,8	11,9	10,7	-5,3	-5,2	-1,4	3,1	6,6	11	12	12,2
6217	Zwingenberg	62	17	3	NA	44,28571429	45,33333332	45,15514594	37,40860216	71,55299539	63,21966206	70,1889401	72,97388632	48,58832565	52,43164361	51,51152074	55,66666668	2,488325653	3,425806452	6,849462366	11,51628264	15,31966206	18,91843318	20,47526882	19,93886329	15,56574501	11,02380952	6,633486943	3,416436252	8,8	11,4	15,5	21,9	24,1	29,4	31,2	30,8	25,1	18,7	11,9	10,7	-5,1	-4,9	-1,4	3,4	6,8	11,3	12,2	12,3
6217	Zwingenberg	62	17	2	NA	60,47926268	62,61136713	62,53302613	49,7173579	93,01843319	77,03686635	91,32411674	95,53763442	65,0798771	68,49308755	67,41935484	73,96313365	2,171560847	3,13452381	6,490343915	11,09298942	14,91005291	18,4718254	20,04219577	19,48439153	15,19087302	10,77698413	6,33531746	3,122089947	8,5	11,2	15,5	21,9	24,3	29,1	31,2	30,9	25,2	18,7	11,8	10,6	-5,7	-5,8	-2	2,6	6	10,4	11,5	11,7
6217	Zwingenberg	62	17	4	NA	71,75422426	72,32104455	70,77726574	55,12749616	101,4408602	82,30875577	95,88172042	104,6390169	70,83410139	76,59754226	78,1705069	88,08602152	1,947751323	2,884259259	6,251719577	10,85092593	14,65714286	18,23981481	19,81137566	19,3021164	15,05304233	10,65753968	6,12526455	2,90489418	8,6	11,3	15,5	22	24,1	29,2	31,2	30,9	25,2	18,7	11,9	10,7	-6,4	-6,7	-3,1	1,7	5,3	9,7	10,8	10,9
6218	Neunkirchen	62	18	1	NA	83,9984639	83,08602152	80,24577574	59,46236558	102,577573	85,27649771	101,0768049	104,8847926	75,47158219	82,1858679	85,1735791	102,2427035	1,424603175	2,280687831	5,511507937	9,996560847	13,85714286	17,41137566	18,96521164	18,51230159	14,34338624	10,10330688	5,594179894	2,384656085	7,8	10,3	14,4	20,8	23,2	27,7	30,1	29,8	24,3	17,9	11,1	10	-6,2	-6,4	-2,7	1,9	5,5	9,8	10,9	11,2
6218	Neunkirchen	62	18	3	NA	92,85253455	92,19508448	87,88325652	63,4516129	111,4562212	88,51920123	103,1505376	113,2903226	79,79877113	89,70353303	95,95545316	115,0875576	1,329497354	2,144973545	5,41468254	9,935846561	13,77433862	17,33214286	18,87857143	18,48386243	14,32526455	10,10661376	5,49973545	2,26521164	7,9	10,7	14,6	21,1	23,1	28,2	30,3	30,1	24,4	18,2	11,3	10,3	-6,5	-6,8	-3,2	1,7	5,2	9,6	10,7	10,8
6218	Neunkirchen	62	18	2	NA	81,79723503	81,20122887	78,21966206	56,35637481	98,66359448	79,97542242	95,3763441	96,88325652	70,21658987	77,33179723	81,42703532	96,54224271	1,676190476	2,540873016	5,865343915	10,38201058	14,21719577	17,7760582	19,33373016	18,8707672	14,63849206	10,3457672	5,855820106	2,640740741	8,1	10,7	14,8	21,1	23,5	28,2	30,4	30,3	24,6	18,2	11,5	10,4	-6,1	-6,3	-2,8	2,1	5,5	9,9	10,9	11,1
6218	Neunkirchen	62	18	4	NA	103,3963134	102,0814132	94,55760368	64,9047619	110,3686636	91,83563748	102,8709677	110,8294931	80,39477726	91,71428571	101,0368664	122,9400922	1,166666667	1,971560847	5,229365079	9,750529101	13,56904762	17,12671958	18,68505291	18,31084656	14,17089947	9,959259259	5,362962963	2,116931217	7,7	10,7	14,6	20,8	23	28	30,1	29,9	24,4	18,1	11,4	10,2	-6,9	-7,1	-3,7	1,3	4,9	9,2	10,3	10,6
6219	Brensbach	62	19	1	NA	78,27803381	76,77880184	73,23809523	53,92473119	95,95852535	75,12903226	94,5299539	89,37173581	65,80337942	73,68356374	76,82027648	90,45775729	1,678439153	2,54021164	5,867592593	10,4510582	14,26375661	17,8239418	19,39232804	18,92380952	14,71812169	10,36481481	5,853968254	2,663624339	8,1	10,8	14,8	21,1	23,5	28,3	30,4	30,3	24,6	18,2	11,5	10,5	-6,2	-6,1	-2,7	2,3	5,8	10	11	11,2
6219	Brensbach	62	19	3	NA	98,93087558	97,98156681	88,48387097	60,6390169	103,9984639	87,08602152	99,25345623	99,40245774	75,74961597	87,8141321	95,61597542	116,8371736	1,433862434	2,282142857	5,589417989	10,19656085	14,02738095	17,60238095	19,13214286	18,72830688	14,52116402	10,18095238	5,627777778	2,435714286	7,9	10,8	14,8	21	23,4	28,3	30,3	30,2	24,5	18,2	11,5	10,5	-6,6	-6,7	-3,2	2	5,3	9,6	10,6	10,9
6219	Brensbach	62	19	2	NA	75,58371735	74,22734255	71,05069126	53,47465439	96,89093703	75,34101384	95,56374806	86,1889401	63,90168971	71,42857142	74,31029187	86,14439323	1,571428571	2,480687831	5,799206349	10,36190476	14,19550265	17,75899471	19,32843915	18,90608466	14,66891534	10,2734127	5,736904762	2,574867725	8	10,8	14,8	21	23,4	28,2	30,3	30,3	24,6	18	11,6	10,5	-6,4	-6,1	-2,7	2,3	5,7	9,9	11	11,2
6219	Brensbach	62	19	4	NA	90,60061445	88,00921658	80,97081413	58,29185868	100,3486943	82,44546852	96,85099845	92,39324116	69,75883258	80,42549923	86,11981568	102,3963134	1,390740741	2,252248677	5,550529101	10,11058201	14,00793651	17,59113757	19,13068783	18,69656085	14,4484127	10,09748677	5,592989418	2,452380952	7,9	10,9	14,8	20,9	23,2	28,4	30	30,1	24,7	18,1	11,9	10,6	-6,4	-6,2	-2,8	2,4	5,7	10	11	11,1
6220	W�rth am Main	62	20	1	NA	77,80798771	77,91397848	71,84946235	53,4546851	95,7357911	75,33947774	93,51305684	84,85714287	65,15514594	71,6390169	77,58678955	89,76497697	1,327645503	2,193650794	5,552248677	10,11309524	13,91759259	17,47275132	19,08716931	18,69404762	14,46084656	10,08068783	5,515873016	2,370502646	7,7	10,5	14,5	20,8	23	28,1	29,8	30,1	24,4	17,9	11,5	10,3	-6,3	-5,9	-2,5	2,7	6,1	9,9	11,2	11,3
6220	W�rth am Main	62	20	3	NA	89,80798771	87,36866358	81,18433181	58,65898616	100,0599078	79,827957	100,2980031	89,39938555	70,4700461	80,2642089	86,3763441	103,4423963	1,032671958	1,925793651	5,282010582	9,845767196	13,66097884	17,23187831	18,82566138	18,48478836	14,28042328	9,865873016	5,269444444	2,129100529	7,6	10,6	14,5	20,5	22,9	27,9	29,6	29,8	24,3	17,9	11,5	10,4	-6,8	-6,2	-3	2	5,8	9,6	10,8	10,7
6220	W�rth am Main	62	20	2	NA	71,50691245	72,49923194	67,64669739	50,69738865	92,99539171	70,95852535	91,19815668	81,27803381	62,22273426	67,08294932	73,30414745	82,70046084	1,496560847	2,375793651	5,75462963	10,36613757	14,11878307	17,66494709	19,28981481	18,93042328	14,64695767	10,22777778	5,703968254	2,518783069	8,2	10,7	15	21,2	23,6	28,6	30,5	30,7	24,8	18,2	11,8	10,5	-6,4	-6	-2,5	2,7	5,9	9,8	11,1	11,2
6220	W�rth am Main	62	20	4	NA	84,80184332	85,0952381	78,96313365	57,89708142	99,13824884	75,40399387	100,250384	88,0921659	68,90937019	77,84485406	83,85560677	99,42089094	0,958597884	1,841931217	5,26031746	9,849074074	13,5755291	17,15634921	18,75674603	18,47619048	14,2771164	9,841402116	5,187830688	2,024470899	8	10,7	14,7	20,9	23,3	28,5	30,1	30,6	24,7	18,1	11,7	10,4	-6,4	-6,1	-2,7	2,5	5,9	9,7	10,9	11,2
6316	Worms	63	16	1	NA	41,80184332	42,34408603	42,58064516	38,56612903	77,85407065	67,04147465	73,61290323	77,29185868	48,74807987	53,24270355	51,23963132	54,84024577	2,516216216	3,479407979	6,919305019	11,50643501	15,31119691	18,95752896	20,56100386	19,95727156	15,61389961	11,1015444	6,677863578	3,435006435	8,9	11,4	15,5	21,9	23,8	28,6	31,2	30,3	25	18,6	11,9	10,7	-5,6	-5	-1,8	3,5	7	11,4	12,3	12,3
6316	Worms	63	16	3	NA	39,56374806	40,20890935	40,45775729	38,28387097	73,31643626	64,52073732	70,36712748	70,86021506	44,38709677	49,72196619	47,89093703	52,64976958	2,422176871	3,39170068	6,821360544	11,35170068	15,25687075	18,92244898	20,46965986	19,84435374	15,52380952	11,00353741	6,538639456	3,345578231	9,1	11,4	15,5	21,9	23,9	29	31,1	30,8	24,9	18,8	11,9	10,7	-6,2	-5,3	-1,7	3,2	6,8	11,2	12,1	12
6316	Worms	63	16	2	NA	47,32872503	48,23809523	47,88018432	41,1858679	80,06605223	73,5483871	77,187404	80,61290323	55,24116742	57,70506913	57,56989248	61,55606758	2,506390977	3,447869674	6,898746867	11,51077694	15,32531328	18,95739348	20,53057644	19,98408521	15,61090226	11,06654135	6,665789474	3,432205514	8,9	11,4	15,5	21,9	23,9	29	31,2	30,6	25	18,6	11,9	10,7	-5,4	-4,9	-1,5	3,4	6,9	11,4	12,3	12,4
6316	Worms	63	16	4	NA	46,15668203	46,89400923	47,27188939	40,53609832	79,44393242	71,60368665	75,33486942	78,0768049	51,15514594	56,24731184	55,05990784	59,70506913	2,500132275	3,444444444	6,895767196	11,49484127	15,33955026	18,9797619	20,55	20,0031746	15,62063492	11,07328042	6,641137566	3,429365079	9	11,4	15,6	22	23,9	29,1	31,2	31	25,1	18,8	11,9	10,7	-5,9	-5,2	-1,4	3,3	6,9	11,2	12,3	12,3
6317	Bensheim	63	17	1	NA	56,50384026	57,1889401	56,70814132	46,89093703	88,56528419	79,85560677	86,34562213	89,9984639	60,58064516	65,19508448	65,09984639	70,60983103	2,459774436	3,453007519	6,906015038	11,54473684	15,34598997	18,96766917	20,52581454	19,94862155	15,62142857	11,07944862	6,625313283	3,423934837	8,8	11,4	15,5	22	23,9	29,1	31,2	30,9	25,1	18,7	11,9	10,7	-5,3	-5	-1,4	3,4	6,9	11,4	12,2	12,4
6317	Bensheim	63	17	3	NA	52,25499232	53,36251919	53,15821813	43,73886329	84,63594471	77,25652842	80,36405529	84,3763441	55,14439323	61,06912442	60,93241168	66,39016897	2,462830688	3,477513228	6,94021164	11,56838624	15,38584656	19,02314815	20,59484127	20,03346561	15,70119048	11,13306878	6,611772487	3,443253968	8,9	11,5	15,6	22	23,9	29,2	31,2	31,2	25,2	18,9	11,9	10,7	-5,6	-5	-1,4	3,4	6,8	11,2	12,3	12,4
6317	Bensheim	63	17	2	NA	58,8141321	57,03379416	55,33794161	43,52841781	80,26113671	69,11367129	79,10445468	82,15821813	55,34562213	60,27649771	61,74193548	69,01843319	2,228412698	3,168412698	6,615079365	11,25031746	15,04920635	18,63619048	20,19698413	19,67952381	15,39285714	10,91349206	6,387301587	3,153809524	8,5	11,3	15,5	21,9	24	29	31,2	31	25,1	18,7	11,8	10,8	-5,6	-5,8	-2,3	2,6	6	10,6	11,5	11,6
6317	Bensheim	63	17	4	NA	72,03993855	72,53609832	70,27342548	55,55760368	102,5514593	91,66052226	100,5407066	103,2734255	71,08448542	77,94930874	78,90937019	87,4546851	2,395357143	3,388214286	6,854285714	11,49702381	15,28833333	18,89654762	20,4847619	19,93916667	15,64166667	11,09	6,538690476	3,347380952	8,7	11,4	15,6	22	24	29,2	31,2	31,2	25,2	18,9	11,9	10,8	-5,4	-5,6	-2	2,8	6,2	10,8	11,7	11,8
6318	Lindenfels	63	18	1	NA	80,93241168	78,55453148	74,31490016	53,42549923	92,46543777	78,03686635	87,80798771	93,57757297	66,88172042	77,05529955	81,90322581	98,25960061	1,309206349	2,16952381	5,434126984	9,972380952	13,80920635	17,38412698	18,94206349	18,55079365	14,41777778	10,13904762	5,509365079	2,269206349	7,9	10,6	14,6	21	23,1	28,1	30,3	30	24,3	18,1	11,3	10,2	-6,6	-6,8	-3,3	1,6	5,1	9,5	10,5	10,8
6318	Lindenfels	63	18	3	NA	93,26267281	91,20737326	87,2826421	63,26113671	111,4654378	97,96159755	108,4070661	110,9416283	80,24116742	91,75883258	95,39170506	111,2887865	1,759649123	2,64235589	6,0339599	10,62957393	14,43120301	18,01879699	19,58496241	19,16140351	14,92180451	10,52343358	5,930952381	2,699122807	8,2	11	15,1	21,4	23,4	28,6	30,7	30,6	24,8	18,5	11,6	10,4	-5,9	-6,1	-2,5	2,4	5,8	10,3	11,3	11,4
6318	Lindenfels	63	18	2	NA	78,44700461	79,00307219	75,20890935	52,59600613	90,43625194	73,61597542	82,41321045	86,92626729	63,44854071	75,89708142	79,84331797	95,6236559	1,616031746	2,506190476	5,87	10,50904762	14,32111111	17,89126984	19,4031746	19,01603175	14,80396825	10,43555556	5,832222222	2,538253968	7,8	10,6	14,7	21	23,1	28,2	30,3	30,1	24,4	18,2	11,4	10,2	-6,1	-6,3	-2,8	2,3	5,6	10	10,9	11,2
6318	Lindenfels	63	18	4	NA	96,8141321	95,79416284	91,65130568	64,50691245	110,3026114	91,58218126	103,969278	105,3241167	79,921659	92,41321045	97,30721968	114,4024577	1,298941799	2,160714286	5,508333333	10,08280423	13,90674603	17,48716931	19,0260582	18,66494709	14,47354497	10,12989418	5,503042328	2,276322751	8	10,9	14,9	21,2	23,3	28,5	30,5	30,4	24,6	18,4	11,5	10,3	-6,7	-6,8	-3,1	1,9	5,3	9,6	10,6	11
6319	Erbach	63	19	1	NA	84,56682029	85,72196619	79,27035329	54,96006145	90,60522274	73,91090629	84,9078341	86,56067587	66,59293394	80,21351768	83,72657452	102,6804915	1,133174603	1,943492063	5,20952381	9,787142857	13,64587302	17,22222222	18,75428571	18,37460317	14,19777778	9,898095238	5,320952381	2,150793651	7,6	10,5	14,4	20,7	22,8	27,9	29,8	29,8	24,2	18	11,3	10,1	-6,5	-6,6	-3,1	2	5,4	9,7	10,7	10,9
6319	Erbach	63	19	3	NA	112,0030722	107,9477726	102,3686636	69,6390169	112,3824885	88,96006145	104,9539171	105,6129032	83,48694316	100,5268817	106,9124424	130,6743472	0,922619048	1,73452381	5,023015873	9,577645503	13,4015873	16,97896825	18,49960317	18,1781746	14,02063492	9,747486772	5,136904762	1,965079365	7,3	10,2	14,1	20,1	22,4	27,4	29,3	29,4	23,8	17,7	11,1	9,9	-6,7	-6,9	-3,2	2	5,3	9,5	10,6	10,9
6319	Erbach	63	19	2	NA	85,89093703	80,86175116	74,89093703	51,52534561	88,02304148	73,42396313	84,17818742	80,87864823	63,56221197	73,79877113	79,40552997	97,89400923	1,317936508	2,146984127	5,364126984	9,93031746	13,85396825	17,45174603	18,98619048	18,54920635	14,29428571	9,977619048	5,508571429	2,392539683	8,1	11,2	15	21	23,3	28,4	29,8	30,1	24,9	18,2	12,1	10,8	-6,4	-6,3	-3	2,3	5,6	9,8	10,8	11
6319	Erbach	63	19	4	NA	107,3056835	99,90015361	94,42089094	63,281106	105,093702	83,01075268	99,60368665	95,38095239	77,73732719	91,40092165	98,08602152	119,7526882	1,143518519	1,984920635	5,345634921	9,955820106	13,78253968	17,36455026	18,91335979	18,50714286	14,29431217	9,946296296	5,4	2,229365079	7,8	10,8	14,7	20,6	23	28	29,6	30	24,5	17,9	11,8	10,5	-6,2	-6,4	-2,6	2,5	5,7	9,7	10,9	11,2
6320	Michelstadt	63	20	1	NA	84,96774194	77,87711213	72,71428571	50,79262674	85,58064516	70,48079877	86,56989248	76,91090629	62,69585255	72,01996929	78,14439323	95,72657452	0,867777778	1,64984127	4,855873016	9,368888889	13,28746032	16,87952381	18,42142857	18,05111111	13,85174603	9,606507937	5,043968254	1,966031746	7,9	11	14,7	20,8	23	28,1	29,6	29,8	24,6	17,9	12	10,6	-7	-6,8	-3,2	2	5,3	9,3	10,5	10,8
6320	Michelstadt	63	20	3	NA	106,5698925	98,05529955	90,33486942	62,20890935	104,1029186	82,64823348	103,0430107	95,96006145	77,68970813	90,59754226	96,94009216	119,4761905	0,627910053	1,383597884	4,620238095	9,125925926	13,01679894	16,60291005	18,1473545	17,8005291	13,66071429	9,438624339	4,840608466	1,725793651	7,6	10,5	14,3	20,2	22,5	27,4	29,1	29,4	24,1	17,6	11,6	10,3	-6,9	-6,9	-3,2	2	5,3	9,2	10,4	10,7
6320	Michelstadt	63	20	2	NA	77,33333332	73,56221197	68,41781874	48,49155145	82,87403994	64,57910906	83,74347158	74,1735791	59,06451613	67,91858677	73,13824884	88,86328726	0,856507937	1,658253968	4,92968254	9,502222222	13,3152381	16,93285714	18,4768254	18,13634921	13,96063492	9,656031746	5,037142857	1,934761905	7,5	10,2	14,2	20,2	22,6	27,8	29,4	29,9	24	17,7	11,3	10,1	-6,8	-6,7	-3,1	2,2	5,5	9,4	10,6	10,9
6320	Michelstadt	63	20	4	NA	91,25652842	83,41935484	78,69585255	54,71428571	94,75576035	72,20890935	94,11367129	83,3763441	68,05990784	77,31950845	83,35176652	102,3824885	0,879365079	1,697619048	4,985582011	9,539153439	13,38756614	17,0005291	18,54047619	18,16679894	13,96891534	9,656481481	5,059259259	1,972354497	7,7	10,7	14,8	20,7	23,1	28,2	30	30,3	24,5	17,9	11,5	10,3	-6,9	-6,7	-3,2	2	5,3	9,2	10,5	10,7
6416	Mannheim-Nordwest	64	16	1	NA	33,0798771	33,28878648	34,61904761	32,96129032	62,44393242	55,58678955	61,86328726	61,05837174	37,18125961	42,03225806	40,42089094	43,62980032	2,439324117	3,410138249	6,852841782	11,39109063	15,32933948	18,98771121	20,52596006	19,90230415	15,57296467	11,02273425	6,546082949	3,386789555	9,1	11,4	15,6	22	23,9	29,3	31,1	31,1	25	18,9	11,9	10,7	-6,1	-5,3	-1,3	3,2	6,8	11,2	12,1	12
6416	Mannheim-Nordwest	64	16	3	NA	36,96313365	36,66052226	38,11674348	36,09354839	68,31336406	62,35483871	71,30414745	69,75729645	43,93394777	48,01536097	45,25652842	47,25345623	2,502777778	3,513756614	6,976851852	11,53518519	15,4521164	19,08955026	20,66058201	20,08597884	15,72857143	11,14179894	6,625396825	3,483068783	9	11,4	15,7	22,1	23,9	29,5	31,2	31,4	25,2	19	12	10,8	-5,8	-5	-1,1	3,5	7	11,1	12,3	12,3
6416	Mannheim-Nordwest	64	16	2	NA	38,55145929	38,66205839	39,29953916	33,30107526	65,03686635	58,93241168	63,39477726	64,02764977	41,47772658	46,187404	45,69585255	49,2672811	2,493809524	3,47047619	6,94031746	11,55253968	15,3947619	19,05079365	20,6215873	20,06412698	15,70777778	11,13253968	6,610793651	3,457777778	9	11,4	15,7	22,1	23,9	29,3	31,2	31,3	25,2	19	11,9	10,8	-5,9	-5,2	-1,2	3,3	6,8	11,1	12,3	12,3
6416	Mannheim-Nordwest	64	16	4	NA	46,812596	46,04147465	46,99692781	39,13517665	75,66513058	67,61597542	75,70046084	73,86175116	49,98617513	55,6236559	54,45007681	58,22887865	2,54021164	3,506613757	6,987169312	11,61825397	15,44404762	19,09748677	20,68267196	20,16494709	15,79126984	11,18902116	6,637301587	3,49484127	9	11,6	15,7	22,1	24	29,5	31,2	31,5	25,3	19	11,9	10,8	-5,9	-5	-1,1	3,5	6,8	11,1	12,5	12,5
6417	Mannheim-Nordost	64	17	1	NA	43,41628265	43,69738865	43,62211981	35,86021506	70,00921658	63,61904761	67,48540706	68,72503839	45,23502303	50,33026113	50,57910906	54,83102919	2,50047619	3,503809524	6,982380952	11,61206349	15,41761905	19,07698413	20,66730159	20,10126984	15,79555556	11,19349206	6,576825397	3,468412698	8,8	11,4	15,7	22,1	24	29,4	31,2	31,5	25,3	19	11,8	10,7	-5,9	-5,1	-1,2	3,4	6,7	11,1	12,4	12,5
6417	Mannheim-Nordost	64	17	3	NA	51,72811061	51,15514594	51,59447003	42,80645161	82,57296468	72,67895545	81,32258065	79,99539171	54,18125961	60,94777265	59,26113671	63,77419355	2,519973545	3,537962963	7,028306878	11,63227513	15,42354497	19,10066138	20,74153439	20,22830688	15,89933862	11,25515873	6,582407407	3,501190476	8,9	11,5	15,8	22,2	24,1	29,5	31,1	31,7	25,4	19,1	11,8	10,7	-6,3	-5,2	-1,1	3,3	6,5	10,9	12,5	12,6
6417	Mannheim-Nordost	64	17	2	NA	49,46082948	48,66820277	49,30568355	39,32258065	73,66513058	65,48540706	72,92780339	72,08909371	50,17818742	54,08141323	54,50384026	60,49769584	2,48952381	3,515873016	7,013492063	11,61571429	15,4031746	19,03285714	20,67365079	20,13634921	15,81777778	11,21507937	6,623015873	3,48	8,8	11,5	15,7	22,1	23,9	29,4	31,2	31,4	25,3	19	11,9	10,7	-5,8	-5,1	-1,2	3,4	6,7	11,1	12,4	12,4
6417	Mannheim-Nordost	64	17	4	NA	58,00768048	56,53917052	58,00768048	46,21044548	87,04915516	74,91244239	86,30107526	82,80798771	58,95391706	65,14592935	64,1735791	70,60061445	2,475529101	3,544973545	7,041137566	11,5968254	15,38809524	19,0223545	20,71309524	20,19153439	15,86798942	11,2531746	6,624867725	3,521164021	8,9	11,5	15,7	22,2	24	29,5	31,1	31,6	25,4	19,1	11,9	10,7	-6,1	-5,1	-1,1	3,3	6,5	11	12,5	12,5
6418	Weinheim	64	18	1	0	76,60522274	74,68970813	73,22734255	53,734255	94,90322581	81,22427035	92,92473119	92,78801842	67,41628265	75,52380952	78,23963132	92,80798771	1,920308123	2,83767507	6,269887955	10,83907563	14,65182073	18,25084034	19,84593838	19,41148459	15,13389356	10,68263305	6,071008403	2,882633053	8,5	11,4	15,5	21,8	23,7	29,1	31	31,2	25,1	18,9	11,8	10,6	-6	-6	-2,3	2,5	5,9	10,3	11,4	11,6
6418	Weinheim	64	18	3	0	84,98617513	79,91705068	78,95391706	57,01536097	101,1966206	83,31490016	98,68202765	96,48079877	73,15207374	83,07373271	84,75883258	101,7680492	1,753306878	2,63452381	6,016666667	10,54166667	14,36666667	17,97857143	19,60238095	19,17632275	14,92698413	10,52843915	5,893253968	2,751058201	8,4	11,2	15,3	21,7	23,5	29	30,8	31	24,9	18,8	11,7	10,5	-6,6	-6,1	-2,4	2,3	5,5	10	11,4	11,4
6418	Weinheim	64	18	2	NA	94,19354839	90,84792626	86,86635945	58,66359448	97,94009216	79,24577574	93,12288787	91,96774194	72,67741935	84,33026113	89,6236559	110,9800307	1,076190476	1,907680492	5,21781874	9,761904762	13,58602151	17,16835637	18,74915515	18,41643625	14,23010753	9,930721966	5,278187404	2,114592934	7,8	10,7	14,6	20,9	22,9	28,1	30,1	30,1	24,4	18,2	11,3	10,1	-6,5	-6,6	-2,9	2,1	5,5	9,8	10,8	11,1
6418	Weinheim	64	18	4	NA	136,4362519	126,8878648	121,8402458	81,40860216	134,2043011	107,2319508	130,6036866	127,2980031	102,4577573	120,2887865	126,2427035	161,1505376	0,876984127	1,681405896	4,934240363	9,43015873	13,26938776	16,85102041	18,45226757	18,1430839	14,0047619	9,75600907	5,058503401	1,936961451	7,8	10,6	14,5	20,9	22,7	28,2	30	30,3	24,2	18,3	11,2	10	-6,9	-7	-3,1	1,8	5,1	9,2	10,7	10,9
6419	Beerfelden	64	19	1	NA	100,8694316	95,72503839	89,99692781	58,16282642	94,32565284	73,05683565	88,03533026	85,31182797	72,63133642	85,12749616	90,18433181	113,7066052	0,863333333	1,731587302	5,066825397	9,667142857	13,44396825	17,0015873	18,55	18,2415873	14,06952381	9,751111111	5,142857143	1,944285714	7,2	10,2	14,1	20,2	22,3	27,6	29,4	29,6	23,8	17,8	10,9	9,9	-6,5	-6,6	-2,9	2,3	5,6	9,6	10,8	11,2
6419	Beerfelden	64	19	3	NA	120,4777266	109,0399385	104,3333333	66,27035329	107,797235	84,41321045	103,9462365	100,1044547	83,70046084	98,39631335	104,2058372	136,0245776	1,169047619	2,073809524	5,454761905	10,07645503	13,84854497	17,41150794	18,98425926	18,6207672	14,39828042	10,04219577	5,439021164	2,243386243	7,8	10,8	14,8	21	23	28,4	30,1	30,5	24,5	18,4	11,4	10,4	-6,3	-6,4	-2,6	2,4	5,7	9,6	11	11,3
6419	Beerfelden	64	19	2	NA	98,22273426	89,97542242	84,03379416	53,41013826	88,04915516	65,22580645	81,67127497	77,37019968	68,08755761	78,53456223	83,96927803	105,8187404	0,770634921	1,668571429	5,143333333	9,799047619	13,50619048	17,06238095	18,62761905	18,29603175	14,1647619	9,751428571	5,118095238	1,885555556	7,1	10,2	14,2	20,1	22,3	27,4	29,2	29,5	23,8	17,8	10,9	9,8	-6,3	-6,7	-2,7	2,6	5,7	9,4	10,8	10,9
6419	Beerfelden	64	19	4	NA	126,4423963	113,6728111	106,4992319	67,04608294	108,1105991	81,47619048	104,296467	98,08294932	84,42703532	98,66513058	105,8248848	139,6743472	0,840476191	1,706878307	5,117724868	9,736904762	13,46415344	17,02156085	18,6281746	18,27420635	14,09272487	9,760185185	5,123544974	1,943121693	7,5	10,7	14,7	20,8	22,9	28,3	30	30,4	24,4	18,4	11,2	10,3	-6,4	-6,8	-2,8	2,4	5,6	9,3	10,7	10,9
6420	Mudau-Schlo�au	64	20	1	NA	89,734255	82,51305684	74,96927803	50,95238097	86,82334871	64,77726574	83,47772658	81,99231952	64,68356374	77,27803381	80,21351768	100,3302611	0,673968254	1,491587302	4,831746032	9,397936508	13,17920635	16,75777778	18,34031746	17,99285714	13,88412698	9,555714286	4,918888889	1,777460317	7,4	10,4	14,3	20,4	22,6	27,8	29,5	29,9	24,1	17,9	11,1	10	-6,5	-6,7	-2,9	2,2	5,4	9,4	10,7	10,9
6420	Mudau-Schlo�au	64	20	3	NA	109,8694316	98,34562213	92,52227342	59,99078342	102,0952381	76,27035329	99,187404	91,12596006	75,75883258	89,03072197	94,32718894	121,4178187	1,061772487	1,91547619	5,322354497	9,930820106	13,73955026	17,29391534	18,87738095	18,48928571	14,27116402	9,898148148	5,31031746	2,139285714	7,5	10,5	14,5	20,6	22,8	28,1	29,8	30,2	24,3	18,1	11,2	10,1	-6,5	-6,6	-2,8	2,3	5,6	9,5	10,8	11
6420	Mudau-Schlo�au	64	20	2	NA	81,01382487	73,65437787	68,00921658	46,29800306	82,640553	61,19354839	80,03686635	74,91705068	58,82334871	70,22580645	72,71274961	90,74193548	0,697460318	1,52952381	4,808253968	9,34968254	13,21920635	16,82825397	18,38222222	18,00285714	13,82190476	9,509047619	4,905396825	1,794285714	7,5	10,4	14,4	20,3	22,7	27,9	29,6	30	24,2	17,8	11,3	10,1	-7,5	-7,1	-3,3	1,5	4,8	9,1	10,3	10,4
6420	Mudau-Schlo�au	64	20	4	NA	112,8095238	99,56682029	92,9231951	60,37173581	104,8740399	79,12135177	102,7019969	94,05222735	77,38402458	91,78494623	96,68970813	125,359447	0,322486773	1,093518519	4,353306878	8,835714286	12,72751323	16,31693122	17,89126984	17,53677249	13,42275132	9,210582011	4,575529101	1,428835979	7	9,9	13,7	19,8	22	27,3	29	29,4	23,6	17,5	10,7	9,7	-7,7	-7,2	-3,4	1,4	4,6	9	10,2	10,3
6518	Heidelberg-Nord	65	18	1	0	75,85253455	71,03840245	70,32104455	50,74500768	88,58986174	71,39631335	87,0015361	83,63748081	64,76651306	75,85714287	76,05222735	90,78033794	1,695238095	2,592380952	5,915238095	10,37666667	14,23555556	17,83238095	19,44079365	19,04142857	14,82650794	10,5215873	5,821746032	2,72	8,5	11,4	15,5	22	23,9	29,3	31,1	31,4	25,1	19,1	12,1	10,7	-6,9	-6,2	-2,8	2	5,3	10	11,4	11,3
6518	Heidelberg-Nord	65	18	3	0	74,41628265	68,36712748	70,33794161	53,68202765	99,04454684	76,90937019	94,4546851	91,54377881	70,13824884	80,16589861	78,59447003	88,75576035	2,092063492	3,051322751	6,405687831	10,89312169	14,7271164	18,30555556	19,93121693	19,50634921	15,23174603	10,93055556	6,215608466	3,117063492	8,6	11,6	15,6	22,2	24,1	29,5	31,2	31,5	25,2	19,2	12,4	10,9	-6,9	-6,2	-2,9	1,9	5,2	10	11,3	11,1
6518	Heidelberg-Nord	65	18	2	NA	109,5145929	100,7680492	99,74654377	67,13517665	112,7726575	88,13517665	109,8448541	103,9953917	85,14592935	101,0122888	103,9923195	130,2795699	1,253741497	2,11414966	5,417687075	9,918503401	13,75564626	17,34340136	18,94285714	18,57755102	14,40027211	10,12993197	5,451428571	2,313197279	7,9	10,9	14,8	21,3	23	28,6	30,3	30,7	24,5	18,6	11,4	10,4	-6,8	-6,5	-2,9	1,9	5,3	9,6	11,1	11,2
6518	Heidelberg-Nord	65	18	4	NA	98,56374806	87,18279571	89,98463903	61,56989248	109,7772657	84,98463903	104,875576	99,43471581	80,57757297	93,34254994	94,91551458	114,9831029	1,602059202	2,503861004	5,83963964	10,34440154	14,17554698	17,77541828	19,38674389	18,96756757	14,74157014	10,44942085	5,766023166	2,657142857	8,5	11,4	15,4	22,1	23,8	29,4	31,1	31,5	25	19,1	12	10,9	-6,6	-6,2	-2,7	2,2	5,4	9,9	11,3	11,4
6519	Eberbach	65	19	1	NA	102,3886329	91,92473119	87,30261135	55,49462365	89,6236559	68,86482335	89,56067587	83,17972352	71,39784945	83,30414745	89,48233487	117,5299539	1,255238095	2,146825397	5,489365079	10,0847619	13,86650794	17,44269841	19,01126984	18,64904762	14,41190476	10,09936508	5,484285714	2,323492063	8	11	15,2	21,5	23,4	28,9	30,7	31	24,8	18,8	11,6	10,5	-6,5	-6,4	-2,7	2,3	5,5	9,6	11,2	11,3
6519	Eberbach	65	19	3	NA	133,6774194	116,9784946	113,7588326	72,74193548	118,2365591	91,51920123	119,4101383	109,9677419	95,41935484	110,6021505	118,4900154	153,3256528	1,429732869	2,3485482	5,681649245	10,2514518	14,07189315	17,68408827	19,26666667	18,84018583	14,59233449	10,2728223	5,630081301	2,501626016	8,4	11,3	15,3	21,8	23,6	29,3	31,1	31,3	24,9	19	11,8	10,8	-6,5	-6,4	-2,6	2,3	5,5	9,6	11,1	11,3
6519	Eberbach	65	19	2	NA	101,6298003	89,9831029	85,21351768	54,39324116	86,9984639	65,19662058	85,49462365	80,81566819	68,72964671	80,08755761	86,4516129	114,8525345	1,284444444	2,161428571	5,543809524	10,14492063	13,92936508	17,48619048	19,08777778	18,69111111	14,41904762	10,11984127	5,516666667	2,368571429	8,2	11,3	15,5	21,7	23,7	29,5	30,9	31,6	25,1	19,2	11,8	10,7	-6,5	-6,7	-2,7	2,4	5,6	9,3	10,9	11,1
6519	Eberbach	65	19	4	NA	127,5038403	108,9201229	105,7480799	67,49615974	106,2473118	79,1735791	106,265745	99,66820277	85,70660523	100,7296467	109,3379416	144,0599078	1,22526455	2,098412698	5,396560847	9,93042328	13,76150794	17,3468254	18,94246032	18,54603175	14,28849206	10,03320106	5,437566138	2,297883598	8,1	11,1	15,3	21,6	23,5	29,4	30,8	31,4	24,9	19,1	11,7	10,6	-6,6	-6,6	-2,8	2,1	5,4	9,2	10,8	11
6618	Heidelberg-S�d	66	18	1	NA	61,66513058	56,32872503	59,16129032	44,79109065	81,00921658	63,01996929	78,39938555	74,57910906	58,44700461	67,14132103	65,07066052	73,56221197	2,023492063	2,964761905	6,307460317	10,79603175	14,65634921	18,25746032	19,84984127	19,40730159	15,14603175	10,83555556	6,149206349	3,051269841	8,6	11,7	15,6	22,2	24,1	29,5	31,2	31,5	25,2	19,3	12,3	10,9	-6,9	-6,1	-2,9	1,9	5,2	10	11,4	11,1
6618	Heidelberg-S�d	66	18	3	NA	69,77572965	62,31029187	65,64823348	49,66666668	91,93855606	71,97235023	86,96159755	82,94930874	68,84639016	75,80337942	74,3763441	83,16743471	2,242592593	3,261111111	6,703571429	11,25661376	15,11441799	18,75410053	20,35132275	19,84140212	15,49986772	11,06732804	6,399206349	3,267592593	8,8	11,8	15,7	22,2	24	29,5	31,4	31,6	25,2	19,4	12,2	11	-5,9	-5,3	-1,9	2,9	6	10,8	12,1	12,1
6618	Heidelberg-S�d	66	18	2	NA	74,7173579	64,39631335	68,74961597	47,21351768	81,35176652	64,29493087	79,98924732	75,69124423	63,00307219	72,02150539	72,91090629	86,2642089	1,982857143	2,969365079	6,386507937	10,88746032	14,74333333	18,36825397	19,95619048	19,47460317	15,17539683	10,80825397	6,150952381	3,039365079	8,6	11,4	15,4	22	23,8	29,3	31,2	31,4	25	19,3	12	10,8	-6,4	-5,7	-2,4	2,5	5,6	10,4	11,7	11,6
6618	Heidelberg-S�d	66	18	4	NA	82,58832565	71,33640552	75,30107526	52,41167435	93,35483871	74,52073732	93,34254994	83,65745006	73,96006145	82,53149	82,2795699	94,70353303	2,085185185	3,131746032	6,588227513	11,13029101	14,96455026	18,60396825	20,21746032	19,68611111	15,37301587	10,91507937	6,278174603	3,142460317	8,6	11,4	15,4	22,2	23,8	29,3	31,4	31,5	25	19,8	11,9	10,9	-5,5	-5	-1,5	3,3	6,4	10,9	12,1	12,3
6619	Helmstadt-Bargen	66	19	1	NA	108,6528418	94,34254994	93,98924732	61,45929339	103,6129032	82,76190477	108,2672811	93,30568355	84,44546852	94,44700461	98,36405529	122,8878648	1,680200501	2,65914787	6,048245614	10,60701754	14,43533835	18,0697995	19,65325815	19,19273183	14,88934837	10,51152882	5,89197995	2,743107769	8,3	11,1	15,1	21,8	23,4	29	31	31,1	24,7	19,1	11,6	10,6	-6,1	-6	-2,2	2,7	5,8	9,9	11,4	11,6
6619	Helmstadt-Bargen	66	19	3	NA	102,4254992	87,23809523	88,92473119	58,12903226	100,4301075	82,82334871	109,0261137	87,35330261	84,67127497	93,45622119	94,12442397	114,3886329	1,891819292	2,990720391	6,433333333	11,01172161	14,81684982	18,47057387	20,07887668	19,54505495	15,21965812	10,72649573	6,140537241	2,987667888	8,7	11,2	15,6	22,3	23,6	29,2	31,5	31,4	24,7	20	11,6	10,8	-5,5	-5,2	-1,6	3,3	6,4	10,6	11,8	11,9
6619	Helmstadt-Bargen	66	19	2	NA	114,8725038	97,31490016	97,8141321	61,42703532	101,3348694	77,18433181	102,4423963	92,43471581	80,89247313	94,02150539	100,3425499	127,015361	1,531216931	2,491005291	5,84457672	10,40886243	14,21507937	17,84642857	19,47513228	18,99021164	14,69206349	10,32513228	5,736904762	2,59047619	8,2	11	14,9	21,6	23,2	29	30,9	31,1	24,5	19,1	11,5	10,7	-6,1	-5,9	-2,2	2,7	5,8	10	11,3	11,5
6619	Helmstadt-Bargen	66	19	4	NA	80,72503839	67,84485406	69,70660523	45,01536097	76,31490016	61,78033794	81,09831029	68,94316435	62,98771123	71,29339477	73,42089094	88,12903226	1,786507937	2,864444444	6,279206349	10,86142857	14,68	18,33095238	19,94936508	19,43174603	15,07746032	10,60412698	6,043650794	2,862698413	8,5	11,1	15,3	22	23,4	29	31,3	31,3	24,6	19,7	11,5	10,7	-5,6	-5,4	-1,6	3,2	6,3	10,6	11,7	11,8
[truncated: 18 more columns]
